# Supplementary material for: Multi-omics analysis of green lineage osmotic stress pathways unveils crucial roles of different cellular compartments
Source: Nat Commun. 2024 Jul 16;15:5988. doi: 10.1038/s41467-024-49844-3 (PMC11252407; doi:10.1038/s41467-024-49844-3)
Supplement: Supplementary file 4 — Supplementary Data 1 [file 41467_2024_49844_MOESM4_ESM.xlsx]

## Sheet: Sheet1
Supplementary Data 1. Chlamydomonas RNAseq raw data.
treatments, M= 300 mM Mannitol, N= 100 mM Nacl
Timepoint/Chlamydomonas ID	15min	15min	15min	15min	15min	15min	15minM	15minM	15minM	15minM	15minM	15minM	15minN	15minN	15minN	15minN	15minN	15minN	24h-Nacl	24h-Nacl	24h-Nacl	24h-Nacl	24h-Nacl	24h-Nacl	24h	24h	24h	24h	24h	24h	24hM	24hM	24hM	24hM	24hM	24hM	24hN	24hN	24hN	24hN	24hN	24hN	30min	30min	30min	30min	30min	30min	30minM
	baseMean	log2FoldChange	lfcSE	stat	pvalue	padj	baseMean	log2FoldChange	lfcSE	stat	pvalue	padj	baseMean	log2FoldChange	lfcSE	stat	pvalue	padj	baseMean	log2FoldChange	lfcSE	stat	pvalue	padj	baseMean	log2FoldChange	lfcSE	stat	pvalue	padj	baseMean	log2FoldChange	lfcSE	stat	pvalue	padj	baseMean	log2FoldChange	lfcSE	stat	pvalue	padj	baseMean	log2FoldChange	lfcSE	stat	pvalue	padj	baseMean
Cre01.g000050.t1.3	33.7088	0.275059	0.487851	0.563818	0.572878	0.893236	35.8247	-0.059402	0.41254	-0.143991	0.885508	0.999889	30.515	-0.347561	0.474439	-0.732571	0.46382	0.843513	31.0491	0.108649	0.322554	0.336841	0.736237	0.937001	17.9702	-0.218771	0.541958	-0.403668	0.686457	0.885398	26.7792	-0.587084	0.472893	-1.24147	0.214431	0.579233	26.5543	-0.3598	0.452448	-0.79523	0.42648	0.617982	14.9666	0.953674	0.625261	1.52524	0.127199	0.328912	33.3913
Cre01.g000100.t1.3	22.6146	0.30538	0.55005	0.555186	0.578767	0.894231	21.7124	0.241079	0.346972	0.694808	0.487176	0.999889	18.126	-0.0868458	0.446717	-0.194409	0.845856	0.968416	17.6397	0.109809	0.334652	0.32813	0.742813	0.937553	13.1965	0.687846	0.560438	1.22734	0.219696	0.527014	18.2343	0.212209	0.383972	0.552667	0.580492	0.847624	14.8098	-0.475814	0.42061	-1.13125	0.257951	0.448893	6.87318	1.05665	0.85265	1.23926	0.215251	0.447574	18.279
Cre01.g000150.t1.2	86.4709	1.06473	0.359037	2.96551	0.00302181	0.0462682	99.0001	0.138258	0.354989	0.38947	0.696929	0.999889	73.847	-0.935339	0.424692	-2.20239	0.0276375	0.229285	104.883	0.730312	0.295976	2.46747	0.0136071	0.129807	76.9141	0.593094	0.324452	1.82799	0.0675515	0.267492	92.3039	0.477638	0.366473	1.30334	0.19246	0.554399	74.439	-0.10582	0.378737	-0.279402	0.779936	0.883407	33.2387	3.09029	0.526464	5.8699	4.36048e-09	2.06987e-07	93.1339
Cre01.g000200.t1.3	26.4386	1.22525	0.548115	2.23539	0.0253916	0.219526	34.1516	-0.0345635	0.311517	-0.110952	0.911654	0.999889	25.9131	-1.27715	0.447215	-2.85578	0.00429317	0.0610521	25.9392	-0.299495	0.265398	-1.12847	0.25912	0.666748	21.8411	-0.243081	0.465554	-0.522133	0.601578	0.844749	27.4654	-0.246931	0.355247	-0.695098	0.486994	0.796734	27.7585	0.0113906	0.329674	0.0345512	0.972438	0.985898	16.1011	1.15553	0.602457	1.91804	0.0551065	0.195285	33.4363
Cre01.g000250.t1.2	73.1049	0.504188	0.396889	1.27035	0.20396	0.642361	64.5863	0.543444	0.274054	1.98298	0.0473692	0.887498	49.9698	0.0264783	0.305457	0.0866844	0.930922	0.989158	50.8121	0.276588	0.220497	1.25438	0.209704	0.614921	42.8517	-0.2474	0.385217	-0.642237	0.520719	0.796843	47.0289	0.0261652	0.29857	0.0876351	0.930167	0.97995	48.1525	0.280737	0.257221	1.09143	0.275085	0.468374	38.9136	0.53824	0.434367	1.23913	0.215296	0.447574	56.7349
Cre01.g000300.t1.3	99.8817	-0.495751	0.388813	-1.27504	0.202296	0.640913	80.3979	0.0755113	0.301236	0.250672	0.802068	0.999889	80.5018	0.565252	0.275396	2.05251	0.0401203	0.290218	57.1802	-0.424601	0.273406	-1.55301	0.120421	0.475019	128.828	-1.2493	0.454659	-2.74776	0.00600031	0.0486827	76.2693	0.469771	0.361864	1.2982	0.194219	0.556558	118.728	1.7276	0.294467	5.86686	4.44117e-09	1.03299e-07	211.007	-1.97916	0.312853	-6.32616	2.51334e-10	1.89222e-08	83.9916
Cre01.g000350.t1.3	120.103	0.60137	0.352132	1.7078	0.0876742	0.440137	103.759	0.660061	0.27357	2.41277	0.0158319	0.692404	77.5221	0.0489507	0.297578	0.164497	0.86934	0.97541	75.3767	0.168958	0.268327	0.629674	0.528908	0.857851	57.4179	0.0734693	0.551479	0.133222	0.894018	0.966288	71.8059	-0.0227362	0.431673	-0.0526699	0.957995	0.986339	67.5406	-0.0943036	0.32636	-0.288956	0.772615	0.879517	95.6638	-0.0224625	0.418387	-0.0536884	0.957183	0.979392	95.2261
Cre01.g000400.t1.2	37.2855	-0.222416	0.454506	-0.489357	0.624589	0.911237	37.1079	-0.210107	0.284969	-0.737299	0.460941	0.999889	35.0527	0.000422583	0.360218	0.00117313	0.999064	0.999685	42.212	0.671815	0.21694	3.09677	0.00195641	0.0339376	26.1587	-0.724917	0.458605	-1.5807	0.113946	0.365591	29.6572	-0.478065	0.347651	-1.37513	0.169092	0.525941	33.7607	0.256618	0.305767	0.839261	0.401323	0.594912	21.5631	0.446301	0.527834	0.845533	0.397814	0.628206	37.0508
Cre01.g000450.t1.2	54.1485	0.25888	0.412969	0.626877	0.53074	0.870462	57.6687	-0.0641851	0.253097	-0.253599	0.799806	0.999889	49.5717	-0.335506	0.297466	-1.12788	0.25937	0.705233	59.5933	0.539481	0.194498	2.77371	0.00554207	0.0715257	66.2754	-0.154296	0.342548	-0.450436	0.652396	0.868947	59.3353	0.625767	0.230059	2.72002	0.00652776	0.0890502	60.0321	0.775996	0.256211	3.02874	0.00245579	0.0125714	30.3571	0.196533	0.468132	0.419825	0.674614	0.820949	53.6166
Cre01.g000500.t1.3	13.4838	0.894721	0.70192	1.27468	0.202424	0.641111	14.6546	0.218948	0.402862	0.543482	0.586798	0.999889	11.1386	-0.705079	0.576978	-1.22202	0.2217	0.66783	15.3398	0.719204	0.321457	2.23733	0.0252651	0.198126	7.87082	-0.36771	0.700896	-0.524629	0.599841	0.843994	10.4297	-0.47372	0.493111	-0.960676	0.336715	0.698945	10.8779	-0.11858	0.477589	-0.248288	0.803911	0.897979	6.94623	0.466841	0.849224	0.549727	0.582507	0.76421	12.8851
Cre01.g000550.t1.2	0.558941	-1.03737	3.30278	-0.314089	0.753453		0.171658	0.594809	3.64971	0.162974	0.870539		0.166379	1.6564	4.15726	0.398435	0.690309		0.21336	1.41502	2.60888	0.542385	0.587553		0.504472	2.43587	2.71397	0.89753	0.369436		0.459317	2.91742	2.33704	1.24834	0.211906		0						1.23745	-0.207122	1.91098	-0.108385	0.91369		0.40504
Cre01.g000600.t1.2	74.7991	0.256795	0.369304	0.695349	0.486837	0.846129	69.5712	0.222952	0.318465	0.700081	0.483877	0.999889	57.9677	-0.0447839	0.372696	-0.120162	0.904355	0.981812	56.7541	0.135749	0.258367	0.52541	0.599298	0.889762	32.0114	0.226337	0.430048	0.526306	0.598675	0.843758	50.0272	-0.394918	0.364454	-1.08359	0.278548	0.64983	45.3461	-0.613653	0.364671	-1.68276	0.0924225	0.222537	33.729	1.0657	0.450943	2.36326	0.0181148	0.0876622	63.8805
Cre01.g000650.t1.3	51.443	-2.05651	0.409397	-5.02327	5.07995e-07	2.7638e-05	17.9596	0.458874	0.357366	1.28404	0.199127	0.999889	33.3016	2.50034	0.343009	7.28944	3.11251e-13	5.60535e-11	10.7689	-0.653868	0.375795	-1.73996	0.081866	0.387405	45.6024	-1.33696	0.395094	-3.38391	0.000714606	0.00896777	19.8933	1.22702	0.381472	3.21653	0.00129749	0.0297231	36.4523	2.56217	0.296482	8.64189	5.52885e-18	4.1931e-16	189.231	-2.61461	0.417236	-6.2665	3.69259e-10	2.65821e-08	28.2233
Cre01.g000750.t1.3	28.9486	0.403869	0.496053	0.814166	0.41555	0.808577	28.375	0.201673	0.300424	0.671295	0.502033	0.999889	23.1001	-0.208792	0.399833	-0.522197	0.601533	0.899507	21.7449	-0.0359692	0.295613	-0.121677	0.903155	0.97863	19.125	0.089512	0.502417	0.178163	0.858595	0.953187	22.9674	0.0896331	0.334598	0.267883	0.788789	0.933363	21.6508	-0.0169647	0.369166	-0.0459541	0.963347	0.98103	25.3913	-0.0843148	0.535221	-0.157533	0.874825	0.935911	27.9311
Cre01.g000800.t1.2	0.521704	-0.380822	3.32468	-0.114544	0.908806		0.651215	-0.724846	1.77315	-0.40879	0.682694		0.678751	-0.46285	2.14189	-0.216094	0.828915		0.433763	-1.19943	1.59217	-0.753328	0.451253		0						0.420912	-1.74361	2.08123	-0.837781	0.402153		0.400652	-1.55538	2.07119	-0.75096	0.452677		0.455831	0.0542572	3.17765	0.0170746	0.986377		0.732649
Cre01.g000800.t2.1	0						0.145609	-0.944043	3.64971	-0.258663	0.795896		0.14958	-0.491135	4.18125	-0.117461	0.906495		0.190127	0.260872	2.70396	0.0964779	0.923141		0						0.122301	-0.283098	3.64971	-0.0775672	0.938172		0.117089	-0.0951573	3.64971	-0.0260726	0.979199		0.616253	2.63881	2.74368	0.961778	0.336161		0.717898
Cre01.g000850.t1.2	240.179	0.194672	0.329671	0.590505	0.554852	0.884824	214.893	0.307527	0.277938	1.10646	0.268528	0.999889	181.003	0.104625	0.274892	0.380604	0.703497	0.933924	174.99	0.186295	0.271108	0.687161	0.491982	0.83794	123.905	0.331888	0.410264	0.808961	0.418537	0.720748	166.808	0.00302792	0.340625	0.0088893	0.992907	0.99913	147.224	-0.321143	0.274224	-1.1711	0.24156	0.429715	185.728	-0.25854	0.31154	-0.829877	0.406608	0.633748	200.613
Cre01.g000900.t1.2	210.805	0.492538	0.308016	1.59907	0.109806	0.489741	198.182	0.367052	0.245626	1.49435	0.135084	0.999889	156.518	-0.137041	0.277967	-0.493014	0.622003	0.909268	121.659	-0.65076	0.270615	-2.40475	0.0161836	0.146126	72.4487	1.26854	0.421062	3.0127	0.00258933	0.0253631	140.844	-0.287261	0.315381	-0.910837	0.362381	0.716112	108.786	-1.5549	0.297526	-5.22611	1.73114e-07	2.98099e-06	161.925	0.32742	0.341783	0.957976	0.338075	0.576576	194.179
Cre01.g000950.t1.3	4.84256	-0.0900693	1.08335	-0.0831395	0.933741		4.41313	0.19821	0.872385	0.227204	0.820265	0.999889	4.00544	0.266905	1.05555	0.252858	0.800378	0.957231	3.31259	-0.0680321	0.759843	-0.0895345	0.928657		1.61793	1.88389	1.57683	1.19473	0.232191		3.42717	-0.0799453	0.984132	-0.0812343	0.935256	0.980768	2.49671	-1.99689	1.38928	-1.43735	0.150618	0.312775	3.68229	0.603954	1.1611	0.520154	0.602956		4.76321
Cre01.g001000.t1.3	9.70954	0.180278	0.787733	0.228857	0.81898		8.75735	0.339964	0.51937	0.654571	0.512744	0.999889	7.42681	0.136857	0.6562	0.20856	0.834792	0.967357	6.61819	-0.00998518	0.54758	-0.0182351	0.985451	0.997423	3.1134	0.528869	1.0788	0.490237	0.623966	0.855354	5.9509	-0.470504	0.667401	-0.70498	0.480823	0.793545	5.20628	-1.01378	0.720735	-1.40659	0.159548	0.326047	8.54515	0.494749	0.762805	0.648592	0.516602	0.721079	9.5034
Cre01.g001100.t1.2	226.941	0.148695	0.351905	0.422544	0.672628	0.924596	237.326	-0.091908	0.261179	-0.351896	0.724916	0.999889	208.165	-0.250668	0.245074	-1.02282	0.306391	0.744839	206.453	0.0696389	0.163017	0.427189	0.669242	0.913902	180.344	0.0954594	0.283447	0.33678	0.736283	0.907744	212.764	0.138925	0.224757	0.618112	0.536502	0.824797	198.053	0.0499662	0.205416	0.243244	0.807817	0.900209	187.401	-0.12083	0.324384	-0.37249	0.709528	0.842018	237.188
Cre01.g001150.t1.3	25.1634	0.630747	0.579264	1.08888	0.276209	0.714928	24.661	0.306544	0.389423	0.787177	0.431178	0.999889	18.9698	-0.329473	0.45247	-0.728166	0.466512	0.844422	17.0806	-0.267923	0.326542	-0.820484	0.41194	0.792017	13.7277	0.244197	0.57184	0.427038	0.669352	0.87733	18.6227	-0.023986	0.39892	-0.0601275	0.952054	0.98521	16.7103	-0.261079	0.412083	-0.63356	0.526368	0.702843	16.0078	0.92811	0.592864	1.56547	0.117473	0.313925	24.0078
Cre01.g001200.t1.3	75.7499	-0.42356	0.378415	-1.1193	0.263012	0.702238	81.3404	-0.515644	0.290082	-1.77758	0.075473	0.96819	80.4779	-0.103696	0.314376	-0.329849	0.741514	0.943875	70.9537	-0.19139	0.2178	-0.878741	0.379541	0.771508	37.8017	3.50879	0.486782	7.20813	5.67237e-13	6.12752e-11	79.8241	0.12869	0.276293	0.465773	0.641378	0.875592	48.6017	-3.37423	0.443207	-7.61323	2.67333e-14	1.36618e-12	91.244	-1.33017	0.346892	-3.83454	0.000125801	0.0015674	82.2708
Cre01.g001350.t1.2	10.1883	-0.714379	0.753616	-0.947935	0.343162		7.32402	0.0881901	0.579326	0.152229	0.879006	0.999889	7.85082	0.786323	0.66023	1.19098	0.23366	0.678284	5.94133	-0.0387038	0.518924	-0.0745846	0.940545	0.987074	7.8992	-0.813459	0.789878	-1.02985	0.303078	0.619819	6.41416	0.173913	0.666578	0.260903	0.794167	0.936066	7.87008	1.00324	0.614849	1.63168	0.102746	0.239529	9.63816	0.774448	0.746832	1.03698	0.299747	0.540304	9.6842
Cre01.g001400.t1.1	71.2789	-2.54663	0.394632	-6.45318	1.09531e-10	1.52461e-08	21.4281	0.233897	0.4319	0.541553	0.588126	0.999889	48.0224	2.7952	0.38543	7.25217	4.10153e-13	7.29179e-11	16.936	0.0272881	0.392371	0.0695466	0.944555	0.987523	94.7879	-2.52198	0.432492	-5.83127	5.50071e-09	2.97104e-07	23.6147	1.01365	0.46827	2.16468	0.0304124	0.219456	80.4866	3.55726	0.371374	9.57864	9.83321e-22	9.73625e-20	281.263	-2.19005	0.423974	-5.16553	2.39758e-07	7.09658e-06	47.15
Cre01.g001550.t1.3	84.1246	-0.0180078	0.358329	-0.0502549	0.959919	0.993342	73.9493	0.187084	0.296388	0.631213	0.527901	0.999889	65.403	0.192822	0.330894	0.58273	0.560075	0.887137	61.9293	0.177474	0.247215	0.717891	0.472825	0.826122	51.5531	0.0420241	0.36626	0.114738	0.908652	0.971632	60.6131	0.0992569	0.315254	0.314848	0.752877	0.920565	57.0538	0.0632101	0.313966	0.201328	0.840442	0.918682	51.5915	0.294916	0.397478	0.741967	0.458107	0.673896	70.5167
Cre01.g001600.t1.2	15.7768	0.105767	0.638151	0.16574	0.868362	0.976899	21.1716	-0.654847	0.464654	-1.40932	0.15874	0.999889	19.4203	-0.774362	0.556267	-1.39207	0.163902	0.588206	17.9441	-0.419941	0.402696	-1.04282	0.297031	0.702294	9.73904	-0.450843	0.621208	-0.725752	0.467991	0.760625	16.6058	-1.07177	0.515704	-2.07827	0.0376846	0.247931	17.2329	-0.620031	0.5027	-1.2334	0.217425	0.401094	7.49578	1.11763	0.872292	1.28126	0.200103	0.429376	21.3966
Cre01.g001650.t1.2	1.54552	0.58343	1.88106	0.31016	0.756439		0.962379	1.53623	1.42692	1.0766	0.281658		0.62792	0.940628	1.98515	0.473833	0.635619		0.772278	1.12262	1.29835	0.864647	0.387233		0.457427	0.449867	2.91146	0.154516	0.877203		0.481076	0.351031	2.02523	0.173329	0.862393		0.458364	-0.142775	2.05654	-0.0694248	0.944651		0.433056	0.0506956	3.23456	0.0156731	0.987495		0.532255
Cre01.g001750.t1.2	207.471	0.105274	0.336637	0.312722	0.754492	0.945695	197.907	0.0917211	0.272614	0.33645	0.736531	0.999889	172.553	-0.0218545	0.270495	-0.0807943	0.935606	0.990092	188.716	0.444388	0.237459	1.87143	0.0612855	0.33477	114.066	0.35052	0.340822	1.02846	0.303736	0.619897	159.856	-0.0691205	0.262706	-0.263109	0.792466	0.935	140.926	-0.415391	0.276631	-1.5016	0.133199	0.287664	120.08	0.129188	0.321005	0.402448	0.687354	0.827578	183.106
Cre01.g001800.t1.3	65.1868	-0.124634	0.377208	-0.33041	0.74109	0.93979	61.4393	-0.0543054	0.260714	-0.208294	0.834999	0.999889	56.3891	0.0600276	0.302617	0.198362	0.842762	0.968093	45.5853	-0.369298	0.252765	-1.46104	0.144005	0.519	41.4993	0.20566	0.475481	0.432531	0.665356	0.87502	52.8693	0.043893	0.357911	0.122636	0.902395	0.971653	47.7543	-0.157517	0.300442	-0.524284	0.600081	0.759651	53.8547	-0.245017	0.418127	-0.585988	0.557884	0.748251	61.466
Cre01.g001950.t1.2	21.8433	0.257792	0.547892	0.470517	0.637986	0.916956	21.1516	0.158847	0.357421	0.444427	0.656734	0.999889	17.8026	-0.112194	0.464927	-0.241315	0.809311	0.960457	16.0629	-0.136667	0.328791	-0.415666	0.677655	0.915767	18.6116	-0.639721	0.488124	-1.31057	0.190004	0.487668	17.2536	0.0714151	0.41029	0.17406	0.861818	0.957514	20.1226	0.713916	0.365083	1.95549	0.0505253	0.143276	22.6339	-0.586424	0.507653	-1.15517	0.248022	0.483947	20.7124
Cre01.g002050.t1.2	55.7411	-0.049885	0.393371	-0.126814	0.899088	0.982116	46.0583	0.352086	0.257955	1.36491	0.17228	0.999889	40.7659	0.390705	0.317423	1.23086	0.218374	0.664297	31.6888	-0.277061	0.258926	-1.07004	0.284601	0.690052	80.7717	-1.97538	0.399697	-4.9422	7.72475e-07	2.45429e-05	36.8973	0.174025	0.306333	0.568091	0.569973	0.843449	77.0923	2.15326	0.290302	7.41732	1.19518e-13	5.65611e-12	117.112	-2.00985	0.350904	-5.72764	1.01836e-08	4.39856e-07	44.7549
Cre01.g002100.t1.2	13.87	0.720384	0.734298	0.98105	0.326568	0.752303	19.2875	-0.374183	0.422044	-0.886596	0.375297	0.999889	16.238	-1.13826	0.520353	-2.18748	0.0287073	0.234858	19.94	0.317051	0.298342	1.06271	0.287912	0.692428	21.2152	-0.00685957	0.49327	-0.0139063	0.988905	0.995466	21.0266	0.49209	0.392733	1.25299	0.210211	0.574965	19.8763	0.518011	0.356962	1.45116	0.146734	0.307215	29.6122	-2.64302	0.553266	-4.77711	1.7783e-06	3.95049e-05	17.6479
Cre01.g002150.t1.2	13.2301	-0.827792	0.680185	-1.21701	0.2236	0.662945	12.2942	-0.544725	0.439989	-1.23804	0.2157	0.999889	13.1331	0.293429	0.489776	0.599108	0.549101	0.882213	11.5994	0.0752823	0.358872	0.209775	0.833844	0.962562	4.00333	-0.25907	0.985377	-0.262915	0.792616	0.930741	8.89917	-1.38506	0.599054	-2.31208	0.0207735	0.175012	8.7881	-1.09885	0.555267	-1.97896	0.0478203	0.137881	9.89819	-0.300356	0.755269	-0.397681	0.690866	0.830007	12.9011
Cre01.g002200.t1.2	137.496	-0.134263	0.325679	-0.412255	0.680152	0.925343	106.582	0.421565	0.249131	1.69214	0.0906193	0.997238	95.5459	0.546289	0.272043	2.0081	0.044633	0.306197	85.9006	0.263469	0.215801	1.22089	0.222129	0.628726	52.7555	-0.036591	0.374085	-0.0978148	0.922079	0.975178	73.0989	-0.336353	0.295511	-1.13821	0.255034	0.625984	70.3984	-0.30179	0.260921	-1.15663	0.247422	0.437305	95.5831	0.244365	0.331003	0.738256	0.460359	0.675066	104.769
Cre01.g002201.t1.2	0						0						0						0						0						0						0						0						0
Cre01.g002201.t2.1	0						0						0						0						0						0						0						0						0
Cre01.g002227.t1.2	24.0282	0.655665	0.542175	1.20932	0.226538	0.667628	18.6869	0.988453	0.387624	2.55003	0.0107714	0.603167	13.1419	0.321384	0.517634	0.620872	0.534684	0.876266	13.9701	0.561275	0.365089	1.53736	0.124204	0.481439	8.6783	0.29117	0.673422	0.432374	0.665469	0.87502	11.5531	0.0450708	0.485916	0.0927543	0.926099	0.979626	10.2451	-0.241352	0.510678	-0.472611	0.636491	0.787016	9.58251	0.670647	0.734138	0.913517	0.360971	0.597367	14.1508
Cre01.g002236.t1.2	0.42161	-1.04789	3.59943	-0.291126	0.770955		0.550356	-1.1325	2.04808	-0.552957	0.580293		0.639492	-0.141473	2.29489	-0.0616469	0.950844		0.512777	-0.296371	1.61399	-0.183626	0.854307		0.312394	1.67867	3.25269	0.516085	0.605795		0.673562	0.423361	1.7961	0.235712	0.813656		0.371123	-1.26333	2.33521	-0.54099	0.588514		0.180604	0.963628	4.49275	0.214485	0.830169		0.689538
Cre01.g002236.t2.1	0						0						0						0						0						0						0						0						0
Cre01.g002250.t1.2	58.9538	0.297285	0.386461	0.769248	0.441746	0.822986	55.2837	0.276246	0.266696	1.03581	0.300291	0.999889	45.679	-0.033229	0.335782	-0.0989598	0.92117	0.986487	43.9213	0.114966	0.228438	0.503268	0.614776	0.895941	46.2169	0.0688704	0.344226	0.200073	0.841423	0.948667	48.7259	0.423011	0.28614	1.47834	0.139318	0.482816	45.4609	0.36338	0.280481	1.29556	0.195126	0.373438	30.1832	0.33549	0.482514	0.695296	0.48687	0.695392	49.1201
Cre01.g002300.t1.2	2459.88	-0.0305663	0.322267	-0.0948478	0.924436	0.986024	2306.09	0.0400732	0.231204	0.173324	0.862397	0.999889	2070.87	0.0598881	0.167548	0.357437	0.720764	0.938014	2126.76	0.322538	0.110426	2.92085	0.00349083	0.0518836	2599.36	-0.188458	0.313491	-0.601159	0.547734	0.813558	2303.67	0.612659	0.221575	2.76502	0.00569193	0.0813971	2348.79	0.80823	0.166388	4.85749	1.18883e-06	1.67991e-05	2165.46	-0.670849	0.295486	-2.27032	0.023188	0.104611	2196.83
Cre01.g002350.t1.3	46.2491	0.499566	0.472636	1.05698	0.290522	0.727363	46.0408	0.23368	0.310659	0.752208	0.451926	0.999889	37.086	-0.288258	0.333538	-0.864245	0.387453	0.796696	37.3018	0.088872	0.215101	0.413165	0.679486	0.916293	30.2024	-0.0791539	0.449277	-0.176181	0.860152	0.953789	36.2616	-0.0311877	0.310142	-0.100559	0.9199	0.978287	35.3732	0.0527335	0.294371	0.179139	0.857828	0.927335	27.3408	-0.0487929	0.527157	-0.0925586	0.926254	0.96257	40.5274
Cre01.g002400.t1.3	43.8127	-0.103038	0.431764	-0.238644	0.811382	0.962416	36.7289	0.241862	0.298464	0.810354	0.417737	0.999889	33.1876	0.329826	0.34735	0.949548	0.342342	0.76804	26.3612	-0.252088	0.253268	-0.99534	0.319571	0.724224	18.2939	0.483316	0.468231	1.03222	0.301971	0.61846	27.7339	-0.179727	0.323049	-0.556346	0.577975	0.846976	23.8276	-0.658059	0.350241	-1.87887	0.0602618	0.162884	26.4514	0.726994	0.494411	1.47042	0.141447	0.350894	36.8594
Cre01.g002500.t1.2	1430.55	0.136152	0.25148	0.541402	0.588231	0.897715	1402.4	0.0415594	0.205899	0.201844	0.840039	0.999889	1217.98	-0.106146	0.230652	-0.460199	0.645373	0.91704	1292.75	0.322476	0.17419	1.85129	0.0641284	0.340374	636.531	0.375856	0.271279	1.3855	0.1659	0.453013	1056.21	-0.424864	0.204076	-2.08189	0.0373526	0.24731	936.313	-0.794565	0.23461	-3.38674	0.000707274	0.00446011	846.859	0.068181	0.286391	0.238069	0.811827	0.902615	1298.7
Cre01.g002550.t1.3	84.8106	-2.10639	0.37144	-5.67086	1.42081e-08	1.14218e-06	39.3738	-0.274363	0.312944	-0.876715	0.380642	0.999889	65.172	1.81917	0.318724	5.70766	1.14539e-08	9.02448e-07	31.471	-0.317357	0.262392	-1.20947	0.226481	0.633295	32.8571	-0.087934	0.422248	-0.208252	0.835032	0.946085	36.5161	0.120449	0.327315	0.367992	0.71288	0.904744	35.6694	0.213093	0.336101	0.634015	0.526071	0.702578	195.666	-1.46022	0.4093	-3.56761	0.000360249	0.00377808	64.2675
Cre01.g002600.t1.2	1.56777	1.75772	2.13679	0.822597	0.410737		1.01312	2.17645	1.48589	1.46475	0.14299		0.40804	0.443643	2.68652	0.165136	0.868837		0.456716	0.750852	1.73948	0.431653	0.665993		0.437323	2.19491	2.86651	0.765709	0.44385		0.594611	1.51914	1.85847	0.817411	0.413694		0.188951	-0.68555	3.17383	-0.216	0.828987		2.89615	-0.957701	1.32547	-0.722535	0.469966		0.976377
Cre01.g002650.t1.2	0						0.370375	-1.64944	2.69313	-0.612463	0.540231		0.381033	-1.19541	3.00984	-0.397168	0.691244		0.246188	-1.03687	2.54445	-0.407505	0.683637		0.426848	-0.182174	2.99502	-0.0608257	0.951498		0.492608	0.00263152	2.27116	0.00115867	0.999076		0.498393	0.193431	2.22403	0.0869732	0.930693		0.0903018	0.263851	4.5366	0.0581606	0.953621		0.50472
Cre01.g002700.t1.2	7.40251	0.253256	0.877226	0.288701	0.77281		8.13052	-0.109086	0.533102	-0.204626	0.837864	0.999889	7.01951	-0.372398	0.707597	-0.526285	0.59869	0.898914	7.25281	0.13912	0.482533	0.288312	0.773108	0.946969	5.13228	-0.246004	0.807703	-0.304573	0.760692	0.917244	6.59333	-0.295414	0.609192	-0.484927	0.627728	0.870693	6.63974	-0.0347683	0.591606	-0.0587694	0.953136	0.97662	3.73613	0.345091	1.18753	0.290596	0.771361		7.53035
Cre01.g002750.t1.2	0.272255	-2.03493	4.54007	-0.448214	0.653999		0						0.166379	1.6564	4.15726	0.398435	0.690309		0						0						0						0						0.252452	-2.01837	4.34449	-0.464582	0.642231		0
Cre01.g002750.t2.1	0						0						0						0						0						0						0						0						0
Cre01.g002800.t1.3	43.2122	0.660529	0.588982	1.12148	0.262085	0.701525	43.1278	0.284433	0.454241	0.626172	0.531202	0.999889	33.0805	-0.373101	0.380994	-0.979285	0.327439	0.759679	30.6669	-0.179565	0.271503	-0.661373	0.508373	0.847472	22.8779	0.337264	0.540029	0.624529	0.53228	0.804137	32.5939	-0.0869307	0.350798	-0.247808	0.804283	0.938356	28.5234	-0.405432	0.396948	-1.02137	0.307078	0.502783	28.894	0.832979	0.49662	1.6773	0.0934845	0.272418	42.2982
Cre01.g002900.t1.2	23.8564	0.203579	0.551526	0.369119	0.712039	0.934104	25.0711	-0.0639196	0.379314	-0.168514	0.866179	0.999889	21.6713	-0.279771	0.496621	-0.563348	0.573198	0.892492	19.05	-0.331105	0.352984	-0.938016	0.348236	0.746194	8.621	1.92017	0.732169	2.62258	0.00872679	0.0654655	19.5382	-0.399012	0.422898	-0.943518	0.345416	0.704038	14.4705	-2.33077	0.610967	-3.81488	0.000136248	0.00110126	13.6679	0.400898	0.644003	0.622508	0.533608	0.731593	23.9066
Cre01.g002950.t1.3	30.9426	0.546847	0.520448	1.05072	0.293385	0.729276	35.2466	-0.0842219	0.276638	-0.304448	0.760787	0.999889	28.776	-0.624395	0.405663	-1.5392	0.123757	0.52417	27.2641	-0.261995	0.242065	-1.08233	0.279105	0.685368	15.6091	0.913992	0.517756	1.76529	0.0775146	0.29018	28.0588	-0.288676	0.310184	-0.93066	0.35203	0.708953	22.7339	-1.21472	0.371513	-3.26965	0.00107682	0.00628673	17.8764	0.900394	0.589738	1.52677	0.126818	0.328574	34.3568
Cre01.g003000.t1.3	4.66914	-0.773543	1.07846	-0.717269	0.473208		3.29887	0.148675	0.79826	0.186248	0.85225	0.999889	3.55708	0.906903	0.910298	0.99627	0.319119	0.754385	3.07805	0.4309	0.693168	0.621639	0.534179		4.2835	-2.6959	1.07617	-2.5051	0.0122418	0.0833167	2.16575	-0.915625	1.09359	-0.837264	0.402444		4.8468	1.80497	0.672734	2.68304	0.00729573	0.0310515	1.3255	2.54055	2.00098	1.26965	0.204209		3.22951
Cre01.g003050.t1.2	21.829	-0.159315	0.578133	-0.275568	0.78288	0.955275	15.9299	0.559059	0.418952	1.33442	0.182066	0.999889	14.2678	0.708057	0.480026	1.47504	0.140202	0.549402	10.6245	-0.14375	0.373247	-0.385135	0.700138	0.924178	14.7966	-1.16913	0.564389	-2.0715	0.0383118	0.184166	11.2819	-0.0379964	0.47168	-0.0805554	0.935796	0.980768	15.5578	1.14782	0.406319	2.82493	0.00472907	0.0217647	24.2685	-1.03398	0.589053	-1.75533	0.0792036	0.244811	14.9044
Cre01.g003100.t1.3	0						0						0						0						0						0						0						0						0
Cre01.g003100.t2.1	0						0						0						0						0						0						0						0						0
Cre01.g003150.t1.2	41.9707	0.0566676	0.426695	0.132806	0.894347	0.98183	34.0862	0.484423	0.300353	1.61285	0.106778	0.999889	29.2083	0.413294	0.375571	1.10044	0.27114	0.714762	25.2426	0.091208	0.2599	0.350934	0.725638	0.933569	29.5335	-0.0605676	0.411393	-0.147226	0.882954	0.961599	28.9608	0.499458	0.332567	1.50183	0.133142	0.47233	28.0835	0.569017	0.329439	1.72723	0.0841269	0.208576	28.2862	-0.70459	0.515869	-1.36583	0.171991	0.394215	28.5611
Cre01.g003200.t1.2	35.0648	0.0305003	0.47004	0.0648886	0.948263	0.990206	33.5901	0.0666814	0.35231	0.189269	0.849882	0.999889	29.8159	0.0233831	0.422505	0.055344	0.955864	0.993352	27.16	-0.0350433	0.348298	-0.100613	0.919858	0.981441	25.3365	1.22256	0.54237	2.25411	0.0241892	0.134414	33.5883	0.62921	0.432607	1.45446	0.145819	0.493392	23.3861	-0.582891	0.411891	-1.41516	0.157023	0.322551	21.1324	-0.128514	0.560056	-0.229466	0.818506	0.906019	30.868
Cre01.g003250.t1.3	0						0						0						0						0						0						0						0.175317	0.74982	4.50942	0.166279	0.867938		0.156505
Cre01.g003300.t1.2	0						0						0						0						0						0						0						0.175317	0.74982	4.50942	0.166279	0.867938		0.156505
Cre01.g003450.t1.3	0						0						0						0						0						0						0						0						0
Cre01.g003450.t2.1	0						0						0						0						0						0						0						0						0
Cre01.g003519.t1.2	12.5146	-0.267495	0.775313	-0.345016	0.730083	0.936124	9.91725	0.236774	0.60191	0.393371	0.694045	0.999889	9.26177	0.481361	0.599285	0.803225	0.421845	0.818796	8.04087	0.123273	0.490111	0.25152	0.801412	0.955152	6.43339	-0.235742	1.06516	-0.22132	0.824844	0.942768	7.54358	-0.10221	0.712148	-0.143524	0.885876	0.966	7.58322	0.157398	0.665621	0.236468	0.81307	0.903588	9.65859	0.164927	0.803699	0.20521	0.837408	0.915435	10.2109
Cre01.g003550.t1.3	45.9197	0.49775	0.456698	1.08989	0.275761	0.714779	50.0214	-0.00949777	0.300813	-0.0315737	0.974812	0.999889	40.9789	-0.520538	0.337008	-1.54459	0.122446	0.521657	32.7803	-0.792911	0.240813	-3.29265	0.000992486	0.0202615	36.6542	-0.707772	0.443134	-1.5972	0.110222	0.359761	39.0251	-0.314023	0.304204	-1.03228	0.301942	0.671049	44.7524	0.40394	0.313625	1.28797	0.197756	0.37645	23.6244	0.685384	0.524339	1.30714	0.191166	0.418033	46.4506
Cre01.g003600.t1.2	0.338329	-0.89965	3.89385	-0.231044	0.817281		0.387827	-0.557504	2.37624	-0.234616	0.814507		0.451333	0.337473	2.62361	0.128629	0.897651		0.207162	-0.896163	2.63095	-0.340624	0.733387		0.531101	0.986344	2.7943	0.352985	0.7241		0.62366	1.23338	2.0848	0.591609	0.554113		0.369689	0.289782	2.34257	0.123703	0.901551		0						0.355392
Cre01.g003650.t1.3	0						0						0						0						0						0						0						0						0
Cre01.g003650.t2.1	0						0						0						0						0						0						0						0						0
Cre01.g003700.t1.2	10.0572	0.447536	0.787943	0.56798	0.570049		9.67827	0.333851	0.530521	0.629289	0.52916	0.999889	7.82745	-0.135531	0.683361	-0.19833	0.842787	0.968093	8.41739	0.362464	0.44802	0.809035	0.418495	0.794691	7.07198	-0.480801	0.753651	-0.637963	0.523498	0.798656	7.4471	-0.063055	0.595175	-0.105944	0.915627	0.976347	8.10597	0.426976	0.5914	0.721974	0.47031	0.65466	4.68902	0.622841	1.02824	0.605737	0.54469		8.53247
Cre01.g003750.t1.3	18.5168	-0.0880614	0.607316	-0.145001	0.88471	0.980107	16.503	0.147785	0.40129	0.368274	0.712669	0.999889	14.9393	0.22334	0.494803	0.451371	0.651722	0.917671	13.5427	0.127988	0.365171	0.350487	0.725973	0.933595	12.8182	1.42486	0.626989	2.27254	0.0230537	0.130194	16.7637	0.800488	0.396627	2.01824	0.0435664	0.269906	11.1924	-0.656658	0.521413	-1.25938	0.207892	0.388891	50.5212	-2.5547	0.430887	-5.92893	3.04906e-09	1.55276e-07	16.0108
Cre01.g003800.t1.3	26.0107	-0.366403	0.632255	-0.579518	0.56224	0.889065	25.9878	-0.382986	0.480468	-0.79711	0.425387	0.999889	25.2664	-0.0326304	0.519029	-0.0628681	0.949872	0.993054	22.9702	-0.0660792	0.390295	-0.169306	0.865556	0.969439	11.8697	0.844483	0.764578	1.10451	0.269373	0.583749	21.7545	-0.365282	0.580479	-0.629278	0.529167	0.821005	17.7046	-1.20737	0.500987	-2.40999	0.015953	0.0584726	40.5374	-1.02161	0.478292	-2.13597	0.0326823	0.135108	28.9483
Cre01.g003850.t1.3	142.844	-0.36493	0.394791	-0.924364	0.355297	0.771176	125.705	-0.0529598	0.328207	-0.161361	0.871809	0.999889	121.373	0.296656	0.285134	1.04041	0.29815	0.73909	122.93	0.412912	0.223081	1.85095	0.0641763	0.340482	74.6884	0.112127	0.319329	0.351132	0.725489	0.903217	102.038	-0.18666	0.262401	-0.711354	0.476865	0.792151	94.7892	-0.294263	0.273668	-1.07525	0.282261	0.476382	74.022	0.812682	0.368466	2.20558	0.0274135	0.118626	126.057
Cre01.g004000.t1.2	74.2119	-0.0602006	0.379918	-0.158457	0.874097	0.977648	81.572	-0.334713	0.242512	-1.38019	0.167528	0.999889	75.1306	-0.285391	0.265294	-1.07575	0.282038	0.724459	77.896	0.170141	0.171731	0.990744	0.32181	0.727922	40.4413	-0.644306	0.363221	-1.77387	0.0760851	0.286897	60.8978	-0.974539	0.256591	-3.79802	0.000145855	0.00607485	65.681	-0.320203	0.23012	-1.39146	0.164086	0.332369	49.9251	-0.235734	0.394281	-0.597882	0.549919	0.74224	78.9207
Cre01.g004050.t1.2	0.149354	0.499767	4.56178	0.109555	0.912762		0.489418	-0.986757	2.24568	-0.439402	0.66037		0.410063	-1.48913	2.91114	-0.511527	0.608982		0.379106	-0.743034	1.96475	-0.378183	0.705295		0.114324	0.779595	4.08047	0.191055	0.848483		0.441326	-0.322312	2.28842	-0.140845	0.887993		0.322733	-1.09375	2.69162	-0.406354	0.684482		0.180604	0.963628	4.49275	0.214485	0.830169		0.620137
Cre01.g004124.t1.3	0.610584	-1.95197	2.87252	-0.679532	0.496801		0.308671	-0.558342	2.51359	-0.222129	0.824213		0.535839	1.38181	2.18292	0.633011	0.526727		0.268935	-0.31621	2.12484	-0.148816	0.881699		0.19807	0.779595	4.08047	0.191055	0.848483		0.375653	0.105011	2.3751	0.0442134	0.964734		0.18737	-0.676367	3.18075	-0.212643	0.831605		0.0903018	0.263851	4.5366	0.0581606	0.953621		0.347437
Cre01.g004124.t2.1	0.124724	0.496153	4.56191	0.10876	0.913393		0.0755172	0.594809	3.64971	0.162974	0.870539		0						0.22185	1.41502	2.5777	0.548947	0.583042		0						0						0						0.725772	-1.30442	2.78972	-0.467582	0.640083		0.156505
Cre01.g004157.t1.2	191.322	-0.5985	0.420559	-1.42311	0.154705	0.576942	176.252	-0.321516	0.380743	-0.844443	0.398422	0.999889	180.283	0.260653	0.310062	0.840647	0.400545	0.804164	170.695	0.219549	0.26434	0.830555	0.406225	0.789482	75.5457	2.46337	0.465405	5.29296	1.20351e-07	4.86559e-06	158.216	-0.0488468	0.382081	-0.127844	0.898272	0.970491	105.362	-2.51059	0.340302	-7.37754	1.6124e-13	7.53757e-12	152.634	-0.288541	0.352086	-0.819519	0.41249	0.63887	183.51
Cre01.g004200.t1.2	25.3485	-0.289624	0.508112	-0.570001	0.568677	0.891907	22.3788	-0.0334921	0.368161	-0.0909715	0.927515	0.999889	21.2518	0.249047	0.443363	0.561723	0.574305	0.892622	18.6956	-0.0181748	0.306961	-0.0592089	0.952786	0.990671	15.6627	0.086571	0.524062	0.165192	0.868793	0.957082	19.0605	0.0331165	0.422615	0.0783609	0.937541	0.981501	17.8375	-0.0531262	0.406567	-0.13067	0.896036	0.948655	21.9249	0.408354	0.557923	0.731919	0.464218	0.677799	25.186
Cre01.g004250.t1.2	114.749	-0.0437008	0.319165	-0.136922	0.891092	0.981112	112.983	-0.0915637	0.248686	-0.368189	0.712732	0.999889	102.35	-0.058828	0.290173	-0.202734	0.839343	0.968093	95.9101	0.00664343	0.226693	0.0293058	0.976621	0.995521	53.1006	0.025909	0.335497	0.0772259	0.938444	0.979261	85.0697	-0.583282	0.270092	-2.15957	0.0308059	0.220509	80.6139	-0.603685	0.276499	-2.18332	0.0290125	0.0937635	76.1648	-0.0890605	0.361482	-0.246376	0.805391	0.898695	108.293
Cre01.g004300.t1.2	1273.24	0.131545	0.282518	0.465617	0.641489	0.91697	1131.86	0.271624	0.193952	1.40047	0.161372	0.999889	966.646	0.129714	0.191163	0.678555	0.49742	0.860128	949.384	0.243427	0.142974	1.7026	0.0886439	0.404825	669.26	0.120735	0.285395	0.423046	0.672262	0.879097	869.253	-0.0689311	0.186185	-0.370229	0.711212	0.904574	805.339	-0.182575	0.197101	-0.926301	0.35429	0.550078	795.241	0.249664	0.27543	0.906454	0.364696	0.600567	1062.26
Cre01.g004350.t1.2	140.856	-0.897571	0.308137	-2.91289	0.00358097	0.0531255	94.999	0.132545	0.199281	0.665115	0.505977	0.999889	106.134	1.0234	0.22476	4.55328	5.28151e-06	0.000221265	72.848	-0.117512	0.18194	-0.645885	0.518354	0.852464	123.88	-1.01667	0.267257	-3.8041	0.000142318	0.00234929	85.3206	0.367538	0.202312	1.81669	0.0692644	0.344847	117.963	1.38828	0.184152	7.53878	4.74394e-14	2.34858e-12	301.576	-2.2952	0.305727	-7.50735	6.03371e-14	1.85791e-11	97.5508
Cre01.g004400.t1.2	60.6581	-0.0511688	0.397629	-0.128685	0.897607	0.982017	66.8021	-0.337511	0.26863	-1.25642	0.208965	0.999889	61.5515	-0.300272	0.316214	-0.949584	0.342324	0.76804	63.3312	0.131416	0.209601	0.626984	0.53067	0.85823	14.1315	1.72365	0.581653	2.96337	0.00304291	0.0287734	48.0626	-1.23843	0.306232	-4.04411	5.25228e-05	0.00282268	39.063	-2.92445	0.425461	-6.87359	6.26045e-12	2.34282e-10	26.7959	0.834399	0.491098	1.69905	0.0893101	0.264148	64.4831
Cre01.g004450.t1.2	423.05	-0.0242766	0.287874	-0.0843305	0.932794	0.986158	379.879	0.145488	0.194017	0.749872	0.453332	0.999889	338.499	0.158335	0.193027	0.820271	0.412061	0.813273	330.057	0.238938	0.119527	1.99903	0.0456046	0.282054	226.031	0.625343	0.279014	2.24126	0.0250091	0.13722	316.828	0.109115	0.183665	0.594098	0.552446	0.833579	260.593	-0.511224	0.187752	-2.72286	0.00647189	0.0281932	322.465	-0.101475	0.276605	-0.366861	0.713723	0.844406	370.852
Cre01.g004500.t1.2	1302.96	-0.206479	0.271221	-0.761295	0.446481	0.825209	1166.5	0.0262074	0.204187	0.12835	0.897872	0.999889	1087.24	0.221659	0.212421	1.04349	0.296721	0.737871	882.503	-0.249649	0.202144	-1.23501	0.216828	0.622946	651.987	-0.230292	0.280843	-0.82	0.412216	0.715996	882.244	-0.422394	0.232117	-1.81975	0.0687972	0.343034	886.208	-0.187645	0.182996	-1.0254	0.305173	0.500708	947.576	0.0222311	0.260151	0.0854546	0.9319	0.966114	1166.53
Cre01.g004550.t1.2	49.9883	0.232379	0.405806	0.572635	0.566892	0.891816	46.4269	0.237827	0.297152	0.800356	0.423505	0.999889	38.9991	-0.0072948	0.364766	-0.0199986	0.984045	0.997651	29.2478	-0.685345	0.304919	-2.24763	0.0245997	0.195146	11.8591	0.474105	0.566624	0.836719	0.402751	0.707013	29.2652	-1.12432	0.369148	-3.04571	0.00232129	0.0439737	26.1512	-1.58338	0.410398	-3.85816	0.000114246	0.000955935	30.4067	0.98291	0.486081	2.02211	0.0431648	0.164587	46.5376
Cre01.g004600.t1.3	93.4888	-0.438798	0.337746	-1.2992	0.193876	0.63125	85.8462	-0.177486	0.286555	-0.61938	0.535666	0.999889	84.8637	0.248954	0.330417	0.753452	0.451178	0.837997	77.167	0.105113	0.295475	0.355743	0.722033	0.93273	237.204	-1.1193	0.346761	-3.22786	0.0012472	0.0140107	115.238	1.26534	0.324637	3.89772	9.71014e-05	0.00446265	186.534	2.39493	0.293519	8.15938	3.36759e-16	2.12456e-14	325.909	-2.7381	0.325453	-8.41319	3.99011e-17	4.65327e-14	90.9321
Cre01.g004650.t1.2	87.3818	0.808265	0.395898	2.0416	0.0411915	0.289692	96.7509	0.13566	0.285039	0.475936	0.63412	0.999889	75.0269	-0.68045	0.304438	-2.2351	0.0254106	0.216264	78.2703	0.0201108	0.301245	0.0667592	0.946773	0.987902	66.8746	0.612601	0.45132	1.35735	0.174669	0.465197	86.0057	0.311035	0.287965	1.08011	0.280092	0.650788	70.3904	-0.304532	0.351094	-0.867379	0.385734	0.580944	44.8389	-0.305396	0.404508	-0.754982	0.45026	0.667972	80.9255
Cre01.g004700.t1.2	45.2128	0.893492	0.522602	1.7097	0.0873216	0.439298	47.5742	0.313501	0.373442	0.83949	0.401194	0.999889	35.5675	-0.584312	0.420929	-1.38815	0.165092	0.590526	39.6774	0.256784	0.284972	0.901083	0.367544	0.761795	21.4827	0.936918	0.540098	1.73472	0.0827904	0.302877	35.8984	-0.110064	0.357942	-0.307492	0.758469	0.922571	28.7103	-1.05769	0.423157	-2.49952	0.0124363	0.0478589	23.0269	-0.0682556	0.524334	-0.130176	0.896427	0.94667	39.3424
Cre01.g004750.t1.3	0						0						0						0						0.134961	-1.14396	4.08047	-0.28035	0.779209		0						0.117236	1.44369	3.64971	0.395564	0.692426		0.252452	-2.01837	4.34449	-0.464582	0.642231		0
Cre01.g004750.t2.1	0.213605	-1.85785	4.55247	-0.408098	0.683202		0						0.130575	1.47954	4.17078	0.35474	0.722785		0						0.172989	-1.14396	4.08047	-0.28035	0.779209		0						0.15022	1.44369	3.64971	0.395564	0.692426		0						0
Cre01.g004800.t1.2	561.152	-1.0348	0.274085	-3.77548	0.0001597	0.00415831	404.41	-0.135482	0.226543	-0.598042	0.549812	0.999889	466.21	0.888796	0.240262	3.69927	0.000216218	0.00556269	275.071	-0.765437	0.186086	-4.11335	3.89962e-05	0.00143774	471.26	0.00579355	0.328127	0.0176564	0.985913	0.994382	434.736	0.697964	0.24773	2.81743	0.0048409	0.0734738	414.815	0.699017	0.260777	2.68052	0.00735085	0.0312302	1352.01	-2.81174	0.312788	-8.98928	2.48848e-19	7.25515e-16	403.089
Cre01.g004850.t1.3	29.3175	0.195507	0.530765	0.368349	0.712613	0.934104	22.9385	0.650623	0.35794	1.81769	0.069112	0.944871	18.7411	0.444431	0.484034	0.918182	0.358523	0.779078	15.8068	0.0527424	0.317799	0.165962	0.868187	0.969873	15.6869	-0.404059	0.566649	-0.713068	0.475804	0.766095	16.1156	0.0196911	0.439596	0.0447937	0.964272	0.989635	17.2516	0.43417	0.421728	1.0295	0.303244	0.49944	26.3675	-0.233403	0.510655	-0.457065	0.647624	0.805829	22.0871
Cre01.g004900.t1.2	127.678	-1.67007	0.315485	-5.29366	1.19891e-07	7.74089e-06	69.4817	-0.145038	0.239415	-0.605802	0.544646	0.999889	98.8742	1.51491	0.25469	5.94807	2.71326e-09	2.38131e-07	38.4387	-1.75177	0.272521	-6.42802	1.2928e-10	1.81448e-08	118.546	-2.3381	0.348717	-6.70485	2.01615e-11	1.6805e-09	55.4956	-0.366478	0.285909	-1.2818	0.199913	0.563596	122.007	1.97576	0.243013	8.13029	4.28266e-16	2.68996e-14	338.111	-2.37804	0.358515	-6.63303	3.28875e-11	3.22297e-09	85.7787
Cre01.g004950.t1.3	150.052	-0.277945	0.316933	-0.876983	0.380496	0.79018	144.55	-0.183645	0.205704	-0.892763	0.371984	0.999889	138.165	0.0792642	0.227017	0.349155	0.726973	0.939772	131.462	0.126269	0.149363	0.84538	0.397899	0.783429	90.8416	-0.524112	0.30443	-1.72162	0.0851387	0.30779	113.733	-0.503236	0.219954	-2.28792	0.0221422	0.181943	122.517	0.0283813	0.19674	0.144258	0.885297	0.943501	147.139	-0.551577	0.314715	-1.75263	0.0796663	0.24559	149.106
Cre01.g005000.t1.3	54.7256	0.317183	0.440517	0.720024	0.47151	0.83823	59.9864	-0.0866949	0.330113	-0.262622	0.792842	0.999889	51.3774	-0.413861	0.357927	-1.15627	0.24757	0.692463	57.0842	0.318328	0.250013	1.27325	0.202931	0.606054	41.2571	-0.0899374	0.414306	-0.217079	0.828146	0.944179	50.5908	-0.0800234	0.350574	-0.228264	0.819441	0.944114	49.6794	0.0171919	0.309758	0.0555011	0.955739	0.978103	41.7649	-0.875361	0.423623	-2.06637	0.0387939	0.152431	53.9945
Cre01.g005050.t1.1	1165.88	-0.361436	0.256759	-1.40768	0.159224	0.586068	1131.51	-0.261682	0.223821	-1.16916	0.24234	0.999889	1100.57	0.0884814	0.241723	0.366045	0.714332	0.934766	1084.43	0.228178	0.202141	1.12881	0.258979	0.666525	1081.95	-0.273927	0.261431	-1.0478	0.294733	0.612367	1079.97	0.224983	0.237399	0.9477	0.343282	0.702737	1119.05	0.503764	0.220634	2.28325	0.0224154	0.0767527	850.533	0.0865125	0.306324	0.282421	0.777621	0.881646	1173.48
Cre01.g005100.t1.3	22.53	0.106955	0.542233	0.197249	0.843633	0.971407	19.687	0.318221	0.37199	0.855457	0.392298	0.999889	16.9503	0.193038	0.467671	0.412764	0.67978	0.926513	18.0602	0.494432	0.306865	1.61124	0.107128	0.447362	20.1732	0.772277	0.469459	1.64504	0.0999622	0.338341	21.1025	1.02844	0.368235	2.79289	0.00522391	0.0774579	15.6139	0.259622	0.410811	0.631975	0.527403	0.703684	14.1331	0.585498	0.637857	0.917914	0.358664	0.595498	19.2995
Cre01.g005150.t1.1	724.562	-0.302667	0.26691	-1.13397	0.256808	0.698686	707.04	-0.230003	0.192898	-1.19236	0.233121	0.999889	679.435	0.0602855	0.215644	0.27956	0.779815	0.951775	572.453	-0.241703	0.137769	-1.7544	0.0793615	0.381433	619.57	-0.00204138	0.218809	-0.0093295	0.992556	0.996912	675.237	0.250311	0.181455	1.37947	0.16775	0.524953	645.188	0.256705	0.180822	1.41966	0.155708	0.320682	522.162	-0.0305981	0.275893	-0.110906	0.911691	0.955698	717.593
Cre01.g005200.t1.3	19.8011	2.07215	0.691518	2.99652	0.0027308	0.0425418	25.9035	0.143419	0.418485	0.342709	0.731817	0.999889	17.681	-1.93931	0.625739	-3.09924	0.00194021	0.0332569	20.4689	0.00298882	0.378032	0.00790626	0.993692	0.998291	15.9138	-0.0534385	0.514426	-0.10388	0.917265	0.973784	20.2526	-0.10579	0.435146	-0.243114	0.807917	0.939609	19.6195	-0.0500896	0.438688	-0.114181	0.909095	0.955679	4.71727	5.61634	1.48381	3.78507	0.000153666		22.0162
Cre01.g005250.t1.2	0						0						0						0						0						0						0						0						0
Cre01.g005400.t1.3	0.886486	1.02189	2.57999	0.396084	0.692043		1.8468	-0.900575	1.1425	-0.788251	0.43055	0.999889	1.60744	-2.01973	1.80679	-1.11785	0.26363	0.708384	2.05187	0.196994	0.813225	0.242239	0.808595		0.833189	-2.02671	2.04686	-0.990155	0.322098		1.35863	-2.26942	1.56788	-1.44745	0.147771		1.73825	-0.224548	1.13588	-0.197686	0.84329	0.91966	0.984735	0.455448	2.22545	0.204654	0.837843		2.04798
Cre01.g005450.t1.2	95.8204	0.0310355	0.369873	0.0839084	0.933129	0.986158	90.9865	0.057215	0.238577	0.239818	0.810471	0.999889	80.5638	0.0138266	0.300687	0.0459833	0.963324	0.994846	69.816	-0.188138	0.192796	-0.975843	0.329142	0.732607	30.2129	0.453467	0.409835	1.10646	0.268527	0.58257	63.1259	-0.856538	0.272776	-3.14008	0.001689	0.0357886	56.0445	-1.29794	0.28462	-4.56026	5.10905e-06	6.24206e-05	62.8754	0.428981	0.406485	1.05534	0.291268	0.531077	90.5557
Cre01.g005500.t1.2	63.4509	-0.311888	0.407181	-0.765968	0.443696	0.823967	57.0098	-0.0681307	0.289443	-0.235385	0.81391	0.999889	54.4055	0.23378	0.302987	0.771585	0.44036	0.831753	46.5696	-0.0831259	0.236433	-0.351583	0.725151	0.933569	36.1943	-0.0191216	0.403606	-0.047377	0.962213	0.987013	46.7491	-0.166448	0.3025	-0.550243	0.582152	0.848196	44.702	-0.141338	0.277115	-0.510033	0.610029	0.767372	54.275	0.376709	0.400991	0.939443	0.347503	0.585042	63.6617
Cre01.g005534.t1.2	20.4482	0.136406	0.578466	0.235806	0.813583	0.96339	15.6724	0.708111	0.40652	1.74189	0.0815285	0.976376	12.9768	0.555698	0.505275	1.09979	0.271422	0.714762	12.6821	0.489114	0.397515	1.23043	0.218536	0.625287	10.6852	2.37674	0.707803	3.35792	0.000785324	0.00967539	14.8849	1.01802	0.429399	2.37081	0.0177489	0.159668	7.9717	-1.35476	0.617748	-2.19306	0.0283034	0.0919037	10.0006	0.343335	0.728023	0.471599	0.637213	0.799676	13.2534
Cre01.g005550.t1.2	26.1573	0.20781	0.525609	0.39537	0.69257	0.928489	30.8226	-0.312897	0.30758	-1.01729	0.309016	0.999889	27.2562	-0.534624	0.378637	-1.41197	0.157959	0.580258	34.2919	0.573064	0.221202	2.59068	0.00957859	0.103053	30.4829	-1.15183	0.408495	-2.81969	0.00480707	0.0408997	26.226	-0.28906	0.324639	-0.890404	0.373249	0.724366	34.9721	0.877544	0.26986	3.25185	0.00114658	0.00663743	10.1087	0.781738	0.724077	1.07963	0.280305	0.517726	28.5389
Cre01.g005650.t1.2	7.52249	1.47628	0.973717	1.51613	0.129486		10.1718	-0.131051	0.523316	-0.250423	0.80226	0.999889	7.63233	-1.63848	0.820979	-1.99576	0.0459597	0.311955	9.9943	0.31712	0.452458	0.700881	0.483377	0.832779	8.67407	-1.23145	0.679444	-1.81243	0.0699192	0.272788	7.85	-0.575072	0.591937	-0.971509	0.331295	0.695255	10.5645	0.654995	0.513371	1.27587	0.202001	0.381676	2.64034	0.644725	1.31977	0.488511	0.625188		8.64031
Cre01.g005750.t1.3	0.831196	-2.07881	2.79236	-0.744465	0.456595		0.171658	0.594809	3.64971	0.162974	0.870539		0.332757	2.68123	3.30037	0.812402	0.416561		0.119501	0.837938	3.16075	0.265108	0.790927		0.161499	0.779595	4.08047	0.191055	0.848483		0.145678	1.25575	3.64971	0.34407	0.730794		0						0.257998	-2.01837	4.30754	-0.468567	0.639379		0
Cre01.g005850.t1.2	299.787	-0.0604323	0.315378	-0.191618	0.848041	0.972007	280.494	0.026618	0.258079	0.103139	0.917853	0.999889	253.741	0.0772169	0.266537	0.289704	0.772043	0.949391	255.365	0.284392	0.180795	1.57301	0.115717	0.464182	147.563	0.334271	0.279024	1.198	0.230917	0.540518	221.496	-0.233968	0.248897	-0.940019	0.347208	0.704618	196.678	-0.560461	0.238843	-2.34657	0.018947	0.0670838	170.84	0.318268	0.357442	0.890405	0.373249	0.607597	267.751
Cre01.g005950.t1.2	230.303	-0.118132	0.293256	-0.402828	0.687075	0.92684	236.182	-0.224924	0.205887	-1.09246	0.27463	0.999889	218.686	-0.118868	0.229011	-0.519047	0.603728	0.900645	205.483	-0.0216084	0.173369	-0.124638	0.90081	0.977764	176.882	-0.451892	0.264031	-1.71151	0.0869867	0.311793	199.09	-0.221755	0.210252	-1.05471	0.291558	0.66199	213.759	0.236121	0.192834	1.22448	0.220772	0.404817	124.291	0.742508	0.350731	2.11703	0.0342573	0.139677	236.006
Cre01.g006000.t1.3	6.93655	1.77732	1.06358	1.67107	0.0947069		8.65701	0.146649	0.547002	0.268095	0.788626	0.999889	5.90725	-1.61729	0.954513	-1.69437	0.0901956	0.449775	5.66696	-0.634522	0.531919	-1.19289	0.232912	0.638556	9.86299	-1.72353	0.645022	-2.67205	0.00753891	0.0583703	6.42374	-0.356346	0.645566	-0.55199	0.580955	0.847624	10.6739	1.35941	0.5002	2.71773	0.00657308	0.0285554	6.87333	-0.26531	0.838454	-0.316428	0.751677	0.867239	8.00978
Cre01.g006050.t1.3	47.0268	0.80526	0.443422	1.81601	0.0693687	0.390285	50.2528	0.238518	0.365637	0.652335	0.514185	0.999889	38.564	-0.576996	0.435654	-1.32444	0.185358	0.619811	40.8824	0.127109	0.319373	0.397997	0.690632	0.921365	35.9556	0.0911172	0.402476	0.226391	0.820897	0.940646	42.0377	0.19212	0.383089	0.501501	0.616018	0.865331	39.0458	0.106663	0.379118	0.281345	0.778446	0.883192	36.3816	0.153354	0.439295	0.34909	0.727022	0.852284	47.8523
Cre01.g006100.t1.2	23.1068	0.290854	0.558102	0.521149	0.602263	0.905803	25.2488	-0.150813	0.380309	-0.396554	0.691697	0.999889	21.5896	-0.447311	0.473737	-0.944219	0.345058	0.77025	19.7874	-0.263166	0.309675	-0.849812	0.395429	0.782183	20.1709	-0.315287	0.470615	-0.669945	0.502893	0.786452	21.7248	-0.0103127	0.402675	-0.0256103	0.979568	0.994264	22.8523	0.305743	0.380329	0.803891	0.42146	0.61399	10.7262	1.37712	0.731945	1.88145	0.0599102	0.206891	24.5805
Cre01.g006300.t1.3	5.43498	0.640015	1.05564	0.606281	0.544328		6.266	0.112107	0.697318	0.160768	0.872276	0.999889	5.12553	-0.563712	0.909788	-0.619609	0.535515	0.876534	5.18189	0.0784079	0.608591	0.128835	0.897488	0.976915	4.02263	1.03143	0.973659	1.05934	0.289446	0.606303	5.81499	0.44074	0.73687	0.598125	0.549757	0.832159	4.38805	-0.592494	0.824514	-0.718598	0.472389	0.65608	2.81088	-0.97057	1.27792	-0.759495	0.447556		5.18827
Cre01.g006450.t1.2	0						0						0						0						0						0						0						0						0
Cre01.g006450.t2.1	0						0						0						0						0						0						0						0						0
Cre01.g006500.t1.3	0.272255	-2.03493	4.54007	-0.448214	0.653999		0						0.166379	1.6564	4.15726	0.398435	0.690309		0						0.134961	-1.14396	4.08047	-0.28035	0.779209		0						0.117236	1.44369	3.64971	0.395564	0.692426		0						0
Cre01.g006550.t1.3	2.5083	1.58282	1.64561	0.961844	0.336128		3.88757	-0.350184	0.761296	-0.459984	0.645528	0.999889	2.96482	-1.90694	1.34055	-1.42251	0.154878	0.574557	2.54051	-1.16859	0.80476	-1.4521	0.146474		3.80431	0.121784	0.980047	0.124264	0.901106	0.968761	3.95717	0.473397	0.763791	0.6198	0.53539	0.823791	3.76858	0.324585	0.796287	0.407623	0.683551	0.820583	2.96169	0.387718	1.2622	0.307177	0.758709		4.26428
Cre01.g006600.t1.2	0						0						0						0						0						0						0						0						0
Cre01.g006700.t1.2	0						0.0875444	-0.944043	3.64971	-0.258663	0.795896		0.0893051	-0.491135	4.18125	-0.117461	0.906495		0.0579643	-0.316204	3.16075	-0.100041	0.920312		0.228778	-1.14396	4.08047	-0.28035	0.779209		0.0732751	-0.283098	3.64971	-0.0775672	0.938172		0.269413	0.866635	2.84439	0.304682	0.760608		0						0.0990546
Cre01.g006750.t1.2	1.73292	-0.0403256	1.85261	-0.0217669	0.982634		1.11127	1.31004	1.54752	0.846545	0.397249		0.932468	1.34811	1.75903	0.766396	0.443441		0.661487	0.267378	1.47175	0.181674	0.855839		1.33274	1.45214	1.99667	0.727283	0.467053		1.28964	2.03084	1.65443	1.22752	0.219627		0.711823	0.604553	1.76628	0.342275	0.732144		1.06091	-3.92728	2.34826	-1.67242	0.0944417		0.558705
Cre01.g006800.t1.3	32.8796	0.638047	0.494465	1.29038	0.196919	0.634769	35.3214	0.131211	0.365934	0.358563	0.719922	0.999889	28.1373	-0.518693	0.447048	-1.16026	0.245941	0.691735	32.3737	0.373748	0.293388	1.2739	0.202697	0.605884	27.0233	0.202855	0.517474	0.392011	0.69505	0.889235	31.1635	0.287205	0.449016	0.639632	0.522412	0.817219	28.323	0.0924572	0.385168	0.240044	0.810296	0.902024	17.7034	-0.353045	0.581672	-0.606948	0.543885	0.738564	29.9138
Cre01.g006850.t1.2	52.8021	0.0577917	0.407658	0.141765	0.887265	0.980107	56.6955	-0.20143	0.260201	-0.774132	0.438853	0.999889	50.9293	-0.272105	0.306757	-0.887036	0.375059	0.790036	53.4595	0.221006	0.200503	1.10226	0.270349	0.678632	32.0068	1.2331	0.487742	2.52817	0.0114658	0.0795592	51.7071	0.0947604	0.297398	0.318632	0.750006	0.92003	38.46	-1.14739	0.347201	-3.30469	0.000950814	0.00566752	45.7948	-0.553296	0.402972	-1.37304	0.169741	0.391673	55.3613
Cre01.g006900.t1.3	0.660858	2.30252	3.02686	0.760695	0.446839		0.543818	1.82359	2.05108	0.889088	0.373956		0.14958	-0.491135	4.18125	-0.117461	0.906495		0.21097	0.260873	2.61797	0.0996468	0.920625		0						0.122301	-0.283098	3.64971	-0.0775672	0.938172		0.117089	-0.0951573	3.64971	-0.0260726	0.979199		0.51045	-2.88846	3.11909	-0.926059	0.354415		0.165537
Cre01.g006900.t2.1	0						0						0						0						0						0						0						0						0
Cre01.g006950.t1.3	0						0						0						0						0						0						0						0						0
Cre01.g006950.t2.1	3.45941	-0.114265	1.3283	-0.0860234	0.931448		2.47255	0.860032	1.03001	0.834974	0.403732	0.999889	2.26475	0.946082	1.18424	0.798895	0.424351	0.821052	1.74142	0.192701	0.96565	0.199555	0.841828		1.90875	-0.88702	1.52348	-0.582233	0.56041	0.820295	1.71634	-0.0134564	1.24555	-0.0108036	0.99138		2.11418	0.915326	1.09788	0.833722	0.404438	0.597996	2.22474	-1.56337	1.58666	-0.985321	0.324467		1.87628
Cre01.g007000.t1.2	57.3531	-0.0688656	0.394093	-0.174745	0.86128	0.974569	53.859	0.00684896	0.264577	0.0258865	0.979348	0.999889	48.6746	0.0685144	0.312769	0.219057	0.826605	0.965701	45.5362	0.076732	0.208376	0.368238	0.712696	0.928811	34.6525	0.519531	0.438983	1.18349	0.236616	0.546749	46.8813	0.130214	0.319291	0.407821	0.683405	0.893096	39.1469	-0.374226	0.298273	-1.25464	0.209609	0.39123	31.9408	0.491174	0.459084	1.0699	0.284664	0.522877	51.9759
Cre01.g007050.t1.2	74.922	0.832851	0.373181	2.23176	0.0256305	0.220503	89.0417	-0.0233949	0.269963	-0.0866597	0.930942	0.999889	70.157	-0.868045	0.332754	-2.60867	0.00908957	0.106188	77.8746	0.128577	0.294711	0.436283	0.662631	0.910755	92.3574	-0.235532	0.44218	-0.53266	0.594269	0.840932	85.8022	0.43677	0.329718	1.32467	0.185279	0.544698	88.7052	0.679236	0.343531	1.97722	0.0480168	0.138308	44.2265	-0.288121	0.412495	-0.698483	0.484875	0.693647	77.9675
Cre01.g007100.t1.3	11.5743	1.32314	0.781354	1.69339	0.0903813		13.3626	0.209135	0.489252	0.42746	0.669045	0.999889	9.54546	-1.12035	0.712878	-1.57159	0.116046	0.510212	12.3555	0.468239	0.418979	1.11757	0.26375	0.671945	15.7671	-0.046486	0.502906	-0.0924348	0.926353	0.976179	13.7394	0.828478	0.484412	1.71027	0.087215	0.385156	13.2216	0.881884	0.472989	1.86449	0.0622526	0.166706	16.4574	-0.752372	0.581789	-1.2932	0.195941	0.424466	13.123
Cre01.g007150.t1.3	23.0686	0.133988	0.570576	0.23483	0.814341	0.96339	19.5958	0.422726	0.35952	1.17581	0.239672	0.999889	16.5485	0.274908	0.471341	0.583247	0.559727	0.887137	16.1566	0.301553	0.295601	1.02013	0.307665	0.712114	17.7235	-0.605637	0.483108	-1.25363	0.209978	0.514112	15.5628	0.209109	0.388133	0.538755	0.590056	0.851664	18.149	0.813735	0.36242	2.24528	0.0247501	0.0829152	19.1173	-0.451462	0.54327	-0.831009	0.405969	0.633503	18.1303
Cre01.g007200.t1.2	109.921	0.0984142	0.33534	0.293476	0.769158	0.951286	98.2693	0.259927	0.316489	0.821281	0.411486	0.999889	84.564	0.147207	0.359344	0.409654	0.68206	0.927903	79.3138	0.136906	0.282193	0.485151	0.627569	0.902181	96.0411	-0.314343	0.417719	-0.752524	0.451736	0.746892	87.1123	0.433938	0.338377	1.28241	0.1997	0.563301	92.639	0.750076	0.388922	1.9286	0.0537799	0.150108	133.434	-1.74447	0.331423	-5.26358	1.4128e-07	4.41718e-06	85.3126
Cre01.g007300.t1.2	17.5355	0.270134	0.598625	0.451258	0.651804	0.918913	19.0092	-0.112284	0.350267	-0.320566	0.748539	0.999889	16.3499	-0.396666	0.466518	-0.85027	0.395175	0.799952	15.1613	-0.222157	0.343387	-0.646959	0.517658	0.852464	11.4262	-1.13065	0.618123	-1.82917	0.0673737	0.266944	13.5082	-0.894038	0.45273	-1.97477	0.0482944	0.28684	16.6705	0.232182	0.3842	0.604326	0.545627	0.718267	10.6923	1.35177	0.71592	1.88816	0.0590039	0.204549	19.9616
Cre01.g007350.t1.2	55.5797	0.400629	0.441322	0.907791	0.363989	0.778223	70.6741	-0.372127	0.282126	-1.31901	0.187165	0.999889	61.1353	-0.780894	0.29581	-2.63984	0.0082944	0.0991612	68.2269	0.17979	0.173948	1.03358	0.301333	0.706082	21.5927	0.632032	0.499708	1.2648	0.205942	0.50903	52.8419	-1.04611	0.304595	-3.43441	0.000593838	0.0172433	46.2448	-1.65106	0.305462	-5.40513	6.47602e-08	1.21814e-06	30.1425	0.51813	0.473831	1.09349	0.274178	0.510777	68.3464
Cre01.g007400.t1.3	10.4031	0.198181	0.760485	0.260599	0.794402		13.0047	-0.437999	0.449505	-0.974403	0.329856	0.999889	11.6851	-0.667104	0.579208	-1.15175	0.249423	0.693718	13.2708	0.240308	0.427052	0.562713	0.573631	0.878525	17.3894	2.12645	0.636799	3.33927	0.000839979	0.0102738	20.4778	1.46869	0.469692	3.12693	0.0017664	0.0367853	10.0931	-0.646855	0.514775	-1.25658	0.208907	0.39043	17.7141	-1.88588	0.60027	-3.14172	0.00167956	0.0135926	12.791
Cre01.g007450.t1.3	0.43604	1.61355	3.5392	0.455907	0.648457		0.261222	1.71553	2.92505	0.586498	0.557541		0						0						0.671963	2.76387	2.27811	1.21323	0.225042		0.61038	3.236	1.91174	1.6927	0.0905124		0						0.265619	1.44522	3.81758	0.37857	0.705008		0.23935
Cre01.g007500.t1.3	0						0.315183	-1.53394	2.78442	-0.550901	0.581702		0.323534	-1.08059	3.12824	-0.345432	0.72977		0.32265	-0.324207	2.04162	-0.158799	0.873828		0.161499	0.779595	4.08047	0.191055	0.848483		0.412316	0.0914193	2.32522	0.0393164	0.968638		0.254034	-0.684064	2.89073	-0.236641	0.812935		0.275228	-2.01837	4.2002	-0.480541	0.630843		0.358311
Cre01.g007500.t2.1	0						0						0						0						0						0						0						0						0
Cre01.g007550.t1.3	17.1467	0.134273	0.629305	0.213368	0.83104	0.968267	17.2185	-0.0553162	0.459437	-0.1204	0.904166	0.999889	14.8766	-0.194018	0.547919	-0.3541	0.723264	0.938446	16.4781	0.368168	0.372429	0.988557	0.32288	0.727922	15.964	-0.115767	0.526745	-0.219778	0.826044	0.94367	16.0015	0.354475	0.463685	0.764474	0.444585	0.773428	15.8205	0.472401	0.459015	1.02916	0.303403	0.499472	12.9373	0.0876731	0.633303	0.138438	0.889894	0.943361	17.0122
Cre01.g007700.t1.2	180.523	-0.566696	0.309081	-1.83349	0.0667299	0.380229	164.599	-0.282158	0.327108	-0.862585	0.388366	0.999889	167.294	0.271868	0.346863	0.783791	0.433163	0.827464	144.577	-0.0252277	0.344887	-0.0731476	0.941689	0.987074	82.3358	1.63532	0.446326	3.66397	0.000248336	0.00375929	149.403	0.0248938	0.390206	0.0637965	0.949132	0.984832	105.314	-1.60429	0.373151	-4.29929	1.71343e-05	0.000182314	144.596	0.145598	0.308817	0.47147	0.637305	0.799683	180.091
Cre01.g007850.t1.2	435.856	-0.0279634	0.267644	-0.10448	0.916789	0.9852	395.999	0.113122	0.150933	0.749487	0.453563	0.999889	353.805	0.128725	0.186053	0.691872	0.489018	0.854986	331.762	0.117637	0.128005	0.919	0.358096	0.755257	221.044	-0.159576	0.248276	-0.642735	0.520396	0.796702	297.151	-0.358567	0.15873	-2.25897	0.0238852	0.189264	293.903	-0.191095	0.154514	-1.23675	0.216178	0.399609	343.244	-0.34325	0.281798	-1.21807	0.223197	0.456813	379.272
Cre01.g007901.t1.3	1.19976	-2.88003	2.28236	-1.26187	0.206997		0.674711	-1.44888	1.96674	-0.736692	0.46131		1.07325	1.43143	1.61916	0.884061	0.376663		0.537069	-0.626572	1.56868	-0.399427	0.689578		2.14129	-2.37781	1.50176	-1.58336	0.113341	0.365075	0.784199	0.301961	1.82372	0.165574	0.868492		1.91924	2.6118	1.11944	2.33312	0.0196419	0.0690297	1.07813	-3.94497	2.46111	-1.60292	0.108952		0.569878
Cre01.g007901.t2.1	41.3755	-1.31284	0.605538	-2.16806	0.0301539	0.241324	40.0819	-0.97615	0.50788	-1.92201	0.0546043	0.914578	46.674	0.337466	0.387899	0.869984	0.384309	0.794569	44.8412	0.316211	0.266207	1.18784	0.234896	0.640299	52.2954	-1.1178	0.44389	-2.51819	0.0117959	0.0811825	40.5728	-0.0271581	0.381903	-0.0711125	0.943308	0.983675	55.6419	1.09254	0.373647	2.924	0.00345566	0.0166681	47.0461	-1.697	0.53095	-3.19616	0.00139269	0.0116427	41.984
Cre01.g007901.t3.1	5.70752	-1.23139	1.10307	-1.11633	0.264281		3.10199	0.238784	0.972865	0.245445	0.806112	0.999889	3.83174	1.42164	0.872205	1.62994	0.103114	0.48323	2.15506	-0.238736	0.838738	-0.284637	0.775922		7.60433	-1.08109	0.770094	-1.40384	0.160366	0.444188	3.72741	1.2331	0.800655	1.54012	0.123531	0.454187	5.7975	2.30295	0.683249	3.37059	0.000750062	0.00467821	4.69753	-0.496554	1.08607	-0.457202	0.647526		3.35868
Cre01.g007950.t1.3	8.86538	-1.41714	0.804757	-1.76096	0.0782453		9.42387	-1.24437	0.523044	-2.37909	0.0173554	0.707803	11.1606	0.15915	0.548212	0.290308	0.771581	0.949211	7.79494	-0.790138	0.448236	-1.76277	0.0779387	0.378622	33.0432	-2.28871	0.430784	-5.31289	1.07903e-07	4.48312e-06	11.452	0.432742	0.456602	0.947744	0.34326	0.702737	29.8332	2.72912	0.325355	8.38813	4.93934e-17	3.48639e-15	15.9382	-0.583429	0.703925	-0.828824	0.407204	0.633936	13.0282
Cre01.g008000.t1.2	15.8737	0.278868	0.63502	0.439149	0.660554	0.921371	17.8705	-0.207639	0.388953	-0.533841	0.593451	0.999889	15.4532	-0.501631	0.50102	-1.00122	0.316721	0.752992	16.7649	0.172755	0.310968	0.55554	0.578526	0.879967	11.8516	-0.874536	0.651007	-1.34336	0.179156	0.471995	13.6668	-0.623125	0.462406	-1.34757	0.177796	0.536246	16.0617	0.256246	0.445402	0.575313	0.565079	0.733713	8.7332	1.26032	0.825594	1.52656	0.126871	0.328574	18.1432
Cre01.g008150.t1.3	28.588	0.250601	0.496845	0.504385	0.613991	0.907531	27.4494	0.17219	0.34898	0.493409	0.621724	0.999889	23.0215	-0.0883265	0.440254	-0.200626	0.840991	0.968093	20.9536	-0.0881992	0.312097	-0.282602	0.777482	0.94781	37.7585	-0.815078	0.380087	-2.14445	0.0319965	0.162914	26.2119	0.612412	0.355305	1.72362	0.0847759	0.378575	34.1004	1.43203	0.336114	4.26056	2.03918e-05	0.000212534	28.6836	-0.782575	0.496993	-1.57462	0.115344	0.310293	25.7947
Cre01.g008200.t1.3	7.21269	-0.280641	0.879571	-0.319066	0.749677		5.62466	0.255987	0.602817	0.424651	0.671091	0.999889	5.27221	0.532674	0.755222	0.70532	0.480611	0.850826	4.90941	0.300559	0.541127	0.555432	0.578599	0.879967	4.89653	-0.213739	1.02832	-0.207853	0.835343	0.946279	4.81342	0.286893	0.769129	0.37301	0.709141	0.903664	4.83989	0.514367	0.692517	0.742751	0.457632	0.645521	3.95577	0.0485863	1.07158	0.0453407	0.963836		5.10977
Cre01.g008250.t1.2	4.15612	0.417587	1.18308	0.352966	0.724114		6.30867	-0.780158	0.596476	-1.30794	0.190892	0.999889	5.5495	-1.15552	0.844908	-1.36763	0.171428	0.600148	6.37439	0.101904	0.445906	0.228532	0.819233	0.958697	3.85188	1.40593	1.01319	1.38763	0.165249	0.451601	6.42801	0.0815014	0.572799	0.142286	0.886854	0.966	4.62204	-1.31344	0.787865	-1.66708	0.0954983	0.227584	4.07109	1.15196	1.25413	0.918526	0.358343		7.43681
Cre01.g008300.t1.3	0.758116	-3.54658	2.75657	-1.28659	0.198237		0						0.463332	3.1688	2.54029	1.24742	0.212244		0						0						0						0						1.96357	1.95234	1.73209	1.12715	0.259678		1.27041
Cre01.g008300.t2.1	0.272255	-2.03493	4.54007	-0.448214	0.653999		0						0.166379	1.6564	4.15726	0.398435	0.690309		0						0.312394	1.67867	3.25269	0.516085	0.605795		0.284624	2.1572	2.80646	0.768655	0.442098		0						0						0
Cre01.g008350.t1.3	83.1146	-3.8483	0.405213	-9.49698	2.16069e-21	1.92986e-18	13.3646	-0.141988	0.478727	-0.296594	0.766776	0.999889	54.5494	3.66367	0.358193	10.2282	1.4823e-24	1.08184e-21	9.87908	-0.45688	0.443431	-1.03033	0.302855	0.708172	25.5065	-0.11834	0.480183	-0.246447	0.805337	0.935473	18.2582	1.33608	0.457592	2.9198	0.00350256	0.0591663	18.3654	1.45714	0.443943	3.28227	0.00102976	0.0060421	226.192	-1.57733	0.47896	-3.29324	0.000990412	0.00877007	46.9879
Cre01.g008450.t1.2	29.9744	-0.162031	0.501779	-0.322912	0.746762	0.941844	26.5761	0.0830659	0.359925	0.230787	0.81748	0.999889	24.6547	0.22567	0.418851	0.538784	0.590036	0.898406	24.8151	0.371115	0.30735	1.20747	0.227252	0.633301	8.77832	-0.190018	0.825517	-0.230181	0.817951	0.939078	17.5812	-1.19734	0.537984	-2.2256	0.0260408	0.199261	17.0708	-0.931518	0.464853	-2.0039	0.0450808	0.131822	21.603	0.553922	0.527284	1.05052	0.29348	0.533295	28.2
Cre01.g008500.t1.2	23.151	0.0079239	0.532066	0.0148927	0.988118	0.998687	22.4783	-0.0402407	0.354168	-0.11362	0.909539	0.999889	20.1278	-0.0603441	0.440432	-0.137011	0.891022	0.979444	16.5839	-0.402138	0.33523	-1.19959	0.2303	0.636434	9.43704	0.754667	0.629	1.19979	0.230221	0.540091	17.2752	-0.413939	0.408921	-1.01227	0.311408	0.677252	14.3844	-1.16725	0.46901	-2.48876	0.0128189	0.0490398	12.6183	0.749051	0.662905	1.12995	0.258496	0.495267	22.0247
Cre01.g008550.t1.3	178.046	0.0337982	0.298866	0.113088	0.909961	0.984316	176.367	-0.0422323	0.212531	-0.198711	0.842489	0.999889	157.312	-0.0879256	0.24462	-0.359438	0.719267	0.937413	145.334	-0.0465804	0.170298	-0.273522	0.784452	0.9496	77.7377	0.490141	0.305001	1.60702	0.10805	0.354813	135.425	-0.450272	0.224099	-2.00926	0.0445097	0.27325	117.528	-0.930106	0.234089	-3.9733	7.08823e-05	0.000635223	97.0698	0.508656	0.335906	1.51428	0.129954	0.333083	169.33
Cre01.g008600.t1.3	17.2936	0.123026	0.60547	0.203191	0.838986	0.970038	18.3448	-0.169901	0.367126	-0.462786	0.643518	0.999889	16.2179	-0.305108	0.474714	-0.64272	0.520406	0.871082	15.5921	-0.040534	0.323337	-0.125361	0.900238	0.977764	13.3536	-0.3232	0.565327	-0.571705	0.567522	0.824602	15.4417	-0.167223	0.429766	-0.389103	0.6972	0.899892	15.9867	0.160579	0.38465	0.417469	0.676336	0.816012	13.1373	0.933648	0.646327	1.44454	0.148586	0.362437	20.1618
Cre01.g008650.t1.3	123.213	-1.63725	0.350583	-4.67006	3.01111e-06	0.000136594	83.0505	-0.551347	0.277667	-1.98564	0.0470735	0.887498	110.661	1.0788	0.265776	4.05905	4.92722e-05	0.00153135	72.5983	-0.195429	0.19372	-1.00882	0.31306	0.717179	119.996	-1.00849	0.27721	-3.63801	0.00027475	0.00409938	85.5036	0.297999	0.249211	1.19577	0.231786	0.600903	116.896	1.31197	0.227028	5.7789	7.51896e-09	1.68297e-07	341.161	-2.49449	0.406325	-6.13916	8.29615e-10	5.25814e-08	99.374
Cre01.g008700.t1.2	8.62049	0.168405	0.822298	0.204798	0.83773		8.50103	-0.0501121	0.520197	-0.0963328	0.923256	0.999889	7.30841	-0.21024	0.683614	-0.307542	0.758431	0.94661	6.01697	-0.500969	0.498566	-1.00482	0.314984	0.718974	3.81504	0.281255	0.931912	0.301804	0.762801	0.91771	6.30208	-0.530685	0.621316	-0.85413	0.393033	0.738838	5.70144	-0.808985	0.678964	-1.1915	0.233457	0.420867	8.92129	-0.270051	0.749866	-0.360132	0.718748	0.847784	8.82667
Cre01.g008800.t1.3	46.1127	-0.843514	0.438974	-1.92156	0.0546617	0.339238	42.0467	-0.506136	0.296228	-1.7086	0.0875248	0.988672	45.2454	0.335089	0.30042	1.1154	0.264677	0.709275	35.7997	-0.253266	0.219846	-1.15201	0.249316	0.657128	24.8312	1.73685	0.45937	3.78094	0.000156236	0.00253869	41.9658	0.224602	0.271178	0.828244	0.407532	0.747564	28.5684	-1.51847	0.353279	-4.29822	1.72178e-05	0.000182657	58.9224	-0.702125	0.395759	-1.77412	0.076043	0.239679	48.8292
Cre01.g008850.t1.3	82.3699	0.276853	0.372858	0.742516	0.457775	0.829349	84.0148	0.0580211	0.294515	0.197006	0.843823	0.999889	71.5094	-0.229872	0.328531	-0.699695	0.484118	0.852261	70.8234	0.0834008	0.25723	0.324227	0.745766	0.938777	70.2293	0.361781	0.33549	1.07836	0.280871	0.59792	79.8053	0.455686	0.295095	1.5442	0.122539	0.451982	68.6831	0.100719	0.293579	0.343072	0.731544	0.853409	72.0822	-0.394423	0.407804	-0.967187	0.333451	0.572834	81.137
Cre01.g008891.t1.2	5.23661	0.90275	1.08717	0.830366	0.406332		4.90843	0.579883	0.725893	0.798854	0.424375	0.999889	3.51323	-0.338561	1.01701	-0.332899	0.739211	0.943635	4.30362	0.561285	0.646463	0.868241	0.385263	0.774602	3.40564	-0.738652	1.02108	-0.723405	0.469431	0.761226	3.37038	-0.254602	0.898083	-0.283495	0.776797	0.929286	3.91134	0.48482	0.781422	0.620433	0.534973	0.709029	4.55065	-0.183334	1.03937	-0.176389	0.859989		4.4699
Cre01.g008900.t1.2	0						0						0						0						0						0						0						0						0
Cre01.g008950.t1.2	4.46954	-1.05788	1.17205	-0.902591	0.366743		4.24743	-0.885526	0.837015	-1.05796	0.290075	0.999889	4.65226	0.19678	0.841922	0.233727	0.815197	0.963301	3.99929	-0.0747596	0.693999	-0.107723	0.914215		8.5044	-1.65728	0.751603	-2.20499	0.0274546	0.146356	4.45531	0.229625	0.763082	0.300918	0.763477	0.924546	8.04428	1.88347	0.568909	3.31067	0.000930718	0.00557336	14.4499	-1.00275	0.666369	-1.5048	0.132375	0.33646	6.80831
Cre01.g008950.t2.1	0.286686	0.499756	4.51978	0.110571	0.911957		0.659056	-1.34659	2.14462	-0.62789	0.530076		0.499368	-1.84464	2.76883	-0.666217	0.505273		0.323091	-1.66532	2.34022	-0.71161	0.476706		0.877079	-0.461518	2.15759	-0.213904	0.830622		0.77021	0.438174	1.99983	0.219106	0.826567		0.810691	0.892112	1.71472	0.520268	0.602877		0.708283	-0.803706	2.57342	-0.31231	0.754805		0.719191
Cre01.g009000.t1.3	5.29868	2.11923	1.22238	1.73368	0.0829745		5.92561	0.56837	0.596849	0.952285	0.340953	0.999889	3.66081	-1.56867	1.0949	-1.4327	0.151943	0.569473	7.01736	1.22198	0.47627	2.56572	0.0102962	0.108598	3.19235	0.721195	1.04431	0.690598	0.489818	0.776854	4.45871	0.16841	0.700095	0.240554	0.809901	0.94003	3.58232	-0.542874	0.792383	-0.685116	0.49327	0.673728	2.01474	0.531586	1.63979	0.324179	0.745802		4.47221
Cre01.g009050.t1.2	0.999996	-0.134258	2.37895	-0.0564357	0.954995		1.63858	-0.931338	1.26718	-0.734969	0.462358	0.999889	1.58899	-0.83238	1.59402	-0.52219	0.601538	0.899507	1.09642	-1.86953	1.34838	-1.38651	0.165593		1.47303	1.65114	1.61001	1.02554	0.305107		2.09854	0.709672	1.03399	0.686341	0.492498		1.35887	-0.947584	1.44573	-0.655435	0.512188	0.689705	1.94243	-3.3649	1.9147	-1.75741	0.0788481		1.55336
Cre01.g009100.t1.3	4.66216	-0.454195	1.09383	-0.415235	0.67797		4.01226	-0.152804	0.755879	-0.202155	0.839796	0.999889	3.88605	0.322965	0.875417	0.368927	0.712182	0.933974	7.33359	1.71785	0.491316	3.49642	0.000471548	0.0113974	5.961	-1.70904	0.911671	-1.87463	0.0608438	0.250556	3.36673	-0.0636187	0.806429	-0.0788894	0.937121	0.981297	5.99267	1.64672	0.701957	2.3459	0.0189812	0.0671716	7.02755	-0.196561	0.902461	-0.217806	0.82758	0.910581	5.22769
Cre01.g009150.t1.3	4.16776	1.80569	1.33711	1.35045	0.176873		5.23549	0.306542	0.655189	0.467867	0.639879	0.999889	3.58431	-1.53888	1.15636	-1.33079	0.183257	0.61645	3.87412	-0.0985813	0.598442	-0.16473	0.869157		7.20886	-1.88411	0.760366	-2.4779	0.0132159	0.0882566	4.05782	-0.100308	0.758983	-0.132162	0.894856	0.969091	7.38954	1.81215	0.56996	3.17944	0.00147561	0.00818013	3.30999	0.26378	1.19113	0.221454	0.824739		4.88672
Cre01.g009200.t1.2	14.1641	0.00228341	0.686126	0.00332798	0.997345	0.999753	12.9481	0.0964929	0.462541	0.208615	0.834749	0.999889	11.5338	0.0709365	0.533441	0.132979	0.89421	0.979843	10.0113	-0.17489	0.370315	-0.472273	0.636732	0.905167	4.85786	0.110533	0.887813	0.124501	0.900919	0.968761	8.96804	-0.817681	0.544982	-1.50038	0.133516	0.472444	8.2703	-0.874782	0.584586	-1.49641	0.134546	0.289695	12.2794	0.158195	0.667334	0.237055	0.812614	0.903145	13.6079
Cre01.g009250.t1.3	160.151	-0.705035	0.320505	-2.19977	0.0278235	0.230102	134.439	-0.210835	0.296843	-0.710258	0.477544	0.999889	141.349	0.481055	0.308763	1.558	0.119232	0.516523	120.576	0.0796987	0.290467	0.274381	0.783791	0.949491	51.1525	0.469683	0.465494	1.009	0.312974	0.628322	101.458	-0.73215	0.349695	-2.09368	0.0362884	0.243704	89.2686	-1.19197	0.357293	-3.33611	0.000849581	0.00518106	150.571	0.133316	0.332453	0.401006	0.688416	0.828268	157.575
Cre01.g009300.t1.3	127.769	0.0258928	0.348393	0.0743207	0.940755	0.987466	123.613	-0.00577538	0.249109	-0.0231842	0.981503	0.999889	109.867	-0.0450718	0.25579	-0.176207	0.860132	0.972298	89.639	-0.410849	0.205735	-1.99698	0.0458277	0.282867	69.351	-0.631012	0.372043	-1.69607	0.0898722	0.317918	89.8668	-0.662734	0.271153	-2.44413	0.0145201	0.142192	98.3362	-0.0187749	0.244781	-0.0767008	0.938862	0.969038	100.982	0.0785311	0.335852	0.233827	0.81512	0.904293	125.185
Cre01.g009350.t1.2	30.1388	-0.730669	0.500673	-1.45937	0.144463	0.557162	21.9065	0.0869108	0.350626	0.247874	0.804232	0.999889	23.2058	0.812198	0.412312	1.96986	0.0488538	0.321679	15.0904	-0.507598	0.32557	-1.55911	0.118971	0.472785	33.1023	-0.27524	0.383294	-0.718092	0.472701	0.76397	24.8378	0.98414	0.335019	2.93756	0.00330806	0.0570373	26.3096	1.26519	0.315442	4.01085	6.0501e-05	0.000551549	51.9028	-0.726736	0.417566	-1.74041	0.0817876	0.24967	28.6165
Cre01.g009400.t1.2	0.213605	-1.85785	4.55247	-0.408098	0.683202		0						0.130575	1.47954	4.17078	0.35474	0.722785		0.11398	0.837938	3.16075	0.265108	0.790927		0.114324	0.779595	4.08047	0.191055	0.848483		0.104546	1.25575	3.64971	0.34407	0.730794		0						2.94577	-1.81397	1.48394	-1.22241	0.221554		0.469516
Cre01.g009450.t1.3	10.2213	0.456508	0.761567	0.599433	0.548884		9.59001	0.314375	0.476009	0.660439	0.508972	0.999889	7.6259	-0.148361	0.654534	-0.226667	0.820683	0.964605	7.57846	0.129738	0.450487	0.287996	0.77335	0.946969	7.79632	-0.60795	0.689338	-0.881933	0.377813	0.689686	7.40702	0.0168543	0.558985	0.0301515	0.975946	0.992917	8.4642	0.627948	0.511472	1.22773	0.219549	0.40355	8.5835	0.544796	0.802157	0.679164	0.497034	0.70477	10.0029
Cre01.g009500.t1.2	107.997	-1.98218	0.329835	-6.00961	1.85974e-09	1.82088e-07	57.9246	-0.43214	0.23627	-1.82901	0.0673985	0.936995	88.8327	1.53949	0.247446	6.22153	4.92342e-10	5.02008e-08	47.3847	-0.347298	0.203774	-1.70433	0.0883196	0.404707	29.1206	1.18773	0.416782	2.84975	0.00437532	0.038067	52.1369	-0.151718	0.258112	-0.5878	0.556667	0.835784	39.8034	-1.32508	0.300432	-4.4106	1.03086e-05	0.000116558	258.459	-1.8603	0.45375	-4.09985	4.13423e-05	0.000607987	81.7226
Cre01.g009550.t1.3	70.4203	-2.52118	0.391897	-6.43326	1.24897e-10	1.71621e-08	23.6866	-0.0532779	0.349222	-0.152562	0.878744	0.999889	49.2664	2.45343	0.330163	7.43096	1.07812e-13	2.10568e-11	14.4028	-1.1299	0.357889	-3.15711	0.00159342	0.0289843	22.3385	-1.38149	0.464376	-2.97495	0.00293041	0.0279247	18.1373	-0.433135	0.399927	-1.08303	0.278793	0.650129	25.9378	0.952176	0.336385	2.83061	0.00464592	0.021448	217.837	-1.5844	0.404494	-3.917	8.96563e-05	0.00118144	52.7462
Cre01.g009650.t1.2	13.91	-0.603376	0.710777	-0.848896	0.395939	0.797585	13.0796	-0.398483	0.462937	-0.860772	0.389364	0.999889	13.205	0.230839	0.536959	0.4299	0.667269	0.923427	10.9075	-0.212768	0.419228	-0.507524	0.611787	0.893897	20.6955	-1.55476	0.551923	-2.81698	0.00484777	0.0410662	12.2375	0.121506	0.446224	0.272299	0.785392	0.932241	20.4648	1.68186	0.434522	3.8706	0.00010857	0.000915855	30.4299	-1.53297	0.488964	-3.13514	0.00171773	0.0138058	15.2168
Cre01.g009700.t1.3	21.6306	1.44365	0.627735	2.29977	0.021461	0.193467	22.0733	0.611097	0.410845	1.48742	0.136905	0.999889	14.5899	-0.849471	0.552365	-1.53788	0.124078	0.524565	14.452	-0.198246	0.364882	-0.543314	0.586914	0.883482	11.6897	0.300034	0.592246	0.506604	0.612433	0.850091	15.6249	-0.0025656	0.447007	-0.00573951	0.995421	0.999847	13.9693	-0.303223	0.458347	-0.661558	0.508255	0.687043	12.525	1.17864	0.677245	1.74034	0.0817998	0.24967	20.0287
Cre01.g009731.t1.2	4.02499	1.03798	1.23242	0.842231	0.399658		5.25963	-0.235467	0.635287	-0.370647	0.7109	0.999889	4.10258	-1.25638	0.986966	-1.27297	0.203028	0.645879	3.048	-1.58509	0.7375	-2.14928	0.0316126		3.27173	-1.49944	1.05627	-1.41956	0.155735	0.43719	3.62823	-1.12741	0.846018	-1.33261	0.182659	0.542804	4.88032	0.34991	0.646341	0.54137	0.588253	0.751887	2.05656	1.28305	1.56559	0.819532	0.412483		5.0249
Cre01.g009750.t1.3	0.986151	-2.48927	2.44521	-1.01802	0.308668		0.396423	0.0177455	2.63838	0.00672588	0.994634		0.658981	2.49776	2.1111	1.18316	0.236746		0.149198	-0.316204	3.16075	-0.100041	0.920312		0.228778	-1.14396	4.08047	-0.28035	0.779209		0.19023	-0.283098	3.64971	-0.0775672	0.938172		0.381304	0.866638	2.56122	0.338369	0.735085		1.76019	1.75876	1.7681	0.994718	0.319874		1.36106
Cre01.g009800.t1.2	49.4917	-2.09178	0.475028	-4.40349	1.06525e-05	0.000396437	22.0238	-0.177565	0.413604	-0.429312	0.667696	0.999889	37.4538	1.89389	0.348457	5.43507	5.47748e-08	3.74169e-06	14.8991	-0.897429	0.335053	-2.67847	0.00739602	0.0870813	6.02941	1.25904	0.804096	1.56579	0.117398	0.370913	16.041	-0.988177	0.438839	-2.2518	0.0243349	0.191575	13.2049	-2.24062	0.578489	-3.87323	0.000107404	0.000909901	49.8679	1.25511	0.48911	2.56611	0.0102845	0.0566011	44.0888
Cre01.g009850.t1.2	56.0851	-0.315099	0.397688	-0.792326	0.428171	0.814491	45.5133	0.204664	0.306767	0.667165	0.504667	0.999889	43.421	0.506917	0.351707	1.4413	0.149499	0.566576	32.3175	-0.325834	0.342299	-0.951899	0.341148	0.742203	21.1574	1.55186	0.519303	2.98836	0.00280478	0.0269558	37.1571	0.0580326	0.355249	0.163358	0.870237	0.960808	26.4966	-1.48608	0.408152	-3.64098	0.000271598	0.00197372	47.8508	0.20311	0.418489	0.48534	0.627435	0.793961	49.6534
Cre01.g009900.t1.3	163.576	-0.396977	0.30305	-1.30994	0.190217	0.627909	160.694	-0.315529	0.248056	-1.27201	0.20337	0.999889	157.88	0.0694044	0.275158	0.252234	0.80086	0.957231	122.431	-0.51386	0.194711	-2.6391	0.00831269	0.0940201	134.456	-0.362569	0.280365	-1.2932	0.195941	0.496132	144.794	-0.0425206	0.25708	-0.165398	0.868631	0.960549	152.599	0.323865	0.242488	1.33559	0.181684	0.356272	144.303	-0.518058	0.311423	-1.66352	0.0962084	0.277444	164.431
Cre01.g009950.t1.2	136.047	-0.15247	0.334721	-0.455513	0.64874	0.918606	116.438	0.176058	0.238486	0.738232	0.460374	0.999889	106.609	0.318634	0.249139	1.27894	0.200918	0.643301	113.648	0.55765	0.183856	3.03308	0.00242071	0.0390826	58.6482	-0.137615	0.386718	-0.355855	0.72195	0.901678	83.7707	-0.468975	0.236034	-1.9869	0.0469335	0.282662	82.6614	-0.335608	0.291079	-1.15298	0.248918	0.438753	86.64	-0.362972	0.359934	-1.00844	0.313242	0.553432	105.652
Cre01.g010000.t1.2	130.989	-1.09901	0.310285	-3.54195	0.000397183	0.00905747	95.1844	-0.219666	0.200583	-1.09514	0.273456	0.999889	111.462	0.865734	0.225419	3.84055	0.000122759	0.00339104	78.2358	-0.182616	0.178009	-1.02588	0.304949	0.709976	68.2394	-0.232705	0.33768	-0.689127	0.490743	0.777121	81.3689	-0.164753	0.224693	-0.733233	0.463416	0.785622	82.4541	0.0714174	0.226278	0.315618	0.752292	0.866552	154.867	-1.08453	0.338265	-3.20616	0.00134519	0.0113268	104.826
Cre01.g010050.t1.3	46.4757	0.181294	0.431341	0.420303	0.674264	0.924596	52.2293	-0.240472	0.273462	-0.879361	0.379206	0.999889	45.8805	-0.426004	0.322694	-1.32015	0.186785	0.622182	39.0436	-0.493436	0.234612	-2.1032	0.0354483	0.242426	30.9058	0.117941	0.408971	0.288385	0.773052	0.922783	43.8498	-0.231587	0.276177	-0.838546	0.401724	0.743637	40.5377	-0.337301	0.297569	-1.13352	0.256996	0.447733	61.3829	-1.41702	0.388894	-3.64372	0.000268723	0.00295089	50.2755
Cre01.g010100.t1.2	165.775	-0.604803	0.305249	-1.98134	0.0475528	0.311382	124.673	0.128646	0.271388	0.474031	0.635478	0.999889	127.732	0.72095	0.294565	2.44751	0.0143847	0.146887	106.271	0.182529	0.248591	0.734252	0.462795	0.821699	152.079	0.057136	0.271306	0.210596	0.833202	0.945356	133.644	0.888426	0.273336	3.25031	0.00115279	0.0274301	124.999	0.837759	0.259157	3.23263	0.00122656	0.00703472	289.53	-1.57988	0.31603	-4.99915	5.75844e-07	1.50907e-05	132.962
Cre01.g010150.t1.2	18.9377	-0.192453	0.645482	-0.298154	0.765586	0.950446	18.62	-0.147624	0.487287	-0.302951	0.761927	0.999889	17.4077	0.0413478	0.497601	0.0830944	0.933777	0.989537	15.7419	-0.0120741	0.348878	-0.0346083	0.972392	0.994902	14.7799	0.43002	0.634933	0.677268	0.498236	0.783581	17.8539	0.378227	0.44269	0.854385	0.392892	0.738838	15.2938	-0.0693502	0.52907	-0.131079	0.895712	0.948655	20.4294	-0.0914005	0.533725	-0.17125	0.864027	0.930577	20.9059
Cre01.g010250.t1.3	37.0059	-0.297818	0.476928	-0.624451	0.532332	0.871073	38.7561	-0.397599	0.296214	-1.34227	0.179508	0.999889	37.0748	-0.0857304	0.332491	-0.257842	0.796529	0.956151	33.3418	-0.123102	0.229914	-0.535428	0.592354	0.885861	24.8748	0.271005	0.495887	0.546505	0.584719	0.835314	34.6146	-0.0957484	0.333723	-0.28691	0.774182	0.928488	30.9799	-0.361948	0.312705	-1.15748	0.247078	0.437061	32.6872	-0.199337	0.488146	-0.408356	0.683012	0.825845	40.8176
Cre01.g010296.t1.1	17.451	0.218745	0.613174	0.356743	0.721284	0.934375	20.9025	-0.371932	0.345053	-1.0779	0.28108	0.999889	18.4913	-0.602394	0.451342	-1.33467	0.181983	0.614452	23.5854	0.587227	0.265173	2.2145	0.0267944	0.205361	7.36441	0.268527	0.780515	0.344038	0.730818	0.906007	15.6943	-1.03431	0.436737	-2.36827	0.0178716	0.160184	14.3014	-1.26712	0.482406	-2.62666	0.00862263	0.0356662	5.87192	1.48038	0.982162	1.50727	0.131741	0.335745	19.6286
Cre01.g010300.t1.2	13.1881	0.182219	0.730486	0.249448	0.803014	0.96057	11.7567	0.347949	0.555784	0.62605	0.531282	0.999889	9.96907	0.156723	0.64062	0.244643	0.806733	0.959627	7.56515	-0.514591	0.550109	-0.935434	0.349565	0.747485	16.7873	0.899956	0.613901	1.46596	0.142659	0.417042	15.6883	1.56849	0.571931	2.74244	0.00609849	0.0850631	10.5001	0.691052	0.517919	1.33429	0.18211	0.356665	11.3032	-0.879083	0.749756	-1.17249	0.241	0.476524	10.4456
Cre01.g010350.t1.2	35.4737	0.968512	0.475738	2.03581	0.0417696	0.292158	37.4101	0.328506	0.28751	1.14259	0.253209	0.999889	27.5308	-0.653333	0.399628	-1.63485	0.10208	0.480336	27.9252	-0.0458925	0.277598	-0.16532	0.868692	0.969983	27.2555	-0.611095	0.430894	-1.4182	0.156131	0.43788	27.948	-0.140607	0.327248	-0.429665	0.667439	0.886195	31.5402	0.479872	0.317502	1.5114	0.130687	0.284132	19.0333	0.236612	0.557445	0.424458	0.671231	0.819332	31.9308
Cre01.g010400.t1.2	772.842	-0.141455	0.255165	-0.554368	0.579327	0.894231	708.371	0.0168774	0.161753	0.104341	0.916899	0.999889	651.587	0.147439	0.196067	0.75198	0.452063	0.838266	1068.92	1.41231	0.121227	11.6501	2.29164e-31	2.17723e-28	531.913	0.317363	0.230202	1.37863	0.168009	0.455365	639.295	0.268204	0.166452	1.61131	0.107113	0.425625	559.362	-0.0434878	0.165286	-0.263106	0.792469	0.891653	782.692	-1.01028	0.316159	-3.19548	0.00139597	0.0116618	675.662
Cre01.g010450.t1.2	93.1071	0.461771	0.350898	1.31597	0.188185	0.625998	85.3475	0.415437	0.232188	1.78923	0.0735785	0.95941	67.5339	-0.0624866	0.278423	-0.224431	0.822422	0.964801	61.6879	-0.0626235	0.194898	-0.321315	0.747972	0.939988	35.2088	-0.741934	0.421083	-1.76196	0.0780753	0.291457	52.1317	-0.985205	0.299406	-3.29053	0.000999999	0.0249588	57.4592	-0.234157	0.259729	-0.901542	0.3673	0.563297	63.4951	0.398265	0.37687	1.05677	0.290617	0.530305	80.9861
Cre01.g010500.t1.2	82.496	0.00841752	0.350913	0.0239875	0.980863	0.997885	71.2741	0.253485	0.267972	0.945939	0.34418	0.999889	62.4462	0.234767	0.325446	0.721369	0.470682	0.846337	53.7098	-0.0683321	0.267948	-0.25502	0.798707	0.953968	48.1889	-0.124946	0.360536	-0.346557	0.728924	0.904823	55.8367	0.00167535	0.302023	0.0055471	0.995574	0.999847	55.006	0.131478	0.296869	0.442883	0.65785	0.802501	53.7146	0.378666	0.381417	0.992788	0.320813	0.561255	69.4961
Cre01.g010650.t1.2	7.68318	0.238612	0.873163	0.273273	0.784643		7.7555	0.0841768	0.52806	0.159408	0.873348	0.999889	6.64146	-0.181254	0.694343	-0.261044	0.794059	0.955586	5.6158	-0.343799	0.547432	-0.628021	0.52999	0.85823	3.9374	-0.104751	0.999282	-0.104826	0.916514	0.973696	5.78821	-0.415344	0.665244	-0.624348	0.532399	0.82249	5.63406	-0.304415	0.638882	-0.47648	0.633733	0.785036	4.9497	1.70043	1.03288	1.64629	0.0997046		8.52493
Cre01.g010700.t1.2	65.322	-0.808628	0.426591	-1.89556	0.0580187	0.350532	49.027	-0.0474883	0.35845	-0.132482	0.894603	0.999889	53.1109	0.743349	0.340081	2.1858	0.0288302	0.235585	33.3969	-0.672169	0.312957	-2.1478	0.0317294	0.227446	34.035	-0.675326	0.476205	-1.41814	0.156149	0.43788	37.9561	-0.398805	0.349304	-1.14171	0.253574	0.623893	42.8897	0.28559	0.382576	0.746493	0.45537	0.643284	89.9417	-1.46143	0.404482	-3.6131	0.000302554	0.00324898	50.9354
Cre01.g010750.t1.2	115.364	-1.16104	0.32828	-3.53674	0.000405104	0.00917951	93.8648	-0.500288	0.224166	-2.23177	0.0256302	0.761099	110.03	0.645148	0.252053	2.55957	0.0104801	0.117865	69.413	-0.774919	0.208184	-3.72228	0.000197431	0.00565769	99.8561	-0.906698	0.281842	-3.21705	0.00129518	0.0144577	87.2829	-0.0802202	0.227212	-0.353064	0.724041	0.909581	109.635	0.833412	0.206655	4.03286	5.51016e-05	0.000508175	259.646	-1.75266	0.342165	-5.12227	3.01873e-07	8.62853e-06	113.936
Cre01.g011050.t1.2	41.5887	0.980686	0.494976	1.98128	0.04756	0.311382	46.4058	0.195824	0.33449	0.585439	0.558252	0.999889	34.9747	-0.800051	0.380924	-2.10029	0.0357032	0.271286	41.5911	0.342218	0.261024	1.31106	0.189838	0.589265	50.2372	-1.04216	0.428917	-2.42974	0.0151096	0.0968781	38.2916	0.0824516	0.327698	0.251608	0.801344	0.93831	51.7474	1.13112	0.327064	3.45841	0.000543382	0.00357689	19.0532	0.40742	0.553099	0.736612	0.461358	0.675647	39.6125
Cre01.g011100.t1.2	1.27144	0.127007	2.10047	0.0604662	0.951784		1.0628	0.244769	1.44085	0.169879	0.865105		0.898611	0.105028	1.7774	0.0590907	0.95288		1.1317	0.719813	1.17709	0.61152	0.540855		1.69234	-2.48544	1.75996	-1.41221	0.157888		0.704033	-0.445389	1.80995	-0.246078	0.805622		1.74297	2.01558	1.19172	1.69133	0.0907747	0.219759	2.88976	-0.861598	1.30251	-0.66149	0.508298		1.3847
Cre01.g011100.t2.1	0						0						0						0						0.161499	0.779595	4.08047	0.191055	0.848483		0.145678	1.25575	3.64971	0.34407	0.730794		0						0						0
Cre01.g011150.t1.3	0.863249	-0.77312	2.56571	-0.301329	0.763164		0.887362	-0.381238	1.8752	-0.203306	0.838896		0.905461	0.408429	2.13868	0.190972	0.848547		0.867023	0.420455	1.6397	0.256422	0.797625		0.698228	-1.67349	2.17558	-0.769214	0.441766		0.675067	-0.805998	2.1795	-0.369808	0.711525		0.972354	1.02309	1.63032	0.627539	0.530306	0.705716	1.61293	1.54803	1.83037	0.845748	0.397693		1.67047
Cre01.g011200.t1.2	35.8054	0.191185	0.478584	0.399481	0.689539	0.927855	33.6832	0.147294	0.345178	0.426719	0.669584	0.999889	28.6391	-0.0540137	0.4037	-0.133797	0.893563	0.979843	28.1607	0.115019	0.270025	0.425958	0.670138	0.914067	20.39	0.112164	0.468155	0.239586	0.810651	0.936571	26.6408	-0.109771	0.362078	-0.303169	0.761761	0.923565	24.5375	-0.209475	0.370794	-0.564937	0.572117	0.739953	17.7429	0.562568	0.561317	1.00223	0.316233	0.556498	30.7473
Cre01.g011250.t1.3	4.1647	0.705611	1.22243	0.577221	0.56379		4.22816	0.187408	0.797546	0.234981	0.814224	0.999889	3.21772	-0.515051	1.06274	-0.484642	0.62793	0.911495	3.03017	-0.263217	0.765259	-0.343958	0.730878		1.03126	-1.03538	1.80693	-0.573003	0.566642		2.37264	-2.14896	1.30068	-1.65218	0.0984977	0.410115	2.53626	-1.05201	1.04879	-1.00307	0.315825	0.511592	3.14499	0.205752	1.22764	0.1676	0.866898		3.9845
Cre01.g011300.t1.1	77.9505	0.535896	0.356969	1.50124	0.133294	0.538704	76.14	0.254987	0.297777	0.856302	0.391831	0.999889	60.1324	-0.290038	0.36031	-0.804969	0.420838	0.818796	59.0107	0.00224862	0.247514	0.00908482	0.992751	0.998113	50.8226	0.126859	0.416897	0.304295	0.760903	0.917244	61.3433	0.100516	0.341892	0.294	0.768758	0.926781	56.2832	-0.0185725	0.362134	-0.0512865	0.959097	0.979992	40.6887	0.90204	0.450986	2.00015	0.0454842	0.170504	70.3646
Cre01.g011350.t1.2	34.2325	0.134678	0.473189	0.284619	0.775936	0.952855	31.5986	0.162321	0.377594	0.429882	0.667282	0.999889	27.1244	0.0164147	0.45172	0.0363383	0.971013	0.995895	28.1686	0.305468	0.314	0.972828	0.330639	0.734026	20.7678	0.102274	0.475631	0.215028	0.829745	0.944852	25.5016	0.0152378	0.422856	0.0360355	0.971254	0.991535	23.8101	-0.0845982	0.405373	-0.208692	0.834689	0.915077	17.8334	0.685874	0.571599	1.19992	0.23017	0.46505	29.6174
Cre01.g011400.t1.3	0						0						0						0						0						0						0						0						0
Cre01.g011400.t2.1	0.124724	0.496153	4.56191	0.10876	0.913393		0.0755172	0.594809	3.64971	0.162974	0.870539		0						0						0.114324	0.779595	4.08047	0.191055	0.848483		0.104546	1.25575	3.64971	0.34407	0.730794		0						0						0
Cre01.g011500.t1.2	247.635	-0.0638725	0.312552	-0.204358	0.838074	0.969884	234.178	0.00734077	0.214324	0.0342508	0.972677	0.999889	212.395	0.0596681	0.223397	0.267094	0.789397	0.954069	201.06	0.106151	0.140735	0.754263	0.450691	0.812831	170.344	-0.259307	0.253537	-1.02276	0.306421	0.623134	193.912	-0.0689631	0.190675	-0.361679	0.717592	0.907578	198.273	0.196474	0.183952	1.06808	0.285486	0.48012	251.509	-0.867819	0.295905	-2.93276	0.00335962	0.0236525	227.123
Cre01.g011550.t1.3	15.592	-2.61474	0.681054	-3.83925	0.000123409	0.00334861	3.7694	0.691136	0.736343	0.938606	0.347933	0.999889	9.5713	3.28925	0.629569	5.22461	1.74519e-07	1.04764e-05	2.28358	-0.250256	0.765387	-0.326966	0.743693		4.53641	1.11685	0.930354	1.20046	0.229962	0.539936	4.41094	1.51194	0.72445	2.08701	0.0368871	0.246185	2.77292	0.410538	0.848909	0.483606	0.628666	0.781884	27.8581	0.224321	0.603842	0.37149	0.710273	0.842559	13.2283
Cre01.g011600.t1.2	137.761	-2.07245	0.330229	-6.27577	3.47899e-10	4.33579e-08	66.7875	-0.297125	0.249949	-1.18874	0.234542	0.999889	107.972	1.76685	0.263631	6.70198	2.05617e-11	2.59208e-09	62.1815	0.142571	0.204264	0.697971	0.485195	0.834087	54.5507	-0.134655	0.367896	-0.366014	0.714355	0.897971	61.2877	0.0724185	0.257828	0.280879	0.778803	0.930347	61.0619	0.201798	0.282384	0.714623	0.474842	0.65831	326.357	-1.7159	0.396685	-4.3256	1.52115e-05	0.00025488	100.799
Cre01.g011650.t1.3	0						0.0875444	-0.944043	3.64971	-0.258663	0.795896		0.0893051	-0.491135	4.18125	-0.117461	0.906495		0.0579643	-0.316204	3.16075	-0.100041	0.920312		0						0.0732751	-0.283098	3.64971	-0.0775672	0.938172		0.0702807	-0.0951573	3.64971	-0.0260726	0.979199		0.0903018	0.263851	4.5366	0.0581606	0.953621		0.1819
Cre01.g011650.t2.1	0						0						0						0						0						0						0						0						0
Cre01.g011700.t1.2	0						0						0						0						0						0						0						0.0903018	0.263851	4.5366	0.0581606	0.953621		0.0828449
Cre01.g011700.t2.1	0.249448	1.13728	4.5312	0.250988	0.801823		0.3758	0.685114	2.6121	0.262285	0.793102		0.231453	-0.491134	3.89853	-0.125979	0.899748		0.149198	-0.316204	3.16075	-0.100041	0.920312		0.161499	0.779595	4.08047	0.191055	0.848483		0.335908	0.678695	2.716	0.249887	0.802675		0.182172	-0.0951573	3.64971	-0.0260726	0.979199		0.0903018	0.263851	4.5366	0.0581606	0.953621		0.339182
Cre01.g011800.t1.3	0						0.579337	-2.48901	1.98215	-1.25571	0.209222		0.594244	-2.03742	2.31559	-0.879872	0.378928		0.807066	0.290164	1.29444	0.224161	0.822632		1.28342	-1.5386	1.76875	-0.86988	0.384366		0.814597	0.139361	1.6374	0.0851112	0.932173		1.26811	1.73521	1.30602	1.32862	0.183974	0.358741	0.52768	-2.92217	3.08667	-0.946707	0.343788		0.657759
Cre01.g011850.t1.3	0.286686	0.499756	4.51978	0.110571	0.911957		0.171658	0.594809	3.64971	0.162974	0.870539		0						0						0.30795	-1.91805	3.26121	-0.58814	0.556438		0						0.267457	2.21962	2.78303	0.797557	0.425128		0.0903018	0.263851	4.5366	0.0581606	0.953621		0.0828449
Cre01.g011850.t2.1	0.463053	-0.243051	3.46523	-0.0701399	0.944082		0.559277	-0.587131	2.14088	-0.274247	0.783895		0.548071	-0.379207	2.511	-0.151018	0.879961		0.466369	-0.472153	1.74327	-0.270844	0.786511		0.442912	-2.43048	2.84333	-0.854802	0.392661		0.342126	-1.54332	2.72652	-0.56604	0.571367		0.712624	0.874594	1.75708	0.497753	0.618658		0.533226	-2.93311	3.0766	-0.953363	0.340406		0.462701
Cre01.g011900.t1.3	11.2276	0.0496161	0.735699	0.0674407	0.946231		8.04219	0.786728	0.543629	1.44718	0.147848	0.999889	6.68704	0.73057	0.678433	1.07685	0.281548	0.723944	5.16993	0.0206596	0.57696	0.0358077	0.971436	0.994902	8.83165	0.900367	0.685356	1.31372	0.18894	0.486529	8.51287	1.39873	0.561247	2.49218	0.012696	0.130868	5.8276	0.508088	0.610087	0.832813	0.40495	0.5985	22.0454	-0.918604	0.575955	-1.59492	0.110729	0.302348	9.76491
Cre01.g011950.t1.2	21.3596	-0.0582893	0.565514	-0.103073	0.917905	0.985427	22.3362	-0.222991	0.360552	-0.618472	0.536264	0.999889	20.5965	-0.187673	0.445536	-0.421231	0.673587	0.924732	19.3711	-0.0486757	0.308336	-0.157866	0.874562	0.971902	18.5844	-0.420698	0.527177	-0.798021	0.424858	0.726553	19.7186	-0.063015	0.420079	-0.150008	0.880759	0.964565	21.1119	0.369731	0.361843	1.0218	0.306876	0.502656	22.6134	-0.515418	0.507772	-1.01506	0.310079	0.550737	23.3232
Cre01.g012000.t1.3	42.9772	0.282145	0.431116	0.654453	0.51282	0.859373	41.5851	0.180146	0.294956	0.610757	0.54136	0.999889	34.7172	-0.112535	0.371239	-0.303135	0.761787	0.947657	29.6928	-0.289064	0.261719	-1.10448	0.269384	0.67738	29.5301	0.498923	0.402485	1.23961	0.215121	0.520202	36.6675	0.352767	0.312343	1.12942	0.258719	0.630419	30.5727	-0.139797	0.330108	-0.423487	0.67194	0.812597	34.7645	-0.668499	0.454056	-1.47228	0.140945	0.350394	37.5213
Cre01.g012050.t1.2	0.573371	1.97893	3.47873	0.568866	0.569447		0.433733	1.47258	2.56272	0.574617	0.56555		0.0920809	-0.491135	4.18125	-0.117461	0.906495		0.0594724	-0.316204	3.16075	-0.100041	0.920312		0.228648	1.37673	4.06009	0.339087	0.734544		0.2855	1.30438	2.84531	0.458432	0.646642		0.0718619	-0.0951573	3.64971	-0.0260726	0.979199		1.14948	0.730127	2.03133	0.359433	0.719271		0.654335
Cre01.g012100.t1.3	1.27407	0.417409	2.1644	0.192852	0.847075		1.55364	-0.137046	1.22201	-0.112148	0.910706	0.999889	1.33126	-0.590426	1.66431	-0.354758	0.722771		1.48737	0.194738	1.03482	0.188186	0.850731		3.27498	0.239813	1.47499	0.162586	0.870845	0.957231	2.443	1.59356	1.21298	1.31376	0.188928	0.54967	2.18418	1.34435	1.21514	1.10633	0.268583	0.461047	2.31385	0.0826137	1.46212	0.0565029	0.954941		2.05972
Cre01.g012126.t1.2	0						0						0						0						0.541042	2.51138	2.66008	0.944098	0.345119		0.493716	2.99408	2.29245	1.30606	0.191532		0						0						0
Cre01.g012126.t2.1	0.286686	0.499756	4.51978	0.110571	0.911957		0.352493	-0.503703	2.7737	-0.1816	0.855897		0.184162	-1.00507	4.17449	-0.240764	0.809738		0.118945	-0.82886	3.15191	-0.262971	0.792573		0.19807	0.779595	4.08047	0.191055	0.848483		0.332893	0.154707	2.77396	0.0557713	0.955524		0.143724	-0.606355	3.64206	-0.166487	0.867774		0						0.203947
Cre01.g012150.t1.2	165.445	1.01793	0.401717	2.53395	0.0112786	0.125139	184.564	0.196766	0.311715	0.631238	0.527885	0.999889	137.699	-0.826199	0.267603	-3.08741	0.00201911	0.0343968	173.034	0.47623	0.17273	2.75708	0.00583198	0.074087	152.966	-0.497362	0.318417	-1.56198	0.118293	0.373202	149.995	0.0603703	0.242277	0.249179	0.803222	0.938356	166.168	0.562032	0.248136	2.26502	0.0235114	0.0795922	75.6092	0.477803	0.385132	1.24062	0.214746	0.447529	157.581
Cre01.g012177.t1.2	4.94504	-0.25884	1.04223	-0.248351	0.803863		4.74513	-0.178572	0.653705	-0.273169	0.784723	0.999889	4.53187	0.0575555	0.813672	0.0707356	0.943608	0.991774	3.56507	-0.467767	0.620704	-0.753607	0.451085		7.14774	1.3222	0.797156	1.65865	0.0971873	0.333161	7.14342	1.54335	0.56155	2.74838	0.00598911	0.0843856	4.36792	0.210729	0.729097	0.289027	0.772561	0.879517	5.49441	0.104311	1.02541	0.101725	0.918975		5.598
Cre01.g012244.t1.2	171.236	0.901368	0.323251	2.78845	0.00529611	0.0723154	211.25	-0.0884441	0.238717	-0.370498	0.711011	0.999889	166.294	-1.00109	0.279764	-3.57833	0.000345803	0.00828195	224.575	0.593577	0.201414	2.94704	0.00320827	0.0489202	196.218	-1.1075	0.305123	-3.62968	0.000283774	0.00421076	170.41	-0.272826	0.25207	-1.08234	0.279102	0.650129	225.31	0.839997	0.245201	3.42575	0.000613111	0.00395375	89.9513	-0.309106	0.368106	-0.83972	0.401065	0.630668	182.067
Cre01.g012300.t1.3	119.36	0.107676	0.372649	0.288947	0.772622	0.95214	123.586	-0.0888878	0.242129	-0.367109	0.713538	0.999889	109.414	-0.213327	0.256853	-0.830541	0.406233	0.809489	117.632	0.322951	0.150768	2.14204	0.0321902	0.229418	72.3207	0.504666	0.310053	1.62767	0.103594	0.346761	105.441	-0.0522973	0.210081	-0.248939	0.803408	0.938356	89.7238	-0.548683	0.214195	-2.5616	0.010419	0.0416235	107.574	-0.546935	0.329096	-1.66193	0.0965263	0.277742	120.627
Cre01.g012350.t1.2	124.449	0.739683	0.341697	2.16474	0.0304078	0.242133	117.22	0.468362	0.245623	1.90683	0.0565423	0.916511	86.975	-0.280151	0.303037	-0.924477	0.355238	0.778196	81.5714	-0.106507	0.217343	-0.490041	0.624105	0.900261	36.9966	1.02266	0.381374	2.68151	0.00732902	0.0569181	76.195	-0.522206	0.273027	-1.91265	0.0557926	0.30607	61.7834	-1.53965	0.29791	-5.16817	2.36399e-07	3.96073e-06	70.428	1.36501	0.404522	3.37439	0.000739792	0.00691302	112.489
Cre01.g012400.t1.2	20.9527	1.20569	0.600913	2.00643	0.0448107	0.301649	25.3107	0.118873	0.336221	0.353556	0.723671	0.999889	18.8421	-1.11341	0.486335	-2.28939	0.0220565	0.197411	20.9662	0.0657448	0.283574	0.231844	0.816659	0.958075	18.7228	-0.600125	0.536973	-1.11761	0.263734	0.576896	19.7551	-0.19712	0.411387	-0.479161	0.631824	0.872005	22.3912	0.395443	0.34882	1.13366	0.256938	0.447733	15.7529	-0.560541	0.647081	-0.86626	0.386348	0.617315	22.0781
Cre01.g012450.t1.3	254.404	0.367492	0.291849	1.25919	0.207962	0.648456	229.494	0.392301	0.208753	1.87926	0.0602086	0.923855	184.776	0.0147375	0.237508	0.0620505	0.950523	0.993069	164.307	-0.105914	0.228936	-0.462636	0.643626	0.906387	213.102	0.0848352	0.267516	0.317122	0.751151	0.913355	207.993	0.619907	0.220784	2.80776	0.00498879	0.0751306	193.195	0.543325	0.199662	2.72123	0.00650402	0.0282986	231.378	-0.619595	0.312497	-1.98273	0.047398	0.175422	209.318
Cre01.g012500.t1.2	385.741	-1.41122	0.303505	-4.64974	3.32351e-06	0.000148422	224.035	-0.00542175	0.240615	-0.0225328	0.982023	0.999889	294.663	1.39771	0.227725	6.13771	8.37172e-10	8.23338e-08	187.87	0.0360439	0.180784	0.199376	0.841969	0.963599	311.975	-0.963562	0.285491	-3.3751	0.00073788	0.00920849	214.276	0.440821	0.233771	1.8857	0.059336	0.316079	292.13	1.41177	0.214225	6.59012	4.39475e-11	1.48484e-09	854.449	-2.28722	0.320111	-7.14507	8.99508e-13	1.69194e-10	252.245
Cre01.g012550.t1.3	13.7092	-1.1137	0.727596	-1.53066	0.125855	0.526095	8.18775	0.335541	0.638926	0.525165	0.599468	0.999889	9.73757	1.46192	0.620672	2.35538	0.0185039	0.174198	7.76155	0.660585	0.533426	1.23838	0.215574	0.621343	6.70372	0.769363	0.757598	1.01553	0.309854	0.625839	7.79247	0.795326	0.583317	1.36346	0.172739	0.529744	6.01399	0.0101597	0.689532	0.0147343	0.988244	0.993891	15.9251	0.79484	0.614821	1.2928	0.19608	0.424539	13.1395
Cre01.g012600.t1.3	26.4765	0.0648335	0.555538	0.116704	0.907095	0.98395	26.4073	-0.0255713	0.356557	-0.0717174	0.942827	0.999889	23.4515	-0.110236	0.422674	-0.260807	0.794241	0.955648	24.572	0.269077	0.298337	0.901922	0.367098	0.761638	21.7962	0.209016	0.445313	0.469369	0.638806	0.863268	24.761	0.304573	0.335921	0.906682	0.364575	0.718583	22.1315	0.106975	0.343164	0.311733	0.755244	0.868338	17.077	-0.110362	0.597717	-0.184639	0.853512	0.924545	24.8006
Cre01.g012650.t1.3	0.969766	0.965043	2.51403	0.383863	0.70108		0.917034	0.577622	1.50132	0.384743	0.700428		0.675975	-0.450294	2.24281	-0.200772	0.840877		0.443885	-1.1952	1.70914	-0.699299	0.484365		0.822858	3.06509	2.32555	1.31801	0.187502		1.1671	1.48778	1.44119	1.03233	0.301919		0.399071	-1.55098	2.26423	-0.684994	0.493348		1.8446	-0.774936	1.55914	-0.497027	0.61917		1.04274
Cre01.g012700.t1.2	0.544511	-3.05647	3.40753	-0.896977	0.369731		0						0.332757	2.68123	3.30037	0.812402	0.416561		0.11101	0.837938	3.16075	0.265108	0.790927		0.172989	-1.14396	4.08047	-0.28035	0.779209		0						0.15022	1.44369	3.64971	0.395564	0.692426		5.01164	0.984474	1.19664	0.822696	0.410681		2.58693
Cre01.g012750.t1.3	32.1344	-0.322159	0.526554	-0.611826	0.540653	0.876659	33.7554	-0.431127	0.362815	-1.18828	0.234722	0.999889	32.6805	-0.125087	0.389078	-0.321496	0.747834	0.94574	33.166	0.184713	0.233981	0.789434	0.429858	0.800057	10.1818	2.21893	0.705262	3.14625	0.00165377	0.0176111	27.0891	-0.672046	0.354549	-1.89549	0.0580269	0.312478	20.2278	-2.89719	0.55556	-5.2149	1.83917e-07	3.1518e-06	24.7103	1.06019	0.535137	1.98116	0.0475728	0.175902	39.3075
Cre01.g012800.t1.3	0						0						0						0						0						0						0						0						0
Cre01.g012800.t2.1	0.786392	0.775814	2.71088	0.286185	0.774737		0.431754	1.696	2.17395	0.780146	0.435305		0.21988	0.904939	3.54415	0.255333	0.798466		0.0579643	-0.316204	3.16075	-0.100041	0.920312		0						0.0732751	-0.283098	3.64971	-0.0775672	0.938172		0.0702807	-0.0951573	3.64971	-0.0260726	0.979199		0.6966	-0.799214	2.73953	-0.291734	0.77049		0.264745
Cre01.g012850.t1.2	4.64957	0.137636	1.1549	0.119176	0.905136		3.78145	0.365093	0.789352	0.462523	0.643706	0.999889	3.06345	0.264513	0.952823	0.27761	0.781312	0.952339	2.81554	0.109699	0.668884	0.164004	0.869728		3.10502	2.36517	1.26643	1.86758	0.0618199	0.253186	4.06808	1.15596	0.733989	1.57491	0.115278	0.441122	2.01653	-1.17965	1.12879	-1.04506	0.295997	0.491707	5.52098	0.675345	1.00614	0.67122	0.50208		4.86615
Cre01.g012900.t1.3	16.3534	-0.32316	0.620517	-0.520792	0.602512	0.905803	17.8097	-0.491028	0.403965	-1.21552	0.224167	0.999889	17.3396	-0.184636	0.48197	-0.383086	0.701656	0.933924	15.3806	-0.254961	0.332406	-0.767016	0.443072	0.808466	18.4111	-0.597002	0.484836	-1.23135	0.218193	0.5249	17.1625	0.0204292	0.409032	0.0499452	0.960166	0.98743	19.6186	0.619979	0.377666	1.64161	0.100672	0.235888	15.256	0.395507	0.592242	0.667813	0.504253	0.711181	20.5804
Cre01.g012950.t1.3	0						0						0						0						0						0						0						0.252452	-2.01837	4.34449	-0.464582	0.642231		0
Cre01.g012950.t2.1	0						0.145609	-0.944043	3.64971	-0.258663	0.795896		0.14958	-0.491135	4.18125	-0.117461	0.906495		0.0969905	-0.316204	3.16075	-0.100041	0.920312		0.426848	-0.182174	2.99502	-0.0608257	0.951498		0.302378	0.678694	2.81289	0.24128	0.809338		0.316221	0.866636	2.70637	0.320221	0.748801		0.716164	1.17705	2.50906	0.469119	0.638984		0.561393
Cre01.g013000.t1.3	21.5732	0.339612	0.5777	0.587869	0.55662	0.885667	22.3848	0.0435916	0.38667	0.112736	0.91024	0.999889	18.8449	-0.314799	0.466885	-0.674253	0.50015	0.861508	15.0887	-0.642244	0.346048	-1.85594	0.0634623	0.339542	13.3357	-0.396062	0.599627	-0.660514	0.508924	0.789605	16.916	-0.382315	0.445736	-0.857715	0.39105	0.738196	17.786	0.0176194	0.414747	0.0424823	0.966114	0.982639	17.9856	-0.304786	0.590184	-0.516425	0.605558	0.780072	21.4586
Cre01.g013050.t1.3	27.8798	-0.615744	0.535252	-1.15038	0.249987	0.694134	29.2593	-0.579925	0.448732	-1.29237	0.196231	0.999889	30.3229	0.0268533	0.457743	0.0586646	0.953219	0.993069	21.8589	-0.819413	0.39663	-2.06594	0.0388342	0.255613	40.1251	-0.813545	0.364422	-2.23243	0.0255868	0.13937	30.9003	0.319065	0.402981	0.791763	0.428499	0.763211	39.2165	1.13859	0.3768	3.02174	0.00251328	0.01283	52.2077	-1.62835	0.419271	-3.88375	0.000102856	0.00132689	32.1799
Cre01.g013100.t1.3	155.092	-0.13177	0.298773	-0.441037	0.659186	0.920755	134.106	0.172163	0.255095	0.674896	0.499742	0.999889	122.156	0.292308	0.294453	0.992713	0.32085	0.756106	117.792	0.29185	0.239163	1.2203	0.222353	0.628726	216.427	1.81518	0.499731	3.63232	0.000280882	0.00418626	220.092	1.91464	0.36638	5.22584	1.73368e-07	2.26535e-05	106.214	0.107114	0.377012	0.284111	0.776325	0.882145	156.327	-0.564923	0.31908	-1.77047	0.0766484	0.24106	134.939
Cre01.g013150.t1.2	60.6086	0.221132	0.385814	0.573158	0.566538	0.891521	60.4227	0.0670884	0.264227	0.253905	0.799569	0.999889	51.6289	-0.165637	0.326349	-0.507545	0.611772	0.903837	53.5178	0.244194	0.247635	0.986105	0.324082	0.728432	67.8697	-0.907184	0.362575	-2.50206	0.0123474	0.0838246	52.6255	0.206764	0.29341	0.704695	0.481	0.793545	68.5522	1.11457	0.280101	3.97917	6.91569e-05	0.0006225	38.4622	-0.325308	0.427881	-0.760276	0.447089	0.66518	54.2964
Cre01.g013200.t1.2	88.694	0.335334	0.462879	0.724453	0.468788	0.836119	86.2538	0.192598	0.42059	0.457924	0.647007	0.999889	71.6619	-0.1439	0.382532	-0.376179	0.706784	0.933924	71.2065	0.130935	0.358241	0.365495	0.714742	0.929827	105.265	-1.06551	0.435516	-2.44655	0.0144231	0.0936028	74.1921	0.255561	0.382132	0.668776	0.503638	0.806838	103.436	1.3276	0.390623	3.39868	0.000677125	0.00430014	66.7287	-0.480552	0.384777	-1.24891	0.211698	0.443834	77.9434
Cre01.g013250.t1.3	23.637	1.39184	0.60526	2.29957	0.0214728	0.193467	26.9739	0.314537	0.337206	0.932772	0.350938	0.999889	18.8666	-1.09581	0.527484	-2.07742	0.0377628	0.280834	21.1773	0.0859113	0.298465	0.287844	0.773466	0.94697	15.6434	-0.417595	0.507809	-0.822347	0.410879	0.71522	19.2291	-0.355427	0.389894	-0.911598	0.36198	0.71581	20.2784	0.0675253	0.379775	0.177803	0.858877	0.927507	15.1985	0.682987	0.609584	1.12041	0.262537	0.499952	24.7891
Cre01.g013300.t1.1	79.1674	0.511241	0.416511	1.22744	0.219658	0.658543	75.5476	0.325559	0.299117	1.0884	0.276418	0.999889	59.7795	-0.203763	0.291971	-0.697886	0.485249	0.852953	55.7987	-0.0893276	0.195476	-0.456976	0.647689	0.907337	46.8123	0.0573204	0.354821	0.161547	0.871662	0.957269	57.9666	-0.0252932	0.258122	-0.0979894	0.921941	0.978854	54.7286	-0.0832976	0.259962	-0.320422	0.748648	0.86417	51.5775	0.270848	0.406399	0.666457	0.505119	0.711867	69.8168
Cre01.g013350.t1.2	488.048	0.00340086	0.273714	0.0124248	0.990087	0.998847	547.787	-0.338335	0.198997	-1.7002	0.0890933	0.989912	499.722	-0.353609	0.233918	-1.51168	0.130615	0.534761	580.572	0.44029	0.156704	2.80968	0.00495904	0.0662869	427.424	-0.691011	0.245258	-2.81749	0.00484001	0.0410262	461.384	-0.337367	0.197927	-1.7045	0.0882883	0.387585	527.398	0.358509	0.203341	1.76309	0.0778853	0.197193	307.583	0.345961	0.293931	1.17702	0.239189	0.475132	549.112
Cre01.g013400.t1.3	19.8706	0.228385	0.596304	0.383	0.70172	0.931282	18.289	0.249211	0.381708	0.652883	0.513832	0.999889	15.4969	-0.0102802	0.471868	-0.0217862	0.982619	0.997651	14.0455	-0.0591513	0.365081	-0.162022	0.871288	0.970709	14.6006	-0.73766	0.524027	-1.40768	0.159227	0.44276	13.9848	-0.146895	0.415272	-0.353732	0.723539	0.909581	16.5888	0.589042	0.374812	1.57157	0.116051	0.261814	10.8691	0.840945	0.706062	1.19104	0.233639	0.468659	17.5243
Cre01.g013450.t1.2	3.11886	-0.191668	1.37247	-0.139652	0.888935		4.33717	-0.737072	0.771438	-0.955452	0.339349	0.999889	4.23706	-0.619147	0.910723	-0.679841	0.496605	0.859929	3.90028	-0.327493	0.635136	-0.515626	0.606115		3.70955	-0.765729	1.02174	-0.749437	0.453594	0.748397	4.07365	-0.473825	0.816398	-0.580385	0.561655	0.839211	4.6316	0.323374	0.679327	0.476021	0.63406	0.7851	2.74319	2.62465	1.53023	1.7152	0.0863084		5.73152
Cre01.g013500.t1.2	0.498897	1.97744	3.60913	0.547898	0.583762		1.32814	-0.817967	1.60461	-0.509762	0.610219	0.999889	1.05321	-2.92489	2.19438	-1.3329	0.182564		1.20181	-0.329549	1.37276	-0.240063	0.810281		1.48986	-1.6206	1.89136	-0.856844	0.391531		1.22362	-0.66771	1.70772	-0.390996	0.6958		1.77329	0.973665	1.35877	0.716576	0.473636	0.6573	0.932674	-1.83099	2.56695	-0.713294	0.475664		1.32141
Cre01.g013500.t2.1	0						0						0						0						0						0						0						0						0
Cre01.g013550.t1.3	30.237	-0.0169881	0.501575	-0.0338696	0.972981	0.996819	29.4281	0.0147876	0.340799	0.043391	0.96539	0.999889	26.5406	0.0176772	0.402475	0.0439212	0.964967	0.99497	21.2804	-0.422207	0.295523	-1.42868	0.153097	0.536426	24.2414	-0.371127	0.502991	-0.73784	0.460611	0.753713	25.2229	0.03829	0.36371	0.105276	0.916157	0.976452	26.8746	0.409984	0.387139	1.05901	0.289595	0.485029	31.455	-0.771256	0.46276	-1.66664	0.0955851	0.276252	29.1411
Cre01.g013600.t1.3	230.738	0.0855248	0.281816	0.303477	0.761527	0.948854	227	-0.00209299	0.198053	-0.0105678	0.991568	0.999889	199.575	-0.0982854	0.232807	-0.422176	0.672897	0.924691	196.02	0.117705	0.162673	0.72357	0.46933	0.823522	145.925	0.237939	0.277303	0.858047	0.390867	0.698295	191.351	-0.0008206	0.21313	-0.00385024	0.996928	0.999847	171.751	-0.230325	0.210957	-1.09181	0.274918	0.468257	187.397	0.166212	0.298708	0.556437	0.577912	0.761605	233.31
Cre01.g013650.t1.3	35.6955	-0.114598	0.463882	-0.247041	0.804877	0.960932	33.2037	0.0113285	0.329089	0.0344238	0.972539	0.999889	30.5528	0.10904	0.379621	0.287234	0.773933	0.950083	28.4724	0.0898188	0.265453	0.338361	0.735091	0.937001	15.121	0.0147846	0.564596	0.0261861	0.979109	0.992645	24.4697	-0.569831	0.384463	-1.48215	0.138301	0.481147	23.2233	-0.578929	0.400133	-1.44684	0.147941	0.309106	18.7882	0.923745	0.563888	1.63817	0.101386	0.286948	33.0931
Cre01.g013700.t1.2	0.149354	0.499767	4.56178	0.109555	0.912762		0.322718	-0.558171	2.48372	-0.224732	0.822188		0.238885	-1.07009	3.44857	-0.310298	0.756334		0.604935	1.26897	1.63572	0.775783	0.437877		0.844549	-1.26811	2.12715	-0.596153	0.551073		0.404668	0.761667	2.30064	0.331068	0.740593		0.722283	2.06996	1.69309	1.2226	0.221482		0.175317	0.74982	4.50942	0.166279	0.867938		0.421097
Cre01.g013700.t2.1	0						0.0875444	-0.944043	3.64971	-0.258663	0.795896		0.0893051	-0.491135	4.18125	-0.117461	0.906495		0.177466	0.260872	2.76296	0.0944175	0.924777		0.134961	-1.14396	4.08047	-0.28035	0.779209		0.0732751	-0.283098	3.64971	-0.0775672	0.938172		0.187517	0.866632	3.19077	0.271606	0.785925		0.3483	-0.689973	3.55656	-0.194	0.846176		0.1819
Cre01.g013750.t1.3	8.44477	0.53606	0.851154	0.629804	0.528823		6.5383	0.971685	0.572164	1.69826	0.089458	0.991896	4.81526	0.408275	0.776136	0.526035	0.598864	0.898914	3.87341	-0.114896	0.57645	-0.199317	0.842015		3.37064	-0.192681	1.01849	-0.189184	0.849949	0.950922	4.02406	-0.0456903	0.720614	-0.0634046	0.949444	0.984832	4.04691	0.144677	0.736499	0.196439	0.844267	0.920161	4.26003	0.321461	1.08486	0.296315	0.76699		5.22384
Cre01.g013769.t1.2	9.16782	0.0630655	0.805146	0.0783279	0.937567		8.48863	0.0443673	0.525883	0.0843672	0.932764	0.999889	7.3363	-0.00344563	0.671465	-0.00513152	0.995906	0.999685	7.13155	0.104057	0.519675	0.200235	0.841297	0.96352	6.2351	0.257162	0.912106	0.281943	0.777987	0.925484	7.38454	0.268263	0.658698	0.407262	0.683816	0.893096	6.52631	0.0145833	0.619275	0.0235491	0.981212	0.990171	8.6989	1.60228	0.802686	1.99615	0.0459173	0.171466	11.0397
Cre01.g013800.t1.3	30.5491	0.651679	0.492641	1.32283	0.185893	0.623006	28.2867	0.460798	0.303443	1.51856	0.128873	0.999889	21.2763	-0.193634	0.412069	-0.469905	0.638423	0.913938	19.2161	-0.188475	0.281939	-0.668496	0.503817	0.843847	16.0376	0.79456	0.521079	1.52484	0.1273	0.390044	22.203	0.232078	0.337129	0.688393	0.491205	0.800732	17.4171	-0.55347	0.397076	-1.39386	0.163359	0.331507	16.345	1.16788	0.597016	1.95619	0.0504427	0.183202	26.2925
Cre01.g013801.t1.2	35.1818	-0.100634	0.501563	-0.200641	0.840979	0.97119	35.1906	-0.147158	0.32045	-0.459223	0.646074	0.999889	32.3588	-0.0593418	0.397177	-0.149409	0.881231	0.976352	30.0136	-0.047339	0.253865	-0.186473	0.852074	0.966858	31.8042	-1.0701	0.409321	-2.61434	0.00893996	0.0666573	28.5679	-0.311871	0.332885	-0.936875	0.348823	0.705801	37.0438	0.763134	0.303114	2.51765	0.0118142	0.0459985	33.518	-0.201196	0.441039	-0.456187	0.648256	0.806052	37.0242
Cre01.g013850.t1.3	10.3177	-0.100891	0.762579	-0.132303	0.894745		10.2408	-0.17083	0.512121	-0.333574	0.738701	0.999889	9.48926	-0.094196	0.614797	-0.153215	0.878229	0.975764	7.6668	-0.512958	0.455888	-1.12518	0.260511	0.667521	8.20877	-0.770897	0.681846	-1.1306	0.258223	0.571115	8.34285	-0.322955	0.566189	-0.570402	0.568405	0.842681	9.8645	0.443466	0.504878	0.878363	0.379747	0.574713	6.48005	1.41519	0.975036	1.45142	0.146662	0.359473	11.2966
Cre01.g013900.t1.3	0						0						0						0						0						0						0						0						0
Cre01.g013900.t2.1	0						0						0						0						0						0						0						0						0
Cre01.g014000.t1.2	415.98	0.421641	0.271814	1.55121	0.120851	0.514819	410.945	0.194829	0.160742	1.21206	0.22549	0.999889	334.552	-0.239132	0.185912	-1.28627	0.198351	0.640016	337.637	0.122948	0.148594	0.827411	0.408004	0.789482	218.158	-0.0164025	0.310332	-0.0528547	0.957848	0.985308	303.839	-0.322616	0.176717	-1.82561	0.0679092	0.340133	291.428	-0.305248	0.212422	-1.43698	0.150723	0.312946	275.468	0.34799	0.284609	1.22269	0.221446	0.454665	391.272
Cre01.g014050.t1.2	206.241	-0.233569	0.354183	-0.659457	0.509602	0.857574	174.574	0.132454	0.315435	0.419908	0.674553	0.999889	162.603	0.351692	0.304702	1.15422	0.248412	0.693637	141.029	0.0387823	0.26642	0.145568	0.884262	0.973652	88.1772	-0.271247	0.318454	-0.851761	0.394347	0.70017	124.734	-0.549763	0.300268	-1.83091	0.0671143	0.338004	125.916	-0.273032	0.280574	-0.973118	0.330494	0.526619	124.136	0.398878	0.343423	1.16148	0.245449	0.481407	171.408
Cre01.g014100.t1.2	10.4143	0.814563	0.841541	0.967942	0.333073		8.62337	0.824838	0.617305	1.33619	0.181487	0.999889	5.84511	0.00558928	0.775871	0.00720388	0.994252	0.999636	5.91176	0.205896	0.541215	0.380433	0.703624	0.925797	4.67926	0.652678	1.05414	0.619159	0.535811	0.806591	6.02486	0.324877	0.782583	0.415134	0.678044	0.890568	4.80324	-0.327143	0.744713	-0.439287	0.660453	0.804437	3.81771	1.98919	1.216	1.63584	0.101872		7.0807
Cre01.g014150.t1.2	25.2144	0.582327	0.55001	1.05876	0.28971	0.726804	22.7485	0.556993	0.375626	1.48284	0.138117	0.999889	17.4272	-0.0452972	0.465416	-0.0973262	0.922467	0.986668	18.7258	0.387635	0.30893	1.25477	0.209563	0.614876	18.8316	-0.335746	0.514099	-0.653076	0.513707	0.792982	17.9039	0.305361	0.421701	0.724118	0.468994	0.78824	19.0487	0.650058	0.379063	1.7149	0.0863627	0.21245	11.2978	0.955416	0.697894	1.369	0.170999	0.392713	19.7245
Cre01.g014200.t1.2	8.5087	2.13644	1.01984	2.09487	0.0361825		11.7767	0.0174339	0.453159	0.0384719	0.969311	0.999889	8.12163	-2.11593	0.846554	-2.49947	0.0124381	0.134225	7.07957	-1.15775	0.463526	-2.49771	0.0125	0.123214	5.20192	0.0639733	0.817265	0.0782773	0.937607	0.979261	8.51988	-0.610992	0.549855	-1.11119	0.266488	0.638868	8.10051	-0.701833	0.551056	-1.27362	0.2028	0.382543	2.69223	3.71278	1.66313	2.2324	0.0255882		10.4697
Cre01.g014250.t1.3	84.8865	0.283585	0.38043	0.745433	0.45601	0.828667	99.4196	-0.287116	0.230249	-1.24698	0.212404	0.999889	86.1576	-0.571667	0.261168	-2.18889	0.0286052	0.234299	82.2605	-0.205172	0.161971	-1.26673	0.205253	0.608226	58.8109	0.0500192	0.348157	0.143669	0.885762	0.962455	83.0105	-0.308255	0.232788	-1.32419	0.18544	0.544698	78.308	-0.351421	0.21936	-1.60203	0.109149	0.249678	38.659	0.876444	0.463388	1.89138	0.0585734	0.203541	94.4497
Cre01.g014300.t1.3	1.64141	0.446883	1.90227	0.234921	0.81427		1.12861	1.06066	1.34664	0.787638	0.430909		0.813304	0.637737	1.95713	0.325854	0.744535		0.404554	-1.15942	1.73541	-0.668099	0.50407		0.228778	-1.14396	4.08047	-0.28035	0.779209		0.394284	-1.69243	2.30693	-0.73363	0.463174		0.575453	-0.554993	1.95826	-0.283411	0.776862		0.175317	0.74982	4.50942	0.166279	0.867938		0.688608
Cre01.g014300.t2.1	0						0.265506	-1.79837	2.94476	-0.610701	0.541397		0.270691	-1.34511	3.31962	-0.405199	0.685332		0.175401	-1.16319	2.77786	-0.418736	0.675409		0.172989	-1.14396	4.08047	-0.28035	0.779209		0.222958	-1.13168	3.09714	-0.365394	0.714817		0.362644	-0.0116362	2.35656	-0.00493776	0.99606		0.275228	-2.01837	4.2002	-0.480541	0.630843		0.300083
Cre01.g014350.t1.2	290.303	0.448236	0.349722	1.28169	0.199951	0.637389	289.939	0.182691	0.293106	0.623293	0.533092	0.999889	235.56	-0.274216	0.280832	-0.976441	0.328846	0.760652	256.519	0.315711	0.237702	1.32818	0.184119	0.580052	231.091	0.19731	0.335393	0.588294	0.556335	0.818527	257.561	0.36216	0.276891	1.30795	0.19089	0.552361	232.648	0.171358	0.275941	0.620995	0.534603	0.708662	143.139	0.168171	0.324409	0.518391	0.604185	0.779234	251.709
Cre01.g014400.t1.3	24.4287	0.752067	0.56598	1.32879	0.183918	0.621125	25.9206	0.230109	0.36711	0.626812	0.530782	0.999889	20.018	-0.537748	0.483185	-1.11292	0.265742	0.709787	19.1888	-0.156565	0.328416	-0.476729	0.633555	0.903669	27.1488	-0.068767	0.421498	-0.163149	0.870401	0.957159	24.9698	0.634979	0.354017	1.79364	0.0728709	0.352531	24.4913	0.709975	0.368398	1.9272	0.053955	0.150399	12.5766	0.496951	0.679208	0.731662	0.464375	0.677799	23.0091
Cre01.g014450.t1.3	35.7133	-0.130265	0.453836	-0.287031	0.774089	0.95264	36.2811	-0.25524	0.307533	-0.829959	0.406562	0.999889	33.5679	-0.129356	0.371171	-0.348509	0.727458	0.939832	28.4484	-0.353498	0.262429	-1.34703	0.177972	0.570748	18.876	0.71339	0.473479	1.5067	0.131888	0.397772	30.6707	-0.216826	0.329855	-0.657337	0.510964	0.810441	25.3785	-0.928082	0.370293	-2.50634	0.0121988	0.0471611	34.108	-0.83143	0.459553	-1.80922	0.0704176	0.227293	35.448
Cre01.g014500.t1.3	39.4805	0.257878	0.444316	0.580392	0.56165	0.888681	43.5851	-0.176224	0.274485	-0.642016	0.520863	0.999889	37.6937	-0.443493	0.354261	-1.25188	0.210613	0.65513	39.566	0.14375	0.23124	0.621646	0.534175	0.860181	34.5201	0.59488	0.403974	1.47257	0.140867	0.414324	42.8653	0.404549	0.285072	1.41911	0.155867	0.508169	34.6088	-0.179375	0.314062	-0.571147	0.5679	0.735997	19.0156	0.485058	0.562471	0.86237	0.388484	0.619174	40.4665
Cre01.g014600.t1.2	74.4423	0.0469811	0.388578	0.120905	0.903766	0.982384	77.9758	-0.166396	0.246051	-0.676268	0.498871	0.999889	69.8807	-0.224207	0.262024	-0.855675	0.392177	0.798628	77.2345	0.360982	0.170543	2.11666	0.0342884	0.237253	57.4638	-0.311202	0.350514	-0.887843	0.374625	0.686528	65.9417	-0.151522	0.222295	-0.681625	0.495476	0.80243	68.5557	0.157558	0.244478	0.644469	0.519271	0.696498	52.2115	-0.259134	0.463492	-0.559091	0.5761	0.759837	74.4978
Cre01.g014650.t1.2	88.4344	0.472764	0.361016	1.30954	0.190353	0.627909	85.4628	0.280612	0.212024	1.32349	0.185673	0.999889	68.243	-0.201316	0.273069	-0.737233	0.460981	0.842059	74.9163	0.360636	0.168442	2.14101	0.0322731	0.229743	81.7038	-0.714155	0.322792	-2.21243	0.026937	0.144624	69.8372	0.16486	0.245728	0.670902	0.502283	0.806039	83.8327	0.888111	0.199245	4.45738	8.29664e-06	9.58619e-05	55.6823	-0.0472205	0.38849	-0.121549	0.903256	0.95022	75.9021
Cre01.g014700.t1.2	69.6678	0.094744	0.373898	0.253395	0.799963	0.959454	74.7597	-0.193163	0.236438	-0.816971	0.413945	0.999889	66.5697	-0.302443	0.279941	-1.08038	0.279972	0.721764	67.6592	0.106214	0.197076	0.53895	0.589922	0.884651	63.4804	-0.678873	0.404745	-1.67729	0.0934864	0.325525	63.5214	-0.158054	0.25924	-0.609681	0.542073	0.82857	73.1677	0.530293	0.29323	1.80846	0.0705356	0.182887	51.9327	-0.0516748	0.388139	-0.133135	0.894087	0.944717	73.923
Cre01.g014800.t1.3	25.9632	-0.0194971	0.547345	-0.0356212	0.971584	0.996186	23.5803	0.063566	0.411875	0.154333	0.877347	0.999889	21.0259	0.0763258	0.503312	0.151647	0.879465	0.975764	17.5021	-0.276646	0.379156	-0.729635	0.465613	0.822358	17.0826	-0.104458	0.479579	-0.217811	0.827576	0.944174	19.4726	0.0135735	0.430276	0.031546	0.974834	0.992845	19.1661	0.121743	0.420312	0.28965	0.772084	0.879333	26.3919	0.106825	0.482305	0.221489	0.824712	0.909146	26.1678
Cre01.g014850.t1.2	47.2171	0.246931	0.442665	0.557828	0.576962	0.894231	45.084	0.191756	0.315977	0.606865	0.54394	0.999889	38.1335	-0.0706409	0.354294	-0.199385	0.841961	0.968093	40.6444	0.355012	0.236942	1.49831	0.134054	0.500593	57.7282	-0.174026	0.314624	-0.553124	0.580179	0.833397	47.3833	0.860887	0.278135	3.09522	0.00196669	0.0395952	48.2681	1.03956	0.274675	3.78469	0.0001539	0.00122793	61.3323	-1.06848	0.391093	-2.73204	0.00629437	0.0386342	44.0468
Cre01.g014900.t1.3	27.1461	0.0161353	0.496772	0.0324803	0.974089	0.996836	25.9687	0.0489692	0.322704	0.151746	0.879387	0.999889	23.1268	0.0191404	0.408006	0.046912	0.962583	0.994555	20.7711	-0.0585585	0.297947	-0.19654	0.844187	0.964622	30.4472	-0.565936	0.393941	-1.4366	0.150831	0.429407	24.7142	0.471087	0.331633	1.42051	0.15546	0.507463	28.7815	1.04114	0.317129	3.28301	0.00102703	0.00603357	30.4798	-1.1794	0.47176	-2.5	0.0124193	0.0655655	24.6401
Cre01.g014950.t1.3	0.860033	-0.797744	2.53071	-0.315226	0.75259		0.811403	-0.498923	1.77009	-0.281863	0.778049		0.895855	0.236474	1.82365	0.12967	0.896827		0.889851	0.350812	1.26571	0.277166	0.781653		1.22005	0.568651	1.73271	0.328186	0.742771		1.16485	1.12083	1.41813	0.790359	0.429318		0.887029	0.556615	1.5597	0.356872	0.721187		0.960735	-1.35251	2.3026	-0.587385	0.556945		0.828785
Cre01.g014950.t2.1	0.521704	-0.380822	3.32468	-0.114544	0.908806		1.06098	-1.53853	1.56303	-0.984327	0.324955		1.09904	-1.3067	1.92632	-0.678337	0.497558		0.825375	-1.4539	1.39622	-1.04131	0.29773		1.46384	1.04573	1.67556	0.624108	0.532557		1.69482	0.941091	1.19889	0.784972	0.43247		1.11414	-0.0538212	1.37285	-0.0392041	0.968728	0.983796	0.893209	-2.17272	2.45953	-0.883387	0.377027		1.11479
Cre01.g015000.t1.2	249.384	-0.220774	0.275768	-0.800577	0.423377	0.81183	227.562	-0.0314172	0.183931	-0.17081	0.864373	0.999889	213.296	0.17877	0.218603	0.817787	0.413479	0.813412	205.577	0.22131	0.164155	1.34818	0.1776	0.570748	134.876	0.877817	0.264083	3.32403	0.000887277	0.0106592	199.925	0.128664	0.192703	0.667682	0.504337	0.807035	156.184	-0.744069	0.198802	-3.74277	0.000182004	0.00141263	177.851	0.183828	0.316679	0.580487	0.561586	0.749681	231.753
Cre01.g015050.t1.3	57.8746	0.374202	0.38871	0.962678	0.335709	0.757979	62.967	-0.0566	0.252499	-0.22416	0.822633	0.999889	52.9175	-0.440849	0.32541	-1.35475	0.175497	0.606433	46.3746	-0.409668	0.224937	-1.82126	0.0685671	0.354782	40.9551	0.275126	0.396399	0.694062	0.487643	0.775303	54.0309	0.0229257	0.298912	0.0766972	0.938864	0.982042	48.1811	-0.243626	0.289917	-0.84033	0.400723	0.594414	45.8969	0.201873	0.423573	0.476596	0.63365	0.797413	63.3223
Cre01.g015100.t1.3	5.97025	-0.284485	0.953319	-0.298415	0.765386		7.00056	-0.569053	0.579394	-0.982153	0.326025	0.999889	6.7436	-0.284249	0.710076	-0.400308	0.68893	0.92977	5.96431	-0.276061	0.504624	-0.547062	0.584336	0.881967	3.72056	-1.00587	1.15016	-0.874552	0.381818	0.691378	5.33934	-1.13374	0.809546	-1.40046	0.161376	0.515907	6.16936	-0.0770171	0.628281	-0.122584	0.902437	0.951767	3.92686	0.0578992	1.09875	0.0526954	0.957975		7.13061
Cre01.g015103.t1.2	69.9054	0.144193	0.452838	0.318422	0.750165	0.944026	70.8818	-0.0365231	0.336557	-0.10852	0.913583	0.999889	61.7043	-0.193964	0.294191	-0.659311	0.509696	0.86615	53.9636	-0.276574	0.210497	-1.31391	0.188875	0.587754	68.2023	-0.364373	0.417263	-0.873246	0.382529	0.692026	64.7626	0.268755	0.334953	0.802368	0.42234	0.758414	69.0936	0.641213	0.253859	2.52586	0.0115415	0.0452331	70.5588	-0.308946	0.375364	-0.823058	0.410475	0.637027	72.8822
Cre01.g015150.t1.2	20.9094	0.0460272	0.57629	0.0798681	0.936342	0.986735	17.8848	0.282927	0.406577	0.695876	0.486506	0.999889	15.6022	0.217858	0.479371	0.454466	0.649493	0.917506	17.3734	0.56942	0.323865	1.7582	0.078713	0.380205	23.7995	-0.292469	0.467872	-0.625105	0.531902	0.804106	18.2408	0.856012	0.410798	2.08378	0.0371804	0.246772	19.781	1.13978	0.376267	3.02918	0.00245215	0.012563	10.5556	1.34585	0.72357	1.86001	0.0628841	0.213495	17.6814
Cre01.g015200.t1.3	8.34574	-0.067021	0.949486	-0.0705867	0.943727		7.99457	-0.113655	0.645722	-0.176013	0.860284	0.999889	7.24684	-0.04619	0.821641	-0.0562168	0.955169	0.993352	7.52879	0.29173	0.451754	0.645772	0.518427	0.852464	12.6139	0.825331	0.559228	1.47584	0.139987	0.413131	11.5462	1.47611	0.496445	2.97335	0.00294564	0.0522764	7.99876	0.66233	0.567691	1.16671	0.243328	0.431998	6.19213	-0.5009	0.919361	-0.544835	0.585867	0.766477	7.53704
Cre01.g015250.t1.1	95.5676	-0.456602	0.331861	-1.37589	0.168857	0.600976	93.02	-0.343558	0.23483	-1.46301	0.143466	0.999889	92.5023	0.101596	0.270517	0.375561	0.707243	0.933924	93.1359	0.289447	0.193564	1.49535	0.134822	0.502163	57.2947	0.575834	0.367137	1.56845	0.116777	0.370238	84.4429	-0.0406177	0.258619	-0.157056	0.8752	0.961805	70.3998	-0.602836	0.275789	-2.18586	0.028826	0.0933033	66.3737	0.496385	0.377727	1.31414	0.1888	0.415432	100.57
Cre01.g015300.t1.1	11.7959	0.929609	0.74439	1.24882	0.211731		12.1731	0.343586	0.488845	0.702853	0.482147	0.999889	8.90017	-0.592609	0.702496	-0.843576	0.398907	0.802125	8.08268	-0.386884	0.518894	-0.745593	0.455913	0.816244	5.88843	-1.12154	0.964248	-1.16312	0.24478	0.5556	7.47949	-1.0596	0.8019	-1.32136	0.18638	0.545749	9.04576	0.0661097	0.571017	0.115775	0.907831	0.954984	3.35522	2.34578	1.3389	1.75201	0.0797713		10.1721
Cre01.g015350.t1.1	1576.39	0.349734	0.243902	1.43391	0.151597	0.571316	1575.54	0.121904	0.153188	0.795783	0.426158	0.999889	1307.62	-0.239099	0.183041	-1.30626	0.191465	0.628142	1237.43	-0.0589162	0.154771	-0.380667	0.70345	0.925667	1185.73	-0.116169	0.331095	-0.350864	0.725691	0.903217	1319.44	0.099038	0.215325	0.459946	0.645555	0.877955	1301.44	0.223011	0.225136	0.990562	0.3219	0.517843	820.987	0.705569	0.270811	2.60539	0.00917701	0.0521043	1468.73
Cre01.g015400.t1.2	58.7242	0.211284	0.388957	0.543208	0.586987	0.897121	60.3462	0.00431349	0.232478	0.0185544	0.985197	0.999889	52.0314	-0.223988	0.298177	-0.751191	0.452538	0.838613	42.9796	-0.476484	0.206554	-2.30682	0.0210647	0.175317	44.7322	-0.0224197	0.342529	-0.0654536	0.947813	0.981617	52.1093	0.079099	0.244714	0.32323	0.746521	0.918032	50.0766	0.106252	0.246905	0.430336	0.666951	0.809166	69.1318	-1.2136	0.366572	-3.31067	0.000930733	0.00834297	57.0504
Cre01.g015500.t1.2	429.246	-3.21082	0.311841	-10.2963	7.32117e-25	1.56937e-21	96.8198	-0.00422772	0.303764	-0.0139177	0.988896	0.999889	288.296	3.20305	0.27948	11.4607	2.07754e-30	3.20102e-27	67.9186	-0.542492	0.31162	-1.74088	0.0817049	0.387088	180.602	-1.85712	0.379332	-4.89577	9.79207e-07	3.05363e-05	86.7356	0.215034	0.350414	0.613658	0.539442	0.826875	172.028	2.08519	0.280811	7.42562	1.12256e-13	5.33874e-12	1286.91	-2.86483	0.406197	-7.05279	1.75364e-12	2.84041e-10	166.483
Cre01.g015550.t1.3	14.3949	0.329017	0.664221	0.495343	0.620358	0.909003	14.3224	0.193756	0.431941	0.448571	0.653741	0.999889	11.9713	-0.155728	0.553807	-0.281196	0.77856	0.951327	11.4634	0.061269	0.365415	0.167669	0.866843	0.969439	12.781	-0.550014	0.641338	-0.857604	0.391111	0.698295	11.9199	0.165115	0.486192	0.339608	0.734152	0.913185	13.6895	0.696041	0.484046	1.43796	0.150444	0.312505	19.4865	-0.9792	0.60412	-1.62087	0.105045	0.293563	14.3518
Cre01.g015600.t1.3	145.873	0.576103	0.359432	1.60281	0.108976	0.488704	148.25	0.212672	0.304496	0.698438	0.484903	0.999889	117.674	-0.37322	0.323995	-1.15193	0.249349	0.693718	114.652	-0.0342997	0.232029	-0.147825	0.882481	0.973652	72.0423	0.556343	0.376882	1.47617	0.139898	0.413011	112.788	-0.190775	0.313434	-0.608661	0.542749	0.829084	95.9495	-0.739437	0.315487	-2.3438	0.0190886	0.067451	107.518	0.789321	0.383169	2.05998	0.0394005	0.154242	151.747
Cre01.g015700.t1.2	25.5008	0.410864	0.526688	0.780088	0.435339	0.81859	21.3999	0.554184	0.390138	1.42048	0.155467	0.999889	16.5711	0.140042	0.501472	0.279262	0.780044	0.951854	17.3296	0.373666	0.339182	1.10167	0.270607	0.678632	12.6908	0.702887	0.565435	1.24309	0.213834	0.518851	16.5651	0.300581	0.428635	0.701253	0.483145	0.794505	13.1031	-0.38901	0.488542	-0.796268	0.425876	0.617527	15.7837	0.999126	0.598335	1.66984	0.0949501	0.275108	20.7854
Cre01.g015750.t1.2	50.7921	-0.225422	0.410404	-0.549268	0.582822	0.895661	46.549	-0.0386267	0.263119	-0.146803	0.883288	0.999889	43.8249	0.167679	0.303239	0.552961	0.58029	0.894695	41.5375	0.163385	0.225243	0.725371	0.468225	0.822692	28.4588	-0.136848	0.441345	-0.310071	0.756507	0.915284	37.2284	-0.283982	0.281303	-1.00952	0.312724	0.678273	36.4565	-0.124125	0.30458	-0.407527	0.683621	0.820599	30.1247	0.510746	0.501506	1.01842	0.308476	0.549709	46.6402
Cre01.g015850.t1.1	57.3984	-0.126242	0.395519	-0.31918	0.74959	0.943623	48.8699	0.20909	0.291662	0.716891	0.473441	0.999889	44.3017	0.3239	0.356324	0.909005	0.363347	0.782103	34.1795	-0.348719	0.260592	-1.33818	0.180837	0.575566	17.0874	1.27009	0.529852	2.39708	0.0165265	0.10279	35.3265	-0.411659	0.337994	-1.21795	0.223244	0.59208	27.4464	-1.66561	0.411728	-4.04541	5.22313e-05	0.000485789	47.451	0.162099	0.405521	0.399731	0.689355	0.829008	51.1176
Cre01.g015950.t1.2	142.391	0.272192	0.308137	0.883346	0.37705	0.787978	140.223	0.121369	0.215512	0.563166	0.573322	0.999889	118.225	-0.164186	0.258795	-0.634424	0.525804	0.87218	99.6041	-0.375291	0.181863	-2.06359	0.0390566	0.256181	49.7889	0.699439	0.337673	2.07135	0.0383259	0.184169	99.5841	-0.614225	0.236766	-2.59422	0.00948048	0.111103	84.9143	-1.31223	0.257669	-5.09268	3.53046e-07	5.64953e-06	94.8647	0.0896534	0.339343	0.264197	0.791628	0.889742	132.216
Cre01.g016000.t1.2	3.99018	3.3297	1.78635	1.86396	0.0623269		4.71378	0.43754	0.764666	0.572198	0.567188	0.999889	2.63492	-2.8387	1.65906	-1.71103	0.0870758	0.443275	3.18054	-0.105134	0.66332	-0.158497	0.874065		1.46401	0.487922	1.57731	0.309337	0.757065		2.81548	-0.86132	0.954752	-0.90214	0.366982	0.720471	2.50724	-1.36264	1.11532	-1.22175	0.221804	0.406071	1.34594	1.2812	2.01256	0.636603	0.524384		3.51747
Cre01.g016050.t1.2	1494.19	-0.690316	0.302112	-2.28496	0.022315	0.199144	1253.09	-0.187697	0.236968	-0.792077	0.428316	0.999889	1312.91	0.491682	0.211579	2.32387	0.0201322	0.184883	1073.83	-0.0343214	0.188596	-0.181983	0.855596	0.967398	795.668	0.356439	0.345281	1.03232	0.301924	0.618459	1097.16	-0.0289064	0.261316	-0.110618	0.911919	0.975055	960.771	-0.380262	0.228057	-1.6674	0.0954354	0.227576	1148.93	0.0469805	0.286647	0.163897	0.869812	0.93293	1353.19
Cre01.g016100.t1.3	1.31706	-3.01739	2.22757	-1.35457	0.175555		0.262075	0.0177441	2.99594	0.00592271	0.995274		0.721791	3.02608	2.02988	1.49077	0.136022		0.284463	0.837951	2.11146	0.396859	0.691471		0.275823	1.55991	3.39048	0.460086	0.645455		0.326632	1.46901	2.40445	0.610952	0.541231		0.0718619	-0.0951573	3.64971	-0.0260726	0.979199		1.9718	1.16755	1.58502	0.736613	0.461358		1.16059
Cre01.g016150.t1.2	35.2226	0.0029536	0.469608	0.00628951	0.994982	0.999486	36.911	-0.22937	0.345235	-0.664387	0.506443	0.999889	33.2806	-0.243475	0.396892	-0.613453	0.539577	0.878824	32.6569	0.0233056	0.293301	0.0794594	0.936667	0.986929	20.6089	0.758294	0.508712	1.49061	0.136063	0.405975	32.066	-0.0813222	0.391805	-0.207558	0.835574	0.949426	26.0632	-0.847195	0.387444	-2.18662	0.0287701	0.0931646	35.0095	0.290727	0.456561	0.636776	0.524271	0.724499	41.5928
Cre01.g016300.t1.1	463.371	-0.777333	0.267482	-2.90611	0.0036595	0.0541748	342.753	0.0234696	0.171204	0.137086	0.890963	0.999889	368.736	0.791059	0.191645	4.12772	3.66372e-05	0.00119541	244.328	-0.444744	0.132762	-3.34994	0.000808296	0.0170654	261.181	-0.950306	0.258074	-3.6823	0.000231135	0.00353456	259.808	-0.409932	0.171112	-2.3957	0.0165888	0.153538	320.399	0.543304	0.17992	3.0197	0.00253023	0.0129073	483.846	-0.906088	0.298034	-3.04022	0.00236408	0.0179492	355.975
Cre01.g016350.t1.1	103.572	-2.64408	0.354645	-7.45557	8.94817e-14	2.59207e-11	37.8335	-0.362764	0.279135	-1.2996	0.193737	0.999889	77.349	2.27093	0.276884	8.20174	2.36935e-16	6.1992e-14	29.6533	-0.432525	0.246797	-1.75255	0.0796786	0.382079	114.346	-1.14115	0.293742	-3.88489	0.000102378	0.00176327	54.1084	1.32134	0.244698	5.39989	6.66831e-08	9.35529e-06	88.9809	2.46857	0.239893	10.2903	7.79221e-25	1.02872e-22	224.949	-1.83139	0.497254	-3.683	0.000230508	0.00261751	61.3043
Cre01.g016400.t1.3	39.7454	-1.30734	0.447763	-2.91971	0.00350355	0.0522268	23.8682	0.00399353	0.349379	0.0114304	0.99088	0.999889	30.1441	1.305	0.356883	3.65667	0.00025551	0.0064656	20.5918	0.1352	0.284568	0.475107	0.634711	0.904188	16.3713	2.09995	0.630213	3.33212	0.000861864	0.0104374	24.541	0.706308	0.395244	1.78702	0.0739349	0.354371	14.4756	-1.37419	0.480706	-2.85869	0.00425397	0.0198602	50.3312	0.314983	0.449285	0.701078	0.483255	0.692604	37.4465
Cre01.g016450.t1.2	15.4642	0.0566375	0.669073	0.0846507	0.932539	0.986158	15.6646	-0.120584	0.419746	-0.28728	0.773898	0.999889	13.7677	-0.162586	0.549517	-0.295872	0.767328	0.948778	11.9962	-0.295611	0.383598	-0.770627	0.440928	0.807688	9.05257	-0.434785	0.744809	-0.583753	0.559386	0.819763	11.8687	-0.504943	0.503174	-1.00351	0.315613	0.680852	12.4584	-0.0646774	0.521531	-0.124014	0.901304	0.951354	8.14367	0.374471	0.793868	0.471704	0.637138	0.799676	14.6492
Cre01.g016500.t1.3	231.264	1.36361	0.817249	1.66853	0.0952098	0.459873	217.877	0.779643	0.646353	1.20622	0.227734	0.999889	139.424	-0.588138	0.420588	-1.39837	0.162001	0.585934	155.856	0.252326	0.446729	0.56483	0.572189	0.878011	122.739	0.88242	0.57878	1.52462	0.127354	0.390122	162.603	0.405022	0.696999	0.581094	0.561177	0.838964	124.176	-0.464657	0.445077	-1.04399	0.296488	0.492351	109.794	0.175084	0.421742	0.415144	0.678036	0.823083	164.872
Cre01.g016600.t1.2	1.09084	-1.90724	2.32599	-0.819971	0.412233		0.389847	0.768346	2.29749	0.334429	0.738056		0.730588	2.67681	2.26003	1.18441	0.236249		0.335471	0.837949	2.33587	0.358731	0.719796		2.94798	-4.02417	1.76519	-2.27974	0.0226233	0.128516	0.335908	0.678695	2.716	0.249887	0.802675		2.6071	4.74606	2.50131	1.89743	0.0577713	0.157979	2.13765	-3.52602	1.94822	-1.80987	0.0703163		0.339182
Cre01.g016700.t1.3	44.0994	-0.830897	0.434728	-1.9113	0.0559659	0.342706	34.6864	-0.182718	0.310166	-0.589097	0.555796	0.999889	37.5191	0.643255	0.334846	1.92105	0.0547256	0.342764	30.0784	0.0301453	0.254678	0.118366	0.905778	0.978959	35.145	-0.201492	0.38357	-0.525307	0.59937	0.84386	33.774	0.39247	0.304401	1.28932	0.197288	0.560245	34.3488	0.599464	0.29507	2.0316	0.042194	0.125334	59.1288	-0.418373	0.441312	-0.94802	0.343119	0.580997	43.3438
Cre01.g016750.t1.2	0.274078	1.22873	4.17428	0.294357	0.768485		0.341691	0.765805	2.38067	0.321676	0.747698		0.181406	-0.491135	4.18125	-0.117461	0.906495		0.116986	-0.316204	3.16075	-0.100041	0.920312		1.21157	-2.59388	2.04746	-1.26688	0.205198		0.294607	0.678694	2.82676	0.240096	0.810255		1.05519	3.27481	1.73039	1.89252	0.0584213	0.159207	1.2789	-4.21206	2.31961	-1.81585	0.0693936		0.200394
Cre01.g016800.t1.3	11.1263	-0.232899	0.723826	-0.321761	0.747634		10.9114	-0.130563	0.521405	-0.250406	0.802274	0.999889	10.3393	0.0848543	0.637005	0.133208	0.894029	0.979843	10.9311	0.411236	0.475125	0.865533	0.386746	0.775313	18.3829	-1.11272	0.508154	-2.18974	0.0285432	0.150437	11.3099	0.582453	0.519564	1.12104	0.262271	0.634976	16.6994	1.70455	0.465871	3.65885	0.000253352	0.00187166	8.08634	-0.799182	0.810034	-0.986602	0.323838	0.563502	10.2078
Cre01.g016850.t1.2	184.158	0.276995	0.330007	0.839362	0.401266	0.800766	174.959	0.202885	0.221639	0.915384	0.35999	0.999889	146.175	-0.0855475	0.223376	-0.382975	0.701738	0.933924	151.952	0.280488	0.179697	1.5609	0.118548	0.471405	135.863	-1.28872	0.403841	-3.19115	0.00141707	0.0155063	123.041	-0.553571	0.23529	-2.35272	0.0186368	0.163384	167.051	0.742319	0.290832	2.5524	0.0106985	0.0425493	125.659	-0.576897	0.32642	-1.76735	0.0771704	0.241795	152.671
Cre01.g016900.t1.2	339.149	-0.0159289	0.282075	-0.0564704	0.954967	0.992757	316.979	0.0585492	0.175542	0.333533	0.738732	0.999889	283.549	0.0629203	0.189524	0.331991	0.739896	0.943875	291.242	0.322424	0.185883	1.73455	0.0828207	0.389583	151.39	0.599503	0.347973	1.72284	0.0849167	0.307572	247.019	-0.252352	0.199506	-1.26488	0.205913	0.571038	209.309	-0.853891	0.236849	-3.60522	0.000311887	0.00219925	251.047	-0.189319	0.353175	-0.536049	0.591924	0.769946	305.332
Cre01.g016950.t1.2	44.254	0.129388	0.429949	0.300937	0.763462	0.94983	37.4241	0.387019	0.314917	1.22896	0.219088	0.999889	31.7855	0.242989	0.376824	0.644832	0.519036	0.870521	27.69	-0.0222904	0.296768	-0.0751104	0.940127	0.987074	19.2699	0.0590659	0.537472	0.109896	0.912492	0.972824	26.6484	-0.251679	0.409995	-0.613858	0.539309	0.826875	24.9465	-0.300809	0.36927	-0.814603	0.415299	0.608306	24.9529	0.64284	0.518594	1.23958	0.21513	0.447574	35.2564
Cre01.g017050.t1.2	74.7235	0.112622	0.356825	0.315623	0.752289	0.944702	77.6693	-0.116028	0.219009	-0.529789	0.596258	0.999889	68.5096	-0.239	0.27612	-0.865564	0.386729	0.796491	62.6434	-0.162298	0.224132	-0.724118	0.468993	0.823388	38.3235	0.181427	0.445892	0.406885	0.684092	0.88422	60.525	-0.428783	0.315691	-1.35824	0.174389	0.531942	55.6283	-0.60473	0.266989	-2.265	0.0235126	0.0795922	47.6105	0.236787	0.397902	0.595089	0.551784	0.743834	75.5006
Cre01.g017100.t1.3	26.2059	0.0882293	0.578453	0.152526	0.878772	0.978825	22.2113	0.341934	0.389793	0.877221	0.380367	0.999889	19.1592	0.23061	0.444188	0.519173	0.60364	0.900645	20.9713	0.568932	0.272116	2.09077	0.0365484	0.247582	13.0307	0.427096	0.538859	0.792593	0.428015	0.728955	17.4413	0.0696244	0.374617	0.185855	0.852558	0.954125	14.9169	-0.346579	0.405214	-0.855299	0.392386	0.586747	15.256	0.395507	0.592242	0.667813	0.504253	0.711181	20.7381
Cre01.g017150.t1.3	8.61368	0.573297	0.867852	0.660593	0.508873		10.0064	-0.1452	0.509109	-0.285204	0.775488	0.999889	8.18516	-0.720866	0.664673	-1.08454	0.278125	0.72042	5.69755	-1.60822	0.569942	-2.82173	0.00477652	0.0644752	4.0878	-0.749362	0.89935	-0.833226	0.404717	0.709174	6.79637	-1.25435	0.638787	-1.96364	0.0495719	0.288891	7.36718	-0.492664	0.566729	-0.869311	0.384677	0.579719	4.18006	1.33925	1.16628	1.14831	0.250841		9.64075
Cre01.g017200.t1.2	28.3207	0.191183	0.499064	0.383083	0.701658	0.931282	30.1985	-0.0804334	0.319132	-0.252038	0.801012	0.999889	26.3979	-0.292601	0.398722	-0.733846	0.463043	0.843268	23.282	-0.293322	0.292477	-1.00289	0.315914	0.7199	13.3367	-0.368183	0.543535	-0.677387	0.498161	0.783581	21.7207	-0.850199	0.380355	-2.23528	0.025399	0.196927	22.1628	-0.473812	0.372962	-1.2704	0.203942	0.383919	18.9683	0.47664	0.581634	0.819485	0.41251	0.63887	30.3318
Cre01.g017250.t1.2	23.6917	-0.515871	0.540647	-0.954174	0.339996	0.761085	22.2141	-0.30807	0.403375	-0.763731	0.445027	0.999889	22.391	0.192707	0.44314	0.434867	0.663659	0.922788	20.9666	0.155812	0.384523	0.405208	0.685325	0.919671	16.9099	-0.539013	0.539937	-0.998289	0.318139	0.633327	18.8705	-0.257526	0.436975	-0.589339	0.555634	0.835362	20.654	0.288391	0.415512	0.694063	0.487643	0.668797	19.7516	-0.175226	0.598393	-0.292828	0.769654	0.877047	23.6258
Cre01.g017300.t1.2	1495.49	0.0590561	0.245942	0.240122	0.810236	0.962121	1402.21	0.0969492	0.201352	0.481491	0.630168	0.999889	1231.42	0.0268616	0.232655	0.115457	0.908083	0.982246	1449.17	0.643093	0.20661	3.1126	0.00185448	0.0327209	733.551	-0.0912429	0.299343	-0.304811	0.76051	0.917218	1042.26	-0.417335	0.246025	-1.69631	0.089827	0.390741	1013.53	-0.321104	0.222704	-1.44184	0.149347	0.311224	1051.21	-0.00802341	0.259184	-0.0309564	0.975304	0.988699	1347.45
Cre01.g017350.t1.3	9.62495	0.764169	0.819432	0.93256	0.351047		8.45043	0.652572	0.532937	1.22448	0.22077	0.999889	6.11559	-0.121716	0.764061	-0.159302	0.873431	0.975639	6.44815	0.28755	0.482229	0.596294	0.550979	0.865794	5.68874	0.268293	0.800692	0.335076	0.737568	0.908463	6.47408	0.326227	0.602758	0.541224	0.588353	0.851394	5.6974	0.0732376	0.662235	0.110592	0.91194	0.957105	6.36994	1.9283	0.957408	2.01409	0.0440004	0.166764	9.0432
Cre01.g017400.t1.3	0.213605	-1.85785	4.55247	-0.408098	0.683202		0.233154	-1.52243	3.05541	-0.498273	0.618292		0.36946	0.334888	2.75988	0.121342	0.90342		0.154955	-0.897038	2.87198	-0.312342	0.754781		0.114324	0.779595	4.08047	0.191055	0.848483		0.300122	0.10425	2.51109	0.0415158	0.966885		0.18737	-0.676367	3.18075	-0.212643	0.831605		0.0903018	0.263851	4.5366	0.0581606	0.953621		0.347437
Cre01.g017400.t2.1	0.124724	0.496153	4.56191	0.10876	0.913393		0.221126	0.0177436	3.12175	0.00568386	0.995465		0.14958	-0.491135	4.18125	-0.117461	0.906495		0.0969905	-0.316204	3.16075	-0.100041	0.920312		0.19807	0.779595	4.08047	0.191055	0.848483		0.302378	0.678694	2.81289	0.24128	0.809338		0.117089	-0.0951573	3.64971	-0.0260726	0.979199		0						0.165537
Cre01.g017450.t1.3	20.1796	-0.14513	0.560483	-0.258938	0.795683	0.958366	16.4909	0.248646	0.430206	0.577969	0.563285	0.999889	15.0361	0.384165	0.516576	0.743674	0.457074	0.840392	12.666	-0.0509137	0.375034	-0.135757	0.892013	0.975821	3.48081	-0.676921	1.00091	-0.676304	0.498847	0.783978	9.26151	-2.00898	0.679325	-2.95732	0.00310328	0.0544218	9.49044	-1.31195	0.600689	-2.18408	0.0289566	0.0936197	19.1633	0.38834	0.553297	0.701866	0.482763	0.692264	18.8711
Cre01.g017500.t1.2	122.068	0.0406366	0.330034	0.123129	0.902005	0.982297	98.1936	0.467886	0.225355	2.07622	0.0378733	0.842175	84.134	0.419485	0.256118	1.63786	0.101451	0.479094	59.5879	-0.558041	0.209414	-2.66477	0.00770412	0.0898015	42.9259	-0.753518	0.382259	-1.97122	0.0486985	0.217093	59.5667	-0.898511	0.266414	-3.37261	0.000744581	0.0201294	66.4873	-0.14544	0.252506	-0.575984	0.564626	0.733488	96.2122	-0.251798	0.357226	-0.70487	0.480891	0.691312	92.0341
Cre01.g017550.t1.3	8.33852	-1.09206	0.838331	-1.30266	0.19269		4.7568	0.465753	0.695873	0.669307	0.5033	0.999889	5.63554	1.55947	0.731083	2.13309	0.0329172	0.25684	2.81898	-0.606881	0.767358	-0.790871	0.429019		2.29148	1.5657	1.33978	1.16862	0.242557	0.553625	3.72596	0.289035	0.76957	0.37558	0.70723	0.902908	2.6665	-1.3337	1.08924	-1.22443	0.220789	0.404817	12.591	-1.21614	0.689865	-1.76286	0.077924	0.24291	5.61449
Cre01.g017600.t1.3	0						0						0						0						0.19807	0.779595	4.08047	0.191055	0.848483		0.180078	1.25575	3.64971	0.34407	0.730794		0						0						0
Cre01.g017600.t2.1	0.822819	2.55746	2.81772	0.907635	0.364071		1.23478	-0.130004	1.41721	-0.0917326	0.926911		0.756789	-2.58037	2.27924	-1.13212	0.257584		1.10283	0.206049	1.15134	0.178964	0.857966		1.3627	0.444416	1.81582	0.244747	0.806652		1.37283	0.804348	1.34671	0.597268	0.550328		1.06085	0.420053	1.56611	0.268215	0.788534	0.88919	0.726737	1.34113	2.63257	0.509437	0.610446		1.25225
Cre01.g017650.t1.2	0						0						0						0						0						0						0						0						0
Cre01.g017650.t2.1	0.610584	-1.95197	2.87252	-0.679532	0.496801		0.311544	-0.56989	2.50963	-0.227081	0.820361		0.538615	1.37299	2.18144	0.629397	0.529089		0.270443	-0.325226	2.12373	-0.153139	0.878289		0						0.198708	-0.877487	3.20339	-0.273925	0.784143		0.188951	-0.68555	3.17383	-0.216	0.828987		0.798585	-0.24567	2.41867	-0.101573	0.919096		0.516046
Cre01.g017700.t1.3	0						0.443636	-2.19427	2.5653	-0.855367	0.392348		0.454892	-1.73609	2.86372	-0.606235	0.544359		0.404456	-0.962351	1.97732	-0.486694	0.626475		0.172989	-1.14396	4.08047	-0.28035	0.779209		0.374264	-1.54214	2.6872	-0.573882	0.566048		0.504924	-0.346854	2.21453	-0.156626	0.875539		0.365529	-0.689254	3.49755	-0.197068	0.843775		0.585606
Cre01.g017750.t1.3	0						0						0						0						0						0						0						0						0
Cre01.g017750.t2.1	0.558941	-1.03737	3.30278	-0.314089	0.753453		0.171658	0.594809	3.64971	0.162974	0.870539		0.166379	1.6564	4.15726	0.398435	0.690309		0.102349	0.837938	3.16075	0.265108	0.790927		0.228778	-1.14396	4.08047	-0.28035	0.779209		0						0.199132	1.44369	3.64062	0.396551	0.691698		0.3483	-0.689973	3.55656	-0.194	0.846176		0.0828449
Cre01.g017850.t1.2	18.0694	0.142817	0.611655	0.233494	0.815378	0.963729	19.8675	-0.193854	0.373893	-0.518475	0.604127	0.999889	17.6086	-0.357197	0.456133	-0.783098	0.433569	0.827464	14.8096	-0.512931	0.314476	-1.63107	0.102876	0.437694	16.4478	-0.514019	0.624463	-0.823137	0.41043	0.714821	17.246	-0.086677	0.455802	-0.190164	0.849181	0.953325	18.8863	0.446062	0.390631	1.1419	0.253494	0.444566	26.3129	-0.410645	0.505675	-0.812073	0.41675	0.642056	22.8753
Cre01.g017900.t1.3	1.93311	0.252675	1.63587	0.154459	0.877247		1.41065	0.836929	1.18445	0.706596	0.479818	0.999889	1.11106	0.584999	1.60379	0.364761	0.715289		1.48969	1.15479	1.01759	1.13483	0.256447		0.544048	-1.07141	2.76799	-0.38707	0.698705		0.742948	-1.22417	1.85695	-0.659238	0.509743		0.837178	-0.152293	1.72551	-0.0882595	0.92967		1.48003	0.530097	1.77163	0.299215	0.764776		1.41102
Cre01.g017950.t1.2	12.0179	0.00344072	0.72516	0.00474477	0.996214	0.999668	9.60973	0.483531	0.490797	0.985196	0.324528	0.999889	8.30698	0.469201	0.645764	0.726582	0.467482	0.844812	6.04682	-0.471709	0.523933	-0.900324	0.367948	0.762249	4.81227	1.39435	0.96953	1.43817	0.150384	0.428858	7.52514	0.210209	0.589957	0.356312	0.721607	0.909314	5.43842	-1.20467	0.760143	-1.5848	0.113012	0.25658	16.1341	-1.0074	0.59822	-1.684	0.0921826	0.269838	9.64695
Cre01.g018000.t1.1	54.436	0.398497	0.393565	1.01253	0.311284	0.742417	59.8145	-0.0735779	0.27723	-0.265404	0.790699	0.999889	50.1844	-0.48298	0.347882	-1.38834	0.165032	0.590526	63.4283	0.604755	0.246347	2.45489	0.0140928	0.132769	35.3805	0.671841	0.397524	1.69006	0.0910156	0.320129	51.8125	0.0449452	0.305697	0.147025	0.883112	0.965713	42.4099	-0.620129	0.324086	-1.91347	0.055688	0.153876	28.153	0.641895	0.475723	1.3493	0.17724	0.401198	56.1644
Cre01.g018050.t1.2	55.1093	0.252051	0.458383	0.54987	0.582409	0.895661	52.8479	0.177517	0.314906	0.563714	0.572949	0.999889	44.7166	-0.0931164	0.317496	-0.293283	0.769306	0.949111	41.6317	-0.0152907	0.223626	-0.0683762	0.945486	0.987677	51.9335	-0.0124046	0.352715	-0.0351689	0.971945	0.990055	50.2045	0.563325	0.271723	2.07316	0.0381574	0.2504	48.131	0.585059	0.250462	2.33592	0.0194954	0.0686334	44.9269	-0.0675298	0.400858	-0.168463	0.866219	0.930941	51.782
Cre01.g018100.t1.2	38.7845	1.21654	0.478677	2.54146	0.0110391	0.123247	44.8315	0.200094	0.261941	0.76389	0.444933	0.999889	32.6058	-1.02865	0.382599	-2.68858	0.00717563	0.0894336	38.0237	0.201477	0.274069	0.73513	0.46226	0.821375	38.7477	-0.831295	0.465109	-1.78731	0.0738868	0.281596	35.0766	-0.087388	0.331463	-0.263643	0.792055	0.935	43.0343	0.746599	0.302522	2.46792	0.0135902	0.0514524	21.2061	0.79336	0.551477	1.43861	0.150261	0.365097	40.5531
Cre01.g018150.t1.2	87.4064	-0.27084	0.363244	-0.745615	0.4559	0.828667	89.1745	-0.325815	0.250979	-1.29818	0.194227	0.999889	85.1631	-0.0627185	0.289562	-0.216598	0.828521	0.966045	89.4181	0.317301	0.193858	1.63677	0.101678	0.434887	85.1789	0.310197	0.308084	1.00686	0.314002	0.629075	93.4247	0.490399	0.239905	2.04414	0.04094	0.261451	81.0949	0.188579	0.250774	0.751988	0.452058	0.640319	80.8156	-0.926033	0.350793	-2.63982	0.0082949	0.0480983	87.036
Cre01.g018200.t1.3	115.178	0.504734	0.332571	1.51767	0.129097	0.531563	113.366	0.239737	0.234676	1.02157	0.306986	0.999889	90.4394	-0.275766	0.28613	-0.963779	0.335157	0.765545	87.0676	-0.0296235	0.216058	-0.137109	0.890945	0.975599	71.6398	0.298206	0.324515	0.918928	0.358133	0.670687	91.6265	0.0925328	0.252811	0.366016	0.714353	0.905364	81.1959	-0.20023	0.255554	-0.783513	0.433326	0.624582	69.2772	0.212136	0.372837	0.568976	0.569372	0.754808	102.452
Cre01.g018350.t1.2	98.8806	-0.697365	0.354054	-1.96965	0.048878	0.316732	74.277	0.0570933	0.249159	0.229144	0.818757	0.999889	78.1596	0.745961	0.25878	2.88261	0.00394392	0.0573273	70.0104	0.391098	0.196388	1.99145	0.0464311	0.284714	46.4447	1.07675	0.437353	2.46196	0.013818	0.0907952	67.0049	0.303558	0.30234	1.00403	0.315366	0.680679	49.7164	-0.771628	0.282659	-2.72989	0.0063355	0.0277091	139.766	-1.05216	0.391936	-2.68452	0.00726341	0.0432173	82.7003
Cre01.g018450.t1.3	20.7271	0.352477	0.567522	0.62108	0.534547	0.8727	24.2182	-0.21575	0.327015	-0.659756	0.509411	0.999889	20.8413	-0.591279	0.429576	-1.37642	0.168691	0.59613	21.4235	0.00872798	0.30817	0.0283219	0.977405	0.99587	29.7184	-0.205013	0.3905	-0.525001	0.599582	0.84386	26.1211	0.619153	0.310122	1.99648	0.0458815	0.278591	26.6756	0.833462	0.304665	2.73566	0.00622547	0.0273032	13.3331	0.898138	0.715488	1.25528	0.209377	0.441208	24.9432
Cre01.g018500.t1.3	19.0926	0.322026	0.5927	0.543321	0.586909	0.897121	22.1162	-0.206232	0.351863	-0.586115	0.557798	0.999889	19.1332	-0.553802	0.477156	-1.16063	0.245792	0.691638	16.118	-0.587233	0.352388	-1.66644	0.0956261	0.422266	8.03374	-0.38189	0.698859	-0.546448	0.584758	0.835314	15.5192	-1.17756	0.457435	-2.57426	0.0100454	0.115374	15.7291	-0.799386	0.451741	-1.76957	0.0767995	0.195225	14.6172	0.266918	0.601951	0.443422	0.657461	0.811203	22.5234
Cre01.g018550.t1.3	82.5375	-0.016233	0.356763	-0.0455007	0.963708	0.994213	73.2829	0.19154	0.290312	0.659773	0.5094	0.999889	65.0188	0.197471	0.330534	0.597429	0.550221	0.882488	60.9046	0.155289	0.297259	0.522405	0.601388	0.89097	37.1824	1.56603	0.397108	3.94357	8.0276e-05	0.00143193	61.9327	0.205232	0.303801	0.675547	0.499328	0.805072	43.3097	-1.35635	0.352631	-3.84636	0.000119885	0.000991485	67.4068	-0.434661	0.368897	-1.17827	0.238688	0.474762	69.7248
Cre01.g018600.t1.2	68.5089	0.429715	0.455963	0.942435	0.34597	0.764124	70.2274	0.129655	0.416496	0.3113	0.755573	0.999889	57.7958	-0.301018	0.415675	-0.724167	0.468963	0.845549	59.2749	0.140669	0.392734	0.358179	0.720209	0.931878	112.875	-0.538509	0.50509	-1.06617	0.286349	0.603807	77.6541	0.964386	0.428198	2.25219	0.02431	0.191497	92.6389	1.50894	0.437947	3.44548	0.000570042	0.00372251	69.083	-1.13769	0.397908	-2.85918	0.00424743	0.0283535	63.1193
Cre01.g018700.t1.3	20.4481	0.134481	0.580535	0.23165	0.81681	0.963767	16.3382	0.549343	0.430645	1.27563	0.202087	0.999889	13.7177	0.398374	0.517411	0.769937	0.441337	0.832248	9.76488	-0.566442	0.440865	-1.28484	0.198847	0.600575	5.99066	0.0344235	0.77348	0.0445046	0.964502	0.987651	10.1353	-0.700262	0.529178	-1.3233	0.185735	0.545098	9.54404	-0.712207	0.562257	-1.26669	0.205265	0.38556	15.5283	0.267254	0.631151	0.423439	0.671975	0.819811	16.1711
Cre01.g018750.t1.2	27.4752	0.23685	0.537142	0.440945	0.659253	0.920755	25.7137	0.243759	0.401246	0.607505	0.543516	0.999889	21.696	-0.00714307	0.475086	-0.0150353	0.988004	0.997804	17.1213	-0.505858	0.341041	-1.48327	0.138002	0.508113	13.176	0.893954	0.608129	1.47001	0.14156	0.414998	20.5656	0.0207431	0.463695	0.0447344	0.964319	0.989635	16.2236	-0.865385	0.467906	-1.84948	0.0643881	0.170799	25.3938	-0.238739	0.486893	-0.490333	0.623899	0.791548	25.5482
Cre01.g018800.t1.2	1299.36	1.06065	0.343274	3.0898	0.00200292	0.0339136	1312.32	0.455546	0.2736	1.66501	0.0959117	0.999889	930.503	-0.616288	0.208839	-2.95101	0.00316733	0.0483715	935.805	-0.0563924	0.154843	-0.364192	0.715715	0.930094	565.512	0.345563	0.318362	1.08544	0.277728	0.593849	893.943	-0.343225	0.257321	-1.33384	0.182255	0.542452	794.839	-0.681189	0.187662	-3.62988	0.000283556	0.00204189	748.195	0.315053	0.359789	0.875661	0.381215	0.614329	1125.24
Cre01.g018850.t1.2	16.1991	-0.617697	0.640386	-0.96457	0.33476	0.757403	11.2986	0.277547	0.461038	0.602004	0.547171	0.999889	11.4519	0.906554	0.506954	1.78824	0.0737379	0.407397	7.09822	-0.561364	0.43747	-1.28321	0.19942	0.600864	16.4775	-1.39393	0.534597	-2.60744	0.00912231	0.0675321	9.50832	0.34363	0.479929	0.716002	0.47399	0.79125	15.5013	1.74434	0.397754	4.38548	1.15728e-05	0.000129315	35.1104	-2.1688	0.471705	-4.5978	4.26983e-06	8.48293e-05	11.3543
Cre01.g018900.t1.2	85.555	-0.873651	0.346288	-2.5229	0.0116391	0.127816	53.5852	0.313373	0.274825	1.14027	0.254176	0.999889	59.7433	1.17647	0.300996	3.9086	9.2833e-05	0.00267633	28.0878	-1.3598	0.303688	-4.47762	7.54781e-06	0.000359934	37.4466	-1.92332	0.394848	-4.87104	1.11013e-06	3.38377e-05	32.682	-1.1326	0.345377	-3.27932	0.00104058	0.0255975	50.0583	0.795841	0.275632	2.88733	0.00388527	0.0184102	158.251	-2.26675	0.324631	-6.98254	2.89891e-12	4.33424e-10	51.9571
Cre01.g018950.t1.2	123.79	1.36477	0.353239	3.86358	0.000111737	0.00306291	148.889	0.137835	0.282942	0.48715	0.626152	0.999889	107.526	-1.23682	0.326662	-3.78624	0.000152946	0.0040944	163.992	0.821946	0.229076	3.58809	0.000333109	0.00862522	90.1643	0.697684	0.356671	1.9561	0.0504533	0.222252	126.172	0.160385	0.27964	0.573542	0.566278	0.841354	102.112	-0.530543	0.321858	-1.64838	0.0992749	0.233447	30.9098	2.7161	0.517481	5.24869	1.53184e-07	4.72602e-06	124.626
Cre01.g019000.t1.2	33.4496	0.17182	0.471947	0.364067	0.715808	0.934309	33.1122	0.0393572	0.279229	0.140949	0.88791	0.999889	28.5013	-0.138552	0.370276	-0.374185	0.708266	0.933924	31.4453	0.391886	0.241783	1.62082	0.105057	0.442702	28.4355	-0.81563	0.417916	-1.95166	0.0509786	0.22362	26.5508	-0.139916	0.322252	-0.434181	0.664157	0.884445	32.1885	0.677446	0.284513	2.38107	0.0172622	0.0624207	20.2962	0.148114	0.594486	0.249147	0.803247	0.897267	30.9367
Cre01.g019100.t1.2	15.321	0.468763	0.647996	0.723405	0.469431	0.836546	18.0593	-0.239613	0.410528	-0.583671	0.559442	0.999889	15.1378	-0.710357	0.538711	-1.31862	0.187296	0.622687	15.4874	-0.0903582	0.344772	-0.262081	0.793259	0.952675	7.07721	0.294118	0.712503	0.412795	0.679757	0.882573	13.4972	-0.825126	0.488927	-1.68763	0.0914829	0.39459	12.259	-1.11455	0.518491	-2.14961	0.0315865	0.100146	7.59411	1.10311	0.817669	1.34909	0.177309	0.401198	17.4526
Cre01.g019150.t1.2	12.3179	-0.184076	0.696492	-0.264289	0.791557	0.957169	13.6643	-0.508928	0.497923	-1.0221	0.306733	0.999889	12.8122	-0.325451	0.591879	-0.549861	0.582415	0.895375	11.1956	-0.37364	0.459673	-0.812839	0.416311	0.793618	5.42531	-1.18081	0.82337	-1.43411	0.15154	0.430697	9.45824	-1.69993	0.652729	-2.60434	0.00920505	0.109442	10.7646	-0.501246	0.557114	-0.899718	0.36827	0.564389	11.8796	-0.847792	0.671347	-1.26282	0.206653	0.437941	13.547
Cre01.g019200.t1.3	76.9693	0.465389	0.364504	1.27677	0.201682	0.639915	86.8024	-0.109724	0.29279	-0.374752	0.707845	0.999889	72.1463	-0.585763	0.344265	-1.70149	0.0888518	0.446558	76.0315	0.0867041	0.247404	0.350456	0.725997	0.933595	29.2743	0.253462	0.405633	0.624856	0.532066	0.804137	61.2836	-0.961767	0.32203	-2.98658	0.00282116	0.0508801	56.1216	-1.20681	0.337172	-3.57922	0.000344615	0.00240193	34.8701	1.84185	0.479315	3.84267	0.000121705	0.00152288	85.1777
Cre01.g019250.t1.2	484.282	-0.0631081	0.30936	-0.203996	0.838357	0.96995	468.247	-0.0520578	0.216501	-0.240451	0.809981	0.999889	425.59	-0.000715486	0.1946	-0.0036767	0.997066	0.999685	440.562	0.309055	0.119826	2.5792	0.00990307	0.105678	333.468	0.0176409	0.23591	0.074778	0.940391	0.979723	402.265	0.0209914	0.16421	0.127833	0.898281	0.970491	382.266	0.00754308	0.162693	0.0463638	0.96302	0.980837	324.97	-0.0656603	0.289368	-0.226909	0.820494	0.906805	451.073
Cre01.g019300.t1.3	44.1254	0.117958	0.442862	0.266354	0.789967	0.957115	45.0911	-0.0555651	0.305246	-0.182034	0.855556	0.999889	39.7228	-0.188398	0.393205	-0.479135	0.631842	0.912504	37.0159	-0.0696089	0.284565	-0.244615	0.806754	0.955573	28.4323	1.34972	0.46725	2.88865	0.00386903	0.0346903	42.6994	0.354121	0.348629	1.01575	0.309747	0.676661	30.0364	-0.98705	0.376956	-2.61847	0.00883238	0.036344	44.8645	-1.40213	0.416712	-3.36475	0.000766138	0.00708541	40.7124
Cre01.g019450.t1.3	0						0						0						0						0						0						0						0						0
Cre01.g019450.t2.1	0.213605	-1.85785	4.55247	-0.408098	0.683202		0.531181	-2.45126	2.17344	-1.12782	0.259394		0.674772	-0.582278	2.25446	-0.258279	0.796192		1.09298	1.12016	1.17014	0.957287	0.338423		0.30795	-1.91805	3.26121	-0.58814	0.556438		0.447539	-1.793	2.25342	-0.795678	0.426219		0.692441	0.18499	1.73982	0.106327	0.915323		0.3483	-0.689973	3.55656	-0.194	0.846176		0.68466
Cre01.g019500.t1.2	43.4167	-0.548689	0.420511	-1.30481	0.191956	0.629464	33.8966	0.105639	0.277751	0.380338	0.703694	0.999889	34.3823	0.638122	0.323123	1.97486	0.0482846	0.319861	26.1729	-0.141821	0.247329	-0.573409	0.566367	0.876236	29.6581	-0.716085	0.419819	-1.7057	0.088064	0.314251	27.5403	-0.0298011	0.316437	-0.094177	0.924969	0.979553	32.765	0.680078	0.285475	2.38227	0.0172064	0.0622344	64.4032	-1.10581	0.381345	-2.89975	0.0037346	0.0257253	37.3705
Cre01.g019550.t1.2	3.76476	1.51198	1.31989	1.14554	0.251987		4.30082	0.339217	0.768925	0.441157	0.659099	0.999889	2.94659	-1.18245	1.25775	-0.940133	0.347149	0.772038	2.49622	-0.883356	0.862036	-1.02473	0.30549		4.08217	1.45413	1.0767	1.35054	0.176842	0.468767	4.74674	1.13293	0.860181	1.31709	0.18781	0.54797	2.95909	-0.312786	0.988573	-0.316401	0.751698	0.866024	3.94703	1.57203	1.16009	1.35509	0.175388		5.17454
Cre01.g019600.t1.2	118.241	0.453843	0.411521	1.10284	0.270095	0.709844	143.511	-0.250493	0.296645	-0.844419	0.398435	0.999889	121.911	-0.712951	0.256703	-2.77733	0.00548067	0.0736438	119.552	-0.177069	0.195901	-0.90387	0.366064	0.761061	103.345	-0.325377	0.273742	-1.18863	0.234586	0.544076	122.358	-0.209162	0.207389	-1.00855	0.313191	0.678623	126.863	0.121633	0.202873	0.599551	0.548806	0.721519	58.8846	0.285064	0.400063	0.712547	0.476126	0.687201	132.519
Cre01.g019650.t1.3	31.4957	0.960269	0.501162	1.91609	0.0553542	0.340383	28.0106	0.762008	0.366707	2.07797	0.0377118	0.842175	19.2098	-0.209735	0.485391	-0.432094	0.665673	0.923427	18.1258	-0.0522076	0.333422	-0.156581	0.875575	0.972355	14.1188	0.389751	0.598893	0.650786	0.515185	0.793401	18.9725	0.032281	0.48349	0.0667667	0.946767	0.984437	16.5171	-0.354196	0.444413	-0.796998	0.425452	0.617164	15.3982	0.879211	0.707151	1.24331	0.213752	0.446053	23.4782
Cre01.g019700.t1.2	11.8907	0.0740657	0.738982	0.100227	0.920164		14.5521	-0.460093	0.485639	-0.947398	0.343436	0.999889	13.2462	-0.549749	0.583492	-0.942171	0.346105	0.77101	13.1933	-0.0650862	0.412067	-0.15795	0.874496	0.971902	11.403	-0.208886	0.691943	-0.301884	0.762741	0.91771	13.4388	-0.10585	0.479177	-0.220899	0.825171	0.946125	13.4147	0.121519	0.562768	0.215931	0.829042	0.911792	12.143	0.510459	0.657525	0.776334	0.437552	0.658697	16.8734
Cre01.g019750.t1.3	68.2603	-0.690218	0.443443	-1.5565	0.11959	0.511488	63.8449	-0.433083	0.342985	-1.26269	0.206701	0.999889	66.5204	0.240193	0.294584	0.815361	0.414865	0.814287	59.7901	0.0705043	0.357461	0.197237	0.843642	0.964442	69.2581	-0.634008	0.439081	-1.44394	0.148755	0.427127	61.7034	0.153599	0.341242	0.450118	0.652625	0.880705	71.8546	0.789857	0.297523	2.65477	0.00793618	0.0332513	61.6561	-0.0433713	0.389554	-0.111336	0.91135	0.955512	71.7995
Cre01.g019850.t1.3	104.083	0.000378686	0.329747	0.00114842	0.999084	0.999753	106.184	-0.138335	0.209404	-0.660614	0.50886	0.999889	95.7691	-0.151055	0.252028	-0.599359	0.548934	0.882213	81.4861	-0.347827	0.181769	-1.91356	0.0556765	0.317333	86.5679	-0.245393	0.32886	-0.746195	0.455549	0.749882	93.6479	0.0365519	0.22735	0.160774	0.872271	0.960808	95.984	0.285454	0.2351	1.21418	0.224678	0.409702	94.4011	-0.459223	0.332512	-1.38107	0.167257	0.388557	105.72
Cre01.g019900.t1.2	17.2404	0.216996	0.614819	0.352942	0.724132	0.9353	17.8195	-0.0296521	0.376205	-0.078819	0.937177	0.999889	15.2892	-0.253218	0.503657	-0.50276	0.615133	0.905911	11.774	-0.771887	0.392794	-1.96512	0.0494008	0.295902	8.90563	0.847042	0.662152	1.27923	0.200818	0.502342	14.6254	-0.168254	0.431264	-0.390141	0.696432	0.899567	11.759	-1.00449	0.498129	-2.01652	0.043746	0.12879	9.28531	0.71538	0.745693	0.95935	0.337382	0.575816	17.0795
Cre01.g019950.t1.2	3.21156	0.528694	1.34197	0.39397	0.693603		2.6815	0.638546	0.854938	0.746891	0.455129	0.999889	2.03269	0.0995711	1.20984	0.0823012	0.934407	0.989796	1.53186	-0.530369	0.932623	-0.568685	0.56957		5.39532	0.185444	0.902683	0.205436	0.837231	0.947008	3.81067	1.91232	0.769593	2.48484	0.012961	0.13227	3.23936	1.73925	0.882073	1.97177	0.0486358	0.139564	1.74036	0.914024	1.6408	0.557061	0.577486		2.43725
Cre01.g020000.t1.3	4.87202	0.848979	1.22522	0.692922	0.488359		4.79771	0.546754	0.710076	0.769994	0.441303	0.999889	3.48524	-0.324402	1.02644	-0.316046	0.751968	0.9465	2.68902	-0.787268	0.721333	-1.09141	0.275094		2.38146	-0.748257	1.30406	-0.57379	0.56611	0.823536	3.03946	-0.636113	0.883399	-0.720075	0.471479	0.790274	3.40475	0.118389	0.86824	0.136355	0.891541	0.946648	3.42932	0.873568	1.17248	0.745062	0.456234		4.69446
Cre01.g020050.t1.3	14.5652	0.219791	0.68478	0.320966	0.748236	0.94269	14.1658	0.0684472	0.522418	0.13102	0.895759	0.999889	12.1224	-0.16575	0.611118	-0.271224	0.786218	0.953392	13.2404	0.295018	0.378817	0.778788	0.436105	0.804603	2.49984	-0.274159	1.16536	-0.235257	0.814009	0.937847	8.31626	-2.19184	0.77402	-2.83176	0.00462927	0.0714108	8.08111	-1.88064	0.726193	-2.58972	0.00960539	0.0388742	6.88019	0.637518	0.839391	0.759501	0.447553	0.665525	12.9375
Cre01.g020100.t1.3	2.36537	2.51576	1.90054	1.32371	0.185598		2.50738	0.858586	0.910402	0.943084	0.345638	0.999889	1.44695	-1.702	1.83508	-0.927481	0.353677	0.777125	1.7018	0.151933	0.918787	0.165363	0.868659		2.29823	1.64819	1.38124	1.19327	0.232763	0.54247	2.62289	1.37021	0.95522	1.43444	0.151447	0.502415	1.50291	-0.28354	1.28313	-0.220975	0.825112	0.909716	1.40488	-0.795377	1.83014	-0.434599	0.663853		1.74887
Cre01.g020150.t1.3	23.1166	-0.754958	0.675158	-1.11819	0.263484	0.702345	18.358	-0.162778	0.605663	-0.26876	0.788114	0.999889	19.4033	0.549341	0.53029	1.03593	0.300237	0.741017	20.0564	0.609017	0.426811	1.4269	0.153608	0.537116	10.4467	1.33506	0.759006	1.75895	0.0785855	0.292486	16.749	0.158015	0.564179	0.280079	0.779417	0.930718	11.9152	-1.16554	0.625338	-1.86385	0.0623422	0.166706	20.4046	-0.88275	0.59022	-1.49563	0.13475	0.340069	18.1963
Cre01.g020250.t1.2	28.055	-0.119759	0.491992	-0.243416	0.807683	0.961171	22.3364	0.346892	0.349022	0.993898	0.320273	0.999889	20.026	0.460754	0.428622	1.07497	0.28239	0.724764	14.0423	-0.566802	0.340597	-1.66415	0.0960833	0.422924	16.0092	-0.208348	0.494845	-0.421036	0.673729	0.879988	17.2847	0.0582364	0.39195	0.148581	0.881884	0.965083	17.5376	0.269987	0.38845	0.695037	0.487032	0.668381	45.2683	-1.27583	0.427458	-2.98469	0.00283867	0.0208467	23.1159
Cre01.g020300.t1.2	486.497	0.00902308	0.277984	0.032459	0.974106	0.996836	484.336	-0.0718943	0.20038	-0.35879	0.719752	0.999889	434.685	-0.0929117	0.210624	-0.441125	0.659123	0.920257	455.134	0.294951	0.156939	1.8794	0.0601897	0.332173	337.641	-0.27634	0.232794	-1.18706	0.235205	0.545231	398.481	-0.169702	0.183094	-0.926857	0.354001	0.710155	408.316	0.112163	0.181133	0.61923	0.535765	0.709806	344.917	-0.241584	0.280488	-0.8613	0.389073	0.619774	462.463
Cre01.g020350.t1.2	544.561	0.278984	0.2851	0.978548	0.327804	0.753463	528.206	0.155616	0.184466	0.843602	0.398892	0.999889	442.908	-0.134511	0.181399	-0.741517	0.45838	0.841252	438.491	0.125331	0.101319	1.23699	0.216091	0.62162	321.126	0.312035	0.283515	1.1006	0.271073	0.585544	428.347	0.0119936	0.190753	0.0628751	0.949866	0.984832	379.163	-0.295984	0.170542	-1.73555	0.0826434	0.20593	341.281	-0.130525	0.280442	-0.465426	0.641627	0.802009	476.544
Cre01.g020400.t1.2	78.3304	-0.356821	0.351852	-1.01412	0.310525	0.74224	72.2463	-0.163472	0.26727	-0.611634	0.54078	0.999889	69.8666	0.18383	0.30847	0.595941	0.551215	0.882932	63.7464	0.0715613	0.251474	0.284568	0.775975	0.947511	49.6639	0.288394	0.440244	0.655079	0.512417	0.792133	64.3205	0.0644561	0.349465	0.184442	0.853667	0.954589	56.8237	-0.216599	0.310042	-0.698611	0.484795	0.666225	42.8126	0.822019	0.412504	1.99275	0.0462883	0.172299	73.9882
Cre01.g020450.t1.2	0.149354	0.499767	4.56178	0.109555	0.912762		0.442783	-0.682048	2.59963	-0.262364	0.793041		0.362811	-1.21331	3.39107	-0.357795	0.720497		0.327109	-0.450869	2.38964	-0.188676	0.850346		0.19807	0.779595	4.08047	0.191055	0.848483		0.477934	-0.0183265	2.54308	-0.00720642	0.99425		0.282842	-0.830417	3.29503	-0.252021	0.801025		0						0.400787
Cre01.g020500.t1.2	0						0.0875444	-0.944043	3.64971	-0.258663	0.795896		0.0893051	-0.491135	4.18125	-0.117461	0.906495		0.0579643	-0.316204	3.16075	-0.100041	0.920312		0						0.0732751	-0.283098	3.64971	-0.0775672	0.938172		0.0702807	-0.0951573	3.64971	-0.0260726	0.979199		0						0.0990546
Cre01.g020550.t1.1	0.548157	2.10743	3.18762	0.66113	0.508529		1.22603	-0.514778	1.38127	-0.372684	0.709384		0.917758	-2.73052	2.17595	-1.25486	0.20953		1.99562	1.26671	0.877637	1.44331	0.148932		1.35426	-0.0436783	1.60771	-0.027168	0.978326		1.37335	0.415646	1.38222	0.30071	0.763636		1.30432	0.480623	1.27777	0.376143	0.706811	0.837766	1.41484	1.324	1.83649	0.720944	0.470944		1.8176
Cre01.g020650.t1.3	15.1736	1.33385	0.776327	1.71816	0.0857676	0.43608	17.6021	0.237844	0.471047	0.504926	0.613611	0.999889	12.5746	-1.10651	0.604557	-1.83028	0.0672087	0.385595	14.7967	0.174023	0.339662	0.512343	0.608411	0.892184	9.61492	1.20571	0.739156	1.63119	0.102849	0.344866	14.9064	0.192028	0.487351	0.394024	0.693563	0.898256	10.7762	-0.971393	0.531977	-1.82601	0.0678493	0.177591	8.43844	1.75127	0.820606	2.13412	0.0328329	0.135336	17.0544
Cre01.g020700.t1.3	2.57715	0.714864	1.48013	0.482974	0.629114		2.27894	0.762708	0.940642	0.810838	0.417459	0.999889	1.68027	0.00529682	1.35627	0.00390543	0.996884	0.999685	1.56211	0.0749895	1.0046	0.0746461	0.940496		1.67956	-0.456725	1.57173	-0.290588	0.771366		1.68599	0.145432	1.21313	0.119882	0.904577		1.75632	0.699775	1.09751	0.637604	0.523732	0.700738	1.2015	-1.73071	2.12115	-0.815931	0.41454		1.51283
Cre01.g020750.t1.2	48.5513	0.507058	0.446563	1.13547	0.256179	0.698686	65.6304	-0.429383	0.27683	-1.55107	0.120885	0.999889	56.4047	-0.952743	0.345152	-2.76036	0.00577372	0.0767634	65.1048	0.213242	0.2074	1.02817	0.303871	0.709253	75.4873	-0.143497	0.313765	-0.45734	0.647427	0.86685	71.0671	0.50807	0.26266	1.93433	0.0530731	0.298757	71.2918	0.656618	0.250915	2.61689	0.00887346	0.0364815	71.2257	-1.66579	0.375159	-4.44022	8.98658e-06	0.000161123	63.0591
Cre01.g020751.t1.2	0						0						0						0						0						0						0						0						0
Cre01.g020800.t1.2	19.0804	-0.863553	0.58881	-1.46661	0.142483	0.553073	16.8266	-0.471994	0.457346	-1.03203	0.302059	0.999889	18.4048	0.377645	0.498486	0.757585	0.4487	0.836306	14.4402	-0.263109	0.367804	-0.71535	0.474393	0.827344	7.13584	0.867791	0.740386	1.17208	0.241165	0.551453	14.0397	-0.534372	0.511525	-1.04467	0.296178	0.666575	11.5546	-1.38964	0.568579	-2.44406	0.0145232	0.0542214	11.8967	0.00126488	0.669942	0.00188804	0.998494	0.999179	17.5811
Cre01.g020850.t1.3	32.0539	-0.385516	0.492666	-0.782511	0.433915	0.81792	30.453	-0.235382	0.326534	-0.720849	0.471003	0.999889	29.7124	0.142146	0.397314	0.357768	0.720517	0.937896	28.0933	0.171345	0.264539	0.647711	0.517172	0.852464	17.5759	3.40268	0.695892	4.88966	1.01008e-06	3.14265e-05	31.5845	0.554908	0.378224	1.46714	0.142337	0.487116	17.4705	-2.84515	0.580307	-4.90283	9.44642e-07	1.36323e-05	35.2383	-0.899511	0.457567	-1.96586	0.0493151	0.180173	31.1621
Cre01.g020887.t1.2	8.83074	0.794834	0.83785	0.94866	0.342794		6.50267	1.24103	0.615601	2.01596	0.0438036	0.873087	4.27591	0.434412	0.88733	0.489572	0.624437	0.910337	3.72313	0.110235	0.64469	0.170989	0.864233		4.18407	-0.725163	0.977404	-0.741928	0.458131	0.751274	3.67315	0.137054	0.851684	0.160922	0.872155	0.960808	4.44641	0.86937	0.751431	1.15695	0.247292	0.437183	3.91225	0.365763	1.10354	0.331446	0.740308		4.67029
Cre01.g020900.t1.3	428.277	-0.0203711	0.273861	-0.0743846	0.940704	0.987466	391.52	0.10831	0.15799	0.685553	0.492995	0.999889	349.364	0.117333	0.185131	0.633785	0.526221	0.87218	280.064	-0.365495	0.158379	-2.30773	0.0210141	0.175014	379.913	-0.0144014	0.281619	-0.051138	0.959216	0.98588	371.928	0.511305	0.15301	3.34166	0.000832797	0.0218925	357.068	0.531327	0.198239	2.68023	0.0073572	0.0312435	458.222	-0.416361	0.272772	-1.52641	0.126909	0.328598	408.03
Cre01.g020950.t1.2	211.691	0.465383	0.307087	1.51547	0.129652	0.532731	210.927	0.185047	0.269591	0.686401	0.49246	0.999889	170.113	-0.291172	0.301634	-0.965314	0.334387	0.765431	167.657	0.0302404	0.205896	0.146872	0.883233	0.973652	74.4218	0.592727	0.351454	1.6865	0.0916999	0.321784	146.065	-0.633457	0.302364	-2.09501	0.0361697	0.243254	126.004	-1.21715	0.289264	-4.20774	2.57938e-05	0.000259723	99.2385	0.996957	0.351257	2.83825	0.00453611	0.0298365	192.979
Cre01.g021000.t1.3	3.34049	0.74848	1.35462	0.55254	0.580579		4.34489	-0.293454	0.779323	-0.376549	0.706508	0.999889	3.57879	-1.08094	1.05356	-1.02598	0.3049	0.744237	3.54583	-0.340986	0.615556	-0.553947	0.579615		4.46371	0.113359	0.867469	0.130678	0.89603	0.96713	4.60521	0.44129	0.693875	0.635979	0.52479	0.819031	4.15488	0.348661	0.723444	0.481945	0.629845	0.782669	1.94497	2.06109	1.71932	1.19879	0.230611		4.60193
Cre01.g021050.t1.2	47.123	0.271106	0.437342	0.619894	0.535327	0.873442	52.6434	-0.188984	0.305774	-0.618051	0.536542	0.999889	45.307	-0.465671	0.350644	-1.32804	0.184163	0.617903	41.6964	-0.248925	0.238667	-1.04298	0.296957	0.702294	35.5492	0.241586	0.412499	0.585664	0.558101	0.819599	46.495	0.0225092	0.322961	0.0696965	0.944435	0.983675	41.6153	-0.208777	0.310912	-0.671499	0.501902	0.681795	26.0727	0.861882	0.527463	1.63401	0.102256	0.288185	51.8414
Cre01.g021100.t1.2	6.79557	1.0692	0.966287	1.10651	0.268507		8.56488	0.00021347	0.537862	0.000396887	0.999683	0.999889	6.57487	-1.08377	0.813449	-1.33231	0.182758	0.615813	5.66094	-0.747238	0.539005	-1.38633	0.165647	0.554145	5.28603	0.473694	0.828791	0.571549	0.567628	0.824602	7.41651	0.0751266	0.605748	0.124023	0.901297	0.971435	6.28271	-0.381584	0.638546	-0.597582	0.550119	0.722148	4.04989	0.853073	1.07332	0.794797	0.426731		8.1945
Cre01.g021200.t1.2	6.32748	0.849779	0.977186	0.869618	0.384509		4.74223	1.25557	0.672537	1.86691	0.0619135	0.926071	3.08569	0.386227	0.981668	0.39344	0.693995	0.931238	2.30132	-0.404994	0.81343	-0.497885	0.618565		2.84473	-0.80495	1.33648	-0.602291	0.54698	0.812947	2.64361	-0.131571	0.988162	-0.133147	0.894077	0.968959	3.12479	0.739893	0.897601	0.824301	0.409769	0.60282	1.49726	0.513348	1.76594	0.290694	0.771286		2.89939
Cre01.g021250.t1.3	223.083	-0.16825	0.32626	-0.515693	0.606069	0.905995	200.716	0.0351941	0.313451	0.112279	0.910602	0.999889	185.135	0.189583	0.321547	0.589598	0.55546	0.885485	155.899	-0.155936	0.297755	-0.523704	0.600484	0.890453	105.514	0.5158	0.410976	1.25506	0.209457	0.513583	160.909	-0.150174	0.367869	-0.408226	0.683108	0.893096	136.963	-0.66204	0.320521	-2.06551	0.0388749	0.117507	159.19	0.290087	0.313409	0.925586	0.354661	0.59188	205.123
Cre01.g021300.t1.2	0						0						0						0						0						0						0						0						0
Cre01.g021350.t1.2	63.9477	1.00088	0.462056	2.16614	0.0303001	0.241635	71.8298	0.190108	0.33556	0.566539	0.571027	0.999889	53.9437	-0.812774	0.343027	-2.36942	0.0178162	0.169491	63.4501	0.311881	0.262635	1.18751	0.235028	0.640463	54.0434	-0.0449146	0.431523	-0.104084	0.917103	0.973784	60.2518	0.165824	0.320809	0.516893	0.605231	0.859996	58.5826	0.210484	0.318934	0.659963	0.509278	0.687882	31.8259	-0.0348541	0.476876	-0.0730885	0.941736	0.971475	60.1399
Cre01.g021400.t1.2	36.7376	0.863935	0.505077	1.7105	0.0871734	0.438895	34.7947	0.558157	0.375271	1.48734	0.136924	0.999889	25.2866	-0.318727	0.443434	-0.71877	0.472282	0.847573	22.4464	-0.295057	0.331453	-0.890192	0.373363	0.767244	15.225	0.960779	0.563618	1.70466	0.0882573	0.314775	24.8568	-0.0600109	0.411058	-0.145991	0.883928	0.966	19.5571	-1.016	0.442634	-2.29534	0.0217138	0.0748899	42.6031	-1.00261	0.439079	-2.28343	0.022405	0.102065	30.795
Cre01.g021500.t1.3	124.751	-0.280711	0.339271	-0.827395	0.408013	0.803876	114.326	-0.0790055	0.189168	-0.417648	0.676204	0.999889	108.625	0.196042	0.251486	0.779533	0.435666	0.828949	105.981	0.254918	0.141606	1.80019	0.0718305	0.362925	106.431	-0.163092	0.289869	-0.562642	0.573679	0.828576	106.879	0.301518	0.195873	1.53935	0.123718	0.454372	107.347	0.469074	0.192395	2.43808	0.0147656	0.0549394	127.959	-0.853954	0.322905	-2.6446	0.00817878	0.0476008	113.741
Cre01.g021550.t1.3	15.0008	0.626959	0.672202	0.932695	0.350977	0.76771	15.0003	0.236587	0.405778	0.583045	0.559863	0.999889	11.6048	-0.388168	0.543724	-0.713907	0.475285	0.848858	13.7009	0.45924	0.333442	1.37727	0.168429	0.557264	12.467	-0.386217	0.579873	-0.666037	0.505388	0.787684	12.2702	0.147537	0.426651	0.345803	0.729491	0.911128	13.0256	0.554011	0.434636	1.27465	0.202431	0.382156	9.59329	1.33757	0.811914	1.64743	0.0994703	0.283766	15.282
Cre01.g021600.t1.2	372.103	0.312851	0.294747	1.06142	0.288497	0.725822	351.576	0.232119	0.27627	0.840189	0.400802	0.999889	290.538	-0.0903653	0.313272	-0.288457	0.772997	0.949642	279.081	0.0624414	0.23161	0.269597	0.78747	0.950991	222.057	0.532025	0.269372	1.97506	0.0482613	0.215929	292.787	0.190671	0.284454	0.670305	0.502664	0.806197	244.194	-0.330821	0.277221	-1.19335	0.232733	0.419933	264.471	0.295828	0.298531	0.990945	0.321713	0.562068	341.246
Cre01.g021650.t1.2	83.0056	0.148906	0.347745	0.428205	0.668502	0.923686	78.1023	0.137034	0.20856	0.65705	0.511149	0.999889	67.1573	-0.0226668	0.267742	-0.0846593	0.932532	0.989465	74.8139	0.485699	0.1749	2.77701	0.00548621	0.0712515	52.5057	0.22747	0.33561	0.677782	0.49791	0.783581	65.2475	0.103537	0.227098	0.455914	0.648452	0.879382	58.7215	-0.1193	0.23879	-0.499603	0.617355	0.773116	55.3542	-0.106275	0.384124	-0.276669	0.782034	0.8839	72.4136
Cre01.g021700.t1.3	51.8829	-0.0536479	0.425137	-0.12619	0.899582	0.982116	58.7414	-0.407667	0.26074	-1.5635	0.117935	0.999889	54.1626	-0.358798	0.313838	-1.14326	0.252931	0.697712	48.6222	-0.266214	0.199857	-1.33202	0.182852	0.577938	37.7556	-1.10899	0.444845	-2.49299	0.0126672	0.0854371	44.8462	-0.896571	0.339893	-2.6378	0.0083445	0.103073	54.673	0.227813	0.249572	0.912818	0.361338	0.55727	55.3858	-1.12514	0.388743	-2.8943	0.00380006	0.0260531	57.4063
Cre01.g021750.t1.2	17.5533	1.05304	0.64506	1.63247	0.102581	0.475641	19.1248	0.22919	0.35789	0.640393	0.521917	0.999889	13.9372	-0.814309	0.520239	-1.56526	0.117523	0.51361	13.2934	-0.310453	0.358514	-0.865945	0.386521	0.775313	11.2245	-0.114447	0.572903	-0.199767	0.841663	0.948667	14.2003	-0.190016	0.405809	-0.468241	0.639612	0.875409	14.0262	-0.0844574	0.400648	-0.210802	0.833042	0.914233	19.1485	-0.011968	0.556426	-0.0215087	0.98284	0.992256	19.4573
Cre01.g021800.t1.2	1.53671	0.60759	2.09343	0.290236	0.771636		1.78227	-0.115979	1.35073	-0.0858635	0.931575	0.999889	1.40514	-0.678646	1.76124	-0.385322	0.699999	0.933153	1.28427	-0.389429	1.19723	-0.325273	0.744974		1.94825	3.24762	1.62177	2.00251	0.0452298	0.206191	2.55392	1.59919	1.01847	1.57018	0.116373	0.442265	1.0441	-1.67111	1.78207	-0.937735	0.348381	0.544583	0.898755	-2.17949	2.45579	-0.887489	0.374816		1.34826
Cre01.g021850.t1.3	20.1001	0.687773	0.585122	1.17543	0.239821	0.682347	17.3621	0.768012	0.385196	1.99382	0.0461717	0.887498	12.6098	0.0569745	0.528875	0.107728	0.914212	0.984887	10.0252	-0.443707	0.41675	-1.06468	0.28702	0.69187	8.23499	-0.100299	0.656632	-0.152747	0.878597	0.959264	11.0388	-0.254814	0.484703	-0.525711	0.599089	0.856263	10.7572	-0.139639	0.477313	-0.292551	0.769865	0.878069	7.73064	1.37715	0.846205	1.62744	0.103644	0.290692	14.4347
Cre01.g021900.t1.3	6.6706	0.745685	0.947359	0.78712	0.431211		6.47369	0.424922	0.566631	0.74991	0.453309	0.999889	4.83463	-0.331172	0.815944	-0.405876	0.684833	0.928261	5.26444	0.29402	0.500265	0.587728	0.556715	0.869827	3.43205	-0.277891	0.992038	-0.280121	0.779385	0.926166	4.45309	-0.295546	0.702682	-0.420598	0.674049	0.88859	4.50412	-0.0019127	0.69647	-0.00274628	0.997809	0.998649	3.64535	1.46019	1.19867	1.21818	0.223157		6.20263
Cre01.g021950.t1.3	28.3854	1.11828	0.536407	2.08476	0.0370908	0.272474	29.5432	0.401954	0.33859	1.18714	0.235171	0.999889	21.0847	-0.731906	0.498093	-1.46942	0.14172	0.551548	17.4912	-0.749238	0.360928	-2.07586	0.0379067	0.252521	17.9594	0.590068	0.498568	1.18353	0.236601	0.546749	23.7194	0.239682	0.393381	0.609287	0.542334	0.828663	19.5201	-0.343134	0.40422	-0.848878	0.395949	0.589787	21.2514	-0.591432	0.565765	-1.04537	0.295853	0.53517	24.6131
Cre01.g022000.t1.3	7.59356	-1.07135	0.876973	-1.22164	0.221842		7.07798	-0.774346	0.636662	-1.21626	0.223886	0.999889	8.07037	0.273054	0.688493	0.396598	0.691664	0.930881	6.27143	-0.35022	0.516566	-0.677977	0.497786	0.840372	2.19095	-1.19158	1.29111	-0.922909	0.356055	0.669131	4.95291	-2.08969	0.913721	-2.28702	0.0221949	0.182263	5.53656	-0.964135	0.73341	-1.31459	0.188647	0.364907	4.99455	1.30308	1.07689	1.21004	0.226265		8.69632
Cre01.g022050.t1.2	0.649645	0.165801	2.93344	0.056521	0.954927		0.261222	1.71553	2.92505	0.586498	0.557541		0.130575	1.47954	4.17078	0.35474	0.722785		0						0.19807	0.779595	4.08047	0.191055	0.848483		0.180078	1.25575	3.64971	0.34407	0.730794		0						0.427769	-0.299983	3.31752	-0.0904236	0.927951		0.156505
Cre01.g022100.t1.2	75.5632	0.0470491	0.389535	0.120783	0.903863	0.982384	65.3799	0.312114	0.325408	0.959145	0.337485	0.999889	56.9208	0.258171	0.35022	0.737168	0.46102	0.842059	43.8763	-0.39928	0.345213	-1.15662	0.247427	0.655626	65.348	-0.664763	0.517166	-1.2854	0.198654	0.50029	54.6874	0.271367	0.415713	0.652774	0.513902	0.812489	65.3347	0.943043	0.381995	2.46873	0.0135592	0.0513623	72.9423	-0.654035	0.374323	-1.74725	0.0805939	0.247208	62.6486
Cre01.g022150.t1.1	9.75548	-1.39756	0.804534	-1.73711	0.082368		6.64209	-0.36734	0.671463	-0.547075	0.584327	0.999889	8.58688	1.01144	0.655039	1.5441	0.122565	0.521657	5.1166	-0.611722	0.571053	-1.07122	0.284072	0.689753	3.20644	3.98695	1.47899	2.69572	0.00702374	0.0549975	6.57096	0.187406	0.6424	0.291727	0.770495	0.927262	3.88982	-3.79025	1.34776	-2.81227	0.00491935	0.0224808	9.54513	0.436159	0.785573	0.555211	0.57875	0.762212	9.3432
Cre01.g022200.t1.2	76.6063	0.10197	0.365361	0.279094	0.780173	0.954229	67.1318	0.283532	0.240665	1.17812	0.238749	0.999889	57.7289	0.165754	0.284515	0.582586	0.560172	0.887137	44.8114	-0.443493	0.221208	-2.00487	0.0449773	0.278873	57.0262	-0.830413	0.340449	-2.43917	0.0147211	0.0951472	51.3079	-0.0891983	0.251324	-0.354914	0.722654	0.909407	62.8146	0.748497	0.248784	3.00863	0.0026243	0.0132638	84.7381	-0.626731	0.344186	-1.82091	0.0686207	0.224333	67.091
Cre01.g022250.t1.3	43.1124	0.246185	0.429047	0.573794	0.566107	0.891372	41.0249	0.174418	0.302506	0.576578	0.564224	0.999889	34.5238	-0.0823753	0.37215	-0.22135	0.82482	0.965051	34.5113	0.176031	0.265437	0.663175	0.507218	0.846575	28.1	0.444556	0.429851	1.03421	0.301038	0.618426	35.2246	0.232127	0.316291	0.733903	0.463008	0.785622	30.0224	-0.205966	0.357774	-0.575687	0.564827	0.733518	26.4445	0.155482	0.485245	0.320419	0.748651	0.865546	37.8806
Cre01.g022300.t1.3	0						0						0						0						0						0						0						0						0
Cre01.g022300.t2.1	0.448063	1.79281	3.76781	0.475821	0.634202		0.445301	1.32571	2.48324	0.533863	0.593436		0.181406	-0.491135	4.18125	-0.117461	0.906495		0.116986	-0.316204	3.16075	-0.100041	0.920312		0.134961	-1.14396	4.08047	-0.28035	0.779209		0.148928	-0.283098	3.64971	-0.0775672	0.938172		0.258657	0.866635	2.8732	0.301627	0.762936		0.0903018	0.263851	4.5366	0.0581606	0.953621		0.283239
Cre01.g022350.t1.2	76.4469	0.531	0.412428	1.2875	0.19792	0.636457	77.2103	0.172707	0.296751	0.581994	0.56057	0.999889	61.4538	-0.367846	0.322775	-1.13964	0.254438	0.699641	55.0969	-0.292192	0.214335	-1.36325	0.172803	0.563576	19.9052	0.826289	0.490205	1.6856	0.0918729	0.322056	50.1507	-0.984431	0.308635	-3.18963	0.00142457	0.0319103	42.8115	-1.79476	0.34973	-5.13183	2.86935e-07	4.69704e-06	40.8514	0.984357	0.430846	2.28471	0.0223301	0.101844	72.8323
Cre01.g022400.t1.3	5.26183	0.873238	1.06048	0.823434	0.410261		5.15035	0.38033	0.638615	0.595554	0.551473	0.999889	3.74654	-0.488544	0.951877	-0.513243	0.607782	0.902012	4.27841	0.252209	0.574184	0.439247	0.660482	0.90974	2.70036	0.225789	1.12953	0.199896	0.841562	0.948667	3.73514	-0.153028	0.775715	-0.197273	0.843614	0.950968	3.31567	-0.343446	0.857053	-0.40073	0.688619	0.824654	3.69778	0.216107	1.12355	0.192344	0.847473		4.65563
Cre01.g022450.t1.3	3.67321	-0.140045	1.26868	-0.110387	0.912103		3.2555	0.0865027	0.846397	0.102201	0.918597	0.999889	2.97362	0.21405	1.04715	0.204413	0.838031	0.968093	2.9263	0.235235	0.764376	0.307748	0.758274		2.28056	-0.859523	1.29649	-0.66296	0.507356	0.788738	2.40908	-0.413615	0.982475	-0.420993	0.67376	0.88859	2.85375	0.461068	0.918072	0.502213	0.615518	0.771725	1.6139	2.85026	1.88056	1.51565	0.129608		3.45488
Cre01.g022462.t1.2	9.60902	-0.179562	0.773894	-0.232024	0.81652		9.94478	-0.268248	0.491071	-0.54625	0.584894	0.999889	9.30379	-0.0931473	0.604053	-0.154204	0.877449	0.975764	8.9408	0.0936068	0.42161	0.222022	0.824297	0.959448	8.16072	-0.759051	0.68536	-1.10752	0.268069	0.582174	8.38726	-0.291431	0.555613	-0.524521	0.599916	0.856573	9.73873	0.484355	0.485582	0.997472	0.318535	0.514657	3.53156	0.915718	1.14219	0.801718	0.422716		9.29991
Cre01.g022500.t1.2	35.6018	0.341522	0.465537	0.733608	0.463187	0.83282	32.9091	0.301758	0.297723	1.01355	0.310797	0.999889	26.9175	-0.0550715	0.376801	-0.146155	0.883799	0.977574	21.3117	-0.534946	0.289292	-1.84916	0.064435	0.341708	16.9238	0.419481	0.484957	0.864985	0.387047	0.69476	24.7188	-0.147948	0.329962	-0.448379	0.65388	0.880705	21.4848	-0.562488	0.358513	-1.56895	0.11666	0.262696	24.7033	0.97869	0.523451	1.86969	0.0615273	0.210853	34.1208
Cre01.g022550.t1.3	20.186	-1.39627	0.558149	-2.50162	0.0123628	0.133978	14.4694	-0.482365	0.427293	-1.12889	0.258945	0.999889	18.1925	0.900935	0.447106	2.01504	0.0439009	0.303325	10.8983	-0.68021	0.389963	-1.74429	0.081108	0.385146	13.6349	-0.486251	0.639444	-0.760428	0.446999	0.743512	13.63	0.0149415	0.492703	0.0303257	0.975807	0.992867	15.0142	0.498711	0.465813	1.07062	0.284339	0.478755	32.4489	-1.01359	0.495206	-2.0468	0.040678	0.157918	18.8314
Cre01.g022600.t1.3	0.548157	2.10743	3.18762	0.66113	0.508529		0.597189	1.1002	1.81264	0.606957	0.543879		0.273487	-1.08163	3.2962	-0.328143	0.742804		0.362732	0.253061	2.02717	0.124835	0.900655		0.296461	-0.182175	3.35529	-0.0542949	0.9567		0.371014	0.0907089	2.38123	0.0380933	0.969613		0.330519	0.281633	2.40581	0.117064	0.906809		0.446223	2.2244	3.06592	0.725523	0.468131		0.707407
Cre01.g022600.t2.1	0.933113	0.790345	2.58535	0.305701	0.759832		0.669462	0.920142	2.00997	0.45779	0.647104		0.442621	0.160021	2.90084	0.0551637	0.956008		0.297919	-0.608297	2.45328	-0.247953	0.804171		0						0.229223	-1.14313	3.63352	-0.314606	0.753061		0.215586	-0.946439	3.62187	-0.261313	0.793851		0.455831	0.0542572	3.17765	0.0170746	0.986377		0.471611
Cre01.g022650.t1.2	78.9801	-0.756029	0.348973	-2.16644	0.0302775	0.241635	59.9139	-0.031691	0.301297	-0.105182	0.916232	0.999889	63.9633	0.71288	0.339197	2.10167	0.035582	0.270958	44.4645	-0.3586	0.281807	-1.2725	0.203195	0.606054	90.2473	-0.0229011	0.292607	-0.0782657	0.937617	0.979261	72.3132	1.08476	0.29291	3.7034	0.000212725	0.00810057	69.5837	1.11206	0.297407	3.73918	0.00018462	0.0014264	155.86	-1.98459	0.327391	-6.06183	1.34583e-09	7.80848e-08	63.0056
Cre01.g022681.t1.3	0						0						0						0						0						0						0						0						0
Cre01.g022681.t2.1	0						0.0875444	-0.944043	3.64971	-0.258663	0.795896		0.0893051	-0.491135	4.18125	-0.117461	0.906495		0.0579643	-0.316204	3.16075	-0.100041	0.920312		0						0.0732751	-0.283098	3.64971	-0.0775672	0.938172		0.0702807	-0.0951573	3.64971	-0.0260726	0.979199		0						0.0990546
Cre01.g022700.t1.3	32.8838	-0.27471	0.468334	-0.586568	0.557494	0.886005	39.1495	-0.602796	0.337258	-1.78734	0.0738822	0.95941	38.0051	-0.34409	0.39232	-0.877066	0.380451	0.79334	31.2692	-0.554638	0.28376	-1.9546	0.0506297	0.29963	25.7624	2.00489	0.466976	4.29335	1.76e-05	0.000390234	42.6759	0.418928	0.322803	1.29778	0.194362	0.556728	27.034	-1.5807	0.424318	-3.72526	0.000195112	0.00149968	20.8028	1.3352	0.564723	2.36434	0.0180623	0.0875125	43.8793
Cre01.g022750.t1.3	48.8486	-0.0174547	0.417349	-0.0418228	0.96664	0.994617	43.204	0.213699	0.323606	0.660367	0.509018	0.999889	38.2692	0.219687	0.381211	0.576288	0.56442	0.888825	33.161	-0.0467162	0.280536	-0.166525	0.867744	0.969641	22.0831	1.13752	0.463493	2.45423	0.0141186	0.0921428	35.3838	0.10852	0.342503	0.316844	0.751362	0.920564	26.591	-1.02538	0.398954	-2.57018	0.0101645	0.0408012	33.7429	-0.4592	0.471009	-0.974929	0.329596	0.569049	39.0711
Cre01.g022800.t1.3	16.8751	-0.428623	0.602793	-0.711062	0.477046	0.841698	16.7791	-0.333616	0.39412	-0.846483	0.397284	0.999889	16.5372	0.0902457	0.466035	0.193646	0.846453	0.968543	14.1059	-0.19211	0.388209	-0.494862	0.620697	0.898948	17.3206	0.0893089	0.531239	0.168115	0.866493	0.955747	17.7453	0.515973	0.429751	1.20063	0.229894	0.598721	16.4207	0.44754	0.386265	1.15864	0.246605	0.436511	13.3525	-0.602506	0.650332	-0.926459	0.354207	0.591462	16.6913
Cre01.g022850.t1.2	31.2615	0.253924	0.489478	0.518764	0.603925	0.905803	30.3132	0.191493	0.339933	0.563325	0.573214	0.999889	25.6109	-0.0800859	0.425913	-0.188033	0.850851	0.97033	26.0278	0.223892	0.320549	0.698463	0.484888	0.833896	8.59763	1.5997	0.726071	2.20323	0.0275786	0.146727	21.2495	-0.641361	0.400344	-1.60203	0.10915	0.429745	16.5659	-2.24805	0.55855	-4.02479	5.70261e-05	0.00052389	19.184	0.162125	0.567531	0.285667	0.775133	0.880195	28.1152
Cre01.g022900.t1.3	7.92121	0.632712	0.920874	0.687078	0.492034		8.21095	0.19328	0.555191	0.348132	0.727741	0.999889	6.373	-0.422426	0.727972	-0.580277	0.561728	0.887467	4.89453	-0.862576	0.543127	-1.58817	0.112249	0.457401	2.47432	-2.17031	1.30474	-1.6634	0.0962321	0.331316	4.50803	-2.52986	0.984532	-2.56961	0.0101813	0.115985	5.62211	-0.289673	0.645107	-0.449031	0.653409	0.799478	4.081	1.68359	1.128	1.49254	0.135558		8.00293
Cre01.g022950.t1.2	34.781	0.403644	0.460387	0.87675	0.380623	0.79018	37.1731	0.0126767	0.274034	0.0462597	0.963103	0.999889	30.9481	-0.40414	0.364225	-1.10959	0.267177	0.710304	22.5299	-1.11999	0.323286	-3.46438	0.000531446	0.0124113	55.3644	-0.442019	0.358652	-1.23245	0.217782	0.524192	40.8028	0.873815	0.286477	3.05021	0.00228685	0.0435615	46.4811	1.31841	0.266832	4.94097	7.7735e-07	1.14027e-05	16.6461	1.20587	0.591667	2.03808	0.0415415	0.159781	35.5258
Cre01.g023050.t1.2	55.804	-0.202511	0.396069	-0.511302	0.60914	0.906322	46.025	0.235961	0.277366	0.850722	0.394924	0.999889	42.3949	0.431321	0.325059	1.3269	0.184542	0.618277	39.4106	0.275012	0.30082	0.914211	0.360606	0.757286	37.7096	-0.0543252	0.370936	-0.146454	0.883563	0.961599	39.578	0.312665	0.295243	1.05901	0.289596	0.659445	38.3501	0.374235	0.285297	1.31174	0.189608	0.36602	41.6856	-0.419192	0.439276	-0.954281	0.339942	0.578298	43.2214
Cre01.g023100.t1.3	15.1088	1.16012	0.726055	1.59784	0.110078	0.490158	16.3797	0.265084	0.447169	0.592806	0.553311	0.999889	11.6083	-0.888824	0.635432	-1.39877	0.161882	0.585934	14.7574	0.435258	0.457386	0.95162	0.34129	0.742203	9.51699	-0.878646	0.660907	-1.32945	0.183698	0.479319	10.9541	-0.673923	0.547763	-1.23032	0.218577	0.584134	12.7743	0.21076	0.458574	0.459599	0.645804	0.794081	8.36768	0.541793	0.808109	0.670445	0.502574	0.709652	14.2737
Cre01.g023150.t1.2	174.67	-0.930418	0.293021	-3.17526	0.00149704	0.0271034	136.624	-0.230052	0.183161	-1.25601	0.209114	0.999889	152.433	0.686767	0.21147	3.24759	0.00116386	0.0222303	119.744	-0.00395735	0.151339	-0.026149	0.979139	0.996326	114.884	-1.33197	0.276921	-4.80992	1.50988e-06	4.35638e-05	105.878	-0.625364	0.20177	-3.09939	0.00193919	0.0391087	143.953	0.714839	0.178515	4.00436	6.21862e-05	0.000564746	230.285	-0.553273	0.309087	-1.79002	0.07345	0.234421	167.663
Cre01.g023200.t1.2	95.9946	-0.367834	0.337199	-1.09085	0.275338	0.714546	92.6066	-0.252259	0.223058	-1.13091	0.258092	0.999889	90.303	0.101713	0.26135	0.389183	0.69714	0.932772	78.7726	-0.108911	0.191924	-0.567469	0.570396	0.877502	103.938	-1.22541	0.298674	-4.10285	4.08097e-05	0.000796319	80.0835	-0.131204	0.244419	-0.536799	0.591407	0.85269	112.805	1.09838	0.207427	5.29527	1.18841e-07	2.1207e-06	113.549	-0.962717	0.3371	-2.85588	0.00429182	0.0286007	96.1602
Cre01.g023250.t1.3	20.3988	-0.350523	0.575461	-0.609117	0.542447	0.877709	17.6399	-0.0246133	0.402851	-0.0610977	0.951281	0.999889	16.8802	0.323221	0.45881	0.704478	0.481135	0.851008	15.1093	0.0913095	0.315584	0.289335	0.772325	0.946969	14.0333	-0.813111	0.585639	-1.38842	0.16501	0.451129	13.9272	-0.277904	0.473345	-0.587107	0.557132	0.836096	16.474	0.55149	0.399952	1.37889	0.167929	0.337609	13.2377	0.50164	0.643445	0.779616	0.435617	0.657626	18.2599
Cre01.g023300.t1.2	15.6203	0.461878	0.692958	0.666531	0.505072	0.854381	12.7682	0.750415	0.482415	1.55554	0.119818	0.999889	9.80056	0.26937	0.570693	0.472005	0.636923	0.913268	8.23081	-0.131573	0.471695	-0.278937	0.780293	0.948377	22.4609	-0.537433	0.569045	-0.944448	0.344941	0.657979	13.6772	1.34773	0.515899	2.61239	0.00899115	0.108224	16.8539	1.88215	0.412917	4.55818	5.15978e-06	6.28788e-05	7.77177	0.418919	0.844189	0.496239	0.619726	0.789722	10.6317
Cre01.g023350.t1.3	103.387	-0.740385	0.380061	-1.94807	0.051407	0.326023	92.4961	-0.376015	0.358842	-1.04785	0.294706	0.999889	97.7015	0.346545	0.346124	1.00122	0.316723	0.752992	77.2369	-0.241197	0.319251	-0.755507	0.449945	0.812141	115.876	-0.458659	0.401779	-1.14157	0.253633	0.565802	97.4702	0.472494	0.380206	1.24273	0.213966	0.578717	108.736	0.93225	0.336289	2.77217	0.00556847	0.0248966	87.6942	0.314289	0.344656	0.911891	0.361826	0.598187	107.365
Cre01.g023400.t1.1	240.085	-1.13375	0.277226	-4.08962	4.32077e-05	0.00136206	181.048	-0.330942	0.196552	-1.68373	0.0922331	0.999889	212.588	0.791721	0.222866	3.55246	0.000381645	0.00893966	153.804	-0.162647	0.156221	-1.04113	0.297813	0.702947	277.719	-1.22366	0.240158	-5.09523	3.48326e-07	1.21851e-05	178.787	0.285842	0.202002	1.41505	0.157055	0.510129	267.21	1.51445	0.183051	8.27337	1.30228e-16	8.55663e-15	494.264	-1.97206	0.375903	-5.24618	1.55281e-07	4.7655e-06	203.78
Cre01.g023450.t1.2	11.6322	1.47744	0.797301	1.85306	0.0638744		13.2084	0.245833	0.435656	0.564282	0.572562	0.999889	9.15533	-1.22829	0.70358	-1.74578	0.0808497	0.424997	10.7311	0.16238	0.387752	0.418774	0.675381	0.915748	4.0174	0.0501644	1.02057	0.0491535	0.960797	0.986711	8.29305	-1.09699	0.598638	-1.83248	0.0668797	0.337854	7.75155	-1.08384	0.658155	-1.64678	0.0996038	0.234001	2.48383	3.57264	1.67456	2.13348	0.0328854		10.6131
Cre01.g023500.t1.2	16.7403	0.300967	0.634683	0.474201	0.635357	0.91529	17.7349	-0.045142	0.375717	-0.120149	0.904365	0.999889	15.093	-0.356657	0.483837	-0.737142	0.461036	0.842059	15.53	0.13492	0.313503	0.430363	0.666932	0.912947	10.731	-0.0779333	0.57874	-0.13466	0.89288	0.96578	14.2132	-0.257437	0.408078	-0.630853	0.528137	0.820776	13.7752	-0.167161	0.408024	-0.409684	0.682038	0.819775	9.02546	0.162934	0.750385	0.217134	0.828104	0.91062	16.2046
Cre01.g023550.t1.3	20.5555	-0.532342	0.573816	-0.927722	0.353552	0.769158	18.1643	-0.188349	0.396821	-0.474644	0.635041	0.999889	18.3546	0.328245	0.442972	0.741005	0.45869	0.841252	14.7487	-0.210473	0.364743	-0.577046	0.563908	0.875024	6.67589	-0.028841	0.795119	-0.0362726	0.971065	0.990055	13.0039	-0.988781	0.47347	-2.08837	0.0367642	0.24571	12.4724	-0.964534	0.526574	-1.83172	0.0669939	0.175911	14.3951	0.111741	0.617577	0.180935	0.856419	0.926154	18.8951
Cre01.g023800.t1.3	40.783	0.752797	0.449965	1.67301	0.094325	0.458343	50.1509	-0.167519	0.270816	-0.618571	0.536199	0.999889	40.3569	-0.924575	0.355401	-2.6015	0.00928176	0.107707	42.4741	-0.0526689	0.257367	-0.204645	0.83785	0.963132	24.6053	-0.0489623	0.422509	-0.115885	0.907744	0.971399	38.3583	-0.574553	0.303221	-1.89483	0.058115	0.312788	37.036	-0.525739	0.298416	-1.76177	0.0781086	0.197553	18.0843	0.168176	0.579832	0.290043	0.771783	0.877844	43.886
Cre01.g023850.t1.3	23.7733	0.441835	0.558275	0.79143	0.428693	0.814856	26.7085	-0.0752485	0.328606	-0.228993	0.818874	0.999889	22.4767	-0.546761	0.440316	-1.24175	0.21433	0.657984	24.7808	0.239482	0.283554	0.844572	0.39835	0.783868	17.8966	0.597463	0.517291	1.15498	0.248097	0.559555	24.2412	0.154135	0.349956	0.440441	0.659618	0.882763	20.0179	-0.436736	0.387807	-1.12617	0.260095	0.451526	18.5686	-0.404438	0.566062	-0.714477	0.474932	0.686412	25.1838
Cre01.g023900.t1.3	9.30374	-0.882915	0.885747	-0.996803	0.31886		6.20841	0.309367	0.745199	0.415147	0.678034	0.999889	7.02775	1.20031	0.762189	1.57482	0.115297	0.509992	4.99207	0.125262	0.65252	0.191967	0.847768	0.965082	6.52386	-1.7331	0.784213	-2.20998	0.0271064	0.145015	4.51897	-0.348368	0.791456	-0.440161	0.659821	0.882763	7.38388	1.41712	0.62097	2.28211	0.022483	0.0768938	12.7371	-1.94643	0.736659	-2.64223	0.00823609	0.0478324	5.95058
Cre01.g023913.t1.2	17.0011	-1.27743	0.613259	-2.08302	0.0372495	0.273078	12.5882	-0.461487	0.562048	-0.82108	0.411601	0.999889	15.173	0.794647	0.57948	1.37131	0.170278	0.59839	9.54248	-0.630082	0.48329	-1.30373	0.192324	0.592073	12.6615	-1.50926	0.614797	-2.45489	0.0140929	0.0921085	10.2288	-0.565187	0.617841	-0.914777	0.360309	0.714366	15.0586	0.943501	0.539961	1.74735	0.0805765	0.202127	21.6885	-0.587236	0.599397	-0.979711	0.327229	0.566639	15.8414
Cre01.g023950.t1.3	17.5714	-0.136973	0.602285	-0.227422	0.820096	0.96498	21.2968	-0.606705	0.381954	-1.58842	0.112191	0.999889	20.1812	-0.491485	0.456606	-1.07639	0.281754	0.724306	17.3922	-0.4988	0.387896	-1.28591	0.198474	0.600575	18.7185	-1.15713	0.489131	-2.36569	0.0179966	0.109463	18.148	-0.590854	0.413435	-1.42913	0.152966	0.504067	23.3983	0.568853	0.349608	1.62712	0.103712	0.241071	34.2702	-1.10512	0.475103	-2.32606	0.0200155	0.0940074	24.7002
Cre01.g024000.t1.3	8.83792	0.656412	0.850574	0.771728	0.440276		8.93757	0.250517	0.521926	0.479986	0.631237	0.999889	6.94944	-0.424445	0.69653	-0.609371	0.542279	0.880167	7.24692	0.127957	0.493095	0.259497	0.795252	0.953098	3.1813	-0.244427	1.03061	-0.237168	0.812527	0.937277	5.73788	-0.974091	0.670375	-1.45305	0.146209	0.49421	5.64748	-0.692599	0.667419	-1.03773	0.299397	0.495336	5.95994	0.178266	0.891369	0.199991	0.841488	0.917486	8.2342
Cre01.g024050.t1.2	50.5438	-0.712471	0.429779	-1.65776	0.0973658	0.464093	60.8406	-0.944604	0.349247	-2.70469	0.00683686	0.467495	63.4632	-0.243292	0.361409	-0.673176	0.500835	0.86174	40.5642	-1.64565	0.340072	-4.83913	1.30406e-06	7.71734e-05	27.0936	-1.13435	0.444194	-2.55373	0.0106575	0.0757414	46.6172	-1.60531	0.3895	-4.12146	3.76474e-05	0.00212612	53.3682	-0.467529	0.331955	-1.40841	0.159009	0.325272	72.4756	-1.65398	0.385058	-4.29541	1.74371e-05	0.000285605	64.0404
Cre01.g024100.t1.1	22.9674	0.256976	0.573706	0.447922	0.65421	0.918969	28.9834	-0.422693	0.414116	-1.02071	0.307391	0.999889	25.7156	-0.694586	0.467682	-1.48517	0.137499	0.544717	27.0675	0.0427285	0.379892	0.112475	0.910447	0.978959	11.2555	-0.553442	0.662581	-0.835283	0.403558	0.708063	21.1163	-1.25135	0.496335	-2.52117	0.0116964	0.125616	21.977	-0.689864	0.443248	-1.55638	0.119617	0.267068	11.9462	0.954817	0.676875	1.41062	0.158355	0.376963	28.9206
Cre01.g024150.t1.2	158.727	0.533034	0.304184	1.75234	0.0797154	0.419641	189.012	-0.185586	0.192289	-0.965141	0.334474	0.999889	157.379	-0.730873	0.244259	-2.9922	0.00276973	0.0438445	168.819	0.0837735	0.152079	0.550854	0.581734	0.881146	105.679	0.262516	0.291743	0.899819	0.368217	0.680702	156.67	-0.255431	0.217221	-1.1759	0.239634	0.60965	140.943	-0.510524	0.207759	-2.4573	0.0139987	0.0526493	90.2827	0.562366	0.342529	1.6418	0.100631	0.285444	180.838
Cre01.g024200.t1.3	33.7178	0.939843	0.479135	1.96154	0.0498159	0.319526	31.9221	0.566514	0.307893	1.83997	0.0657727	0.928764	22.6591	-0.385977	0.432507	-0.892417	0.372169	0.788701	23.3674	0.119822	0.28995	0.413249	0.679424	0.916293	21.4069	0.588777	0.452814	1.30026	0.193511	0.492365	25.8776	0.444083	0.34162	1.29993	0.193623	0.556224	21.0357	-0.142005	0.370818	-0.38295	0.701757	0.834341	12.3069	2.12151	0.72095	2.94265	0.00325416	0.0231117	27.4398
Cre01.g024250.t1.3	59.2275	0.919877	0.429949	2.1395	0.032395	0.253181	59.8475	0.422886	0.345811	1.22288	0.221375	0.999889	43.8618	-0.506357	0.403291	-1.25556	0.209274	0.653815	48.5183	0.253341	0.375956	0.673858	0.500402	0.842712	41.4194	0.670256	0.480889	1.39379	0.163382	0.448702	51.216	0.450859	0.390839	1.15357	0.248678	0.618355	40.9789	-0.214069	0.393748	-0.543671	0.586668	0.751251	38.4504	0.139765	0.453087	0.308473	0.757722	0.871112	52.7818
Cre01.g024251.t1.2	26.0834	0.247814	0.561894	0.441033	0.659189	0.920755	28.7422	-0.206159	0.413409	-0.498681	0.618004	0.999889	24.7246	-0.467924	0.45156	-1.03624	0.30009	0.741017	24.5433	-0.0514692	0.333597	-0.154285	0.877385	0.972676	15.8676	-0.539675	0.526563	-1.0249	0.30541	0.62181	21.6032	-0.70407	0.432969	-1.62614	0.103919	0.419708	23.0657	-0.159428	0.395187	-0.403424	0.686636	0.823109	22.5949	1.00887	0.540684	1.8659	0.0620547	0.211789	32.8123
Cre01.g024300.t1.2	106.012	-1.01131	0.370998	-2.72592	0.00641229	0.0838686	78.0867	-0.153374	0.269128	-0.569893	0.56875	0.999889	89.7257	0.844018	0.245334	3.44029	0.0005811	0.0123971	62.0401	-0.263336	0.206525	-1.27508	0.20228	0.60537	89.4216	-0.966813	0.347619	-2.78124	0.00541509	0.0446944	70.4107	0.0947238	0.272121	0.348094	0.727769	0.9106	92.5248	1.06602	0.214527	4.96917	6.72411e-07	9.99711e-06	259.992	-2.21443	0.352798	-6.27675	3.4573e-10	2.54954e-08	87.7035
Cre01.g024350.t1.2	473.783	-0.254322	0.295037	-0.862	0.388688	0.793335	434.629	-0.0600883	0.194329	-0.309209	0.757162	0.999889	411.249	0.181603	0.17426	1.04214	0.297347	0.73824	418.597	0.364213	0.122637	2.96985	0.00297946	0.0464637	474.976	-0.4964	0.2609	-1.90264	0.057087	0.239691	411.364	0.356204	0.164803	2.1614	0.0306645	0.220193	463.291	0.858128	0.163928	5.23478	1.65183e-07	2.85131e-06	414.414	-0.569807	0.288725	-1.97353	0.0484356	0.17802	429.391
Cre01.g024400.t1.3	42.5555	-0.0684789	0.425083	-0.161096	0.872018	0.977613	36.9812	0.17938	0.301085	0.595778	0.551324	0.999889	33.1425	0.237878	0.369274	0.644177	0.519461	0.870666	25.8379	-0.370656	0.295047	-1.25626	0.209021	0.614234	20.481	-0.216882	0.524321	-0.413644	0.679135	0.882529	27.1664	-0.366804	0.351564	-1.04335	0.296786	0.666825	27.0349	-0.130685	0.398559	-0.327895	0.742991	0.860636	34.6506	0.211347	0.440531	0.479755	0.631402	0.795614	38.4837
Cre01.g024500.t1.3	84.4692	-1.78822	0.359202	-4.97831	6.41421e-07	3.36998e-05	38.2449	0.197156	0.293615	0.671477	0.501916	0.999889	59.1521	1.97947	0.29563	6.69577	2.14535e-11	2.68014e-09	24.9082	-0.589958	0.298239	-1.97814	0.0479127	0.290408	18.0821	1.47184	0.519342	2.83405	0.00459614	0.0396054	31.3062	0.119942	0.326001	0.36792	0.712933	0.904744	22.3686	-1.34235	0.400383	-3.35266	0.000800384	0.0049338	114.444	-1.30806	0.358033	-3.65346	0.000258729	0.00286543	47.9217
Cre01.g024550.t1.3	54.9695	0.0572657	0.414723	0.138082	0.890176	0.980969	60.4706	-0.234688	0.288013	-0.81485	0.415158	0.999889	54.6072	-0.307275	0.321468	-0.955848	0.339149	0.767431	53.9026	0.0391447	0.210224	0.186205	0.852284	0.966858	39.3777	0.673347	0.38476	1.75004	0.0801109	0.296123	56.1389	0.121571	0.2742	0.443364	0.657502	0.882465	45.4866	-0.541215	0.306163	-1.76774	0.0771051	0.195721	41.1414	0.266454	0.414501	0.642831	0.520334	0.72303	62.3991
Cre01.g024650.t1.3	137.737	-0.303525	0.343823	-0.882793	0.377348	0.788078	123.236	-0.0534637	0.228436	-0.234043	0.814952	0.999889	117.459	0.241044	0.236799	1.01793	0.308713	0.746977	103.433	0.00885991	0.149976	0.0590754	0.952892	0.990671	84.2406	0.320271	0.340911	0.939457	0.347496	0.660507	108.057	0.11347	0.23315	0.486683	0.626483	0.869677	94.8045	-0.19813	0.22116	-0.895868	0.370323	0.566008	108.473	-0.0523121	0.355449	-0.147172	0.882996	0.940034	126.531
Cre01.g024750.t1.3	48.1273	0.100107	0.466468	0.214607	0.830074	0.967773	54.8175	-0.315653	0.348191	-0.906553	0.364643	0.999889	48.9196	-0.41836	0.353354	-1.18397	0.236427	0.681983	54.8226	0.341499	0.251601	1.35731	0.174684	0.566427	21.7245	0.963649	0.451386	2.13487	0.0327718	0.166114	44.0897	-0.487899	0.318292	-1.53287	0.125309	0.457254	35.9967	-1.44883	0.363254	-3.98848	6.64986e-05	0.000600467	36.6717	-0.0275813	0.479117	-0.0575671	0.954093	0.97851	54.9845
Cre01.g024800.t1.3	1.31131	0.38605	2.20203	0.175315	0.860832		0.973382	0.716952	1.62139	0.442182	0.658357		0.713227	0.358277	2.14626	0.166931	0.867424		0.899587	0.76879	1.24746	0.616284	0.537707		8.84724	-3.13026	0.839356	-3.72936	0.000191971	0.00299971	1.22651	1.61888	1.46382	1.10592	0.26876		7.22843	4.5663	0.824771	5.53644	3.08676e-08	6.1526e-07	12.2236	-2.06837	0.844075	-2.45045	0.0142677	0.0727865	2.14901
Cre01.g024850.t1.3	20.7617	-1.59204	0.564711	-2.8192	0.00481432	0.0670999	10.9155	0.00398478	0.458042	0.00869958	0.993059	0.999889	15.2813	1.58938	0.45939	3.45976	0.000540661	0.0116781	7.86131	-0.3698	0.436326	-0.847533	0.396698	0.782896	19.963	-2.60621	0.560434	-4.65034	3.31383e-06	8.89595e-05	8.18942	-0.414903	0.544058	-0.762608	0.445697	0.774277	20.296	2.19844	0.390717	5.6267	1.83694e-08	3.82664e-07	39.7092	-1.40769	0.502051	-2.80388	0.0050492	0.0324786	14.9895
Cre01.g024900.t1.3	44.4222	0.604669	0.438269	1.37968	0.167687	0.600976	51.2194	-0.0488907	0.312244	-0.156578	0.875577	0.999889	41.8509	-0.668278	0.379402	-1.7614	0.078171	0.419024	40.6428	-0.181829	0.269212	-0.675414	0.499413	0.842165	25.5213	0.0127988	0.428179	0.0298912	0.976154	0.991799	39.2678	-0.492921	0.346076	-1.42431	0.154356	0.505357	37.2577	-0.497563	0.335423	-1.48339	0.137971	0.294313	17.6398	1.56262	0.605179	2.58208	0.00982067	0.0544597	47.7153
Cre01.g024950.t1.2	111.74	-0.322316	0.365069	-0.882891	0.377295	0.788078	102.391	-0.0962679	0.261838	-0.367662	0.713125	0.999889	98.6765	0.213187	0.254608	0.837313	0.402416	0.805356	78.9542	-0.307276	0.211469	-1.45306	0.146207	0.523821	104.052	-0.583349	0.317374	-1.83805	0.066055	0.263888	93.1792	0.188121	0.246218	0.764043	0.444841	0.773698	107.266	0.773695	0.221218	3.49744	0.000469747	0.00314592	119.466	-0.940611	0.320674	-2.93323	0.00335458	0.0236381	102.624
Cre01.g025000.t1.2	18.5744	-0.212435	0.595422	-0.356781	0.721256	0.934375	15.5398	0.183921	0.409378	0.449268	0.653238	0.999889	14.4612	0.378214	0.476209	0.794219	0.427068	0.823435	15.5003	0.602015	0.363977	1.65399	0.0981298	0.426891	20.3251	0.246327	0.643459	0.382817	0.701855	0.892051	17.9198	1.10569	0.477227	2.31691	0.0205085	0.173753	15.4267	0.876287	0.462511	1.89463	0.0581416	0.158799	12.9584	0.300849	0.66881	0.449827	0.652835	0.809244	15.7546
Cre01.g025024.t1.2	24.6613	0.830271	0.536035	1.54891	0.121403	0.516144	29.4846	-6.31246e-05	0.444142	-0.000142127	0.999887	0.999889	23.3324	-0.845802	0.561296	-1.50687	0.131843	0.536761	25.6619	0.151635	0.379809	0.399241	0.689716	0.920938	32.3601	0.435955	0.421147	1.03516	0.300594	0.61789	32.7199	0.901566	0.442793	2.03609	0.0417417	0.264377	26.9964	0.460154	0.476605	0.965484	0.334303	0.530081	19.5561	-0.0786597	0.539552	-0.145787	0.88409	0.940453	28.1158
Cre01.g025050.t1.2	643.445	-0.443693	0.302788	-1.46536	0.142824	0.553375	583.52	-0.174944	0.226999	-0.770684	0.440895	0.999889	576.428	0.257502	0.204253	1.2607	0.207416	0.651908	524.046	0.108335	0.15732	0.688627	0.491058	0.837715	342.484	1.3484	0.318901	4.22828	2.35489e-05	0.000494527	544.173	0.21641	0.217045	0.997072	0.31873	0.684943	388.848	-1.12398	0.225915	-4.97521	6.51759e-07	9.76378e-06	634.94	-1.07142	0.30558	-3.5062	0.000454547	0.00459308	569.71
Cre01.g025100.t1.3	44.5958	0.374174	0.445352	0.840175	0.40081	0.800766	38.5815	0.469537	0.280179	1.67584	0.093769	0.999889	30.4161	0.100166	0.356366	0.281077	0.778651	0.951327	30.3504	0.258965	0.243049	1.06549	0.286656	0.691637	25.2088	0.0145468	0.430454	0.0337941	0.973041	0.990354	28.9734	0.111013	0.298264	0.372197	0.709746	0.903835	27.5852	0.102295	0.314201	0.325571	0.744749	0.862131	24.6192	0.98124	0.554407	1.76989	0.0767453	0.241111	36.2089
Cre01.g025150.t1.2	40.3292	1.11156	0.482043	2.30594	0.0211137	0.190807	49.9808	0.00504818	0.33104	0.0152494	0.987833	0.999889	38.049	-1.11429	0.409079	-2.72389	0.00645179	0.0827989	36.1964	-0.419766	0.300187	-1.39835	0.162009	0.547198	34.4813	0.238804	0.389587	0.612967	0.539898	0.809096	43.4155	0.115555	0.32257	0.358233	0.720169	0.90876	39.0632	-0.11877	0.335119	-0.354412	0.72303	0.847836	21.6608	1.27208	0.568307	2.23836	0.0251973	0.111645	47.8283
Cre01.g025200.t1.2	13.4617	0.733899	0.690928	1.06219	0.288148	0.725361	14.4416	0.21505	0.453958	0.473721	0.635699	0.999889	11.2142	-0.537893	0.618185	-0.870117	0.384236	0.794569	9.41394	-0.572433	0.431544	-1.32648	0.184682	0.580705	11.8884	1.84368	0.61503	2.99771	0.00272017	0.0263587	15.7051	1.02824	0.440995	2.33163	0.01972	0.169555	9.23663	-0.82578	0.583952	-1.41412	0.157326	0.322988	7.39151	1.01395	0.833453	1.21657	0.223769	0.4574	13.6701
Cre01.g025250.t1.3	105.83	0.140808	0.33681	0.418064	0.675901	0.924712	96.6237	0.195575	0.234092	0.835459	0.403459	0.999889	82.5792	0.0466147	0.285414	0.163323	0.870264	0.97543	77.3813	0.0552172	0.199005	0.277466	0.781422	0.948655	53.6504	0.414259	0.328017	1.26292	0.206618	0.509956	75.7215	-0.0639251	0.250862	-0.254822	0.798861	0.937614	65.6699	-0.475059	0.256324	-1.85335	0.0638322	0.169514	60.6805	0.618634	0.374978	1.64979	0.0989866	0.282798	92.2737
Cre01.g025300.t1.3	9.29815	-0.0131055	0.815861	-0.0160634	0.987184		10.5425	-0.398984	0.467918	-0.852679	0.393838	0.999889	9.55498	-0.360383	0.600475	-0.600163	0.548397	0.882213	10.8178	0.344398	0.360646	0.954948	0.339604	0.741552	9.98078	-1.29251	0.670371	-1.92806	0.053848	0.231195	8.65566	-0.433197	0.519094	-0.834525	0.403985	0.744924	11.8963	0.867937	0.45504	1.90739	0.0564707	0.155466	4.16627	1.70371	1.11398	1.5294	0.126166		10.6849
Cre01.g025350.t1.2	82.8045	1.01108	0.456119	2.2167	0.0266439	0.224478	91.3707	0.228907	0.402427	0.568817	0.56948	0.999889	68.0788	-0.784258	0.396646	-1.97723	0.048016	0.319347	74.6345	0.128587	0.348737	0.368722	0.712335	0.928811	43.9633	-0.233536	0.603344	-0.38707	0.698705	0.89042	63.7481	-0.57367	0.486673	-1.17876	0.238495	0.608239	64.2108	-0.335033	0.426181	-0.786129	0.431792	0.623126	50.6631	0.21462	0.414508	0.517769	0.604619	0.779434	81.3254
Cre01.g025400.t1.2	301.091	-0.117917	0.279558	-0.421797	0.673173	0.924596	263.144	0.143456	0.173459	0.827032	0.408219	0.999889	239.03	0.2533	0.19718	1.28461	0.198929	0.640058	192.534	-0.254196	0.143867	-1.76689	0.0772473	0.376965	152.022	1.10539	0.268613	4.11516	3.86907e-05	0.000761576	227.471	0.238432	0.176132	1.35371	0.175828	0.53284	168.698	-0.858915	0.183099	-4.691	2.71878e-06	3.56947e-05	281.847	-0.474662	0.294849	-1.60985	0.107432	0.296722	261.949
Cre01.g025450.t1.2	81.1795	-0.431038	0.359004	-1.20065	0.229887	0.671837	80.9404	-0.37584	0.280885	-1.33806	0.180878	0.999889	80.16	0.0418955	0.30802	0.136015	0.891809	0.979473	69.0474	-0.189879	0.254397	-0.746388	0.455433	0.816244	44.3651	0.315608	0.354508	0.89027	0.373321	0.685387	68.9714	-0.331292	0.28015	-1.18255	0.236987	0.605669	61.4288	-0.639644	0.30009	-2.13151	0.0330472	0.103692	57.6799	0.187173	0.384129	0.487266	0.62607	0.793113	85.225
Cre01.g025500.t1.3	20.5127	-0.0109274	0.600284	-0.0182037	0.985476	0.998285	18.8578	0.0696869	0.45896	0.151836	0.879316	0.999889	16.8425	0.0616126	0.501841	0.122773	0.902287	0.981801	13.7798	-0.351004	0.439411	-0.798805	0.424404	0.796991	8.75373	0.489234	0.840455	0.582106	0.560495	0.82033	14.3855	-0.310558	0.529726	-0.586262	0.557699	0.836545	12.3286	-0.781088	0.603379	-1.29452	0.195485	0.373844	8.37112	2.71613	0.916441	2.96378	0.00303889	0.0219984	19.2097
Cre01.g025550.t1.2	17.735	1.33481	0.657374	2.03052	0.0423041	0.293473	19.5178	0.310073	0.424442	0.730542	0.465059	0.999889	13.5307	-1.0276	0.620756	-1.65539	0.0978444	0.47051	15.0186	0.022022	0.364017	0.0604973	0.95176	0.990411	9.81966	0.549219	0.647447	0.848284	0.39628	0.701031	14.6845	-0.130028	0.490675	-0.264998	0.791011	0.934548	12.2281	-0.657812	0.531247	-1.23824	0.215627	0.39892	13.4632	1.49488	0.658936	2.26863	0.0232906	0.104911	20.452
Cre01.g025600.t1.2	26.0181	-0.846904	0.519671	-1.62969	0.103166	0.47649	18.5293	0.00104241	0.407926	0.0025554	0.997961	0.999889	20.4484	0.835773	0.45976	1.81785	0.0690877	0.391356	13.8103	-0.329073	0.363705	-0.90478	0.365582	0.760921	11.3036	-0.229689	0.591039	-0.38862	0.697557	0.889771	14.4194	-0.324082	0.469135	-0.690809	0.489686	0.799027	14.4448	-0.086198	0.454688	-0.189576	0.849641	0.923243	39.8916	-0.643638	0.453258	-1.42003	0.1556	0.37261	23.8596
Cre01.g025650.t1.2	253.612	0.623784	0.386686	1.61315	0.106711	0.483812	264.177	0.172792	0.323601	0.533968	0.593364	0.999889	208.741	-0.457208	0.272711	-1.67653	0.0936353	0.460384	271.93	0.679817	0.324471	2.09516	0.036157	0.246008	753.212	-2.15159	0.440452	-4.88497	1.03445e-06	3.18907e-05	258.454	0.653938	0.365243	1.79042	0.0733866	0.353614	661.434	2.81678	0.285848	9.85413	6.57827e-23	7.50344e-21	131.82	-0.242342	0.350962	-0.690509	0.489874	0.698059	222.237
Cre01.g025700.t1.3	59.8077	-0.475062	0.441224	-1.07669	0.281617	0.719149	54.1833	-0.220632	0.311126	-0.709142	0.478236	0.999889	53.5774	0.250645	0.285642	0.877481	0.380225	0.793192	40.1043	-0.498706	0.20887	-2.38764	0.016957	0.150781	35.7796	1.92008	0.424719	4.52084	6.15959e-06	0.00015431	55.3449	0.496975	0.244971	2.02871	0.0424873	0.266792	34.9815	-1.42236	0.33142	-4.29173	1.7729e-05	0.000187106	125.319	-1.6458	0.379215	-4.34001	1.42477e-05	0.000240111	60.1639
Cre01.g025750.t1.3	1.00939	-0.340345	2.24264	-0.15176	0.879376		0.549269	1.05869	1.87381	0.564996	0.572076		0.535839	1.38181	2.18292	0.633011	0.526727		1.33926	2.69377	1.2171	2.21327	0.0268789		1.01507	2.04312	1.93444	1.05618	0.290884		0.910502	2.33122	1.51606	1.53768	0.124127		0.386502	0.290019	2.31378	0.125344	0.900251		0.608373	0.925901	2.63554	0.351313	0.725354		0.586787
Cre01.g025767.t1.2	13.3503	0.128584	0.723834	0.177643	0.859003	0.974412	10.9908	0.417376	0.522032	0.799521	0.423988	0.999889	9.35083	0.286573	0.705556	0.406166	0.68462	0.928261	7.4233	-0.264994	0.49494	-0.535406	0.592369	0.885861	4.71272	-0.558892	0.858742	-0.650826	0.515159	0.793401	6.86672	-0.885164	0.691002	-1.28098	0.200199	0.563596	7.26929	-0.314884	0.633527	-0.497033	0.619166	0.774392	8.36002	-0.150476	0.760667	-0.197822	0.843185	0.918684	9.69149
Cre01.g025800.t1.3	11.1846	0.464574	0.760426	0.610939	0.54124		9.49103	0.599971	0.486335	1.23366	0.21733	0.999889	7.4038	0.106599	0.651172	0.163703	0.869965	0.97543	6.85013	0.0642568	0.43904	0.146357	0.883639	0.973652	3.93429	-0.062267	0.983256	-0.0633273	0.949506	0.982435	5.94637	-0.494898	0.656531	-0.753807	0.450965	0.77792	5.78062	-0.457802	0.631885	-0.724502	0.468758	0.653608	6.5717	1.45179	0.921035	1.57626	0.114966	0.309782	9.52884
Cre01.g025850.t1.2	135.887	-0.667969	0.313228	-2.13253	0.0329632	0.255274	130.999	-0.464054	0.26658	-1.74077	0.0817236	0.976376	136.156	0.192099	0.295327	0.650464	0.515393	0.868613	113.274	-0.194985	0.236304	-0.825146	0.409289	0.790234	95.2903	0.428285	0.296088	1.44648	0.148043	0.426504	126.331	0.109233	0.266467	0.40993	0.681857	0.89284	108.78	-0.314699	0.27935	-1.12654	0.259938	0.451347	183.128	-1.48776	0.306463	-4.85461	1.20625e-06	2.86503e-05	135.445
Cre01.g025900.t1.2	10.9843	0.662012	0.758104	0.873247	0.382528		14.1086	-0.298216	0.427797	-0.697096	0.485743	0.999889	11.7063	-0.979641	0.594145	-1.64883	0.0991832	0.474103	12.3727	-0.0895736	0.386044	-0.232029	0.816515	0.958075	10.8499	-0.129743	0.603375	-0.215029	0.829744	0.944852	12.6764	-0.0664183	0.454872	-0.146015	0.883909	0.966	12.5374	0.0625708	0.451806	0.13849	0.889853	0.94563	4.55096	2.34299	1.15431	2.02978	0.0423786		13.9167
Cre01.g025950.t1.2	2.49962	-0.706039	1.57326	-0.448775	0.653594		1.81033	0.134973	1.17852	0.114528	0.908819	0.999889	1.91293	0.823674	1.2848	0.641092	0.521463	0.871665	1.6205	0.32015	0.972454	0.329219	0.74199		4.96431	0.405783	0.850224	0.477266	0.633173	0.859356	3.47162	2.25245	0.867092	2.59771	0.00938477	0.110495	2.7388	1.85591	0.906948	2.04632	0.0407246	0.121552	10.8661	-2.3825	0.785356	-3.03366	0.00241609	0.0182609	2.29387
Cre01.g026050.t1.2	47.5242	-1.2195	0.587244	-2.07664	0.0378345	0.274736	40.6262	-0.668576	0.53516	-1.2493	0.211555	0.999889	47.5698	0.51965	0.398119	1.30526	0.191804	0.628202	35.4923	-0.281371	0.405989	-0.693051	0.488277	0.836062	34.2317	0.166898	0.600397	0.27798	0.781028	0.927051	41.2387	0.142573	0.532328	0.26783	0.78883	0.933363	37.4266	-0.024118	0.404001	-0.0596979	0.952396	0.976293	93.509	-1.65328	0.510382	-3.2393	0.00119823	0.0103127	48.1104
Cre01.g026150.t1.3	11.5732	0.689654	0.756039	0.912193	0.361667		10.0064	0.699473	0.487996	1.43336	0.151756	0.999889	7.35857	-0.0165166	0.664609	-0.0248516	0.980173	0.997636	6.81691	-0.0166025	0.479153	-0.0346497	0.972359	0.994902	5.48562	-0.635166	0.889847	-0.713793	0.475355	0.765913	6.2114	-0.3934	0.67004	-0.587129	0.557117	0.836096	7.05574	0.217064	0.558539	0.388628	0.697552	0.830994	5.7755	1.41343	0.968904	1.45879	0.144623	0.356276	9.13731
Cre01.g026200.t1.2	7.43816	0.362248	0.962592	0.376326	0.706675		5.97883	0.623169	0.614979	1.01332	0.310909	0.999889	4.74079	0.244107	0.829216	0.294383	0.768465	0.948998	5.93932	0.860381	0.473221	1.81814	0.0690431	0.355609	2.76669	-0.317582	1.25534	-0.252984	0.800281	0.933562	3.67348	-0.545043	0.83943	-0.649301	0.516144	0.813611	3.83039	-0.282097	0.780864	-0.361263	0.717903	0.844334	3.17894	1.63806	1.25825	1.30186	0.192965		5.42856
Cre01.g026250.t1.2	48.293	0.848132	0.435297	1.9484	0.0513673	0.325965	49.4382	0.313578	0.258322	1.2139	0.224785	0.999889	36.856	-0.542366	0.360538	-1.50432	0.132498	0.537203	37.0715	-0.0550191	0.22215	-0.247666	0.804392	0.955573	48.474	-0.464486	0.35427	-1.31111	0.189821	0.487571	42.2959	0.359258	0.275375	1.30461	0.192024	0.554059	47.0378	0.831273	0.266743	3.11638	0.00183085	0.00984325	31.3518	0.78139	0.456059	1.71335	0.0866477	0.259498	47.1522
Cre01.g026300.t1.2	50.9706	0.134293	0.409335	0.328075	0.742855	0.940347	45.0848	0.245005	0.336026	0.729125	0.465925	0.999889	38.3528	0.102557	0.400898	0.255819	0.79809	0.956784	32.3621	-0.22342	0.29166	-0.766028	0.44366	0.808999	35.7636	-0.0063692	0.385419	-0.0165254	0.986815	0.994549	38.1337	0.278067	0.356098	0.780872	0.434878	0.768175	36.3956	0.291629	0.357234	0.816354	0.414298	0.607534	33.1816	0.226442	0.446083	0.507624	0.611717	0.784543	42.6312
Cre01.g026350.t1.3	1.93689	-1.0824	1.63085	-0.663702	0.506881		1.78447	-0.829371	1.13704	-0.729413	0.465749	0.999889	2.01312	0.255101	1.24903	0.204239	0.838166	0.968093	2.09362	0.373561	0.883783	0.422684	0.672526		2.86292	-0.241719	1.05767	-0.228538	0.819228	0.93977	2.26403	0.686035	0.972842	0.705186	0.480694		2.40471	0.923796	0.942651	0.979998	0.327087	0.523079	1.64244	-0.163516	1.6682	-0.0980198	0.921917		2.02875
Cre01.g026400.t1.3	8.50328	0.834787	0.875908	0.953053	0.340563		8.421	0.471574	0.537299	0.877676	0.38012	0.999889	6.23271	-0.383851	0.749158	-0.512376	0.608388	0.902301	6.98686	0.373144	0.493363	0.756327	0.449453	0.811745	10.2964	-1.21587	0.622264	-1.95394	0.0507078	0.222785	6.78626	0.305395	0.57546	0.530698	0.595628	0.854913	10.0209	1.53737	0.488774	3.14535	0.00165889	0.00903802	5.40249	0.933619	0.948274	0.984546	0.324847		8.07039
Cre01.g026450.t1.2	194.066	0.278292	0.375462	0.741199	0.458573	0.82964	181.927	0.243226	0.280369	0.867522	0.385656	0.999889	151.59	-0.0448615	0.22796	-0.196795	0.843988	0.968093	143.773	0.0505731	0.176703	0.286204	0.774722	0.947195	106.343	0.196911	0.338663	0.581437	0.560946	0.820786	141.32	-0.0636493	0.215757	-0.295004	0.767991	0.926678	128.958	-0.261085	0.24127	-1.08213	0.279195	0.472999	138.52	0.506146	0.325002	1.55736	0.119384	0.317068	182.077
Cre01.g026500.t1.3	48.015	-0.302924	0.435291	-0.695911	0.486485	0.845995	41.5877	0.0577132	0.292338	0.197419	0.843499	0.999889	39.8659	0.340206	0.321514	1.05814	0.289992	0.733297	31.7518	-0.222378	0.238687	-0.931669	0.351508	0.749308	79.6395	-1.74882	0.316289	-5.52917	3.21748e-08	1.48291e-06	38.4579	0.351242	0.282332	1.24407	0.213473	0.578287	74.0297	2.11091	0.22422	9.41446	4.7552e-21	4.58106e-19	60.5586	-1.53935	0.38931	-3.95405	7.68409e-05	0.00103717	39.57
Cre01.g026550.t1.1	298.601	-0.850182	0.283116	-3.00295	0.00267381	0.0419588	255.092	-0.357654	0.327394	-1.09243	0.274645	0.999889	277.268	0.481226	0.348689	1.3801	0.167555	0.595462	243.603	0.160616	0.365663	0.439245	0.660484	0.90974	163.109	0.286073	0.451033	0.634261	0.525911	0.799884	227.73	-0.104468	0.402805	-0.259352	0.795363	0.936476	202.824	-0.387151	0.376282	-1.02889	0.303533	0.499552	263.252	-0.024152	0.309648	-0.0779981	0.93783	0.96945	290.968
Cre01.g026600.t1.2	605.874	0.0992821	0.281146	0.353134	0.723988	0.9353	607.082	-0.0279078	0.185428	-0.150505	0.880366	0.999889	534.308	-0.138445	0.183789	-0.753282	0.45128	0.838075	624.94	0.554647	0.119899	4.62594	3.72898e-06	0.000193493	546.51	-0.508864	0.25977	-1.9589	0.0501242	0.221547	527.116	0.0852003	0.154411	0.551777	0.581101	0.847624	586.392	0.598158	0.187387	3.1921	0.00141243	0.00788817	400.25	-0.246745	0.280512	-0.879623	0.379064	0.612578	564.481
Cre01.g026650.t1.2	18.8477	0.797976	0.596439	1.3379	0.180929	0.616586	18.0537	0.470994	0.356588	1.32084	0.186556	0.999889	13.2956	-0.338994	0.510428	-0.664137	0.506603	0.865255	16.653	0.627763	0.326764	1.92115	0.054713	0.313869	18.5424	-1.32391	0.500869	-2.64323	0.00821203	0.0622262	13.2186	-0.0671828	0.431975	-0.155525	0.876408	0.962107	19.3267	1.27252	0.353532	3.59943	0.000318914	0.00224385	8.01227	1.23831	0.807708	1.53312	0.125246	0.326532	15.6201
Cre01.g026700.t1.3	0.698095	2.28898	3.00398	0.761984	0.44607		0.643598	1.76374	2.00931	0.877783	0.380061		0.231453	-0.491134	3.89853	-0.125979	0.899748		0.714818	2.16784	1.58412	1.36848	0.171162		1.96586	-0.259278	1.45515	-0.17818	0.858582	0.953187	0.982036	3.09426	1.70708	1.8126	0.0698931		1.13128	3.37392	1.61972	2.08303	0.0372486	0.113627	0.180604	0.963628	4.49275	0.214485	0.830169		0.422027
Cre01.g026750.t1.3	3.56285	-1.65825	1.23654	-1.34104	0.179906		1.87507	-0.0197496	1.0246	-0.0192755	0.984621	0.999889	2.70914	1.62693	1.00598	1.61726	0.105823	0.489655	2.21337	0.865064	0.820687	1.05407	0.29185		1.37121	-1.85754	1.73976	-1.0677	0.285656		1.29005	-1.10865	1.40317	-0.790102	0.429468		1.87875	0.801793	1.04086	0.770316	0.441113	0.631147	1.57465	-0.321204	1.65376	-0.194227	0.845998		1.84328
Cre01.g026800.t1.3	3.13652	1.79996	1.53579	1.17201	0.241195		4.93923	-0.250152	0.676718	-0.369655	0.71164	0.999889	3.79883	-2.14336	1.2585	-1.70311	0.0885471	0.445854	3.35494	-0.982471	0.701488	-1.40055	0.161348		1.32434	1.52278	1.73197	0.879218	0.379283		3.73619	-0.816259	0.829412	-0.984142	0.325046	0.690392	3.01411	-2.39136	1.22606	-1.95045	0.0511229	0.14451	1.95691	2.02042	1.65436	1.22127	0.221985		5.12461
Cre01.g026850.t1.3	2.65181	1.44496	1.76667	0.817902	0.413413		3.27093	0.028447	0.917929	0.0309904	0.975277	0.999889	2.38032	-1.4666	1.36588	-1.07374	0.282941	0.725201	3.18886	0.404119	0.649895	0.621822	0.534059		1.51651	0.465404	1.4693	0.316751	0.751432		2.50555	-0.364528	0.939884	-0.387844	0.698132	0.900209	2.13693	-0.792251	1.06297	-0.745316	0.456081	0.644033	3.73901	0.631306	1.13513	0.556152	0.578107		3.9697
Cre01.g026900.t1.2	0						0						0						0						0						0						0						0						0
Cre01.g026900.t2.1	0.546334	-0.285982	3.06935	-0.0931733	0.925766		0.702156	-0.394871	1.9206	-0.205598	0.837105		0.718589	-0.177218	2.3979	-0.0739054	0.941086		0.688499	0.231187	1.67271	0.138211	0.890073		1.06787	-0.396176	1.87065	-0.211785	0.832275		0.849638	0.936	1.77542	0.5272	0.598054		0.983109	1.34298	1.70683	0.786826	0.431384	0.622852	0.265619	1.44522	3.81758	0.37857	0.705008		0.85108
Cre01.g026950.t1.2	25.1272	0.160222	0.543691	0.294694	0.768228	0.951012	23.9552	0.131544	0.324501	0.405373	0.685204	0.999889	20.6883	-0.0496373	0.42974	-0.115506	0.908044	0.982246	19.346	0.0435794	0.284867	0.152982	0.878413	0.97289	16.9727	0.496535	0.51669	0.960993	0.336556	0.64934	21.2938	0.31662	0.361228	0.876511	0.380752	0.730316	17.7649	-0.163818	0.368511	-0.44454	0.656652	0.802137	12.4561	0.528889	0.656268	0.805905	0.420298	0.645227	22.0308
Cre01.g027000.t1.2	8583.68	-0.0529574	0.303441	-0.174523	0.861454	0.974569	7322.34	0.250421	0.292458	0.856263	0.391852	0.999889	6526.93	0.291777	0.28424	1.02652	0.304647	0.744237	7077.52	0.58474	0.221273	2.64262	0.00822665	0.093561	6922.57	-0.573168	0.420816	-1.36204	0.173185	0.463625	6125.86	0.223856	0.313905	0.713134	0.475763	0.791731	7035.19	0.804749	0.350376	2.29682	0.0216292	0.0746887	8479.84	-0.570575	0.353564	-1.61378	0.106575	0.295834	7222.92
Cre01.g027050.t1.3	119.698	0.345533	0.376915	0.916742	0.359278	0.773593	111.193	0.314675	0.286562	1.09811	0.272158	0.999889	90.9185	-0.0379637	0.286204	-0.132645	0.894474	0.979843	99.7615	0.441495	0.244108	1.80861	0.0705124	0.360173	82.8849	-0.207346	0.444642	-0.46632	0.640986	0.864064	88.7601	0.10955	0.339787	0.322409	0.747143	0.918458	90.1861	0.321578	0.297563	1.08071	0.279828	0.473565	82.6918	-0.471958	0.347944	-1.35642	0.174965	0.397746	96.9837
Cre01.g027100.t1.2	64.4769	-0.103929	0.379988	-0.273506	0.784464	0.955659	62.2005	-0.0865852	0.248133	-0.348946	0.72713	0.999889	56.9778	0.00940913	0.300731	0.0312875	0.97504	0.997205	58.013	0.259197	0.195247	1.32753	0.184334	0.580052	45.772	-0.402075	0.339587	-1.18401	0.236408	0.546749	51.2853	-0.178934	0.263789	-0.678323	0.497567	0.80412	54.3949	0.228285	0.250698	0.910597	0.362508	0.558168	45.5444	-0.272193	0.42095	-0.646616	0.517881	0.721654	59.5593
Cre01.g027150.t1.3	66.8404	-0.40909	0.370623	-1.10379	0.269683	0.709844	66.0734	-0.364164	0.252164	-1.44416	0.148695	0.999889	65.0471	0.0360038	0.303191	0.11875	0.905474	0.981862	59.1447	-0.0395261	0.204267	-0.193502	0.846566	0.965082	25.955	0.317973	0.461229	0.689405	0.490568	0.777121	50.8391	-0.798209	0.323356	-2.46851	0.0135676	0.135962	45.9149	-1.11226	0.304539	-3.65228	0.000259922	0.00191424	45.9232	0.737798	0.412444	1.78885	0.0736396	0.234769	72.6551
Cre01.g027200.t1.2	371.527	-1.43074	0.273187	-5.23724	1.62999e-07	1.01571e-05	237.104	-0.245905	0.234348	-1.04932	0.294033	0.999889	306.69	1.17298	0.253167	4.63322	3.60017e-06	0.000161044	192.524	-0.242339	0.178951	-1.35422	0.175667	0.567677	393.29	-1.36033	0.245742	-5.53559	3.10175e-08	1.44924e-06	232.42	0.332306	0.240754	1.38027	0.167503	0.524674	372.111	1.69593	0.218798	7.75113	9.10785e-15	4.95648e-13	745.721	-2.0527	0.338301	-6.06766	1.29791e-09	7.60612e-08	271.507
Cre01.g027250.t1.2	18.6937	-0.404665	0.587403	-0.688905	0.490883	0.846202	13.2667	0.42565	0.408818	1.04117	0.297796	0.999889	12.9489	0.811533	0.49526	1.6386	0.101296	0.478922	11.6602	0.447137	0.346137	1.29179	0.196428	0.597661	8.84806	-1.2039	0.685989	-1.75498	0.0792629	0.294116	8.56918	-0.592712	0.541504	-1.09457	0.273707	0.645658	11.3229	0.598793	0.446355	1.34152	0.179752	0.3537	14.3967	-0.218996	0.627825	-0.348818	0.727226	0.852439	13.136
Cre01.g027300.t1.3	11.1183	-2.33614	0.783614	-2.98124	0.00287085		2.39397	2.12786	1.13321	1.87773	0.060418	0.926059	5.93687	4.50892	0.973343	4.6324	3.61443e-06	0.000161162	0.862386	-0.367101	1.50462	-0.243983	0.807244		8.54504	0.741421	0.97852	0.757696	0.448633	0.744121	5.41329	4.03699	1.01166	3.99045	6.59488e-05	0.00330749	3.48139	3.21222	1.25761	2.55422	0.0106426	0.0423863	38.81	-2.02207	0.483019	-4.18632	2.83518e-05	0.00044144	5.97862
Cre01.g027350.t1.2	0.42721	-2.75684	3.74979	-0.735198	0.462219		0.409763	-2.10363	2.32841	-0.90346	0.366282		0.681441	0.702588	2.08328	0.337251	0.735928		0.271941	-1.48373	2.113	-0.702187	0.482562		0.134961	-1.14396	4.08047	-0.28035	0.779209		0.344504	-1.44524	2.41756	-0.59781	0.549967		0.446027	-0.280065	2.08329	-0.134434	0.89306		0.180604	0.963628	4.49275	0.214485	0.830169		0.630675
Cre01.g027350.t2.1	0						0						0						0						0						0						0						0						0
Cre01.g027350.t3.1	0						0						0						0						0						0						0						0						0
Cre01.g027400.t1.3	0						0						0						0						0						0						0						0						0
Cre01.g027400.t2.1	2.57842	4.26836	1.94666	2.19266	0.0283319		3.324	0.537218	0.915458	0.58683	0.557318	0.999889	1.81947	-3.73532	1.88826	-1.97818	0.0479087	0.318786	1.99229	-0.570964	1.03536	-0.551464	0.581316		1.00933	-1.01114	2.30093	-0.439449	0.660337		1.79118	-1.65665	1.48144	-1.11827	0.263454		2.02327	-0.705642	1.353	-0.521539	0.601992	0.760989	0.619205	1.02441	2.79041	0.36712	0.71353		2.34631
Cre01.g027500.t1.3	18.6618	-0.00535328	0.588016	-0.00910396	0.992736	0.999356	16.144	0.208712	0.388296	0.537508	0.590917	0.999889	14.1066	0.219116	0.482682	0.453955	0.649861	0.917506	10.6823	-0.507904	0.37274	-1.36262	0.173001	0.563576	10.717	0.569597	0.605891	0.940098	0.347167	0.660337	13.6954	0.280011	0.429671	0.651688	0.514603	0.812729	11.2796	-0.290455	0.459078	-0.632693	0.526934	0.703276	9.3772	0.254431	0.726812	0.350064	0.72629	0.85177	14.394
Cre01.g027600.t1.3	11.1511	1.22455	0.825257	1.48384	0.137851		11.2505	0.619843	0.543199	1.1411	0.253829	0.999889	7.68498	-0.631638	0.772721	-0.81742	0.413689	0.813412	8.66169	0.272145	0.45351	0.600086	0.548449	0.864442	4.45381	0.703764	0.909907	0.773446	0.439259	0.73812	7.56356	-0.201739	0.644559	-0.312988	0.75429	0.921465	6.33922	-0.915945	0.712342	-1.28582	0.198505	0.377268	3.53253	1.39671	1.18851	1.17518	0.239924		8.8722
Cre01.g027650.t1.2	5.89805	1.08989	1.02902	1.05915	0.28953		7.23917	0.055018	0.621116	0.0885793	0.929416	0.999889	5.50049	-1.05506	0.918723	-1.1484	0.250803	0.695069	4.84075	-0.669585	0.651124	-1.02835	0.303783	0.709253	4.01254	-0.485998	0.932579	-0.521133	0.602274	0.844749	5.30938	-0.517222	0.76517	-0.675957	0.499068	0.805072	5.71454	-0.0314987	0.700553	-0.0449626	0.964137	0.981554	2.42908	-0.129345	1.4391	-0.0898795	0.928383		5.96458
Cre01.g027700.t1.2	19.4648	1.18313	0.62669	1.88791	0.0590381	0.354536	18.2833	0.718986	0.384448	1.87018	0.0614594	0.926071	12.0841	-0.471039	0.575665	-0.818253	0.413213	0.813412	12.0511	-0.0382459	0.377389	-0.101344	0.919278	0.981434	13.8919	0.895772	0.561862	1.59429	0.11087	0.360917	15.9727	0.805894	0.414421	1.94463	0.0518201	0.295785	11.5839	-0.0780121	0.475928	-0.163916	0.869797	0.93498	11.9644	0.211333	0.657555	0.321392	0.747913	0.865037	15.1277
Cre01.g027750.t1.3	0.272255	-2.03493	4.54007	-0.448214	0.653999		0.0875444	-0.944043	3.64971	-0.258663	0.795896		0.255684	1.05855	3.36643	0.314443	0.753185		0.171944	0.260871	2.79058	0.093483	0.92552		0						0.0732751	-0.283098	3.64971	-0.0775672	0.938172		0.0702807	-0.0951573	3.64971	-0.0260726	0.979199		0.175317	0.74982	4.50942	0.166279	0.867938		0.25556
Cre01.g027764.t1.2	39.7729	0.599098	0.488644	1.22604	0.220183	0.659381	43.387	0.025248	0.345888	0.0729946	0.94181	0.999889	34.653	-0.577339	0.386661	-1.49314	0.1354	0.541875	36.0848	0.0683916	0.262001	0.261036	0.794065	0.953017	30.2116	-0.332461	0.414488	-0.802103	0.422494	0.724683	34.6817	-0.13938	0.34491	-0.404106	0.686135	0.894231	36.0217	0.201629	0.316655	0.636748	0.524289	0.701118	35.1885	-0.689636	0.441215	-1.56304	0.118043	0.315049	39.5408
Cre01.g027800.t1.2	464.751	-0.311252	0.288301	-1.07961	0.280318	0.717566	398.908	0.0472372	0.268616	0.175854	0.860409	0.999889	380.303	0.34666	0.28397	1.22076	0.222176	0.66783	327.65	0.0156434	0.273569	0.0571827	0.9544	0.991404	237.913	-0.224106	0.36856	-0.608058	0.543149	0.811029	306.982	-0.317278	0.323924	-0.979484	0.327341	0.692992	308.364	-0.0886757	0.278879	-0.317972	0.750506	0.865194	372.37	-0.109526	0.274316	-0.399271	0.689694	0.829079	407.359
Cre01.g027850.t1.3	8.93082	0.371327	0.812572	0.456977	0.647688		8.10826	0.34083	0.513767	0.663394	0.507078	0.999889	6.49607	-0.0305687	0.705538	-0.0433268	0.965441	0.99497	6.77286	0.295309	0.458072	0.644679	0.519136	0.852836	12.8068	-0.286776	0.64079	-0.447535	0.654489	0.869518	9.09976	1.15158	0.588608	1.95645	0.0504117	0.291173	9.71799	1.4436	0.48183	2.99608	0.00273475	0.0137248	5.5264	0.980587	1.00723	0.973544	0.330283		7.97977
Cre01.g027900.t1.2	11.2463	-1.2	0.736142	-1.63012	0.103076		8.0186	-0.341351	0.551548	-0.618896	0.535985	0.999889	9.48811	0.859518	0.568259	1.51254	0.130395	0.534336	7.70779	0.190137	0.418153	0.454707	0.64932	0.907622	13.9679	-0.693358	0.5958	-1.16374	0.244528	0.555411	9.33435	0.813825	0.539251	1.50918	0.131254	0.468714	11.6761	1.51421	0.46118	3.28334	0.00102586	0.00602913	5.68508	1.0617	0.954453	1.11237	0.265979	0.502832	8.96409
Cre01.g027950.t1.2	204.172	0.0699304	0.29415	0.237737	0.812085	0.962504	175.503	0.316889	0.23348	1.35724	0.174704	0.999889	151.323	0.235693	0.277805	0.848413	0.396208	0.800779	119.373	-0.339537	0.218501	-1.55394	0.120199	0.475019	68.1813	1.44268	0.339736	4.24646	2.17172e-05	0.000461081	129.73	-0.175242	0.259162	-0.676187	0.498922	0.805072	96.6231	-1.61399	0.282439	-5.71446	1.10056e-08	2.4104e-07	158.736	0.0182004	0.318618	0.0571227	0.954447	0.978701	171.826
Cre01.g028000.t1.3	24.61	0.733446	0.539043	1.36064	0.173626	0.607407	21.8595	0.708027	0.34622	2.04502	0.0408529	0.851929	15.897	-0.0498718	0.479025	-0.104111	0.917081	0.98598	13.5597	-0.263338	0.352229	-0.747632	0.454682	0.816009	5.83718	0.723969	0.879159	0.823479	0.410236	0.714763	12.8378	-0.850766	0.532312	-1.59825	0.109988	0.431801	10.9732	-1.54306	0.558862	-2.76107	0.00576128	0.0255901	12.2053	1.82616	0.707163	2.58237	0.00981233	0.0544393	20.5932
Cre01.g028050.t1.2	0.9117	0.847868	2.63762	0.321452	0.747868		0.919013	0.20411	1.52962	0.133438	0.893847		0.642947	-0.539996	2.16755	-0.249127	0.803262		0.450915	-1.19936	1.58235	-0.75796	0.448475		0.714161	-0.304799	2.18567	-0.139454	0.889092		0.705535	0.0964494	1.669	0.0577889	0.953917		0.750005	0.374479	1.63023	0.229709	0.818318		1.42567	1.36319	1.83236	0.743954	0.456904		1.37704
Cre01.g028100.t1.2	59.886	-0.434784	0.417766	-1.04073	0.297999	0.732412	56.5371	-0.265078	0.322624	-0.821633	0.411286	0.999889	55.6192	0.159363	0.358624	0.444373	0.656773	0.919312	44.5103	-0.35165	0.263653	-1.33376	0.182282	0.577212	33.9588	-0.4771	0.384446	-1.24101	0.214603	0.519969	44.5056	-0.56079	0.324714	-1.72703	0.084163	0.377606	47.1814	-0.0783754	0.321148	-0.244047	0.807194	0.899809	51.0965	-0.696142	0.394027	-1.76674	0.0772723	0.242049	55.9617
Cre01.g028150.t1.2	19.9927	0.0531778	0.573695	0.0926935	0.926147	0.986024	23.4549	-0.372852	0.381765	-0.976651	0.328742	0.999889	21.3822	-0.442442	0.462496	-0.95664	0.338749	0.767431	24.0819	0.336937	0.304126	1.10788	0.267912	0.676244	27.0555	-0.540508	0.413725	-1.30644	0.191403	0.489674	23.6205	0.306664	0.372669	0.822884	0.410574	0.749915	26.9429	0.852595	0.350932	2.42952	0.0151188	0.0560198	17.1901	-0.806517	0.588719	-1.36995	0.170702	0.392527	22.5739
Cre01.g028200.t1.3	3.94128	0.151159	1.23847	0.122053	0.902857		3.41878	0.343326	0.896569	0.382934	0.701769	0.999889	2.79568	0.20906	1.09056	0.1917	0.847978	0.969041	2.08143	-0.507333	0.846782	-0.599131	0.549085		1.59893	-0.17349	1.65848	-0.104608	0.916687		2.31929	-0.545447	1.23223	-0.44265	0.658019		2.22082	-0.279682	1.05186	-0.265892	0.790322	0.890198	3.62055	-0.788827	1.14129	-0.691174	0.489456		3.04113
Cre01.g028200.t2.1	5.99157	1.57848	1.15631	1.3651	0.172222		14.2223	-1.08151	0.516212	-2.0951	0.0361624	0.836427	12.1935	-2.67741	0.827823	-3.23427	0.00121952	0.0231026	12.209	-0.647301	0.426666	-1.51711	0.129238	0.492054	7.49707	0.228278	0.775994	0.294175	0.768624	0.92108	13.2358	-0.634691	0.539395	-1.17667	0.239327	0.609395	11.9702	-0.821037	0.532796	-1.541	0.123318	0.272514	4.16461	-0.999446	1.14724	-0.871172	0.38366		13.68
Cre01.g028250.t1.2	36.4897	-0.660268	0.485696	-1.35943	0.174012	0.608303	26.8906	0.167027	0.350679	0.476296	0.633863	0.999889	28.2464	0.808414	0.405297	1.99462	0.0460844	0.312026	20.87	-0.0595131	0.290747	-0.20469	0.837814	0.963132	33.7705	-0.881757	0.453859	-1.9428	0.0520404	0.226532	24.5767	0.405531	0.410102	0.988855	0.322734	0.687399	32.0619	1.30672	0.3116	4.19359	2.74578e-05	0.000273963	35.9738	-0.862792	0.461995	-1.86753	0.0618271	0.211217	27.3134
Cre01.g028300.t1.2	227.862	-1.21942	0.315492	-3.86515	0.000111022	0.0030511	178.09	-0.471244	0.249536	-1.88848	0.0589616	0.919616	212.117	0.739635	0.244313	3.02741	0.00246659	0.0402876	132.05	-0.724607	0.181938	-3.98271	6.81349e-05	0.00226923	114.908	-0.383733	0.305911	-1.25439	0.209699	0.513896	150.075	-0.466498	0.251158	-1.85739	0.063256	0.327408	156.413	-0.0748507	0.227742	-0.328665	0.742409	0.860521	290.95	-1.78325	0.335213	-5.31976	1.03904e-07	3.35658e-06	184.004
Cre01.g028350.t1.1	32.446	0.105971	0.469002	0.22595	0.82124	0.96498	25.7286	0.538024	0.304834	1.76497	0.0775687	0.971633	21.5878	0.424268	0.389271	1.0899	0.275755	0.718913	18.6755	0.063322	0.283241	0.223562	0.823098	0.959427	14.2896	0.338567	0.535231	0.632563	0.527019	0.800539	18.7636	0.0795333	0.358118	0.222087	0.824246	0.94597	16.4621	-0.255247	0.385935	-0.661374	0.508372	0.68705	25.1229	-0.0313415	0.528663	-0.0592844	0.952726	0.977537	24.5043
Cre01.g028400.t1.3	14.8075	0.93544	0.668837	1.39861	0.161931	0.58953	20.8423	-0.362238	0.371917	-0.973976	0.330069	0.999889	16.929	-1.31077	0.538942	-2.43211	0.0150112	0.1515	21.5709	0.374819	0.307526	1.21882	0.222911	0.629202	17.7561	-0.280604	0.542279	-0.517452	0.604841	0.845978	19.3115	0.0474403	0.431928	0.109834	0.912541	0.97523	19.8866	0.337913	0.388243	0.870366	0.3841	0.579217	10.3335	-0.209592	0.74732	-0.280459	0.779126	0.882342	19.5529
Cre01.g028423.t1.2	11.6631	0.392409	0.728785	0.538443	0.590271		9.69014	0.523463	0.480854	1.08861	0.276325	0.999889	7.51066	0.141762	0.64377	0.220206	0.825711	0.965597	7.32985	0.220594	0.478167	0.461333	0.64456	0.906387	7.52572	-1.414	0.764693	-1.84911	0.0644414	0.259748	6.02408	-0.450646	0.658183	-0.684682	0.493545	0.801394	8.84286	0.94398	0.497044	1.89919	0.0575399	0.157497	10.7585	0.782922	0.694737	1.12693	0.259771	0.496754	10.8957
Cre01.g028500.t1.2	46.2039	0.488478	0.430316	1.13516	0.256308	0.698686	43.7986	0.30222	0.397553	0.760199	0.447135	0.999889	34.676	-0.196072	0.46577	-0.420963	0.673782	0.924732	33.3011	-0.00398651	0.382921	-0.0104108	0.991694	0.998019	43.0291	-0.898281	0.409218	-2.19511	0.0281554	0.149033	34.6151	0.0909369	0.43311	0.209963	0.833697	0.948438	44.3994	0.995942	0.410408	2.42671	0.0152363	0.0563819	42.9395	-0.501305	0.436984	-1.14719	0.251302	0.487241	40.6373
Cre01.g028550.t1.2	43.883	0.361202	0.455387	0.793176	0.427675	0.814279	42.0796	0.229242	0.279353	0.820619	0.411863	0.999889	34.4613	-0.143824	0.371108	-0.387553	0.698347	0.933153	34.4067	0.126893	0.277481	0.457301	0.647454	0.907337	23.6858	-0.306131	0.42948	-0.712794	0.475973	0.766221	30.4421	-0.399036	0.319064	-1.25065	0.211064	0.575994	31.1737	-0.0851675	0.30089	-0.283052	0.777137	0.88255	34.3105	0.363387	0.462717	0.785335	0.432257	0.654929	42.2931
Cre01.g028600.t1.2	27.0611	1.14598	0.592737	1.93337	0.053191	0.334174	26.8324	0.576269	0.38451	1.49871	0.133949	0.999889	18.5507	-0.58118	0.466076	-1.24696	0.212411	0.656014	18.2801	-0.124405	0.351577	-0.353849	0.723452	0.933196	18.4398	-0.369352	0.514376	-0.718059	0.472721	0.76397	19.3415	0.0131365	0.394096	0.0333333	0.973409	0.992588	20.5996	0.383901	0.359394	1.06819	0.285435	0.480091	15.3265	0.614181	0.617938	0.99392	0.320262	0.560626	23.2826
Cre01.g028650.t1.2	137.026	0.388752	0.335341	1.15927	0.246344	0.689199	138.914	0.126834	0.282769	0.448542	0.653762	0.999889	114.814	-0.27173	0.312935	-0.868328	0.385215	0.795143	122.565	0.26796	0.235179	1.13939	0.254543	0.661586	140.071	0.249412	0.291775	0.85481	0.392656	0.698877	140.074	0.708983	0.279226	2.53911	0.0111136	0.12239	123.545	0.465755	0.277071	1.681	0.0927635	0.22319	105.121	-0.517904	0.343822	-1.50631	0.131987	0.335935	125.994
Cre01.g028777.t1.2	6.68649	-1.2232	1.01215	-1.20852	0.226847		2.48528	1.68545	1.13845	1.48049	0.138743	0.999889	3.27579	2.88061	1.06547	2.7036	0.00685923	0.0863914	1.19223	0.270909	1.08267	0.250223	0.802415		4.08167	-2.11213	1.0339	-2.04287	0.0410652	0.192469	1.39047	0.745029	1.27856	0.58271	0.560089		3.57452	2.89205	0.934187	3.0958	0.00196285	0.0103809	12.1354	0.228631	0.717646	0.318585	0.750042	0.86602	5.81756
Cre01.g028850.t1.2	162.398	-0.106679	0.321788	-0.331519	0.740253	0.939383	165.621	-0.206196	0.209152	-0.985868	0.324198	0.999889	152.837	-0.11055	0.234022	-0.472393	0.636646	0.913268	190.282	0.712746	0.153717	4.63673	3.53961e-06	0.000184463	217.627	-0.873424	0.259058	-3.37154	0.000747482	0.00929397	161.3	0.34367	0.192259	1.78754	0.0738503	0.354371	209.729	1.22064	0.187412	6.51311	7.36085e-11	2.37446e-09	134.61	0.110464	0.331455	0.333269	0.738931	0.860172	174.305
Cre01.g028900.t1.3	27.2647	0.678508	0.533237	1.27243	0.203219	0.641701	30.7203	0.00842418	0.306536	0.0274819	0.978075	0.999889	24.5446	-0.68633	0.401446	-1.70964	0.0873316	0.44342	33.6386	0.72712	0.219038	3.31961	0.000901418	0.0187608	32.5923	-0.142692	0.455191	-0.313477	0.753918	0.914405	30.1035	0.528198	0.331162	1.59498	0.110716	0.432461	30.3223	0.666692	0.309138	2.15662	0.0310355	0.0986411	16.8618	1.04133	0.597952	1.74149	0.0815973	0.24951	30.5303
Cre01.g028950.t1.2	74.6543	-0.136323	0.390702	-0.348918	0.727151	0.936109	72.8644	-0.0994455	0.259707	-0.382914	0.701784	0.999889	67.6621	0.0193021	0.271186	0.0711767	0.943257	0.991718	76.2013	0.537648	0.16374	3.28356	0.00102506	0.0207891	48.9376	-0.0885316	0.360722	-0.245429	0.806124	0.935473	61.12	-0.149222	0.249427	-0.598257	0.549668	0.832159	59.7735	-0.0586658	0.247923	-0.236629	0.812945	0.903588	44.7735	0.330078	0.425915	0.774985	0.438349	0.659157	71.8842
Cre01.g029000.t1.2	19.435	1.03481	0.641721	1.61255	0.106843	0.483998	23.1347	0.109381	0.336764	0.3248	0.745332	0.999889	17.5302	-0.946775	0.513796	-1.84271	0.0653718	0.380018	13.2869	-1.29075	0.358887	-3.59653	0.000322487	0.00843865	39.025	-3.42627	0.572334	-5.98649	2.14412e-09	1.31005e-07	15.1041	-1.25844	0.484033	-2.5999	0.00932517	0.110085	42.4646	2.18258	0.358464	6.08872	1.13819e-09	2.97221e-08	13.2473	-0.731725	0.718677	-1.01815	0.308604	0.549709	19.572
Cre01.g029050.t1.2	81.8508	-0.502068	0.362979	-1.38319	0.166608	0.59953	68.7137	-0.0392685	0.220781	-0.177862	0.858831	0.999889	68.6378	0.454921	0.281583	1.61558	0.106185	0.489655	55.0849	-0.121232	0.201011	-0.603112	0.546434	0.863597	55.7427	-0.536615	0.343406	-1.56263	0.11814	0.372808	57.0694	-0.0952302	0.238638	-0.399058	0.689851	0.896221	63.5534	0.442224	0.243991	1.81246	0.0699148	0.18174	90.5865	-1.15496	0.355671	-3.24727	0.00116517	0.0100877	68.102
Cre01.g029100.t1.2	26.7081	-0.600952	0.502539	-1.19583	0.231762	0.673434	33.5715	-0.96888	0.329516	-2.94031	0.00327884	0.339452	34.4316	-0.379555	0.386656	-0.981634	0.32628	0.759679	37.379	0.252975	0.287781	0.879054	0.379372	0.771508	18.8965	0.214766	0.494393	0.434404	0.663995	0.874719	30.7602	-0.496927	0.343864	-1.44513	0.148422	0.497777	28.1404	-0.708359	0.378266	-1.87265	0.0611172	0.16451	23.1929	-0.143536	0.509063	-0.281962	0.777973	0.881788	36.9498
Cre01.g029150.t1.2	97.2212	-1.22078	0.336564	-3.62719	0.000286522	0.00687013	58.7159	0.0666146	0.312518	0.213154	0.831207	0.999889	72.8522	1.27445	0.330969	3.85066	0.000117802	0.00328025	45.1645	-0.172639	0.260372	-0.663049	0.507299	0.846595	25.5823	0.330979	0.460901	0.718113	0.472688	0.76397	43.1946	-0.488127	0.343823	-1.4197	0.155695	0.507732	38.4762	-0.80898	0.392471	-2.06125	0.0392796	0.118504	116.224	-0.676908	0.395583	-1.71116	0.0870507	0.260037	71.6278
Cre01.g029200.t1.3	10.7198	0.339194	0.776519	0.436813	0.662247		11.982	-0.215214	0.578463	-0.372045	0.70986	0.999889	10.2992	-0.558855	0.73421	-0.761165	0.446559	0.835232	11.556	0.217195	0.448704	0.484049	0.628351	0.902519	4.80865	0.251576	0.924771	0.272041	0.78559	0.928717	8.96116	-0.781259	0.673302	-1.16034	0.24591	0.616517	8.14702	-1.01821	0.751371	-1.35513	0.175376	0.347921	16.2249	-0.314856	0.590467	-0.533233	0.593872	0.771327	13.9753
Cre01.g029250.t1.2	32.4736	-0.211459	0.504759	-0.418931	0.675267	0.924712	28.4276	0.0411302	0.356624	0.115332	0.908182	0.999889	26.3061	0.249659	0.40306	0.619409	0.535647	0.876645	15.1562	-1.66037	0.366745	-4.52731	5.97379e-06	0.000290481	21.8445	-1.86968	0.486423	-3.84374	0.000121174	0.00204017	18.9102	-1.04307	0.415563	-2.51	0.012073	0.128119	28.766	0.835462	0.333364	2.50616	0.0122052	0.0471613	36.0907	-1.31876	0.451497	-2.92087	0.00349057	0.0244486	26.5161
Cre01.g029300.t1.2	506.251	0.174807	0.263491	0.663427	0.507057	0.856031	565.882	-0.231534	0.15503	-1.49348	0.135312	0.999889	498.59	-0.418019	0.185034	-2.25915	0.0238738	0.207951	595.231	0.483673	0.143134	3.37917	0.000727056	0.0157266	340.277	0.757206	0.250863	3.01841	0.00254105	0.0250437	509.778	0.0390606	0.159796	0.244441	0.806889	0.939233	410.374	-0.711978	0.1662	-4.28387	1.8367e-05	0.000193266	346.411	-0.220414	0.278029	-0.792773	0.42791	0.651899	538.883
Cre01.g029350.t1.2	45.482	0.474399	0.452224	1.04904	0.294162	0.729989	49.7163	0.00252689	0.314186	0.00804267	0.993583	0.999889	41.1507	-0.487806	0.363344	-1.34255	0.179418	0.610851	37.2765	-0.323483	0.281336	-1.14981	0.250223	0.658362	20.4915	0.727676	0.469635	1.54945	0.121273	0.378362	37.9255	-0.462627	0.326905	-1.41517	0.157018	0.510129	31.844	-1.18487	0.356835	-3.32049	0.000898585	0.00541734	39.1565	0.0423916	0.425838	0.0995487	0.920703	0.960198	49.8893
Cre01.g029400.t1.2	22.233	0.553416	0.566347	0.977167	0.328486	0.753654	20.2842	0.511191	0.37434	1.36558	0.17207	0.999889	15.6929	-0.0653515	0.482047	-0.135571	0.892161	0.979473	14.8862	0.0759541	0.323491	0.234795	0.814368	0.956984	8.00083	1.30075	0.724345	1.79576	0.0725327	0.278558	14.5948	-0.0981579	0.422756	-0.232185	0.816394	0.942599	10.8869	-1.37343	0.55396	-2.47929	0.0131644	0.0501466	22.4098	0.155478	0.53751	0.289256	0.772386	0.878015	21.213
Cre01.g029450.t1.3	171.59	-0.196553	0.300424	-0.654253	0.512949	0.859373	167.529	-0.173598	0.263016	-0.660029	0.509235	0.999889	156.976	0.0112877	0.291911	0.0386684	0.969155	0.995895	154.716	0.185316	0.243582	0.760794	0.44678	0.810634	92.8643	-0.0482798	0.394345	-0.12243	0.902558	0.969164	133.392	-0.411518	0.345094	-1.19248	0.233073	0.602552	128.318	-0.360361	0.276252	-1.30446	0.192076	0.369335	147.717	0.163187	0.312383	0.522395	0.601396	0.777289	180.671
Cre01.g029500.t1.2	89.7225	0.280582	0.356095	0.78794	0.430732	0.815834	87.4357	0.145705	0.256646	0.567725	0.570221	0.999889	73.3289	-0.144718	0.296578	-0.487959	0.625579	0.910655	70.3891	0.0303499	0.257586	0.117824	0.906207	0.978959	75.5937	0.280308	0.352963	0.794156	0.427105	0.728457	81.8819	0.504242	0.287244	1.75544	0.0791832	0.368663	71.9838	0.230758	0.260746	0.884994	0.37616	0.571235	88.2551	-0.997631	0.341441	-2.92182	0.00347988	0.0243884	79.7035
Cre01.g029550.t1.3	67.6575	-0.977788	0.371505	-2.63196	0.00848935	0.102465	57.1908	-0.42243	0.240326	-1.75774	0.0787913	0.971633	64.259	0.536169	0.264801	2.0248	0.0428879	0.298991	56.9142	0.219455	0.197347	1.11202	0.266127	0.674831	50.4868	1.00493	0.368864	2.72438	0.0064422	0.0515643	64.0955	0.61181	0.232122	2.63572	0.0083958	0.103515	46.4043	-0.381629	0.273952	-1.39305	0.163605	0.33178	111.345	-0.85477	0.376421	-2.27078	0.0231602	0.104526	72.2978
Cre01.g029600.t1.2	18.3868	0.941202	0.678536	1.38711	0.165409	0.597479	18.066	0.562652	0.410263	1.37144	0.170237	0.999889	12.9833	-0.402235	0.566859	-0.709586	0.477961	0.850448	11.8441	-0.275834	0.440256	-0.62653	0.530967	0.858284	22.0302	0.201916	0.455541	0.443243	0.65759	0.870816	19.0206	1.16932	0.365504	3.19918	0.00137817	0.0311856	16.8037	0.967178	0.399824	2.41901	0.0155627	0.0573838	36.3648	-1.60487	0.463687	-3.46111	0.000537945	0.00530306	17.0699
Cre01.g029650.t1.3	127.759	0.204986	0.31228	0.656419	0.511555	0.858092	122.876	0.115458	0.217723	0.530295	0.595907	0.999889	104.674	-0.100493	0.264631	-0.379746	0.704134	0.933924	89.5484	-0.301916	0.199631	-1.51237	0.130439	0.494493	83.6268	-0.473539	0.299386	-1.5817	0.113718	0.365504	94.3833	-0.246619	0.237573	-1.03808	0.299233	0.669544	101.73	0.233144	0.231403	1.00752	0.313683	0.509395	121.658	0.115447	0.339726	0.339824	0.733989	0.856749	130.338
Cre01.g029700.t1.2	147.352	-0.444514	0.324706	-1.36897	0.171008	0.604317	124.032	0.0109054	0.270929	0.0402521	0.967892	0.999889	122.587	0.445259	0.291277	1.52865	0.126352	0.527468	101.152	-0.0436096	0.247287	-0.176353	0.860017	0.96852	169.918	-1.58486	0.360769	-4.39301	1.11792e-05	0.00026483	103.995	-0.0217762	0.317436	-0.0686004	0.945308	0.984041	173.178	1.57128	0.270292	5.81328	6.1259e-09	1.40105e-07	200.822	-1.65059	0.331874	-4.97355	6.5739e-07	1.68865e-05	120.147
Cre01.g029750.t1.3	243.024	0.0343515	0.402736	0.0852954	0.932027	0.986158	221.06	0.159459	0.402998	0.395681	0.69234	0.999889	194.8	0.118982	0.369211	0.322259	0.747256	0.94542	178.389	0.0441195	0.397656	0.110949	0.911657	0.97955	118.365	0.779121	0.50678	1.53739	0.124197	0.384463	179.529	0.0156556	0.428015	0.0365772	0.970822	0.991535	144.807	-0.755711	0.417007	-1.81223	0.0699512	0.181768	178.986	-0.291078	0.371984	-0.782502	0.43392	0.656189	207.85
Cre01.g029800.t1.2	26.8689	-1.67923	0.606974	-2.76656	0.00566512	0.076472	18.4279	-0.651251	0.502411	-1.29625	0.194889	0.999889	24.8461	0.997652	0.409581	2.43578	0.0148595	0.150295	15.8084	-0.350934	0.439208	-0.799016	0.424281	0.796991	8.48562	-0.153277	0.69961	-0.21909	0.82658	0.94367	14.857	-0.882984	0.496679	-1.77778	0.0754405	0.358793	14.5475	-0.730136	0.454524	-1.60638	0.108191	0.248325	28.7015	0.142586	0.564804	0.252452	0.800692	0.895932	26.1154
Cre01.g029850.t1.2	173.201	-2.3299	0.314483	-7.40866	1.27584e-13	3.50627e-11	85.0832	-0.622014	0.23857	-2.60726	0.00912689	0.560675	143.709	1.70004	0.231527	7.34276	2.09239e-13	3.92097e-11	66.8054	-0.612696	0.192446	-3.18373	0.00145389	0.0271665	106.398	-0.982232	0.30657	-3.20394	0.0013556	0.0149305	83.8573	0.076997	0.232716	0.330863	0.740748	0.916059	110.227	1.06524	0.225398	4.72602	2.28963e-06	3.03962e-05	506.328	-2.21735	0.442962	-5.00575	5.56462e-07	1.4682e-05	126.448
Cre01.g029900.t1.2	59.7954	-1.04228	0.399568	-2.60852	0.00909345	0.107576	40.1272	0.022983	0.295086	0.0778858	0.937919	0.999889	46.393	1.06439	0.303121	3.51143	0.000445699	0.010132	31.9688	-0.061932	0.234849	-0.26371	0.792004	0.952068	37.6733	-0.302563	0.362656	-0.834297	0.404113	0.708576	36.2024	0.313446	0.286461	1.0942	0.273866	0.645691	38.0135	0.622324	0.275173	2.26157	0.0237238	0.0801361	153.324	-1.87688	0.43116	-4.35309	1.34231e-05	0.000227529	49.6349
Cre01.g029950.t1.2	450.289	0.284624	0.3145	0.905006	0.365462	0.779103	604.777	-0.559968	0.38549	-1.45261	0.146331	0.999889	538.197	-0.854986	0.41472	-2.0616	0.0392458	0.286713	567.017	-0.0104428	0.343455	-0.030405	0.975744	0.995491	508.116	-0.110838	0.39018	-0.28407	0.776357	0.924929	584.313	0.0263673	0.401032	0.0657487	0.947578	0.984832	574.869	0.147814	0.420703	0.35135	0.725326	0.84956	368.966	-1.26448	0.30218	-4.18452	2.85764e-05	0.000443753	560.519
Cre01.g030050.t1.2	1241.71	0.25046	0.252859	0.99051	0.321925	0.749168	1318.57	-0.0740115	0.175502	-0.421714	0.673234	0.999889	1133.74	-0.33619	0.197836	-1.69933	0.0892564	0.447314	1574.64	0.871737	0.182419	4.77877	1.76368e-06	0.000100848	956.981	-0.408643	0.230112	-1.77584	0.0757587	0.286342	1081.5	-0.183565	0.179016	-1.02541	0.305169	0.673888	1148.85	0.230415	0.170975	1.34765	0.17777	0.351254	806.062	0.0566092	0.264199	0.214267	0.830338	0.911933	1251.8
Cre01.g030150.t1.2	23.1889	0.36566	0.542371	0.674187	0.500192	0.851748	23.8864	0.0499029	0.367412	0.135823	0.891962	0.999889	19.9759	-0.330507	0.467264	-0.707325	0.479365	0.850448	20.0768	0.0644273	0.321213	0.200575	0.841031	0.96352	10.6536	0.758246	0.610759	1.24148	0.214428	0.51973	18.4342	-0.329967	0.410146	-0.804513	0.421101	0.757618	15.3302	-1.08955	0.480609	-2.26702	0.0233893	0.079382	11.424	1.10475	0.711336	1.55306	0.120409	0.31856	22.7855
Cre01.g030200.t1.2	424.043	-0.328694	0.283207	-1.16061	0.245799	0.688252	388.238	-0.111743	0.259849	-0.430031	0.667173	0.999889	373.423	0.204773	0.273403	0.748977	0.453871	0.838953	312.223	-0.169123	0.270909	-0.624283	0.532442	0.858623	177.732	0.867381	0.292317	2.96726	0.00300465	0.0284714	314.335	-0.274978	0.271282	-1.01362	0.310762	0.677252	254.582	-1.13832	0.257433	-4.42181	9.78797e-06	0.000111201	366.587	0.105736	0.323479	0.32687	0.743766	0.862722	421.13
Cre01.g030250.t1.2	33.0022	0.184858	0.465175	0.397394	0.691077	0.928318	31.6382	0.125688	0.293491	0.428251	0.668469	0.999889	27.1081	-0.0742732	0.378204	-0.196384	0.844309	0.968093	28.3687	0.300067	0.245132	1.2241	0.220913	0.627576	30.9002	-0.432598	0.411133	-1.05221	0.292704	0.61035	28.0703	0.292154	0.324636	0.899944	0.36815	0.721215	30.7886	0.732138	0.302958	2.41663	0.0156649	0.0576536	33.1428	-0.292214	0.444258	-0.657758	0.510693	0.716577	32.2824
Cre01.g030300.t1.3	0.124724	0.496153	4.56191	0.10876	0.913393		0.256352	-0.501663	3.01786	-0.166231	0.867975		0.184162	-1.00507	4.17449	-0.240764	0.809738		0.118945	-0.82886	3.15191	-0.262971	0.792573		0.114324	0.779595	4.08047	0.191055	0.848483		0.257361	0.156473	2.99495	0.0522458	0.958333		0.143724	-0.606355	3.64206	-0.166487	0.867774		0						0.203947
Cre01.g030300.t2.1	0.884663	-0.72676	2.35795	-0.308216	0.757918		0.771611	-0.477544	1.7341	-0.275384	0.783021		0.838336	0.212712	1.92927	0.110255	0.912207		0.453151	-1.42404	1.85601	-0.767259	0.442928		0.739112	2.9368	2.38445	1.23165	0.21808		1.11971	1.07408	1.50596	0.713218	0.475711		0.424847	-1.74101	2.46248	-0.707017	0.479556		0.175317	0.74982	4.50942	0.166279	0.867938		0.756671
Cre01.g030350.t1.1	7.0471	-0.298544	0.90224	-0.330892	0.740726		7.16791	-0.289437	0.605992	-0.477626	0.632917	0.999889	6.9862	-0.0250608	0.734149	-0.0341359	0.972769	0.99663	4.76833	-1.08522	0.612887	-1.77067	0.0766158	0.375211	7.43969	0.380451	0.698591	0.544598	0.58603	0.835877	7.90245	0.621862	0.568274	1.0943	0.273824	0.645691	6.7486	0.244685	0.620896	0.394084	0.693519	0.828255	6.49108	-1.03426	0.895637	-1.15478	0.248182	0.484077	6.9262
Cre01.g030400.t1.3	3.35038	2.00915	1.52326	1.31899	0.187174		3.81023	0.44533	0.857583	0.519285	0.603562	0.999889	2.43792	-1.57676	1.41725	-1.11255	0.265902	0.709787	3.25199	0.372293	0.716511	0.519592	0.603348		3.31459	0.880881	1.04714	0.841229	0.40022	0.704126	3.71154	0.866232	0.842305	1.02841	0.303759	0.67283	2.69163	-0.0103195	0.96977	-0.0106412	0.99151	0.995835	2.08866	0.634198	1.49543	0.424092	0.671499		3.33608
Cre01.g030450.t1.3	52.9665	0.0750364	0.435842	0.172164	0.863308	0.975431	50.3673	0.0919205	0.281286	0.326787	0.743829	0.999889	44.3929	-0.00864208	0.307692	-0.0280868	0.977593	0.997309	40.0827	-0.0596542	0.220667	-0.270336	0.786902	0.950991	34.1229	-0.0437567	0.409637	-0.106818	0.914933	0.973396	41.294	-0.00935608	0.287193	-0.0325777	0.974011	0.992845	39.9616	0.0357024	0.265638	0.134403	0.893084	0.94737	36.7875	0.484914	0.450873	1.0755	0.282151	0.519981	51.1512
Cre01.g030500.t1.2	565.595	-1.35567	0.285291	-4.75189	2.01527e-06	9.51525e-05	389.616	-0.332407	0.200132	-1.66093	0.0967268	0.999889	488.155	1.01407	0.211377	4.79745	1.60702e-06	7.84665e-05	326.119	-0.204987	0.184691	-1.10989	0.267047	0.675732	287.178	0.219119	0.266755	0.821424	0.411405	0.715447	362.478	0.0769758	0.202747	0.379664	0.704195	0.901499	327.282	-0.135562	0.184549	-0.73456	0.462607	0.649028	656.39	-0.674292	0.363946	-1.85272	0.0639219	0.215263	473.688
Cre01.g030550.t1.2	89.1967	-0.0422571	0.342093	-0.123525	0.901691	0.982297	85.0651	-0.00288734	0.216275	-0.0133503	0.989348	0.999889	76.6591	0.0304907	0.262219	0.11628	0.907431	0.982153	71.5036	0.049405	0.17007	0.290498	0.771436	0.946729	62.3167	-0.588357	0.311479	-1.88891	0.0589035	0.244433	67.4717	-0.24772	0.234301	-1.05727	0.290388	0.660572	75.202	0.34852	0.217645	1.60132	0.109305	0.249956	61.3453	0.0508378	0.369085	0.13774	0.890446	0.94352	83.017
Cre01.g030600.t1.3	42.9555	-0.285433	0.425298	-0.671136	0.502134	0.852641	49.5286	-0.558312	0.289391	-1.92927	0.0536977	0.911308	47.8032	-0.280206	0.337637	-0.829903	0.406593	0.809523	51.4803	0.289405	0.236283	1.22482	0.220642	0.627218	16.9885	2.42907	0.577918	4.20314	2.63236e-05	0.000542668	42.7282	-0.420706	0.310183	-1.35632	0.174999	0.532461	30.5441	-2.83732	0.465471	-6.09559	1.09032e-09	2.85769e-08	28.4595	1.72058	0.553578	3.10811	0.00188289	0.0148267	57.6606
Cre01.g030650.t1.2	19.5679	0.348826	0.584326	0.596971	0.550526	0.882037	19.5003	0.087604	0.372297	0.235307	0.813971	0.999889	16.1842	-0.272275	0.477077	-0.570716	0.568193	0.890699	14.1891	-0.32239	0.375959	-0.857516	0.39116	0.778374	12.7067	-0.406571	0.583682	-0.696563	0.486076	0.774544	14.8987	-0.289466	0.449828	-0.643503	0.519898	0.816103	15.7411	0.114284	0.395935	0.288644	0.772854	0.879532	13.3203	0.539277	0.635754	0.848248	0.3963	0.62624	19.2673
Cre01.g030750.t1.3	50.1492	-0.5065	0.479302	-1.05674	0.290628	0.727363	70.5354	-1.1259	0.310637	-3.62449	0.000289536	0.0994731	71.0816	-0.619873	0.332913	-1.86197	0.0626075	0.371175	59.56	-0.658683	0.247971	-2.65629	0.0079006	0.0913957	25.6245	0.792689	0.500677	1.58323	0.113368	0.365075	60.9074	-0.917102	0.328121	-2.79501	0.00518981	0.0771984	52.3512	-1.71795	0.320762	-5.35584	8.516e-08	1.56068e-06	35.7477	0.27923	0.477486	0.584791	0.558688	0.748813	76.8515
Cre01.g030800.t1.2	152.286	-0.335796	0.305206	-1.10023	0.271233	0.711006	141.427	-0.160076	0.195933	-0.816995	0.413931	0.999889	136.291	0.168697	0.23341	0.722751	0.469833	0.846015	128.816	0.1595	0.189215	0.842953	0.399255	0.784223	121.954	-0.328243	0.273047	-1.20215	0.229306	0.53926	126.186	0.0733745	0.204089	0.359521	0.719205	0.908412	132.588	0.404784	0.194653	2.07951	0.0375704	0.114364	113.174	-0.249048	0.331347	-0.751623	0.452278	0.669134	140.705
Cre01.g030850.t1.2	176.604	-0.116752	0.327637	-0.356346	0.721581	0.934375	163.982	0.00391678	0.230405	0.0169995	0.986437	0.999889	150.286	0.107868	0.239742	0.449933	0.652759	0.917671	138.567	0.0481867	0.152768	0.315424	0.75244	0.940398	141.602	-0.420185	0.26733	-1.57178	0.116001	0.368902	141.303	0.0813246	0.206069	0.394647	0.693103	0.898121	152.552	0.508139	0.199082	2.55241	0.010698	0.0425493	164.992	-0.544398	0.314944	-1.72855	0.0838889	0.254017	163.014
Cre01.g030900.t1.3	5.13791	0.538658	1.0725	0.502246	0.615494		4.87828	0.484667	0.694977	0.697386	0.485561	0.999889	3.8169	-0.081949	0.941511	-0.0870399	0.93064	0.98913	3.83841	0.199737	0.703659	0.283855	0.776521		4.69775	-0.741953	0.901824	-0.822725	0.410664	0.715049	3.86428	0.280924	0.78463	0.358034	0.720318	0.90876	4.83134	1.02163	0.709924	1.43907	0.15013	0.312079	2.75143	1.90917	1.4062	1.35768	0.174565		4.91015
Cre01.g030950.t1.1	33.4321	0.169814	0.492249	0.344975	0.730113	0.936124	40.2126	-0.351551	0.33568	-1.04728	0.29497	0.999889	35.9947	-0.532683	0.381745	-1.39539	0.162898	0.586576	39.9838	0.28461	0.249333	1.14149	0.253667	0.660588	30.9396	0.0900803	0.446294	0.201841	0.840041	0.948013	37.6925	0.069013	0.335911	0.20545	0.837221	0.949991	35.317	-0.0192545	0.348013	-0.0553269	0.955878	0.978105	29.4663	0.151734	0.502434	0.301999	0.762653	0.873801	42.7636
Cre01.g031050.t1.1	0						0						0						0						0						0						0						0						0
Cre01.g031050.t2.1	0.50029	-0.899211	3.42686	-0.262401	0.793012		0.171658	0.594809	3.64971	0.162974	0.870539		0.130575	1.47954	4.17078	0.35474	0.722785		0						0.172989	-1.14396	4.08047	-0.28035	0.779209		0						0.15022	1.44369	3.64971	0.395564	0.692426		0.252452	-2.01837	4.34449	-0.464582	0.642231		0
Cre01.g031100.t1.2	991.914	0.113207	0.268963	0.420901	0.673827	0.924596	949.95	0.0836395	0.192021	0.435575	0.663145	0.999889	826.824	-0.0406447	0.199749	-0.203479	0.838761	0.968093	796.085	0.0953628	0.190578	0.500388	0.616802	0.897411	624.303	-0.179092	0.312336	-0.573394	0.566378	0.823573	755.188	-0.143701	0.209391	-0.686279	0.492537	0.801041	755.065	0.041114	0.225289	0.182494	0.855195	0.925953	634.244	0.0584629	0.264299	0.2212	0.824937	0.909146	894.529
Cre01.g031250.t1.2	77.0703	0.0521859	0.390327	0.133698	0.893642	0.981458	72.181	0.114831	0.285447	0.402285	0.687474	0.999889	63.5231	0.0572862	0.29961	0.191203	0.848367	0.969053	60.01	0.101686	0.242029	0.420139	0.674384	0.915537	72.6994	0.0568063	0.379689	0.149613	0.88107	0.960846	70.5777	0.611129	0.288463	2.11857	0.0341269	0.234465	66.4288	0.557823	0.285822	1.95165	0.0509801	0.144193	47.71	-0.306178	0.41559	-0.73673	0.461287	0.675647	65.0514
Cre01.g031300.t1.3	64.8423	-0.55968	0.424917	-1.31715	0.187788	0.62526	51.4525	0.00920698	0.318692	0.0288899	0.976952	0.999889	51.8546	0.555145	0.309686	1.79261	0.0730359	0.40544	34.1876	-0.67851	0.278022	-2.4405	0.0146671	0.136612	28.8892	0.215169	0.460603	0.467146	0.640395	0.863801	40.7711	-0.182071	0.337873	-0.538876	0.589973	0.851664	36.9679	-0.394421	0.307617	-1.28218	0.199779	0.378532	50.4714	-0.127885	0.408613	-0.312973	0.754301	0.868463	53.1555
Cre01.g031350.t1.2	4.13105	-0.134341	1.15549	-0.116263	0.907444		3.43263	0.264121	0.793981	0.332654	0.739396	0.999889	3.16657	0.3726	1.01693	0.366395	0.71407	0.934704	3.23802	0.485703	0.7567	0.64187	0.520958		2.63366	1.42886	1.23858	1.15362	0.248655	0.560223	3.43118	0.740239	0.82305	0.899385	0.368447	0.721414	2.26082	-0.678398	1.08502	-0.625242	0.531812	0.706132	1.40696	0.315371	1.80634	0.174591	0.861401		2.8676
Cre01.g031400.t1.2	0.149354	0.499767	4.56178	0.109555	0.912762		0.667548	-1.40762	2.17345	-0.647642	0.517216		0.594264	-1.95512	2.70301	-0.723312	0.469488		0.709788	0.0600471	1.55866	0.0385248	0.969269		0.790328	1.8444	2.22324	0.829598	0.406766		1.08635	1.37307	1.66034	0.826983	0.408247		0.58225	-0.56389	2.19366	-0.257054	0.797137		0.175317	0.74982	4.50942	0.166279	0.867938		0.81363
Cre01.g031450.t1.2	3.44142	1.34512	1.36174	0.987799	0.323251		5.08571	-0.405465	0.75955	-0.533822	0.593465	0.999889	3.94709	-1.74379	1.18898	-1.46662	0.142479	0.553054	4.74099	0.0515056	0.612167	0.0841365	0.932948	0.986495	1.5309	2.88505	1.75626	1.64272	0.10044		4.12731	-0.478622	0.888014	-0.53898	0.589901	0.851664	2.90499	-3.38159	1.44212	-2.34488	0.0190333	0.0673058	3.98287	-0.405523	1.08266	-0.374561	0.707987		5.10234
Cre01.g031500.t1.2	16.4443	-1.61562	0.61625	-2.6217	0.00874925	0.104496	13.5142	-0.928968	0.430193	-2.15942	0.0308174	0.792661	17.258	0.677788	0.440946	1.53712	0.124263	0.524713	17.4484	0.629282	0.319864	1.96735	0.0491434	0.295328	17.0367	-1.47157	0.529078	-2.78139	0.00541263	0.0446944	12.8287	-0.364788	0.460052	-0.792928	0.42782	0.762755	19.0456	1.11339	0.35377	3.14722	0.00164831	0.00899719	21.3245	-0.272835	0.563135	-0.484493	0.628036	0.794042	18.5724
Cre01.g031550.t1.3	5.13161	-0.647635	1.04478	-0.619879	0.535338		4.20287	-0.0386992	0.715932	-0.0540543	0.956892	0.999889	4.458	0.56249	0.807695	0.696414	0.48617	0.85349	3.53883	-0.0562072	0.638693	-0.0880035	0.929874		4.00382	-0.969351	0.931716	-1.04039	0.298157	0.615296	3.52338	-0.157393	0.777839	-0.202346	0.839646	0.950499	4.51597	0.811065	0.682341	1.18865	0.234577	0.421925	4.62952	0.449719	1.05826	0.424959	0.670867		5.10517
Cre01.g031600.t1.2	113.046	-1.60458	0.430938	-3.72345	0.00019652	0.00501499	66.353	-0.223657	0.351343	-0.636578	0.5244	0.999889	91.7606	1.37796	0.254822	5.40752	6.39021e-08	4.32259e-06	60.3096	0.0938194	0.218736	0.428916	0.667984	0.913153	124.759	-1.79154	0.320248	-5.59424	2.21596e-08	1.06484e-06	62.4199	0.201672	0.260694	0.773594	0.439171	0.770268	119.739	1.9961	0.232879	8.57138	1.02249e-17	7.51479e-16	242.354	-2.23596	0.341213	-6.55298	5.63994e-11	5.22008e-09	77.4694
Cre01.g031650.t1.3	61.5308	-0.699737	0.437027	-1.60113	0.109348	0.488942	71.6123	-0.878824	0.321349	-2.73479	0.00624194	0.450892	74.3178	-0.184264	0.293361	-0.628112	0.529931	0.874255	65.4445	-0.244486	0.216801	-1.1277	0.259448	0.667035	23.4469	1.95642	0.477813	4.09453	4.23021e-05	0.000823063	62.1221	-0.667235	0.28147	-2.37054	0.0177622	0.159668	47.2506	-2.62621	0.370898	-7.08067	1.43458e-12	5.91163e-11	80.8151	-1.28796	0.464725	-2.77146	0.00558064	0.0348775	76.6245
Cre01.g031700.t1.3	0						0						0						0						0						0						0						0						0
Cre01.g031700.t2.1	0						0						0						0						0						0						0						0						0
Cre01.g031700.t3.1	0						0.0875444	-0.944043	3.64971	-0.258663	0.795896		0.0893051	-0.491135	4.18125	-0.117461	0.906495		0.25345	0.837951	2.1736	0.385513	0.699857		0						0.0732751	-0.283098	3.64971	-0.0775672	0.938172		0.0702807	-0.0951573	3.64971	-0.0260726	0.979199		0.252452	-2.01837	4.34449	-0.464582	0.642231		0.0990546
Cre01.g031750.t1.2	82.182	0.672961	0.407547	1.65125	0.0986882	0.46617	77.433	0.443228	0.353436	1.25405	0.209823	0.999889	58.4108	-0.239723	0.378619	-0.633152	0.526634	0.872293	67.6738	0.484689	0.330673	1.46577	0.142712	0.517072	34.0524	0.721194	0.437941	1.64678	0.0996026	0.337668	55.0476	-0.170011	0.368019	-0.461961	0.644109	0.876861	45.4435	-0.882602	0.373676	-2.36194	0.0181794	0.0648977	29.7815	1.5842	0.48949	3.23644	0.0012103	0.010409	66.282
Cre01.g031800.t1.3	9.20872	0.881466	0.828511	1.06392	0.287367		8.18528	0.647964	0.511288	1.26732	0.205042	0.999889	5.69273	-0.226058	0.747251	-0.30252	0.762256	0.947657	5.2833	-0.126258	0.496247	-0.254425	0.799167	0.954134	8.13848	-0.143432	0.701986	-0.204323	0.838101	0.947148	7.01903	0.756465	0.560094	1.3506	0.176823	0.53537	6.96812	0.912803	0.568399	1.60592	0.108291	0.248434	5.8747	0.874142	0.983506	0.888802	0.37411	0.608381	7.56684
Cre01.g031850.t1.1	6.12689	1.10745	1.0533	1.05141	0.293071		8.9226	-0.275149	0.522147	-0.526956	0.598224	0.999889	7.22645	-1.46292	0.790986	-1.84948	0.0643879	0.376261	7.38954	-0.232258	0.465233	-0.499228	0.617619	0.897753	6.56568	-1.58203	0.781051	-2.02551	0.042815	0.198602	6.67679	-1.01507	0.624119	-1.62641	0.103863	0.419609	9.20591	0.577479	0.496674	1.16269	0.244955	0.434239	2.64364	1.87324	1.42909	1.31079	0.189929		8.67632
Cre01.g031900.t1.3	0.772546	-1.94876	2.69758	-0.722411	0.470042		0.171658	0.594809	3.64971	0.162974	0.870539		0.296953	2.53571	3.04402	0.833014	0.404837		0						0.134961	-1.14396	4.08047	-0.28035	0.779209		0						0.117236	1.44369	3.64971	0.395564	0.692426		0.716164	1.17705	2.50906	0.469119	0.638984		0.395856
Cre01.g031950.t1.3	7.69585	1.73798	1.01341	1.71499	0.0863477		8.26923	0.487346	0.572463	0.851315	0.394594	0.999889	5.33152	-1.24537	0.949349	-1.31182	0.189581	0.626232	4.751	-0.675028	0.576955	-1.16999	0.242007	0.648936	3.91597	0.0895909	0.968749	0.092481	0.926316	0.976179	5.58779	-0.296399	0.735498	-0.402991	0.686955	0.895076	5.18848	-0.373845	0.708417	-0.527719	0.597694	0.758043	4.18472	2.15719	1.18349	1.82274	0.0683423		7.84783
Cre01.g032000.t1.3	33.0746	0.673443	0.489415	1.37602	0.168817	0.600976	37.1631	0.0353766	0.292289	0.121033	0.903665	0.999889	29.7438	-0.656324	0.377515	-1.73854	0.0821164	0.427764	37.8863	0.554945	0.230684	2.40565	0.0161437	0.145967	20.9865	0.264373	0.463042	0.570949	0.568034	0.824926	29.8963	-0.184741	0.316695	-0.583341	0.559664	0.838113	26.9212	-0.44541	0.328112	-1.35749	0.174624	0.346912	12.1918	1.96158	0.717016	2.73575	0.00622385	0.0383021	34.262
Cre01.g032050.t1.2	58.1436	0.478455	0.403527	1.18568	0.235747	0.677029	61.1392	0.0869151	0.25815	0.336685	0.736355	0.999889	49.9288	-0.401521	0.31282	-1.28355	0.199299	0.640058	53.9996	0.24902	0.196858	1.26498	0.20588	0.609497	55.1672	-0.0415757	0.343366	-0.121083	0.903626	0.969825	56.1778	0.400331	0.265011	1.51062	0.130886	0.46793	54.5474	0.444013	0.250515	1.7724	0.0763276	0.194363	36.5472	-0.146685	0.448672	-0.326931	0.74372	0.862722	54.9408
Cre01.g032100.t1.3	13.0868	-0.564061	0.685674	-0.822637	0.410714	0.805843	10.5865	-0.00690952	0.494114	-0.0139837	0.988843	0.999889	10.7732	0.546149	0.572773	0.953518	0.340327	0.767431	6.53064	-1.09972	0.538641	-2.04166	0.0411855	0.264663	9.03172	-0.713664	0.659923	-1.08143	0.279504	0.596041	8.61657	-0.135748	0.543098	-0.249952	0.802625	0.938356	10.2755	0.568452	0.509364	1.116	0.264421	0.456282	20.318	-1.83849	0.576802	-3.18738	0.00143566	0.0119075	10.3603
Cre01.g032150.t1.3	81.4254	-0.569918	0.397842	-1.43252	0.151994	0.572206	69.6451	-0.141999	0.337721	-0.420463	0.674147	0.999889	70.8859	0.413837	0.349559	1.18388	0.236459	0.681983	52.226	-0.428833	0.275334	-1.5575	0.119352	0.473535	34.8194	0.208517	0.422817	0.493162	0.621898	0.854707	54.9454	-0.424587	0.344748	-1.23159	0.218103	0.583609	50.0932	-0.628836	0.348828	-1.80271	0.0714339	0.184645	79.4757	0.054754	0.362612	0.150999	0.879976	0.938137	80.5283
Cre01.g032200.t1.2	2.00619	1.0593	1.69917	0.623422	0.533008		1.17958	2.06946	1.35107	1.53172	0.125592		0.567645	1.05577	2.15524	0.489863	0.624231		0.175401	-1.16319	2.77786	-0.418736	0.675409		0.473893	2.27979	2.5412	0.897132	0.369649		0.65326	1.24516	1.70472	0.730418	0.465135		0.212423	-0.945516	3.06759	-0.308227	0.757909		3.72781	-0.616076	1.14003	-0.540404	0.588918		1.34033
Cre01.g032250.t1.3	93.624	-0.019611	0.334106	-0.0586971	0.953193	0.992493	97.8079	-0.190789	0.193885	-0.984034	0.325099	0.999889	88.8599	-0.18242	0.243221	-0.750016	0.453245	0.838739	90.1988	0.17106	0.149549	1.14384	0.25269	0.659436	58.4221	-0.0120408	0.327283	-0.0367901	0.970652	0.989986	80.5144	-0.277923	0.217611	-1.27716	0.201547	0.564893	77.0415	-0.260107	0.215328	-1.20796	0.227063	0.412487	63.586	-0.0578545	0.373492	-0.154902	0.876899	0.936609	95.2743
Cre01.g032300.t1.2	3526.93	0.534793	0.248057	2.15592	0.0310896	0.245545	3717.52	0.096238	0.149091	0.6455	0.518603	0.999889	3000.32	-0.450112	0.164686	-2.73315	0.00627321	0.0812405	3505.37	0.418658	0.0918982	4.55567	5.22178e-06	0.00026111	1766.78	0.169772	0.279564	0.607276	0.543668	0.811377	2757.3	-0.431672	0.175465	-2.46017	0.0138873	0.13854	2541.29	-0.594687	0.181077	-3.28416	0.00102288	0.0060141	1931.91	0.183135	0.263372	0.695349	0.486837	0.695392	3323.66
Cre01.g032350.t1.2	20.2073	-0.653592	0.573748	-1.13916	0.254635	0.697644	17.7154	-0.2243	0.372864	-0.601561	0.547466	0.999889	18.5153	0.401091	0.451167	0.889007	0.373999	0.789837	15.5933	0.0299045	0.324877	0.0920486	0.926659	0.984616	21.6371	-0.955698	0.479584	-1.99276	0.0462872	0.209206	16.612	0.196795	0.386895	0.508652	0.610996	0.862101	21.9602	1.15304	0.365909	3.15116	0.00162623	0.00890432	28.9743	-1.46275	0.493884	-2.96173	0.00305921	0.0221318	18.5145
Cre01.g032400.t1.2	69.0708	0.384964	0.390406	0.986061	0.324103	0.750916	73.1528	0.010462	0.253267	0.0413083	0.96705	0.999889	60.9689	-0.381728	0.305817	-1.24822	0.211949	0.655907	60.6343	0.0109549	0.205218	0.0533818	0.957428	0.992696	82.6159	-0.478874	0.346839	-1.38068	0.167377	0.454839	69.6201	0.443014	0.241074	1.83767	0.066111	0.335412	78.6121	0.922745	0.278079	3.31829	0.000905712	0.0054557	55.7456	-0.245108	0.382873	-0.640181	0.522055	0.723383	69.9761
Cre01.g032450.t1.2	38.6744	0.218095	0.440964	0.494588	0.620891	0.90903	37.9041	0.0616889	0.289682	0.212954	0.831363	0.999889	32.3265	-0.166016	0.365447	-0.454281	0.649626	0.917506	31.7772	0.070298	0.246826	0.284808	0.775791	0.947511	31.948	-0.706913	0.495746	-1.42596	0.153881	0.434046	30.6307	-0.101015	0.319341	-0.316323	0.751757	0.920564	35.6634	0.628502	0.389929	1.61184	0.106998	0.246219	26.9755	0.629051	0.483185	1.30188	0.192956	0.420608	38.6031
Cre01.g032500.t1.2	66.0959	0.0681525	0.368789	0.184801	0.853385	0.97211	59.7686	0.166398	0.260976	0.637599	0.523735	0.999889	52.0368	0.088748	0.319172	0.278057	0.780968	0.952258	50.8007	0.186015	0.21385	0.869838	0.384389	0.773979	45.5409	0.88712	0.351618	2.52296	0.011637	0.0804168	56.7803	0.552169	0.271235	2.03575	0.0417751	0.264377	42.2727	-0.32596	0.294904	-1.10531	0.269025	0.461529	46.3889	0.265727	0.418519	0.634923	0.525479	0.725166	58.8836
Cre01.g032550.t1.3	20.2072	0.323426	0.589842	0.548326	0.583468	0.896061	18.2213	0.400857	0.382054	1.04921	0.294079	0.999889	14.9426	0.0533101	0.474804	0.112278	0.910603	0.98382	14.9322	0.245757	0.30918	0.794867	0.426691	0.798373	6.70362	0.873166	0.798675	1.09327	0.274276	0.589455	12.6844	-0.43122	0.495863	-0.869634	0.3845	0.733212	10.3218	-1.26324	0.532388	-2.37278	0.0176549	0.0634555	15.467	0.348525	0.634084	0.54965	0.582559	0.76421	18.1292
Cre01.g032600.t1.3	353.406	-0.16877	0.26457	-0.637903	0.523537	0.866586	326.059	-0.0214297	0.21475	-0.0997892	0.920512	0.999889	301.969	0.136834	0.245703	0.556908	0.57759	0.894395	279.7	0.0856709	0.18432	0.464795	0.642078	0.906387	329.827	-0.413524	0.233755	-1.76905	0.0768855	0.288763	300.843	0.308395	0.221249	1.39389	0.163352	0.519484	327.69	0.727865	0.210294	3.46118	0.000537803	0.00354344	261.283	-0.139366	0.300112	-0.464379	0.642377	0.802053	321.047
Cre01.g032650.t1.2	10.5519	-0.685959	0.79466	-0.86321	0.388022		9.82954	-0.445415	0.665153	-0.669642	0.503086	0.999889	10.2722	0.225848	0.715833	0.315504	0.752379	0.946507	8.89846	-0.0631257	0.631605	-0.0999448	0.920388	0.981649	4.83789	0.696357	0.981344	0.709596	0.477955	0.767969	8.46175	-0.331008	0.732046	-0.452168	0.651148	0.88037	6.98685	-1.01609	0.810905	-1.25303	0.210196	0.391967	8.05593	1.26778	0.844166	1.50182	0.133144	0.337255	12.1474
Cre01.g032650.t2.1	0.286686	0.499756	4.51978	0.110571	0.911957		0.483967	-0.55685	2.28302	-0.243909	0.807301		0.320758	-1.06895	3.13481	-0.340994	0.733108		0.207162	-0.896163	2.63095	-0.340624	0.733387		0.249285	-0.182176	3.56108	-0.0511575	0.9592		0.368051	0.104924	2.38959	0.043909	0.964977		0.369689	0.289782	2.34257	0.123703	0.901551		0.175317	0.74982	4.50942	0.166279	0.867938		0.511898
Cre01.g032700.t1.2	119.842	0.368193	0.349292	1.05411	0.291832	0.727917	129.73	-0.0408447	0.216999	-0.188225	0.8507	0.999889	109.245	-0.421325	0.252624	-1.66779	0.0953568	0.463969	105.864	-0.0796731	0.15188	-0.524579	0.599876	0.890179	128.789	-0.191965	0.272029	-0.705677	0.480389	0.770231	123.828	0.395618	0.192647	2.05359	0.0400157	0.257896	125.794	0.591195	0.198161	2.98341	0.00285059	0.0141764	89.9271	-0.0183372	0.364229	-0.0503454	0.959847	0.980449	125.61
Cre01.g032750.t1.2	47.309	-0.348603	0.480911	-0.72488	0.468526	0.836119	45.8884	-0.268219	0.422374	-0.635027	0.525411	0.999889	44.2728	0.0605821	0.408714	0.148226	0.882164	0.977013	40.7463	0.0278503	0.379791	0.0733306	0.941543	0.987074	28.3425	0.0866379	0.472287	0.183444	0.85445	0.952147	38.9457	-0.212476	0.415396	-0.511501	0.609	0.861404	36.2221	-0.292556	0.40106	-0.729459	0.465721	0.651251	49.9955	-0.697275	0.396945	-1.7566	0.0789853	0.244685	47.626
Cre01.g032800.t1.2	35.5501	-0.449228	0.456632	-0.983786	0.325221	0.752303	31.1228	-0.0774785	0.301171	-0.257257	0.79698	0.999889	30.8729	0.354569	0.352595	1.0056	0.314608	0.752833	29.9216	0.33779	0.234997	1.43742	0.150598	0.532201	34.2004	0.165443	0.422889	0.391221	0.695634	0.889235	33.1489	0.695337	0.319763	2.17454	0.0296645	0.215577	30.1402	0.52933	0.311409	1.69979	0.0891704	0.217183	39.2192	-0.341628	0.446336	-0.765404	0.444031	0.662949	34.8987
Cre01.g032900.t1.3	0						0						0						0						0						0						0						0						0
Cre01.g032900.t2.1	0.286686	0.499756	4.51978	0.110571	0.911957		0.171658	0.594809	3.64971	0.162974	0.870539		0						0						0						0						0						0						0
Cre01.g032900.t3.1	0.625015	0.0687664	2.96359	0.0232038	0.981488		0.932732	-0.744939	1.70566	-0.436745	0.662296		0.835142	-0.780454	2.19698	-0.35524	0.72241		0.668218	-0.837322	1.55429	-0.538716	0.590083		0.249285	-0.182176	3.56108	-0.0511575	0.9592		0.683715	-1.03471	1.97407	-0.524152	0.600173		0.670531	-0.843121	1.95312	-0.43168	0.665974		0.0903018	0.263851	4.5366	0.0581606	0.953621		0.863031
Cre01.g032950.t1.2	85.602	0.0829125	0.37476	0.221242	0.824904	0.96627	95.8309	-0.275069	0.255178	-1.07795	0.281056	0.999889	86.3109	-0.37422	0.294641	-1.27009	0.204052	0.64795	89.2035	0.136068	0.184385	0.737957	0.460541	0.819153	78.4329	-1.32976	0.405306	-3.28089	0.00103479	0.0120352	74.398	-0.68074	0.330902	-2.05723	0.0396645	0.256501	100.529	0.655189	0.245184	2.67223	0.00753482	0.0318033	85.8217	-1.00462	0.344867	-2.91307	0.0035789	0.0249923	92.3931
Cre01.g033000.t1.2	57.1879	0.137166	0.403493	0.339945	0.733898	0.937536	52.8637	0.216743	0.332132	0.652583	0.514025	0.999889	45.5577	0.0697531	0.378763	0.18416	0.853888	0.970823	38.5293	-0.226604	0.340705	-0.665105	0.505983	0.845751	37.1375	0.272271	0.411876	0.66105	0.50858	0.789351	44.9228	0.232861	0.366237	0.635822	0.524893	0.819031	40.0243	-0.0302782	0.348134	-0.0869727	0.930693	0.965478	67.5157	-0.929516	0.364199	-2.55222	0.0107039	0.0583042	51.6311
Cre01.g033050.t1.3	14.651	0.14234	0.658425	0.216183	0.828845	0.967066	15.5121	-0.13556	0.453604	-0.29885	0.765055	0.999889	13.7487	-0.298254	0.559459	-0.533111	0.593956	0.898643	14.9021	0.294784	0.415605	0.709289	0.478145	0.830638	13.4179	-0.0791329	0.538914	-0.146838	0.88326	0.961599	14.4578	0.199178	0.455348	0.43742	0.661807	0.883543	14.0185	0.286372	0.465059	0.615775	0.538043	0.711587	9.50243	0.941453	0.732267	1.28567	0.198559	0.427231	16.2523
Cre01.g033150.t1.2	51.977	-0.133832	0.399252	-0.335207	0.737469	0.938268	49.6542	-0.0510606	0.258873	-0.197242	0.843638	0.999889	45.8799	0.0660734	0.315662	0.209317	0.834201	0.967357	40.5116	-0.0782017	0.21198	-0.368911	0.712194	0.928811	40.5912	-0.0229931	0.360033	-0.0638638	0.949079	0.982249	45.0092	0.207743	0.269986	0.769461	0.44162	0.771417	43.1032	0.240926	0.272073	0.885518	0.375877	0.571106	24.833	0.0864476	0.514327	0.168079	0.866521	0.930941	45.2216
Cre01.g033200.t1.2	11.9245	1.48478	0.793381	1.87146	0.061282		10.6094	1.05595	0.456972	2.31076	0.0208459	0.747316	6.28435	-0.450585	0.737817	-0.610699	0.541399	0.880035	7.53381	0.464344	0.429744	1.08051	0.279914	0.686215	5.06879	0.140657	0.873221	0.161078	0.872032	0.957269	6.38253	0.00566097	0.578948	0.00977803	0.992198	0.998642	6.00591	-0.175132	0.637379	-0.274768	0.783494	0.885488	4.6132	2.38357	1.14229	2.08666	0.0369193		8.68112
Cre01.g033250.t1.2	62.9549	-0.598852	0.407175	-1.47075	0.141359	0.551543	50.1257	0.0248679	0.341162	0.0728917	0.941892	0.999889	51.0489	0.616116	0.34973	1.76169	0.0781218	0.419024	43.1845	0.164499	0.253869	0.647969	0.517005	0.852464	41.6567	0.340376	0.352799	0.964788	0.334651	0.647764	47.3224	0.455351	0.319157	1.42673	0.153658	0.50511	41.0347	0.122817	0.324461	0.378527	0.705039	0.836797	72.1094	-0.470741	0.37798	-1.24541	0.212981	0.445117	56.5903
Cre01.g033300.t1.2	0						0						0						0						0						0						0						0						0
Cre01.g033300.t2.1	0						0						0						0						0						0						0						0						0
Cre01.g033350.t1.2	108.188	-0.208604	0.324589	-0.642671	0.520438	0.864814	88.9318	0.225907	0.204533	1.1045	0.269376	0.999889	82.3156	0.422234	0.246847	1.71051	0.0871711	0.44331	66.0903	-0.138097	0.171771	-0.803962	0.421419	0.795337	67.3021	-0.678733	0.325459	-2.08547	0.0370269	0.180236	67.6521	-0.180048	0.241046	-0.746944	0.455097	0.779977	77.7678	0.512824	0.210984	2.43063	0.0150727	0.0559449	111.677	-0.873603	0.336603	-2.59535	0.00944939	0.0531848	86.2636
Cre01.g033400.t1.2	220.117	-0.388858	0.289478	-1.34331	0.179172	0.616581	175.116	0.178244	0.178534	0.998376	0.318097	0.999889	169.946	0.551911	0.202809	2.72134	0.00650187	0.0829563	140.607	0.0433961	0.130702	0.332024	0.739871	0.937001	110.798	0.362589	0.281205	1.28941	0.197256	0.498635	144.634	0.0999083	0.178659	0.559213	0.576017	0.846007	126.127	-0.260191	0.191753	-1.3569	0.174812	0.347092	171.823	-0.242877	0.317363	-0.765296	0.444096	0.66296	174.65
Cre01.g033450.t1.2	5.17911	0.296772	1.06485	0.278699	0.780476		3.77059	1.026	0.791161	1.29683	0.194688	0.999889	2.91105	0.701397	1.03255	0.679284	0.496958	0.859929	2.13267	-0.225114	0.890924	-0.252674	0.80052		17.5966	-1.16309	0.507561	-2.29152	0.0219334	0.125654	6.47242	2.54531	0.663942	3.83363	0.000126264	0.00539375	11.9188	3.71943	0.570541	6.51913	7.07175e-11	2.29607e-09	5.36498	-0.503415	0.933987	-0.538995	0.58989		3.52355
Cre01.g033500.t1.2	14.3923	-3.63638	0.784445	-4.63561	3.55883e-06	0.000158022	2.74161	-0.272665	0.896886	-0.304014	0.761118	0.999889	9.9242	3.41074	0.637808	5.3476	8.91304e-08	5.83005e-06	2.1213	-0.511865	0.812341	-0.630111	0.528622		13.5255	-1.04992	0.546073	-1.92268	0.0545206	0.233046	5.61433	2.13237	0.647391	3.29379	0.000988451	0.0248494	9.46703	3.19971	0.569342	5.62001	1.90946e-08	3.9629e-07	40.155	-1.0479	0.555976	-1.88479	0.0594582	0.205757	11.1792
Cre01.g033524.t1.2	7.87364	0.563295	0.941148	0.598519	0.549493		10.1813	-0.245255	0.528389	-0.464156	0.642536	0.999889	8.61092	-0.838177	0.696759	-1.20297	0.22899	0.67437	9.184	0.0194436	0.410049	0.0474179	0.96218	0.992981	9.95648	-0.0209166	0.601795	-0.034757	0.972273	0.990206	10.345	0.37692	0.483145	0.780138	0.43531	0.768447	9.90083	0.406177	0.487024	0.833999	0.404282	0.597827	3.25608	1.20738	1.22726	0.983801	0.325214		9.64844
Cre01.g033700.t1.2	23.8771	-0.609927	0.526849	-1.15769	0.24699	0.689925	16.5141	0.355539	0.378382	0.939629	0.347408	0.999889	17.0839	0.946773	0.431492	2.19418	0.0282222	0.231984	10.4803	-0.547729	0.392296	-1.39622	0.16265	0.548426	13.1458	-0.380765	0.548378	-0.694348	0.487464	0.775109	13.1655	0.14614	0.417283	0.350219	0.726175	0.910057	14.0162	0.53616	0.408136	1.31368	0.188954	0.36535	32.3195	-0.978308	0.459787	-2.12774	0.0333586	0.137051	18.1084
Cre01.g033750.t1.3	4.78731	0.309515	1.08726	0.284674	0.775894		9.46426	-1.2177	0.572057	-2.12863	0.0332845	0.806911	8.80643	-1.54355	0.76147	-2.02707	0.0426554	0.298137	9.11747	-0.224597	0.435315	-0.515942	0.605895	0.891797	5.9251	0.418927	0.797566	0.525257	0.599405	0.84386	9.41967	-0.257867	0.551856	-0.467272	0.640305	0.875549	8.36131	-0.699636	0.601362	-1.16342	0.24466	0.433929	10.6121	-0.588442	0.746079	-0.788712	0.43028	0.653546	11.6354
Cre01.g033763.t1.2	4.28108	1.16894	1.27954	0.913563	0.360947		6.41384	-0.302015	0.649878	-0.464725	0.642128	0.999889	5.20354	-1.54471	0.961604	-1.60639	0.108189	0.493193	4.48889	-0.892646	0.603397	-1.47937	0.139042	0.509588	2.25992	-0.201905	1.25334	-0.161094	0.872019	0.957269	4.7182	-1.18224	0.801119	-1.47574	0.140014	0.483199	4.63664	-0.973871	0.764186	-1.27439	0.202525	0.382261	2.26424	0.801235	1.48736	0.538695	0.590097		6.17769
Cre01.g033950.t1.3	12.6058	0.299497	0.777822	0.385046	0.700204	0.930537	10.9535	0.447483	0.541702	0.826067	0.408766	0.999889	8.95686	0.123759	0.618686	0.200035	0.841453	0.968093	7.10152	-0.365997	0.448104	-0.816769	0.41406	0.792617	7.75846	-0.713645	0.676392	-1.05508	0.291391	0.608796	7.74564	-0.183504	0.550645	-0.333252	0.738944	0.915642	9.08037	0.529715	0.496754	1.06635	0.286264	0.480741	7.91713	0.578275	0.820456	0.704821	0.480922	0.691312	10.4288
Cre01.g034000.t1.2	395.928	-0.261406	0.305156	-0.856631	0.391649	0.796094	378.173	-0.161886	0.282441	-0.573165	0.566533	0.999889	358.904	0.087364	0.290575	0.30066	0.763674	0.947775	332.554	0.060155	0.285285	0.21086	0.832997	0.962562	244.416	0.0691305	0.412518	0.167582	0.866912	0.955975	320.933	-0.126542	0.338892	-0.373398	0.708852	0.903537	300.429	-0.19022	0.313542	-0.606681	0.544063	0.717087	271.393	0.179072	0.29204	0.613177	0.53976	0.736047	384.14
Cre01.g034050.t1.2	74.6595	0.378007	0.38851	0.972964	0.330571	0.754807	78.5116	0.0272178	0.255063	0.10671	0.915019	0.999889	65.6031	-0.361548	0.285312	-1.2672	0.205083	0.649883	63.2576	-0.0533503	0.181918	-0.293265	0.769319	0.945788	62.7955	-0.28875	0.317427	-0.909658	0.363003	0.675683	66.7662	0.0710058	0.239564	0.296396	0.766928	0.926122	69.3657	0.361476	0.231298	1.56282	0.118095	0.264873	35.7684	0.715542	0.446048	1.60418	0.108674	0.298412	72.3904
Cre01.g034150.t1.3	151.112	-0.0659725	0.315852	-0.208872	0.834549	0.969299	147.54	-0.0806883	0.204245	-0.395057	0.692801	0.999889	134.169	-0.0248417	0.226605	-0.109626	0.912706	0.984635	118.836	-0.135125	0.167843	-0.805069	0.42078	0.795199	66.5896	0.747222	0.353005	2.11675	0.0342815	0.171891	117.117	-0.316096	0.240927	-1.312	0.189521	0.549953	97.0039	-1.05895	0.222232	-4.76505	1.88802e-06	2.53957e-05	134.091	0.0557298	0.32759	0.170121	0.864915	0.93078	156.243
Cre01.g034200.t1.3	65.2837	-0.0115581	0.410282	-0.0281712	0.977526	0.996836	72.6296	-0.336579	0.327661	-1.02722	0.304318	0.999889	66.2264	-0.337917	0.342737	-0.985937	0.324164	0.757913	56.7297	-0.428316	0.252391	-1.69704	0.0896899	0.406569	51.7239	1.1636	0.417474	2.78723	0.00531599	0.0441463	73.928	0.397923	0.330625	1.20355	0.228764	0.597018	53.1742	-0.761697	0.343641	-2.21655	0.0266539	0.0878481	80.1492	-0.750971	0.360433	-2.08353	0.0372033	0.147925	76.3316
Cre01.g034250.t1.1	22.6999	0.408721	0.542137	0.753908	0.450904	0.826684	20.749	0.443772	0.391765	1.13275	0.257319	0.999889	16.6082	0.0153915	0.508529	0.0302668	0.975854	0.997205	15.6191	0.0961648	0.376439	0.255459	0.798369	0.953928	26.638	-0.748027	0.465754	-1.60606	0.108261	0.35499	18.801	0.660661	0.414665	1.59324	0.111106	0.433183	23.9688	1.41022	0.423195	3.33231	0.000861287	0.00523231	13.7182	0.0987028	0.657381	0.150145	0.88065	0.938512	18.4367
Cre01.g034300.t1.2	17.497	1.39495	0.677325	2.0595	0.0394463	0.282422	16.0164	0.85498	0.417264	2.04902	0.0404605	0.851929	9.84893	-0.535072	0.621482	-0.860961	0.389259	0.797283	9.53278	-0.141411	0.400458	-0.353122	0.723997	0.933345	4.38662	0.533693	0.905919	0.589117	0.555783	0.818335	8.75973	-0.668576	0.554399	-1.20595	0.227838	0.596354	7.60501	-1.18767	0.622765	-1.90708	0.0565096	0.155543	10.262	2.29462	0.837828	2.73878	0.00616684	0.0380316	15.6565
Cre01.g034342.t1.2	14.31	-0.605629	0.64456	-0.939599	0.347423	0.765087	14.8018	-0.50969	0.440417	-1.15729	0.247154	0.999889	15.1648	0.0877851	0.505469	0.173671	0.862124	0.972491	11.981	-0.412508	0.412692	-0.999553	0.317527	0.722109	80.6325	-1.78805	0.35611	-5.02104	5.13912e-07	1.68841e-05	25.2867	1.69475	0.374729	4.5226	6.10843e-06	0.000481735	62.8135	3.49742	0.328106	10.6594	1.5761e-26	2.2472e-24	32.1186	-1.71062	0.521012	-3.28325	0.00102616	0.00905224	17.0184
Cre01.g034350.t1.3	2.84071	-3.39308	1.58639	-2.13887	0.0324464		1.14434	-1.34726	1.52788	-0.881779	0.377896		2.40443	2.02436	1.13126	1.78948	0.0735383	0.407174	0.709012	-1.99819	1.45905	-1.36952	0.170838		11.7871	-1.57738	0.721148	-2.18732	0.0287193	0.150992	3.4976	2.60956	0.901736	2.89393	0.00380457	0.0622176	8.34263	4.18616	0.818188	5.11638	3.11455e-07	5.03484e-06	6.99364	-0.251302	0.852121	-0.294914	0.76806	0.876495	3.32914
Cre01.g034380.t1.2	22.879	0.813396	0.594801	1.36751	0.171466	0.605127	21.6138	0.461551	0.392326	1.17645	0.239416	0.999889	15.6137	-0.348227	0.526226	-0.661744	0.508135	0.865558	14.144	-0.308065	0.348559	-0.883827	0.37679	0.770507	5.35466	1.20402	0.861191	1.39809	0.162086	0.446999	13.1468	-0.772245	0.497553	-1.55208	0.120642	0.450397	10.677	-1.97761	0.61347	-3.22365	0.00126568	0.00722129	10.6904	1.85313	0.741703	2.49849	0.0124725	0.0656976	19.9491
Cre01.g034400.t1.1	675.108	0.114067	0.274151	0.416075	0.677355	0.924712	661.515	0.030395	0.170842	0.177913	0.858791	0.999889	577.957	-0.0951133	0.178461	-0.532964	0.594059	0.898643	549.994	0.0333411	0.139941	0.238251	0.811686	0.95605	337.931	0.0305022	0.275299	0.110797	0.911778	0.972568	500.761	-0.421033	0.182968	-2.30113	0.0213841	0.177796	474.896	-0.44547	0.165062	-2.69881	0.00695879	0.0298941	438.792	-0.00998499	0.271423	-0.0367876	0.970654	0.985426	623.816
Cre01.g034550.t1.2	95.8234	-0.640274	0.336554	-1.90244	0.0571139	0.346629	70.5163	0.152442	0.225422	0.67625	0.498882	0.999889	73.1958	0.779381	0.255023	3.05611	0.00224227	0.0375072	58.1741	0.106414	0.220813	0.48192	0.629863	0.902671	35.2949	0.331115	0.389494	0.850117	0.39526	0.700419	53.5153	-0.256006	0.249752	-1.02504	0.305345	0.673897	47.4851	-0.580158	0.270603	-2.14394	0.0320374	0.101225	101.468	-0.193186	0.36051	-0.535869	0.592049	0.769946	81.8322
Cre01.g034600.t1.2	39.0821	-1.04657	0.435414	-2.40362	0.0162337	0.160955	20.8917	0.586946	0.361826	1.62218	0.104766	0.999889	25.1859	1.62202	0.393536	4.12165	3.76172e-05	0.00121878	13.9502	-0.136754	0.37645	-0.363273	0.716401	0.930285	27.9871	-0.504879	0.491555	-1.02711	0.304371	0.62074	19.7178	0.902461	0.4205	2.14616	0.03186	0.225894	23.2128	1.4087	0.390868	3.60403	0.000313319	0.00220825	123.718	-2.35247	0.430446	-5.46519	4.62405e-08	1.68518e-06	25.6929
Cre01.g034650.t1.2	7.11935	-0.414618	0.903427	-0.45894	0.646277		6.50376	-0.199815	0.622421	-0.321028	0.748189	0.999889	6.37386	0.20307	0.710174	0.285944	0.774921	0.950538	6.66241	0.441293	0.512415	0.861201	0.389127	0.776933	4.21802	-0.709834	0.980017	-0.724308	0.468877	0.760875	5.05339	-0.552213	0.722902	-0.763883	0.444937	0.773711	5.62894	0.186842	0.671565	0.278219	0.780844	0.883874	5.90116	-0.937449	0.961032	-0.97546	0.329332	0.568904	6.10993
Cre01.g034700.t1.3	14.4844	0.895108	0.732699	1.22166	0.221837	0.660454	17.0303	0.0866148	0.403959	0.214415	0.830224	0.999889	13.2015	-0.832638	0.577665	-1.44138	0.149476	0.566576	12.5294	-0.319403	0.376191	-0.849045	0.395856	0.782448	8.63921	-0.267325	0.69207	-0.386269	0.699298	0.890545	12.4334	-0.5785	0.456265	-1.2679	0.204832	0.569562	12.6805	-0.333077	0.484256	-0.687811	0.491572	0.672374	6.14214	1.25527	0.923443	1.35934	0.17404	0.396496	15.4337
Cre01.g034750.t1.3	13.0708	-0.497884	0.669668	-0.743479	0.457192	0.828853	10.6994	0.0436656	0.444092	0.0983255	0.921674	0.999889	10.7059	0.524811	0.530004	0.990202	0.322075	0.756652	8.22327	-0.192667	0.405798	-0.474786	0.634939	0.904201	9.97451	-2.89931	0.802977	-3.6107	0.000305366	0.00448191	6.68337	-1.62109	0.677051	-2.39434	0.0166504	0.153895	12.9773	1.30142	0.459232	2.83391	0.00459829	0.0212451	12.2483	1.12973	0.682486	1.65531	0.0978614	0.280566	14.1064
Cre01.g034800.t1.3	187.06	-0.159201	0.299137	-0.532202	0.594586	0.90181	185.457	-0.180077	0.212897	-0.845839	0.397642	0.999889	172.602	-0.0321701	0.237637	-0.135375	0.892315	0.979477	155.699	-0.086138	0.207127	-0.415871	0.677504	0.915748	69.0295	0.93978	0.346297	2.7138	0.00665165	0.0528052	143.181	-0.576453	0.243716	-2.36527	0.0180169	0.160756	117.452	-1.50804	0.242343	-6.22276	4.88487e-10	1.38742e-08	170.362	-0.606299	0.33163	-1.82824	0.0675132	0.222787	184.05
Cre01.g034900.t1.2	9.72195	-0.254546	0.75886	-0.335432	0.737299		10.5459	-0.490084	0.492374	-0.99535	0.319566	0.999889	10.099	-0.241671	0.603674	-0.400334	0.68891	0.92977	8.49208	-0.477078	0.425237	-1.12191	0.261901	0.669579	3.13885	1.61333	1.17401	1.37421	0.169377	0.457512	8.35103	-0.808528	0.600415	-1.34662	0.178104	0.536749	6.46025	-2.34926	0.833776	-2.81761	0.00483827	0.0221742	5.00028	1.70201	1.08305	1.5715	0.116067		11.3456
Cre01.g034950.t1.2	571.78	0.607772	0.305857	1.98711	0.04691	0.309404	542.498	0.393714	0.285509	1.37899	0.167898	0.999889	417.402	-0.224217	0.29485	-0.760444	0.44699	0.835232	432.709	0.207325	0.25033	0.828206	0.407554	0.789482	324.366	0.000518814	0.263817	0.00196657	0.998431	0.999171	403.22	-0.0582425	0.274641	-0.212067	0.832055	0.947864	384.623	-0.0506492	0.268736	-0.188472	0.850507	0.923739	325.096	0.18029	0.288356	0.625234	0.531817	0.730483	470.9
Cre01.g035000.t1.2	144.7	0.217438	0.356295	0.610276	0.541679	0.877261	142.92	0.0612196	0.274527	0.223	0.823535	0.999889	121.812	-0.16642	0.292754	-0.568461	0.569722	0.891686	123.065	0.16645	0.219348	0.758839	0.447949	0.810755	56.5172	0.520099	0.324446	1.60304	0.108926	0.35665	104.047	-0.548954	0.262262	-2.09315	0.0363356	0.243725	90.3724	-1.06097	0.266391	-3.98274	6.81245e-05	0.000613982	70.6964	1.3575	0.398169	3.40935	0.00065118	0.00621954	139.564
Cre01.g035100.t1.2	205.41	-0.914991	0.302099	-3.02878	0.00245546	0.0391995	191.432	-0.584019	0.292381	-1.99746	0.0457753	0.887498	210.064	0.320222	0.310858	1.03012	0.302952	0.742887	139.044	-0.90706	0.267574	-3.38994	0.000699071	0.0153089	139.77	0.97445	0.342191	2.84768	0.00440398	0.0382178	199.059	0.282682	0.324024	0.872411	0.382984	0.732159	150.974	-0.686664	0.296903	-2.31276	0.0207359	0.0720751	281.165	-1.69689	0.291243	-5.82639	5.66393e-09	2.62114e-07	198.641
Cre01.g035150.t1.3	14.6283	-0.377289	0.643712	-0.586114	0.557799	0.886236	12.0725	0.114116	0.493628	0.231178	0.817177	0.999889	11.747	0.476498	0.577404	0.825242	0.409234	0.811343	9.24127	-0.145435	0.474175	-0.306713	0.759062	0.942206	10.9656	0.905677	0.604075	1.49928	0.133801	0.401226	12.7065	0.788486	0.485931	1.62263	0.104669	0.420895	9.24417	-0.110319	0.559405	-0.197207	0.843665	0.919911	10.3638	0.209464	0.719535	0.291111	0.770967	0.877369	12.4628
Cre01.g035200.t1.2	4.35208	-0.168862	1.1035	-0.153025	0.878379		3.48275	0.29284	0.745426	0.392849	0.694431	0.999889	3.1968	0.445079	0.934162	0.476447	0.633756	0.913053	2.75838	0.0904004	0.699123	0.129305	0.897116		3.56714	-0.56505	0.977811	-0.577872	0.563351	0.821851	3.00825	0.271366	0.830669	0.326684	0.743907	0.917007	3.43381	0.841577	0.756575	1.11235	0.265987	0.458191	3.74532	-0.669256	1.14924	-0.582348	0.560332		3.23954
Cre01.g035250.t1.2	9.60763	-0.0197986	0.780802	-0.0253567	0.97977		8.48366	0.154392	0.516915	0.29868	0.765184	0.999889	7.53749	0.163185	0.646924	0.252247	0.80085	0.957231	6.71795	-0.000963278	0.507665	-0.00189747	0.998486	0.999538	1.27167	2.52763	1.81956	1.38914	0.16479		5.24408	-1.42493	0.752311	-1.89407	0.0582162	0.313118	4.19746	-3.91788	1.3007	-3.01212	0.00259428	0.0131666	5.13306	0.235266	0.965097	0.243774	0.807406		7.74179
Cre01.g035300.t1.2	1.25841	-2.95001	2.23144	-1.32202	0.186162		0.262075	0.0177441	2.99594	0.00592271	0.995274		0.685988	2.95769	2.02419	1.46117	0.143968		0.0594724	-0.316204	3.16075	-0.100041	0.920312		0.269923	-1.78716	3.87945	-0.460673	0.645033		0.0764076	-0.283098	3.64971	-0.0775672	0.938172		0.306335	1.5311	2.71111	0.564751	0.572243		0.257998	-2.01837	4.30754	-0.468567	0.639379		0.101974
Cre01.g035350.t1.2	59.8948	-0.214725	0.394017	-0.544964	0.585779	0.897121	53.0083	0.0261695	0.307012	0.0852394	0.932071	0.999889	49.653	0.226031	0.338825	0.667103	0.504706	0.864381	41.1849	-0.19301	0.248639	-0.776265	0.437592	0.805362	74.8423	-2.49096	0.356945	-6.97855	2.98243e-12	2.79665e-10	37.8604	-0.717497	0.354804	-2.02224	0.0431521	0.26913	81.5252	1.76965	0.263892	6.70595	2.00097e-11	7.07936e-10	43.6684	0.260984	0.423017	0.616958	0.537263	0.734274	54.6738
Cre01.g035450.t1.2	104.425	-0.76604	0.325028	-2.35684	0.0184311	0.17468	73.6012	0.155813	0.233255	0.667995	0.504137	0.999889	79.2327	0.909102	0.265756	3.42082	0.000624337	0.0131776	48.8913	-0.5746	0.207	-2.77585	0.00550573	0.0713788	144.328	-1.48303	0.271536	-5.46165	4.71716e-08	2.08156e-06	71.7902	0.628739	0.236956	2.6534	0.00796863	0.100064	127.832	2.11818	0.212606	9.96294	2.2142e-23	2.58771e-21	245.05	-2.31329	0.327367	-7.06636	1.59048e-12	2.61241e-10	76.5222
Cre01.g035500.t1.2	27.7867	0.02487	0.51915	0.0479052	0.961792	0.993876	23.797	0.277468	0.328819	0.843831	0.398764	0.999889	20.9146	0.229631	0.417734	0.549706	0.582521	0.895375	17.1423	-0.190569	0.32669	-0.583331	0.55967	0.87219	18.5922	-0.901002	0.490447	-1.83711	0.0661943	0.264132	17.4422	-0.271319	0.384568	-0.705516	0.480489	0.793545	21.6174	0.625161	0.333769	1.87303	0.0610637	0.164428	46.2107	-1.29396	0.41484	-3.11919	0.00181351	0.0143698	24.5581
Cre01.g035550.t1.3	2.08667	0.614948	1.77819	0.345829	0.729472		2.7451	-0.212061	0.89489	-0.236969	0.812681	0.999889	2.30985	-0.885902	1.25347	-0.706758	0.479717	0.850455	2.18036	-0.397118	0.836228	-0.474891	0.634864		1.01204	-0.844685	2.02813	-0.416485	0.677055		1.93617	-1.69924	1.29877	-1.30834	0.190757		2.03685	-0.661693	1.05529	-0.627026	0.530642	0.705716	1.52888	2.77034	1.92565	1.43865	0.150248		3.26485
Cre01.g035600.t1.3	0						0						0						0						0.384247	-0.845708	3.0677	-0.275682	0.782792		0.104546	1.25575	3.64971	0.34407	0.730794		0.234473	2.08777	3.41555	0.611256	0.54103		0.257998	-2.01837	4.30754	-0.468567	0.639379		0
Cre01.g035650.t1.2	5.10231	-2.76584	1.14118	-2.42367	0.0153647		2.0496	-0.631468	1.03518	-0.610009	0.541856	0.999889	4.1807	2.14209	0.834388	2.56726	0.0102506	0.116132	1.74695	-0.368751	0.86156	-0.428005	0.668648		14.1284	-3.00327	0.721972	-4.15982	3.18504e-05	0.000639995	2.74874	0.948414	0.962081	0.985794	0.324234	0.689327	12.124	3.98888	0.571343	6.98158	2.91869e-12	1.14326e-10	15.5338	-2.97463	0.735345	-4.04521	5.22754e-05	0.00073985	2.87166
Cre01.g035700.t1.2	29.4487	-1.56372	0.521073	-3.00096	0.00269133	0.0421721	16.6401	-0.135273	0.413428	-0.327199	0.743517	0.999889	22.5708	1.42305	0.401649	3.54302	0.000395577	0.00917302	12.4438	-0.383133	0.384713	-0.995892	0.319302	0.724089	18.2666	-1.8307	0.540554	-3.38671	0.000707356	0.00889332	12.5681	-0.571637	0.464153	-1.23157	0.218109	0.583609	20.777	1.27157	0.370644	3.43071	0.000602008	0.00389978	49.3333	-1.07479	0.471648	-2.2788	0.0226792	0.102792	22.8238
Cre01.g035750.t1.2	82.4291	-1.91082	0.382816	-4.99148	5.99189e-07	3.17926e-05	47.7012	-0.523969	0.281626	-1.86052	0.0628127	0.926071	69.9483	1.38305	0.253626	5.4531	4.94984e-08	3.43197e-06	41.491	-0.189942	0.226128	-0.839975	0.400923	0.785705	31.3043	-0.297157	0.457541	-0.649466	0.516037	0.793685	40.9429	-0.399191	0.316791	-1.26011	0.20763	0.573034	41.6814	-0.0842035	0.273022	-0.308413	0.757768	0.870329	144.362	-1.14332	0.399824	-2.85955	0.00424238	0.028336	68.2089
Cre01.g035800.t1.2	32.2065	-3.12753	0.520196	-6.01221	1.83013e-09	1.82088e-07	10.0289	-0.564911	0.49798	-1.1344	0.256625	0.999889	24.0166	2.55499	0.415528	6.14878	7.80834e-10	7.73416e-08	10.8397	0.405949	0.379229	1.07046	0.284413	0.69005	24.648	-0.718141	0.506997	-1.41646	0.156641	0.438548	14.5653	1.26505	0.440261	2.8734	0.00406081	0.0652589	18.9408	1.99103	0.437823	4.54757	5.42682e-06	6.56282e-05	74.8402	-1.75869	0.482086	-3.64807	0.000264213	0.00290959	19.4093
Cre01.g035850.t1.2	59.6842	-0.0969702	0.395001	-0.245494	0.806074	0.960932	55.5158	-0.00673696	0.301532	-0.0223425	0.982175	0.999889	50.6351	0.0760613	0.335962	0.226398	0.820892	0.96467	41.9781	-0.274808	0.329315	-0.834485	0.404008	0.78787	30.7489	-0.0666064	0.413079	-0.161244	0.871902	0.957269	42.8965	-0.380081	0.317256	-1.19803	0.230907	0.599546	41.2745	-0.299818	0.328125	-0.913729	0.360859	0.556986	64.6876	-0.722853	0.382479	-1.88992	0.0587692	0.203978	55.9645
Cre01.g036000.t1.2	80.2592	-1.7229	0.407685	-4.22605	2.37832e-05	0.000794106	45.5325	-0.24658	0.357029	-0.690645	0.489789	0.999889	64.6268	1.47565	0.325402	4.53486	5.76427e-06	0.000237896	31.7908	-0.761936	0.349799	-2.17821	0.0293901	0.216974	26.8171	-0.0936792	0.462274	-0.202649	0.83941	0.947911	37.2511	-0.363878	0.362223	-1.00457	0.315104	0.680589	36.4494	-0.26586	0.353689	-0.751677	0.452245	0.64045	178.068	-1.73521	0.376735	-4.60592	4.10644e-06	8.17223e-05	61.4562
Cre01.g036050.t1.1	11.2905	0.160796	0.752079	0.213803	0.830701		10.5892	0.120736	0.483381	0.249774	0.802762	0.999889	9.14117	-0.0552572	0.635926	-0.0868926	0.930757	0.989158	8.84535	0.0934626	0.403796	0.23146	0.816957	0.958075	7.64162	-0.0011874	0.759067	-0.00156429	0.998752	0.999344	8.80038	0.0995438	0.59556	0.167143	0.867258	0.960034	8.47465	0.0837577	0.532531	0.157282	0.875022	0.93793	10.5735	0.227761	0.724185	0.314507	0.753136	0.867956	11.4226
Cre01.g036100.t1.3	30.0878	0.894294	0.527279	1.69605	0.0898755	0.446855	36.5529	-0.0683516	0.387614	-0.176339	0.860027	0.999889	28.7158	-0.973079	0.471275	-2.06478	0.0389438	0.285884	30.4584	-0.0383592	0.334529	-0.114666	0.908709	0.978959	12.5416	1.10763	0.595097	1.86126	0.0627074	0.255864	27.4097	-0.574786	0.428612	-1.34104	0.179908	0.539561	22.112	-1.67382	0.47364	-3.53395	0.000409404	0.00278364	26.1411	0.0155517	0.523796	0.0296903	0.976314	0.989253	35.9398
Cre01.g036150.t1.2	101.481	-1.48196	0.335657	-4.41512	1.00955e-05	0.000379662	70.9879	-0.484505	0.223001	-2.17266	0.0298063	0.79068	90.9581	0.994318	0.234575	4.23881	2.2471e-05	0.000782927	55.1599	-0.546698	0.182509	-2.99545	0.00274037	0.0433372	36.7507	1.12292	0.413612	2.71491	0.00662933	0.0527495	64.6638	-0.0998799	0.244827	-0.407961	0.683302	0.893096	49.7663	-1.21474	0.278121	-4.36767	1.2558e-05	0.000138585	132.573	-0.398618	0.396824	-1.00452	0.315128	0.555322	96.5031
Cre01.g036200.t1.2	115.198	-1.16777	0.343403	-3.40057	0.000672448	0.014022	84.5896	-0.304932	0.259181	-1.17652	0.239387	0.999889	100.448	0.848886	0.254321	3.33786	0.000844263	0.0171663	75.9401	0.0177355	0.212386	0.0835056	0.933449	0.986495	63.046	0.58157	0.336831	1.72659	0.0842413	0.306318	82.3534	0.24923	0.24817	1.00427	0.315247	0.680589	67.4009	-0.321378	0.252578	-1.27239	0.203235	0.383043	127.116	-0.737271	0.403739	-1.82611	0.0678339	0.222965	97.3733
Cre01.g036250.t1.2	47.5684	-0.291455	0.441935	-0.659496	0.509577	0.857574	41.2748	0.0571013	0.326913	0.174668	0.86134	0.999889	39.2747	0.335596	0.352026	0.953326	0.340425	0.767431	28.748	-0.513614	0.263172	-1.95163	0.0509825	0.300422	25.0681	0.0464741	0.437433	0.106243	0.91539	0.973567	33.0131	-0.168514	0.323966	-0.520159	0.602953	0.859114	31.2983	-0.214974	0.341795	-0.628958	0.529376	0.705302	38.8515	-0.667269	0.4315	-1.54639	0.122009	0.321335	39.3289
Cre01.g036300.t1.3	16.8539	0.769547	0.682662	1.12727	0.259627	0.70055	18.5772	0.154125	0.387664	0.397574	0.690944	0.999889	14.6394	-0.661168	0.565422	-1.16934	0.242269	0.688995	15.7278	0.15166	0.348164	0.435599	0.663127	0.911071	15.0338	0.338862	0.518619	0.653393	0.513503	0.792982	17.2123	0.42275	0.392846	1.07612	0.281872	0.651936	14.9083	0.0906277	0.418215	0.216701	0.828441	0.911535	18.6808	-1.12171	0.575616	-1.94871	0.05133	0.185558	16.9122
Cre01.g036350.t1.3	9.94582	0.556642	0.781186	0.71256	0.476118		9.7384	0.293378	0.551846	0.53163	0.594982	0.999889	7.68613	-0.278594	0.729789	-0.381745	0.70265	0.933924	6.02099	-0.721816	0.56106	-1.28652	0.198261	0.600498	15.5399	-0.141517	0.50258	-0.281582	0.778264	0.925486	11.4932	1.24366	0.520832	2.38783	0.0169481	0.154927	11.5745	1.39134	0.513252	2.71084	0.00671134	0.0290572	8.7808	-0.132199	0.781825	-0.16909	0.865726	0.930941	9.38175
Cre01.g036400.t1.2	118.806	0.182457	0.34671	0.526251	0.598714	0.904876	118.189	0.0507729	0.220078	0.230704	0.817545	0.999889	101.98	-0.144667	0.250161	-0.578295	0.563065	0.888335	115.79	0.476168	0.155128	3.06952	0.00214402	0.0361759	82.5835	0.00205008	0.30398	0.00674411	0.994619	0.99724	99.1165	0.0275018	0.204649	0.134385	0.893098	0.968213	94.7846	0.0243626	0.21884	0.111326	0.911358	0.956767	69.1398	0.561781	0.37812	1.48572	0.137353	0.344844	114.136
Cre01.g036500.t1.2	0						0						0						0						0						0						0						0						0
Cre01.g036500.t2.1	0						0						0						0						0						0						0						0						0
Cre01.g036550.t1.2	86.0623	-1.27083	0.344555	-3.68833	0.000225734	0.00562853	53.3843	-0.0493125	0.310345	-0.158896	0.873751	0.999889	66.8763	1.20995	0.334059	3.62196	0.000292375	0.00718859	49.1152	0.246901	0.265611	0.929559	0.352599	0.750055	65.7578	-0.306115	0.325391	-0.94076	0.346828	0.660144	54.9646	0.633024	0.327131	1.93508	0.0529811	0.298576	58.5672	0.940263	0.297704	3.15839	0.00158646	0.00872001	132.653	-1.80597	0.352719	-5.12014	3.05307e-07	8.70535e-06	57.4346
Cre01.g036600.t1.2	131.31	0.764656	0.38567	1.98267	0.0474044	0.311382	122.75	0.497659	0.249796	1.99226	0.046342	0.887498	90.3084	-0.275943	0.294197	-0.937955	0.348267	0.772867	93.2245	0.165258	0.17141	0.964112	0.33499	0.737778	43.6675	0.314543	0.362494	0.867719	0.385548	0.693553	77.7551	-0.61113	0.240099	-2.54532	0.0109177	0.120957	69.8474	-0.910243	0.251768	-3.61541	0.000299872	0.00213566	57.9136	1.47462	0.409371	3.60215	0.000315601	0.00336429	108.944
Cre01.g036650.t1.3	36.9617	-0.719989	0.462573	-1.55649	0.119592	0.511488	40.0225	-0.732044	0.408219	-1.79326	0.0729312	0.95941	42.1	-0.0224325	0.435273	-0.0515365	0.958898	0.9938	31.2864	-0.742507	0.363912	-2.04035	0.0413158	0.264878	36.492	-0.795683	0.402916	-1.97481	0.0482894	0.215983	37.0001	-0.293693	0.400251	-0.733771	0.463088	0.785622	43.7307	0.501288	0.400427	1.25188	0.210613	0.392346	36.883	-0.464034	0.427464	-1.08555	0.277677	0.514501	44.3247
Cre01.g036700.t1.2	247.851	-1.57119	0.329954	-4.76184	1.9184e-06	9.09797e-05	140.033	-0.114511	0.25066	-0.456839	0.647787	0.999889	192.308	1.44857	0.238661	6.06958	1.28244e-09	1.18557e-07	107.431	-0.308604	0.168548	-1.83096	0.0671065	0.350161	102.418	-0.984903	0.298068	-3.30429	0.000952168	0.011298	106.792	-0.54162	0.226309	-2.39327	0.0166989	0.153923	131.222	0.44859	0.221884	2.02173	0.0432042	0.127643	353.287	-1.40183	0.402058	-3.48664	0.000489135	0.00489219	166.102
Cre01.g036750.t1.2	49.4172	-0.170745	0.422001	-0.404607	0.685766	0.926812	48.5993	-0.147652	0.265918	-0.555253	0.578721	0.999889	45.2309	0.0130897	0.347291	0.037691	0.969934	0.995895	47.701	0.367401	0.206495	1.77922	0.0752037	0.370499	32.5266	-0.861148	0.396451	-2.17214	0.029845	0.154701	37.1126	-0.58537	0.304469	-1.92259	0.0545312	0.302651	43.5207	0.284129	0.287312	0.988921	0.322702	0.518432	37.1329	0.0612408	0.449024	0.136386	0.891516	0.94362	49.6221
Cre01.g036800.t1.3	45.7153	-0.724921	0.445785	-1.62617	0.103914	0.477716	43.3682	-0.497864	0.337318	-1.47595	0.139958	0.999889	45.5842	0.211447	0.341905	0.618439	0.536286	0.876905	36.8285	-0.273924	0.271776	-1.0079	0.313501	0.717195	27.5499	-0.0607839	0.444675	-0.136693	0.891274	0.964963	37.7787	-0.327852	0.34738	-0.943785	0.34528	0.704038	36.4349	-0.261473	0.326665	-0.800434	0.42346	0.615776	40.8076	-0.182348	0.474894	-0.383977	0.700996	0.836918	47.9854
Cre01.g036850.t1.2	192.523	-0.16522	0.304374	-0.542818	0.587255	0.897121	180.02	-0.055304	0.195858	-0.282368	0.777661	0.999889	166.612	0.102175	0.211643	0.482768	0.62926	0.91177	151.06	-0.000663294	0.150977	-0.00439335	0.996495	0.998796	74.3438	0.844053	0.298993	2.82298	0.00475791	0.0406106	139.107	-0.41186	0.188388	-2.18623	0.0287989	0.212296	114.281	-1.24879	0.207197	-6.02705	1.66982e-09	4.22883e-08	140.092	-0.0166059	0.322182	-0.051542	0.958894	0.980034	179.247
Cre01.g036900.t1.3	42.1036	-0.0574696	0.453093	-0.126838	0.899068	0.982116	37.0888	0.163749	0.319902	0.511873	0.60874	0.999889	32.996	0.219988	0.356853	0.616467	0.537586	0.877541	31.0263	0.179783	0.25355	0.709065	0.478284	0.830638	29.9579	0.151768	0.40315	0.376456	0.706578	0.894272	32.9618	0.369041	0.313142	1.17851	0.238593	0.608249	29.9364	0.229509	0.315289	0.727933	0.466655	0.651662	26.845	0.423868	0.493895	0.858215	0.390774	0.621266	36.5078
Cre01.g036950.t1.2	286.183	0.0861286	0.30705	0.280503	0.779091	0.953884	299.896	-0.150704	0.177416	-0.849439	0.395637	0.999889	266.335	-0.244933	0.220695	-1.10983	0.267073	0.710299	284.077	0.272266	0.140015	1.94455	0.0518292	0.303593	127.773	0.395385	0.291347	1.35709	0.174752	0.465326	229.641	-0.573717	0.182452	-3.14448	0.00166383	0.0355377	203.704	-0.961105	0.187865	-5.11595	3.12174e-07	5.03504e-06	143.01	0.327023	0.340944	0.959171	0.337473	0.575886	279.133
Cre01.g037000.t1.3	1.93552	1.09268	1.82825	0.597664	0.550064		2.8792	-0.529107	0.920343	-0.574902	0.565357	0.999889	2.28159	-1.55157	1.42957	-1.08534	0.27777	0.720253	2.38712	-0.320768	0.74512	-0.430492	0.666838		1.88887	-0.24634	1.36338	-0.180684	0.856616		2.43849	-0.359436	1.02255	-0.35151	0.725206	0.909791	2.48005	-0.124198	0.954589	-0.130106	0.896482	0.948757	1.78133	1.87599	1.7208	1.09018	0.275634		3.37736
Cre01.g037000.t2.1	0						0						0						0						0						0						0						0						0
Cre01.g037050.t1.2	34.6941	0.924101	0.478395	1.93167	0.0534002	0.334704	50.9672	-0.442449	0.357161	-1.23879	0.215422	0.999889	41.866	-1.38055	0.456505	-3.02417	0.00249314	0.0405778	45.2212	-0.0971284	0.310495	-0.312818	0.754419	0.940625	28.5497	0.339812	0.417934	0.813076	0.416174	0.718527	44.3235	-0.278776	0.380916	-0.731858	0.464255	0.78614	39.5687	-0.614713	0.390022	-1.5761	0.115004	0.260026	11.7737	0.65648	0.676403	0.970546	0.331774	0.571345	45.7345
Cre01.g037100.t1.1	25.862	0.355815	0.516604	0.688759	0.490975	0.846202	26.4058	0.0939083	0.324176	0.289683	0.772059	0.999889	21.982	-0.273134	0.422478	-0.646505	0.517952	0.870027	21.0132	-0.0311111	0.276808	-0.112393	0.910512	0.978959	4.04149	2.37041	1.07215	2.21089	0.0270434	0.14485	16.7446	-1.36599	0.442222	-3.08893	0.00200879	0.0400197	13.5146	-3.70794	0.802832	-4.61857	3.86389e-06	4.87103e-05	9.66995	1.31918	0.759877	1.73604	0.0825566	0.251312	23.8265
Cre01.g037150.t1.3	65.2809	0.409053	0.37734	1.08404	0.278346	0.716453	73.9135	-0.137206	0.216339	-0.634218	0.525938	0.999889	62.2844	-0.555646	0.284376	-1.95391	0.0507114	0.328486	59.2429	-0.193467	0.177472	-1.09013	0.275658	0.682637	55.6723	0.414765	0.323703	1.28131	0.200083	0.501062	69.1166	0.262727	0.220882	1.18945	0.234264	0.602988	59.1199	-0.148028	0.235271	-0.629181	0.52923	0.705278	46.2355	-0.0692822	0.409547	-0.169168	0.865665	0.930941	70.4903
Cre01.g037250.t1.2	193.841	-0.212604	0.320218	-0.663935	0.506732	0.855993	266.636	-0.863882	0.252774	-3.41761	0.000631746	0.161796	257.785	-0.662245	0.269631	-2.45611	0.014045	0.144697	383.942	0.917653	0.231329	3.96688	7.28198e-05	0.00237308	263.8	-0.487522	0.360521	-1.35227	0.176289	0.468127	268.844	-0.0243825	0.284702	-0.085642	0.931751	0.980195	295.504	0.469151	0.272432	1.72208	0.0850547	0.210139	252.253	-1.71434	0.313616	-5.46636	4.5937e-08	1.68465e-06	266.776
Cre01.g037300.t1.2	0.286686	0.499756	4.51978	0.110571	0.911957		0.171658	0.594809	3.64971	0.162974	0.870539		0						0						0						0						0						0						0
Cre01.g037300.t2.1	0						0						0						0						0						0						0						0						0
Cre01.g037300.t3.1	0						0						0						0						0						0						0						0						0
Cre01.g037350.t1.3	19.4855	0.403322	0.607987	0.663374	0.507091	0.856031	19.2641	0.226777	0.381771	0.594013	0.552503	0.999889	15.858	-0.204299	0.470899	-0.433848	0.664399	0.923191	17.8366	0.420325	0.297201	1.41428	0.157281	0.541947	9.57405	0.695796	0.652309	1.06667	0.286122	0.60353	15.0337	-0.0899402	0.424191	-0.212028	0.832085	0.947864	12.4885	-0.804972	0.463913	-1.73518	0.0827088	0.206021	12.0451	0.709129	0.670036	1.05835	0.289898	0.529323	18.7354
Cre01.g037400.t1.3	63.9648	0.0967358	0.375796	0.257415	0.796858	0.958439	57.111	0.232583	0.254303	0.914587	0.360409	0.999889	49.1433	0.128381	0.314172	0.408632	0.68281	0.928013	46.3803	0.131038	0.211409	0.619831	0.535369	0.860344	40.7011	0.783392	0.366807	2.13571	0.0327033	0.16595	51.4917	0.459749	0.271449	1.69369	0.0903249	0.391878	39.7554	-0.315957	0.289511	-1.09135	0.27512	0.468378	56.4214	-0.342526	0.391593	-0.874697	0.381739	0.61481	55.4695
Cre01.g037450.t1.3	0						0.555372	-2.50616	2.16096	-1.15975	0.246152		0.569871	-2.05468	2.48055	-0.828319	0.40749		0.593922	-0.707663	1.55627	-0.454717	0.649313		0.536729	-2.64084	2.45254	-1.07678	0.281578		0.466805	-1.8462	2.24114	-0.823778	0.410066		0.912468	0.81351	1.50139	0.541839	0.58793		0.691054	-0.776005	2.5926	-0.299316	0.764699		0.796212
Cre01.g037500.t1.2	0.149354	0.499767	4.56178	0.109555	0.912762		0.089564	0.594809	3.64971	0.162974	0.870539		0						0.119501	0.837938	3.16075	0.265108	0.790927		0.172989	-1.14396	4.08047	-0.28035	0.779209		0						0.15022	1.44369	3.64971	0.395564	0.692426		0						0
Cre01.g037550.t1.3	18.6889	0.0166325	0.601251	0.0276632	0.977931	0.996836	19.9867	-0.187872	0.429573	-0.437345	0.661861	0.999889	18.0103	-0.216515	0.537756	-0.402626	0.687223	0.928976	18.9638	0.260597	0.360159	0.72356	0.469336	0.823522	5.91796	1.04896	0.798477	1.3137	0.188947	0.486529	14.747	-0.887707	0.519619	-1.70838	0.0875659	0.385939	12.2577	-1.9211	0.61325	-3.13266	0.00173233	0.00938076	14.278	0.199296	0.610546	0.326423	0.744104	0.863028	20.5374
Cre01.g037600.t1.2	5.07827	-2.06896	1.09634	-1.88716	0.0591391		2.68211	-0.612261	0.975657	-0.627537	0.530307	0.999889	4.19398	1.42488	0.899688	1.58375	0.113251	0.50672	2.1956	-0.485402	0.875867	-0.554196	0.579444		1.49366	0.942453	1.55151	0.607441	0.543558		2.47485	-0.244515	1.01468	-0.240978	0.809572	0.939938	1.93482	-1.14245	1.22671	-0.93131	0.351693	0.547548	9.74166	-0.170331	0.779875	-0.218409	0.827111	0.910236	5.4523
Cre01.g037650.t1.2	19.5815	-0.254859	0.59768	-0.426414	0.669806	0.923981	18.2542	-0.0769898	0.366923	-0.209826	0.833804	0.999889	17.3141	0.159528	0.466231	0.342165	0.732226	0.940083	13.7378	-0.388726	0.321795	-1.20799	0.227051	0.633301	10.4228	0.565866	0.61446	0.920916	0.357094	0.66998	15.5638	-0.049275	0.395539	-0.124577	0.900858	0.971435	12.997	-0.600253	0.451304	-1.33004	0.183505	0.358217	12.9836	0.224848	0.648082	0.346944	0.728633	0.853291	18.3861
Cre01.g037700.t1.2	238.541	0.326524	0.320656	1.0183	0.308535	0.740638	222.325	0.279227	0.26832	1.04065	0.298038	0.999889	182.605	-0.0572054	0.287895	-0.198702	0.842496	0.968093	164.801	-0.0982755	0.244638	-0.401718	0.687892	0.920938	165.122	0.726626	0.347348	2.09193	0.0364451	0.178692	201.803	0.519718	0.288745	1.79992	0.0718728	0.350639	157.556	-0.198434	0.279796	-0.709209	0.478195	0.660605	125.936	0.315845	0.333047	0.948349	0.342952	0.580986	197.762
Cre01.g037750.t1.3	4.59591	-0.525973	1.09231	-0.481524	0.630144		4.29472	-0.250306	0.714414	-0.350366	0.726064	0.999889	4.33247	0.26133	0.870291	0.300279	0.763964	0.947775	3.64631	-0.146051	0.622104	-0.23477	0.814387		3.42581	-0.179575	1.03783	-0.17303	0.862628	0.954201	3.8583	0.00767731	0.762457	0.0100692	0.991966	0.998559	3.93168	0.169523	0.800632	0.211737	0.832312	0.913942	1.65032	0.707122	1.71346	0.412688	0.679836		4.06393
Cre01.g037800.t1.2	83.4462	-0.438859	0.361173	-1.21509	0.22433	0.66473	68.1825	0.0656628	0.253536	0.258988	0.795645	0.999889	67.1321	0.492736	0.280569	1.7562	0.0790537	0.420593	56.2165	0.0377576	0.218699	0.172647	0.862929	0.969154	63.1559	-0.639957	0.329213	-1.9439	0.0519073	0.226171	57.7142	0.075281	0.267321	0.281613	0.77824	0.929848	67.0158	0.721386	0.235428	3.06415	0.00218288	0.011377	65.3893	-0.116464	0.385694	-0.301958	0.762684	0.873801	70.0444
Cre01.g037850.t1.1	1015.62	-0.112144	0.251803	-0.445363	0.656057	0.919637	929.261	0.041871	0.194879	0.214856	0.829879	0.999889	848.251	0.14264	0.217529	0.655729	0.511999	0.866685	851.206	0.30675	0.188336	1.62874	0.103368	0.439028	436.973	0.355072	0.238289	1.49009	0.1362	0.406163	706.489	-0.383013	0.202765	-1.88895	0.0588988	0.315056	627.264	-0.732541	0.191159	-3.8321	0.000127053	0.0010405	650.524	0.144606	0.266343	0.542933	0.587176	0.766814	901.056
Cre01.g037900.t1.3	17.411	0.0961405	0.659106	0.145865	0.884028	0.980087	20.2906	-0.406244	0.400202	-1.0151	0.31006	0.999889	18.0983	-0.484408	0.516283	-0.93826	0.348111	0.772867	15.3553	-0.578449	0.347464	-1.66477	0.0959579	0.422673	14.9286	-0.198956	0.542515	-0.366729	0.713821	0.897544	18.0054	-0.180262	0.426329	-0.422824	0.672424	0.88859	17.8727	0.0338272	0.393637	0.0859351	0.931518	0.965793	9.98605	1.69092	0.765053	2.2102	0.0270913	0.117493	21.7717
Cre01.g037950.t1.3	9.01889	0.489783	0.84182	0.581814	0.560692		10.7186	-0.124302	0.487354	-0.255056	0.79868	0.999889	9.07377	-0.660366	0.64248	-1.02784	0.304026	0.743681	9.85212	0.191974	0.386564	0.496617	0.619459	0.898089	6.49879	-0.714942	0.730744	-0.978375	0.327889	0.643436	8.17193	-0.608944	0.552534	-1.10209	0.270421	0.642322	9.21904	0.107199	0.49448	0.216792	0.82837	0.911535	6.44563	0.457842	0.897965	0.509866	0.610145	0.783411	10.8393
Cre01.g038000.t1.3	30.2614	0.220181	0.483839	0.455072	0.649058	0.918606	28.9363	0.159997	0.304706	0.525087	0.599522	0.999889	24.5704	-0.0766097	0.390518	-0.196174	0.844474	0.968093	22.5031	-0.0703077	0.28127	-0.249965	0.802614	0.955543	17.4525	-0.738861	0.513639	-1.43848	0.150297	0.428736	20.5279	-0.560353	0.364524	-1.53722	0.12424	0.455106	23.496	0.171481	0.359057	0.477587	0.632944	0.784331	17.0125	1.08756	0.602714	1.80443	0.0711632	0.229066	28.7251
Cre01.g038050.t1.3	61.7586	-0.144564	0.399385	-0.361967	0.717377	0.934309	61.101	-0.166972	0.258162	-0.646773	0.517779	0.999889	56.7453	-0.0322733	0.333215	-0.0968543	0.922842	0.986818	47.1039	-0.348722	0.26569	-1.31251	0.189347	0.588777	45.3695	1.39932	0.357245	3.91698	8.96649e-05	0.00158061	63.3551	0.574216	0.257789	2.22746	0.0259163	0.198911	42.7457	-0.819287	0.300534	-2.72611	0.00640866	0.0279519	59.0538	-0.625901	0.407717	-1.53514	0.12475	0.32605	61.2638
Cre01.g038100.t1.2	399.29	-0.158435	0.264559	-0.598864	0.549264	0.88141	445.05	-0.420279	0.162733	-2.58262	0.00980522	0.576971	418.994	-0.272088	0.193224	-1.40814	0.159088	0.581913	314.008	-0.879025	0.139887	-6.28381	3.30383e-10	4.48413e-08	307.583	0.548157	0.237579	2.30727	0.02104	0.121933	424.891	0.100063	0.163993	0.610166	0.541752	0.828321	355.305	-0.44249	0.167791	-2.63715	0.00836071	0.0347644	373.869	-0.931111	0.285878	-3.25703	0.00112586	0.00979831	436.333
Cre01.g038150.t1.3	22.8467	0.251305	0.572582	0.438898	0.660736	0.921385	18.7393	0.513905	0.42851	1.19928	0.230418	0.999889	15.1699	0.249056	0.498703	0.499407	0.617493	0.90686	12.1629	-0.255336	0.436808	-0.584548	0.558852	0.871512	6.19223	0.259493	0.82853	0.313196	0.754131	0.914405	11.4905	-0.725244	0.529548	-1.36955	0.170827	0.527385	10.342	-0.947368	0.564869	-1.67715	0.093514	0.224372	17.8451	0.312841	0.635211	0.492499	0.622367	0.790636	18.5278
Cre01.g038200.t1.2	136.035	-0.142123	0.338808	-0.419481	0.674865	0.924712	134.217	-0.163173	0.222004	-0.734999	0.46234	0.999889	124.302	-0.0294891	0.224351	-0.131442	0.895425	0.979843	132.68	0.370586	0.140663	2.63457	0.00842433	0.094911	103.345	0.165681	0.288674	0.573939	0.566009	0.823536	123.078	0.170804	0.189336	0.90212	0.366993	0.720471	112.043	0.0158757	0.201014	0.0789781	0.93705	0.968219	96.0084	-0.00227442	0.373563	-0.00608846	0.995142	0.997623	133.426
Cre01.g038250.t1.2	723.667	-0.735549	0.265983	-2.7654	0.00568523	0.0766469	538.073	0.0503518	0.183484	0.274421	0.783761	0.999889	572.633	0.77591	0.195597	3.96687	7.28212e-05	0.00215312	393.356	-0.339778	0.177229	-1.91717	0.0552168	0.315758	498.306	-0.254521	0.267269	-0.952302	0.340944	0.654242	485.841	0.298738	0.187734	1.59128	0.111546	0.434322	502.103	0.559818	0.19105	2.93022	0.00338727	0.0163714	1013.82	-1.32225	0.306424	-4.31511	1.59526e-05	0.000265014	569.164
Cre01.g038300.t1.2	29.8411	1.43828	0.599925	2.39743	0.0165107	0.162499	32.5264	0.464785	0.384235	1.20964	0.226417	0.999889	22.1302	-0.988096	0.518607	-1.90529	0.0567427	0.350628	28.9315	0.537147	0.281477	1.90832	0.0563499	0.319549	20.7181	-0.674436	0.553932	-1.21754	0.223398	0.531335	22.4455	-0.329388	0.438379	-0.751377	0.452426	0.77896	25.6579	0.348997	0.403071	0.865846	0.386575	0.581657	16.7559	0.601498	0.6023	0.998668	0.317956	0.558602	28.185
Cre01.g038350.t1.3	2.51711	1.54491	1.61399	0.957199	0.338467		4.16695	-0.375409	0.766702	-0.489641	0.624388	0.999889	3.31619	-1.99006	1.29926	-1.53169	0.125599	0.526954	2.72338	-1.3188	0.875842	-1.50575	0.132131		3.71359	-1.13411	0.972266	-1.16646	0.243427	0.554205	3.5477	-0.403123	0.83468	-0.482967	0.629119	0.871239	4.56822	0.749636	0.718299	1.04363	0.296658	0.492519	1.48461	-0.765324	1.7469	-0.438105	0.66131		3.73685
Cre01.g038400.t1.2	2190.27	0.65025	0.299392	2.1719	0.0298631	0.240295	2438.1	0.0250913	0.215085	0.116658	0.907131	0.999889	1950.9	-0.635841	0.199918	-3.18051	0.00147016	0.0266683	2201.85	0.257549	0.115032	2.23893	0.0251606	0.197769	1898.33	0.37359	0.230977	1.61743	0.105785	0.350328	2248.36	0.34712	0.168902	2.05515	0.0398643	0.257293	1935.07	-0.0212862	0.169282	-0.125744	0.899935	0.950676	1135.12	0.280975	0.284666	0.987034	0.323626	0.563303	2178.59
Cre01.g038450.t1.2	2.41942	2.61962	1.8933	1.38363	0.166473		1.81812	2.44885	1.18133	2.07297	0.0381751	0.842175	0.635514	-0.270761	2.31331	-0.117045	0.906825		1.318	1.88848	1.12405	1.68007	0.092943		1.50373	0.729457	1.54022	0.473606	0.635781		1.24177	2.0091	1.3576	1.47989	0.138903		0.910956	1.27345	1.61098	0.790485	0.429244		2.08633	-0.0266092	1.52878	-0.0174056	0.986113		1.29512
Cre01.g038500.t1.2	14.2503	0.519708	0.668016	0.777987	0.436577	0.819197	15.8566	-0.00908018	0.42917	-0.0211575	0.98312	0.999889	12.9604	-0.535728	0.574759	-0.932091	0.351289	0.775045	14.0252	0.196845	0.365019	0.539273	0.589698	0.884651	7.65668	1.69268	0.778917	2.17312	0.0297712	0.154556	13.6579	0.0870744	0.483372	0.18014	0.857043	0.955835	9.65198	-1.61514	0.635724	-2.54063	0.0110653	0.0437881	6.76547	1.76494	0.916031	1.92672	0.0540141	0.192988	15.5885
Cre01.g038550.t1.3	47.4713	0.582822	0.423611	1.37584	0.168871	0.600976	50.267	0.125547	0.25395	0.494378	0.621039	0.999889	40.2323	-0.472407	0.333624	-1.41599	0.156779	0.57839	47.9302	0.453703	0.21142	2.14598	0.0318749	0.227828	44.1748	0.600321	0.380173	1.57907	0.11432	0.366117	49.7773	0.639874	0.253289	2.52626	0.0115285	0.124839	39.8728	0.0411374	0.295368	0.139275	0.889233	0.945266	28.121	1.17112	0.506613	2.31166	0.0207966	0.0969733	49.9057
Cre01.g038600.t1.2	787.755	0.61287	0.277579	2.20791	0.0272506	0.22694	912.944	-0.0870733	0.259023	-0.336161	0.73675	0.999889	743.232	-0.71063	0.276996	-2.56549	0.010303	0.116345	797.978	0.0940685	0.199781	0.470857	0.637743	0.905167	627.492	0.367433	0.233845	1.57127	0.11612	0.369108	812.641	0.122583	0.255002	0.480713	0.630721	0.871816	705.64	-0.236762	0.244705	-0.967539	0.333275	0.529216	487.678	0.177049	0.277184	0.63874	0.522992	0.723847	850.679
Cre01.g038650.t1.2	133.77	0.768576	0.316171	2.43089	0.0150619	0.153725	140.956	0.204649	0.18183	1.1255	0.260377	0.999889	108.269	-0.576668	0.242209	-2.38087	0.0172716	0.166568	101.229	-0.266713	0.156577	-1.7034	0.0884939	0.404707	58.7656	0.601698	0.325354	1.84936	0.0644052	0.259748	102.243	-0.385413	0.206977	-1.8621	0.0625886	0.325979	87.038	-0.98251	0.220897	-4.44783	8.67437e-06	9.99832e-05	69.5194	0.808691	0.385987	2.09512	0.0361601	0.145113	128.238
Cre01.g038700.t1.2	64.4275	-0.0498664	0.389817	-0.127923	0.89821	0.982017	64.6139	-0.140158	0.297666	-0.470856	0.637744	0.999889	58.7042	-0.10292	0.328979	-0.312846	0.754398	0.946507	60.8254	0.25472	0.24535	1.03819	0.299182	0.703981	62.6507	0.738568	0.348181	2.12122	0.0339034	0.170375	70.7864	0.751679	0.288454	2.60589	0.00916352	0.109339	53.6992	0.0184982	0.302454	0.0611604	0.951231	0.975519	41.3282	0.284999	0.43603	0.653622	0.513356	0.718784	63.9784
Cre01.g038750.t1.2	34.3228	0.107076	0.462205	0.231663	0.8168	0.963767	33.6496	0.0209875	0.332602	0.0631011	0.949686	0.999889	29.5439	-0.100306	0.403962	-0.248304	0.803899	0.957961	25.9836	-0.200259	0.325944	-0.614396	0.538954	0.861442	12.2753	0.0530635	0.622612	0.0852272	0.932081	0.978	23.4248	-0.915414	0.425012	-2.15385	0.0312518	0.223098	21.9467	-0.936117	0.426402	-2.19538	0.028136	0.091548	14.2692	0.758173	0.645028	1.17541	0.23983	0.475625	30.6249
Cre01.g038800.t1.2	57.3628	0.337834	0.401133	0.842199	0.399677	0.799983	65.6401	-0.21559	0.238731	-0.903066	0.366491	0.999889	56.0367	-0.554061	0.294146	-1.88363	0.0596155	0.361315	65.4468	0.365474	0.170884	2.13873	0.0324578	0.230394	45.6017	0.249859	0.361808	0.690584	0.489827	0.776854	58.619	0.0407897	0.236047	0.172804	0.862806	0.957552	52.668	-0.209305	0.262104	-0.798557	0.424547	0.616478	33.3081	0.482802	0.451456	1.06943	0.284875	0.5231	63.2864
Cre01.g038850.t1.3	274.156	-0.047373	0.306992	-0.154314	0.877363	0.978362	236.242	0.224369	0.209873	1.06907	0.285038	0.999889	210.042	0.263241	0.205753	1.2794	0.200755	0.642926	189.154	0.0862664	0.153301	0.562727	0.573621	0.878525	168.911	0.490957	0.295591	1.66093	0.096727	0.332311	206.516	0.359356	0.214598	1.67455	0.0940217	0.401384	172.056	-0.12306	0.185326	-0.664021	0.506677	0.685809	298.438	-0.660716	0.283986	-2.32657	0.0199879	0.0939158	237.18
Cre01.g038900.t1.1	15.9163	-1.37035	0.634395	-2.16009	0.0307658	0.243897	7.26575	0.686899	0.607286	1.1311	0.258015	0.999889	9.80518	2.0418	0.617607	3.30599	0.000946413	0.0188562	4.03612	-0.570738	0.639092	-0.893046	0.371833		3.61717	0.411104	1.0137	0.405549	0.685074	0.884543	4.97476	0.00689274	0.745466	0.00924622	0.992623	0.998918	4.26723	-0.388669	0.802596	-0.484265	0.628198	0.781615	24.4179	-1.48903	0.53227	-2.79751	0.00514989	0.0329265	8.4652
Cre01.g038950.t1.2	70.6966	-0.641374	0.380382	-1.68613	0.0917701	0.452226	60.7801	-0.214731	0.27507	-0.780641	0.435014	0.999889	62.8567	0.414665	0.293745	1.41165	0.158053	0.580258	52.7907	-0.0105789	0.285057	-0.0371116	0.970396	0.994804	61.1638	-0.0670916	0.450762	-0.148841	0.881679	0.961347	60.8673	0.428824	0.330695	1.29674	0.194722	0.557044	59.0995	0.504094	0.31611	1.59468	0.110785	0.252725	55.5927	-0.105415	0.415901	-0.253461	0.799912	0.895397	64.521
Cre01.g039000.t1.3	2.14352	1.14349	1.68471	0.678747	0.497298		1.46248	1.67031	1.27541	1.30963	0.190322	0.999889	0.774724	0.537206	1.98486	0.270652	0.786659		0.42092	-1.14834	1.91139	-0.600788	0.547981		2.32109	1.51499	1.36803	1.10742	0.268111	0.582174	2.00781	2.64057	1.16189	2.27265	0.0230473		0.843685	1.08556	1.82904	0.593512	0.552839		1.05252	0.665635	2.14835	0.309836	0.756686		1.01707
Cre01.g039050.t1.3	20.7845	0.292182	0.585555	0.498983	0.617791	0.908661	19.1829	0.339752	0.393235	0.863992	0.387593	0.999889	16.0103	0.0181179	0.510665	0.0354791	0.971698	0.996074	12.2774	-0.544262	0.388485	-1.40099	0.161218	0.546624	23.6606	0.537902	0.449727	1.19606	0.231671	0.541409	22.2353	1.22741	0.380271	3.22772	0.00124781	0.0289232	17.2795	0.696175	0.404716	1.72016	0.0854038	0.210818	19.1858	-0.476275	0.568674	-0.837519	0.402301	0.63136	18.2608
Cre01.g039100.t1.3	0						0						0						0.21336	1.41502	2.60888	0.542385	0.587553		0.19807	0.779595	4.08047	0.191055	0.848483		0.180078	1.25575	3.64971	0.34407	0.730794		0						0						0
Cre01.g039150.t1.2	99.6412	0.295107	0.331361	0.890592	0.373148	0.785766	111.29	-0.170773	0.211706	-0.806655	0.419865	0.999889	95.6863	-0.476714	0.263946	-1.80611	0.0709019	0.397894	109.879	0.359046	0.189168	1.89803	0.0576925	0.324481	63.0995	-0.226754	0.338162	-0.670549	0.502508	0.78598	87.4966	-0.471599	0.243044	-1.94039	0.0523326	0.297252	87.6759	-0.238344	0.240772	-0.989913	0.322217	0.518178	66.3983	0.492029	0.382264	1.28714	0.198044	0.426675	111.269
Cre01.g039200.t1.2	105.968	0.026802	0.37833	0.0708429	0.943523	0.988821	110.635	-0.14991	0.293059	-0.511536	0.608976	0.999889	99.7988	-0.185686	0.293995	-0.631596	0.527651	0.872737	105.057	0.271155	0.198598	1.36535	0.172143	0.562323	59.5717	0.862144	0.381365	2.26068	0.0237791	0.133066	95.7041	-0.0590683	0.277412	-0.212926	0.831384	0.947635	76.4316	-0.915927	0.30242	-3.02866	0.00245645	0.0125714	59.6813	0.58686	0.388474	1.51068	0.13087	0.334402	109.028
Cre01.g039300.t1.2	5755.26	-0.493909	0.248837	-1.98487	0.0471591	0.310665	4760.98	-0.00120716	0.143669	-0.00840238	0.993296	0.999889	4751.79	0.481789	0.156084	3.08672	0.00202375	0.0344335	4082.01	0.0989872	0.124799	0.793176	0.427675	0.798883	2454.87	0.180689	0.22621	0.798765	0.424427	0.72609	3692.12	-0.344365	0.135963	-2.53279	0.011316	0.123522	3388.14	-0.519217	0.137531	-3.77526	0.000159839	0.00126611	5581.22	-0.457237	0.279462	-1.63614	0.101811	0.287835	5023.25
Cre01.g039350.t1.2	86.3684	-1.15481	0.377955	-3.05542	0.00224749	0.0368327	52.7327	0.162156	0.337894	0.479903	0.631297	0.999889	63.9934	1.31025	0.344705	3.80106	0.00014408	0.00390989	58.1185	0.850948	0.268829	3.16539	0.00154877	0.0283328	86.6358	-0.202903	0.297636	-0.681716	0.495419	0.781865	63.3129	1.22093	0.308464	3.95809	7.55506e-05	0.00367496	65.8424	1.43261	0.302096	4.74222	2.11391e-06	2.83272e-05	207.746	-1.73688	0.390806	-4.44436	8.81519e-06	0.000159137	67.5139
Cre01.g039400.t1.1	138.954	-1.36288	0.305081	-4.46726	7.9229e-06	0.000306894	86.165	-0.0998272	0.233321	-0.427854	0.668758	0.999889	110.414	1.25138	0.257276	4.86395	1.15068e-06	5.84485e-05	75.7178	0.102448	0.196671	0.520912	0.602428	0.890993	68.7557	0.308054	0.315239	0.97721	0.328465	0.644267	81.2621	0.31396	0.249519	1.25826	0.208297	0.573565	71.1036	0.0155268	0.246765	0.0629214	0.949829	0.974686	194.767	-0.722173	0.375129	-1.92513	0.0542129	0.19352	113.576
Cre01.g039450.t1.3	2.05421	0.0381483	1.80518	0.0211328	0.98314		0.776194	3.28937	2.10707	1.56111	0.118497		0.463332	3.1688	2.54029	1.24742	0.212244		0						0.532558	0.864656	2.54998	0.339083	0.734547		0.325756	2.32257	2.69584	0.86154	0.388941		0.15022	1.44369	3.64971	0.395564	0.692426		3.77788	0.699043	1.14884	0.608478	0.54287		1.77667
Cre01.g039500.t1.2	28.8395	0.244979	0.522834	0.468561	0.639384	0.91697	25.3683	0.398262	0.350217	1.13719	0.25546	0.999889	21.0168	0.135489	0.43717	0.309922	0.75662	0.94661	15.5949	-0.656335	0.388326	-1.69016	0.0909966	0.410632	8.92579	1.46616	0.664623	2.206	0.027384	0.146095	17.9944	-0.275606	0.387619	-0.711021	0.477071	0.792226	13.5291	-1.73621	0.518255	-3.3501	0.00080783	0.0049711	12.9656	1.42203	0.688708	2.06478	0.0389434	0.152864	23.7411
Cre01.g039550.t1.3	39.0058	0.507482	0.523334	0.969709	0.332192	0.756091	41.067	0.0726437	0.379817	0.19126	0.848322	0.999889	33.4687	-0.457613	0.376412	-1.21572	0.22409	0.669654	39.5256	0.413914	0.218288	1.89619	0.0579355	0.325176	40.0023	-0.615003	0.387561	-1.58686	0.112545	0.363824	35.5003	0.163933	0.328229	0.499447	0.617464	0.866197	41.2778	0.780649	0.289246	2.69891	0.0069566	0.0298937	22.8599	0.191358	0.517838	0.369533	0.711731	0.843611	37.4916
Cre01.g039600.t1.3	10.0083	0.850692	0.815227	1.0435	0.296715		9.13347	0.567966	0.531468	1.06868	0.285216	0.999889	6.43794	-0.274579	0.730483	-0.375887	0.707001	0.933924	5.93029	-0.174889	0.506396	-0.345359	0.729824	0.935136	3.98183	-0.215003	0.924994	-0.232437	0.816198	0.938552	5.63541	-0.484185	0.673902	-0.71848	0.472461	0.791003	5.64536	-0.269797	0.651351	-0.41421	0.67872	0.818159	6.0095	0.986368	0.908113	1.08617	0.277402	0.514309	8.42317
Cre01.g039650.t1.2	0						0.176609	-0.944043	3.64971	-0.258663	0.795896		0.181406	-0.491135	4.18125	-0.117461	0.906495		0.116986	-0.316204	3.16075	-0.100041	0.920312		0						0.148928	-0.283098	3.64971	-0.0775672	0.938172		0.141421	-0.0951573	3.64971	-0.0260726	0.979199		0.0903018	0.263851	4.5366	0.0581606	0.953621		0.283239
Cre01.g039750.t1.2	46.0132	-0.0379969	0.440723	-0.086215	0.931296	0.986158	48.096	-0.225955	0.397495	-0.568446	0.569732	0.999889	43.8202	-0.201705	0.43198	-0.466932	0.640549	0.915029	47.5598	0.332158	0.388092	0.855874	0.392067	0.779276	30.8678	-0.261475	0.4323	-0.604845	0.545282	0.811862	39.4117	-0.332621	0.427403	-0.778237	0.436429	0.769219	39.9845	-0.0666877	0.393947	-0.169281	0.865576	0.931987	33.0347	0.372931	0.464207	0.803372	0.42176	0.646189	49.6857
Cre01.g039800.t1.3	21.4671	0.593017	0.56742	1.04511	0.295972	0.731444	23.3761	0.0913805	0.338842	0.269685	0.787403	0.999889	18.8549	-0.524624	0.455688	-1.15128	0.249617	0.693861	16.2231	-0.508743	0.321392	-1.58293	0.113437	0.459681	14.3949	0.693469	0.580521	1.19456	0.232257	0.542045	20.1857	0.171301	0.39965	0.428627	0.668195	0.886669	16.4408	-0.526637	0.407965	-1.29089	0.196742	0.375215	9.03897	0.817174	0.753661	1.08427	0.278244	0.515224	20.8207
Cre01.g039850.t1.3	21.7242	-0.195979	0.583973	-0.335596	0.737175	0.938212	22.54	-0.273597	0.412761	-0.662846	0.507429	0.999889	21.258	-0.0893486	0.495903	-0.180173	0.857017	0.971399	17.6365	-0.389739	0.361591	-1.07785	0.281103	0.688032	9.84285	0.247397	0.671796	0.368263	0.712677	0.896941	17.5365	-0.615984	0.499918	-1.23217	0.217885	0.583514	16.1329	-0.87029	0.472951	-1.84013	0.0657494	0.173571	20.812	-0.223601	0.530856	-0.421209	0.673603	0.820755	23.9792
Cre01.g039900.t1.2	41.8833	0.413839	0.44641	0.927038	0.353907	0.769562	38.5248	0.333926	0.322953	1.03398	0.301148	0.999889	30.6588	-0.0869751	0.39005	-0.222985	0.823547	0.96498	24.3123	-0.547397	0.299319	-1.82881	0.0674287	0.350953	14.5135	-0.712611	0.52293	-1.36273	0.172969	0.46332	23.2387	-1.14516	0.402666	-2.84395	0.00445582	0.0696215	25.2366	-0.428957	0.363009	-1.18167	0.237337	0.424776	19.5782	1.08581	0.546739	1.98598	0.047036	0.174415	34.9544
Cre01.g039950.t1.2	33.865	0.269898	0.464436	0.581132	0.561152	0.88848	37.6366	-0.190411	0.313651	-0.607077	0.5438	0.999889	32.4218	-0.466945	0.400824	-1.16496	0.244034	0.690617	32.1908	-0.0503454	0.276761	-0.181909	0.855654	0.967398	25.3889	0.137981	0.428771	0.321805	0.747601	0.912396	32.7442	-0.044763	0.341601	-0.131039	0.895744	0.969584	30.1187	-0.176402	0.348442	-0.506259	0.612675	0.769242	20.5646	1.12564	0.539892	2.08495	0.0370742	0.147462	38.7973
Cre01.g040000.t1.2	11174.7	-0.0300003	0.27106	-0.110678	0.911872	0.98473	9441.89	0.290912	0.235275	1.23647	0.216282	0.999889	8349.49	0.309063	0.2452	1.26045	0.207506	0.651908	8599.03	0.468252	0.191947	2.43948	0.0147083	0.136691	6255.92	-0.509954	0.224376	-2.27277	0.0230402	0.130172	6935.75	-0.230971	0.227044	-1.0173	0.309012	0.676619	7569.4	0.283425	0.215892	1.31281	0.189247	0.365618	11413.5	-0.384839	0.351054	-1.09624	0.272974	0.509585	9665.14
Cre01.g040050.t1.3	24.6281	-0.536147	0.535799	-1.00065	0.316997	0.74667	17.403	0.395195	0.416863	0.948021	0.343119	0.999889	17.3893	0.922779	0.474947	1.94291	0.052027	0.333222	10.6836	-0.548005	0.406706	-1.34742	0.177844	0.570748	8.18626	0.127885	0.657145	0.194608	0.8457	0.949271	12.1332	-0.281738	0.487485	-0.577942	0.563303	0.839942	11.3021	-0.405733	0.498296	-0.814242	0.415506	0.608306	24.0265	-0.808513	0.512539	-1.57747	0.114688	0.309483	17.1104
Cre01.g040100.t1.2	39.1487	-0.352505	0.460225	-0.76594	0.443712	0.823967	28.467	0.398765	0.357794	1.11451	0.26506	0.999889	27.1622	0.737551	0.398549	1.85059	0.0642281	0.375644	15.9584	-0.921213	0.425911	-2.16293	0.0305468	0.221801	15.2744	-0.594087	0.549593	-1.08096	0.279716	0.596149	18.7937	-0.530309	0.412532	-1.2855	0.198619	0.561678	20.6247	0.0677745	0.411757	0.164598	0.86926	0.934896	52.0197	-0.985991	0.392957	-2.50916	0.0121019	0.0642386	29.7579
Cre01.g040150.t1.2	10.0355	-3.94917	0.972105	-4.06249	4.85524e-05		1.84553	-0.465755	1.11215	-0.418787	0.675372	0.999889	6.80196	3.42081	0.78437	4.36122	1.29337e-05	0.000491374	1.26953	-0.922488	1.10118	-0.837726	0.402185		16.0834	-2.42975	0.575046	-4.22531	2.38616e-05	0.000500316	3.30238	1.85493	0.824403	2.25003	0.0244473	0.192346	12.8267	4.2892	0.60018	7.14654	8.89954e-13	3.77648e-11	37.2171	-3.01787	0.525288	-5.74516	9.18319e-09	4.0261e-07	4.12172
Cre01.g040200.t1.2	294.242	-1.02437	0.289472	-3.53877	0.00040199	0.00912824	205.499	-0.0543141	0.191661	-0.283386	0.776881	0.999889	237.258	0.959012	0.203291	4.71743	2.38837e-06	0.000110768	186.464	0.211842	0.226383	0.935771	0.349391	0.747244	241.362	-0.493689	0.320664	-1.53958	0.123663	0.383425	200.781	0.466612	0.2082	2.24118	0.0250146	0.194739	227.579	0.964622	0.224314	4.30031	1.70557e-05	0.000181613	462.834	-1.54703	0.328849	-4.70438	2.54635e-06	5.40071e-05	225.827
Cre01.g040250.t1.2	108.453	0.986405	0.455335	2.16633	0.0302862	0.241635	101.621	0.635245	0.378385	1.67883	0.0931844	0.999889	70.9924	-0.350241	0.33128	-1.05723	0.290405	0.733361	73.2005	0.128483	0.351417	0.365615	0.714652	0.929808	57.1359	-0.163812	0.473239	-0.346152	0.729229	0.905118	68.9567	-0.123096	0.386444	-0.318536	0.750078	0.92003	68.8522	0.049273	0.324304	0.151935	0.879238	0.940593	76.786	-0.168315	0.418183	-0.402491	0.687323	0.827578	85.9642
Cre01.g040300.t1.2	27.9665	-0.528818	0.497186	-1.06362	0.287501	0.725361	24.8752	-0.215965	0.356741	-0.605384	0.544924	0.999889	25.1248	0.298578	0.40511	0.737031	0.461104	0.842059	23.1478	0.179604	0.376585	0.476928	0.633413	0.903669	13.4945	-0.0484565	0.553854	-0.0874897	0.930282	0.977799	19.8058	-0.465903	0.407269	-1.14397	0.252636	0.622852	19.0217	-0.41	0.402259	-1.01924	0.308087	0.503866	14.2518	0.910392	0.629289	1.4467	0.147981	0.36163	25.6643
Cre01.g040350.t1.3	22.2834	0.333692	0.584163	0.571231	0.567843	0.891907	21.7385	0.13338	0.364403	0.366024	0.714347	0.999889	17.8335	-0.191647	0.472816	-0.40533	0.685235	0.928261	14.7659	-0.483356	0.361107	-1.33854	0.180721	0.57549	17.2498	-0.493902	0.492511	-1.00282	0.315946	0.631544	17.4271	-0.0462652	0.393573	-0.117552	0.906423	0.973427	19.0429	0.458797	0.359255	1.27708	0.201574	0.381226	11.3214	0.945986	0.683971	1.38308	0.16664	0.387664	20.3599
Cre01.g040379.t1.2	13.7305	1.29148	0.72635	1.77804	0.075397	0.408753	13.3239	0.60725	0.452699	1.3414	0.179791	0.999889	8.77624	-0.682593	0.668464	-1.02114	0.30719	0.745111	9.57602	0.133014	0.410524	0.32401	0.745931	0.938777	6.16421	-0.135063	0.780925	-0.172953	0.862688	0.954201	8.41709	-0.340682	0.564649	-0.603351	0.546275	0.830904	8.28028	-0.203235	0.568284	-0.357629	0.720621	0.84602	8.77339	1.22927	0.810522	1.51664	0.129357	0.332282	12.5755
Cre01.g040400.t1.2	33.3432	0.350872	0.501242	0.700005	0.483924	0.845571	33.0098	0.156639	0.316254	0.495296	0.620391	0.999889	27.508	-0.221105	0.369808	-0.59789	0.549913	0.882488	32.5216	0.54242	0.27582	1.96657	0.0492326	0.295328	29.6018	0.139881	0.411121	0.340242	0.733674	0.90738	30.8322	0.474034	0.289267	1.63874	0.101267	0.414794	28.2785	0.336867	0.311182	1.08254	0.279012	0.472901	15.4981	0.619877	0.636085	0.974518	0.329799	0.569166	29.7189
Cre01.g040450.t1.2	178.429	-0.113347	0.31163	-0.363722	0.716065	0.934309	189.54	-0.29832	0.242319	-1.23111	0.218283	0.999889	175.736	-0.195759	0.26121	-0.74943	0.453598	0.838739	183.091	0.231866	0.179373	1.29264	0.196134	0.597613	154.877	0.209022	0.274102	0.762572	0.445719	0.742571	182.548	0.229475	0.243457	0.94257	0.345901	0.704163	164.362	0.0265064	0.225588	0.117499	0.906465	0.954438	104.408	0.0717814	0.335192	0.21415	0.83043	0.911933	183.047
Cre01.g040500.t1.2	94.5593	-0.588483	0.36522	-1.61131	0.107112	0.484604	78.2125	-0.0649404	0.288859	-0.224817	0.822122	0.999889	79.9848	0.515467	0.295221	1.74604	0.0808044	0.424997	72.6036	0.26546	0.28487	0.931865	0.351406	0.749308	75.005	0.0447456	0.479109	0.0933933	0.925591	0.975968	76.4146	0.45437	0.3749	1.21198	0.225521	0.594379	72.2143	0.41491	0.326531	1.27066	0.203849	0.383795	136.184	-1.19542	0.345556	-3.45941	0.000541357	0.00531871	84.3629
Cre01.g040550.t1.3	8.88654	-0.191187	0.800488	-0.238838	0.811231		9.46779	-0.345856	0.496205	-0.697003	0.485801	0.999889	8.92666	-0.160447	0.610138	-0.262969	0.792575	0.955126	8.90554	0.148089	0.432529	0.342379	0.732066	0.936677	10.8888	-0.904762	0.599101	-1.5102	0.130992	0.396425	8.92142	0.0997249	0.50617	0.197018	0.843813	0.950968	11.2666	1.02186	0.451718	2.26216	0.0236873	0.0800316	7.0915	0.953109	0.876015	1.088	0.276593	0.513635	10.9177
Cre01.g040600.t1.3	52.2369	-0.352085	0.425314	-0.827823	0.407771	0.803839	43.3476	0.0876737	0.298011	0.294197	0.768608	0.999889	41.5341	0.432145	0.312824	1.38143	0.167146	0.594313	32.9318	-0.164292	0.237669	-0.691263	0.4894	0.836737	27.308	0.40894	0.431047	0.948712	0.342767	0.656136	36.364	0.0888971	0.281526	0.315769	0.752178	0.920565	31.2215	-0.307935	0.322017	-0.956271	0.338935	0.53481	59.2421	-0.533503	0.375683	-1.42009	0.155582	0.37261	46.7658
Cre01.g040650.t1.3	0						0						0						0						0						0						0						0						0
Cre01.g040650.t2.1	0						0						0						0						0						0						0						0						0
Cre01.g040650.t3.1	0						0						0						0						0						0						0						0						0
Cre01.g040700.t1.3	171.371	-0.376858	0.320991	-1.17405	0.240377	0.683204	191.446	-0.567218	0.214053	-2.6499	0.00805162	0.509395	188.1	-0.20369	0.212053	-0.960561	0.336773	0.766584	240.733	0.737134	0.208436	3.53651	0.000405452	0.00999549	240.967	-1.09899	0.289143	-3.80086	0.000144195	0.00237158	184.436	0.0182547	0.196693	0.0928081	0.926056	0.979626	251.988	1.12266	0.199479	5.62798	1.8233e-08	3.80624e-07	139.398	-0.832568	0.34253	-2.43064	0.0150722	0.0760257	188.804
Cre01.g040750.t1.1	34.5064	-0.605677	0.454358	-1.33304	0.182519	0.619257	32.4218	-0.323193	0.305888	-1.05657	0.290707	0.999889	33.3455	0.267406	0.352777	0.758002	0.44845	0.836196	24.8881	-0.504071	0.29279	-1.72161	0.0851397	0.396516	16.338	0.0579191	0.505688	0.114535	0.908814	0.971632	26.2068	-0.551504	0.346012	-1.59389	0.110962	0.433027	24.7747	-0.609667	0.360753	-1.68998	0.0910309	0.220136	47.4773	-0.651438	0.438073	-1.48705	0.137001	0.344332	38.0125
Cre01.g040800.t1.3	2.79972	-0.950487	1.4254	-0.666822	0.504886		1.20886	1.2953	1.43845	0.900483	0.367863		1.37599	2.21316	1.54525	1.43223	0.152078		1.19008	1.45445	1.20372	1.20829	0.226935		1.62942	1.11003	1.4354	0.773328	0.439329		1.36292	2.06875	1.33692	1.54739	0.121768		0.818852	0.981978	1.60883	0.610368	0.541618		2.26953	0.835137	1.46812	0.568848	0.56946		1.62065
Cre01.g040850.t1.2	0						0						0						0						0						0						0						0						0
Cre01.g040850.t2.1	0						0						0						0						0						0						0						0						0
Cre01.g040900.t1.3	42.3997	-1.12026	0.464523	-2.41163	0.0158815	0.159082	29.4184	-0.0935707	0.37413	-0.250102	0.802508	0.999889	35.1087	1.02092	0.366237	2.78758	0.00531031	0.0717021	23.5671	-0.183169	0.28722	-0.637732	0.523648	0.854257	32.8023	-0.512058	0.496206	-1.03195	0.302097	0.618532	28.3159	0.35845	0.410116	0.87402	0.382107	0.731288	32.211	0.877577	0.357067	2.45774	0.0139815	0.0526165	81.8083	-1.63887	0.377862	-4.33721	1.44301e-05	0.000242834	34.9256
Cre01.g040950.t1.2	0.39698	-1.05348	3.67602	-0.286582	0.774432		0.253479	-0.495222	2.65683	-0.186396	0.852134		0.347765	0.521539	2.80784	0.185744	0.852646		0.117437	-0.820167	3.14501	-0.260784	0.794259		0.612895	0.296007	2.61172	0.113338	0.909763		0.463321	1.33924	2.18995	0.611536	0.540845		0.376616	1.03596	2.29875	0.45066	0.652234		0.956673	0.399314	2.1276	0.187683	0.851125		0.606069
Cre01.g041050.t1.3	10.7346	-0.254882	0.729037	-0.349615	0.726628		7.78365	0.525319	0.541352	0.970384	0.331855	0.999889	7.18217	0.771264	0.666835	1.1566	0.247434	0.692463	5.07008	-0.278948	0.547266	-0.509712	0.610253	0.893355	6.89059	0.961756	0.753672	1.27609	0.201922	0.504265	7.61935	0.94641	0.570976	1.65753	0.0974124	0.408097	5.42548	-0.0087595	0.668636	-0.0131005	0.989548	0.99478	10.905	-0.00777045	0.680122	-0.0114251	0.990884	0.995237	8.68485
Cre01.g041050.t2.1	30.7456	-1.21645	0.568941	-2.13809	0.0325092	0.253406	18.2774	0.171841	0.493613	0.348128	0.727744	0.999889	22.7312	1.39835	0.428654	3.26218	0.00110559	0.0214422	13.3762	-0.235695	0.431412	-0.546332	0.584837	0.882061	29.0913	-0.914297	0.54336	-1.68267	0.0924386	0.323451	18.4184	0.75033	0.49056	1.52954	0.126131	0.459027	25.4183	1.68444	0.403829	4.17118	3.03021e-05	0.00029972	49.6689	-1.30191	0.565314	-2.30298	0.02128	0.0987139	22.2043
Cre01.g041100.t1.2	63.9648	0.182471	0.380542	0.479504	0.63158	0.914092	53.3336	0.506768	0.251399	2.01579	0.0438217	0.873087	44.3456	0.308835	0.312314	0.988858	0.322733	0.757361	41.7453	0.24967	0.207058	1.2058	0.227896	0.633511	32.075	0.174805	0.414877	0.421342	0.673505	0.879956	39.9381	0.0810122	0.301444	0.268747	0.788124	0.933363	36.5288	-0.0880193	0.28913	-0.304428	0.760802	0.872127	41.633	0.444611	0.427506	1.04001	0.298334	0.538512	50.9755
Cre01.g041150.t1.2	26.7667	-0.546145	0.542762	-1.00623	0.314304	0.745126	33.2115	-0.866136	0.426371	-2.03142	0.0422129	0.864259	33.6598	-0.328232	0.442468	-0.741822	0.458195	0.841252	30.9383	-0.174498	0.318092	-0.548577	0.583295	0.881664	22.0318	-0.135547	0.511594	-0.264949	0.791049	0.930204	30.7002	-0.377753	0.440681	-0.857203	0.391332	0.738196	30.0639	-0.234158	0.411833	-0.568574	0.569646	0.737627	19.8408	0.416238	0.544301	0.764721	0.444438	0.663216	36.882
Cre01.g041200.t1.2	47.5458	-2.13183	0.427244	-4.98974	6.04621e-07	3.19228e-05	32.3405	-1.0542	0.361144	-2.91905	0.00351098	0.348357	47.0891	1.06503	0.349688	3.04567	0.00232161	0.0385555	20.8252	-1.95214	0.394351	-4.95026	7.41161e-07	4.92155e-05	44.3927	-2.52789	0.425234	-5.94471	2.76942e-09	1.63299e-07	26.9513	-1.08156	0.387524	-2.79095	0.0052553	0.0777388	52.8873	1.4502	0.33215	4.36608	1.26494e-05	0.000139485	74.3885	-1.71123	0.478351	-3.57734	0.000347109	0.00365012	39.8618
Cre01.g041256.t1.2	0.536134	1.97681	3.25893	0.606584	0.544127		2.19496	-1.9168	1.14346	-1.67632	0.0936763	0.999889	1.91813	-3.83846	1.74134	-2.20432	0.0275022	0.228778	2.09329	-0.554951	0.799601	-0.694035	0.48766		0.862181	0.170774	2.32061	0.07359	0.941337		1.9942	-0.951991	1.1439	-0.832232	0.405278		1.85365	-1.1335	1.19795	-0.946203	0.344045	0.539766	0.531238	2.44574	2.85852	0.855595	0.392222		2.60209
Cre01.g041256.t2.1	7.59412	1.4877	1.0331	1.44004	0.149856		8.86406	0.166809	0.666998	0.25009	0.802518	0.999889	6.11999	-1.3188	0.894343	-1.4746	0.140319	0.549663	7.7367	0.302913	0.471549	0.64238	0.520627	0.853726	6.78307	0.469268	0.776057	0.604683	0.54539	0.811862	7.94407	0.45918	0.626085	0.733414	0.463306	0.785622	6.55928	-0.00473771	0.669773	-0.00707361	0.994356	0.996733	5.25398	-0.265312	0.962118	-0.275758	0.782734		7.52146
Cre01.g041300.t1.2	12.7808	0.0105939	0.709802	0.0149251	0.988092	0.998687	11.0748	0.185967	0.477636	0.389348	0.697018	0.999889	9.59492	0.188911	0.63319	0.298348	0.765438	0.948122	10.8697	0.575309	0.418181	1.37574	0.168902	0.558148	8.72395	-0.539792	0.722212	-0.747415	0.454813	0.749218	8.60324	-0.0305479	0.603388	-0.0506272	0.959623	0.987252	9.63081	0.498499	0.516924	0.964357	0.334867	0.530268	8.20827	0.553886	0.815979	0.678799	0.497265	0.704887	10.8996
Cre01.g041350.t1.2	14.8128	0.231915	0.657056	0.352961	0.724118	0.9353	16.2531	-0.197695	0.434113	-0.455401	0.648821	0.999889	14.1422	-0.442637	0.551243	-0.80298	0.421986	0.818796	16.8682	0.444184	0.321639	1.381	0.167279	0.555299	12.7982	-0.298847	0.58054	-0.514774	0.606711	0.847001	14.1442	-0.0582475	0.461808	-0.126129	0.89963	0.971265	14.6046	0.251741	0.467091	0.538954	0.589919	0.753015	6.1576	1.03574	0.925053	1.11966	0.26286	0.50002	15.2203
Cre01.g041400.t1.1	7.99421	-0.396157	0.846549	-0.467967	0.639808		8.26733	-0.422474	0.542954	-0.778101	0.436509	0.999889	8.12798	-0.039404	0.660095	-0.0596943	0.952399	0.993069	10.0514	0.7712	0.431274	1.78819	0.0737455	0.366679	10.3579	-0.193784	0.657707	-0.294636	0.768272	0.920895	9.2662	0.619455	0.563294	1.0997	0.271462	0.643389	9.31472	0.833373	0.502005	1.66009	0.0968966	0.229994	7.29522	-0.276853	0.840831	-0.329261	0.741958	0.861739	8.80875
Cre01.g041450.t1.3	160.468	-0.61689	0.317142	-1.94515	0.0517566	0.327466	133.176	-0.117692	0.233371	-0.504312	0.614042	0.999889	136.866	0.488009	0.244686	1.99443	0.0461052	0.312026	120.637	0.167591	0.164037	1.02167	0.306937	0.711107	91.2033	0.6894	0.349833	1.97065	0.0487635	0.217168	123.217	0.243321	0.249363	0.975771	0.329178	0.69416	98.6259	-0.436	0.256231	-1.70159	0.0888328	0.216616	161.496	-0.0762344	0.346262	-0.220164	0.825744	0.909332	153.361
Cre01.g041500.t1.1	21.1592	-0.198315	0.549263	-0.361056	0.718058	0.934309	13.3976	0.962919	0.414861	2.32106	0.0202835	0.742999	11.9528	1.1494	0.509538	2.25576	0.0240856	0.208877	8.98822	0.253183	0.400946	0.631464	0.527737	0.857078	7.9544	1.32393	0.729616	1.81456	0.0695919	0.271987	10.3447	0.71623	0.475627	1.50587	0.132102	0.470385	6.96905	-0.604763	0.60539	-0.998964	0.317812	0.513818	17.5234	0.116702	0.560618	0.208167	0.835098	0.914109	13.6526
Cre01.g041650.t1.3	0						0						0						0						0						0						0						0.0903018	0.263851	4.5366	0.0581606	0.953621		0.0828449
Cre01.g041650.t2.1	0						0.31231	-1.52147	2.78997	-0.545335	0.585523		0.320758	-1.06895	3.13481	-0.340994	0.733108		0.318173	-0.315573	2.04687	-0.154174	0.877473		0.172989	-1.14396	4.08047	-0.28035	0.779209		0.263505	-0.859268	2.92677	-0.293589	0.769072		0.402673	0.290191	2.29351	0.126527	0.899315		0.3483	-0.689973	3.55656	-0.194	0.846176		0.438237
Cre01.g041700.t1.2	0						0						0						0						0						0						0						0						0
Cre01.g041800.t1.2	0.498897	1.97744	3.60913	0.547898	0.583762		0.655287	0.853619	2.27713	0.374866	0.70776		0.362811	-1.21331	3.39107	-0.357795	0.720497		0.561312	0.74672	1.71221	0.436115	0.662753		0.249285	-0.182176	3.56108	-0.0511575	0.9592		0.402403	-0.0258872	2.66302	-0.00972099	0.992244		0.400078	0.163694	2.60577	0.0628197	0.94991		0.0903018	0.263851	4.5366	0.0581606	0.953621		0.483632
Cre01.g041800.t2.1	0						0.409763	-2.10363	2.32841	-0.90346	0.366282		0.420291	-1.65193	2.67844	-0.616754	0.537397		0.551351	0.135754	1.72545	0.0786777	0.937289		0.536599	-0.317553	2.51569	-0.126229	0.899551		0.553596	0.223223	1.98578	0.11241	0.910498		0.596247	0.545612	1.80609	0.302095	0.762579		0.802907	-3.52212	2.68017	-1.31414	0.188799		0.464985
Cre01.g041850.t1.3	13.6168	0.465666	0.692473	0.672467	0.501286	0.852147	15.4776	-0.132319	0.417869	-0.316652	0.751507	0.999889	12.9046	-0.607049	0.554578	-1.09461	0.273686	0.717023	13.402	0.0453885	0.336297	0.134965	0.892639	0.975922	10.2348	-1.1753	0.670175	-1.75372	0.0794783	0.294591	11.1851	-0.763322	0.532413	-1.4337	0.151657	0.502482	14.207	0.414393	0.424636	0.975878	0.329125	0.525259	6.47808	2.96913	1.04278	2.84731	0.00440906	0.0291985	16.2107
Cre01.g041900.t1.3	21.5886	-1.37903	0.545576	-2.52766	0.0114825	0.126745	12.3738	0.0354834	0.431377	0.0822561	0.934443	0.999889	16.2334	1.40114	0.453624	3.08878	0.00200979	0.0342801	9.88576	-0.0989662	0.381221	-0.259604	0.79517	0.953098	13.0735	-0.45584	0.610099	-0.747158	0.454968	0.749336	11.4491	0.398174	0.483426	0.82365	0.410138	0.74965	12.7142	0.859339	0.457805	1.87709	0.0605063	0.163342	38.9762	-0.795392	0.45395	-1.75216	0.0797463	0.245707	18.5247
Cre01.g041950.t1.2	71.8327	-1.49853	0.383928	-3.90316	9.49455e-05	0.00266632	49.3057	-0.489179	0.276684	-1.76801	0.0770595	0.971633	63.4714	1.0032	0.272603	3.68008	0.000233158	0.00595434	36.7919	-0.699771	0.221293	-3.1622	0.00156583	0.0285666	45.0925	-0.439208	0.361621	-1.21455	0.224537	0.532384	46.2067	-0.00368973	0.27034	-0.0136485	0.98911	0.998076	49.9029	0.442233	0.254194	1.73975	0.0819037	0.204513	164.041	-2.04599	0.421894	-4.84955	1.23743e-06	2.92088e-05	59.5292
Cre01.g042000.t1.2	8.5128	0.0559667	0.819563	0.0682884	0.945556		7.10622	0.46545	0.617875	0.753308	0.451265	0.999889	6.14518	0.388437	0.771982	0.503169	0.614846	0.905741	6.41202	0.597896	0.552838	1.0815	0.279473	0.685939	2.52297	-0.0636385	1.21627	-0.0523225	0.958272	0.985546	4.47647	-0.732692	0.846411	-0.865646	0.386684	0.734849	4.35008	-0.669163	0.829549	-0.806659	0.419863	0.612671	9.84184	-1.17823	0.731529	-1.61064	0.107259	0.296621	6.55762
Cre01.g042050.t1.2	18.8915	0.425985	0.628484	0.677798	0.4979	0.850927	18.6634	0.206875	0.400221	0.516902	0.605224	0.999889	15.2602	-0.246968	0.477999	-0.51667	0.605386	0.900836	13.9458	-0.189872	0.322708	-0.588371	0.556283	0.869373	11.959	-0.0789246	0.563741	-0.140002	0.888659	0.963588	14.6188	-0.113467	0.411024	-0.276061	0.782502	0.93126	14.2657	-0.0329314	0.401568	-0.0820072	0.934641	0.967031	22.8347	-0.537224	0.555772	-0.966627	0.333731	0.572927	19.022
Cre01.g042100.t1.2	4.51323	0.166483	1.1195	0.148712	0.881781		5.67557	-0.471489	0.640683	-0.735916	0.461782	0.999889	5.08639	-0.646264	0.82739	-0.781088	0.434751	0.828256	5.2042	-0.0043703	0.547087	-0.00798831	0.993626	0.998291	1.5731	0.923277	1.66748	0.553695	0.579787		4.25028	-0.969664	0.828636	-1.17019	0.241923	0.611981	3.68332	-2.04207	1.01449	-2.0129	0.0441255	0.129667	4.45871	1.47149	1.12417	1.30896	0.190549		7.13241
Cre01.g042150.t1.3	32.5137	0.333954	0.480768	0.694627	0.487289	0.846202	30.5667	0.278587	0.286674	0.971792	0.331154	0.999889	25.0213	-0.0655522	0.387551	-0.169145	0.865683	0.973692	25.0149	0.190651	0.252955	0.753695	0.451033	0.813004	20.1294	-0.197793	0.460238	-0.429763	0.667368	0.876006	23.4459	-0.0500266	0.330602	-0.15132	0.879724	0.963985	23.5996	0.151948	0.322155	0.471662	0.637168	0.78758	19.5996	0.758002	0.573632	1.32141	0.186366	0.41211	29.5254
Cre01.g042200.t1.1	836.45	-0.835551	0.303554	-2.75256	0.00591306	0.0789243	618.839	-0.0216154	0.271037	-0.0797509	0.936435	0.999889	677.165	0.803533	0.262324	3.06313	0.00219031	0.0368605	526.987	0.0624534	0.208896	0.298969	0.764964	0.944545	428.581	-0.578099	0.304631	-1.8977	0.057735	0.241352	483.98	-0.332614	0.27604	-1.20495	0.228222	0.596354	536.223	0.251541	0.248188	1.01351	0.310817	0.506844	1420.25	-1.8403	0.30952	-5.94564	2.75375e-09	1.42099e-07	643.342
Cre01.g042250.t1.3	17.4997	0.0609276	0.689048	0.0884229	0.929541	0.986024	14.1238	0.45107	0.514246	0.877148	0.380406	0.999889	11.9262	0.38581	0.558089	0.691305	0.489374	0.855001	11.8776	0.451262	0.407452	1.10752	0.268068	0.676248	8.86515	-0.759308	0.737386	-1.02973	0.303138	0.619819	9.41549	-0.340765	0.603527	-0.564621	0.572331	0.843902	11.0014	0.423935	0.479381	0.88434	0.376513	0.57128	11.4721	0.121178	0.689766	0.175679	0.860546	0.928628	13.0574
Cre01.g042300.t1.3	126.682	-1.19046	0.312127	-3.81404	0.000136715	0.00365538	76.7888	0.112439	0.202444	0.555411	0.578614	0.999889	94.4575	1.29133	0.231075	5.58838	2.29194e-08	1.74629e-06	56.8235	-0.258066	0.199464	-1.2938	0.195736	0.596775	360.644	-2.12713	0.254924	-8.34416	7.17211e-17	1.27428e-14	100.207	1.37458	0.196363	7.0002	2.55594e-12	7.40557e-10	292.523	3.50729	0.182549	19.2129	2.88902e-82	3.16859e-79	359.174	-2.01744	0.374636	-5.38506	7.24221e-08	2.4914e-06	98.8806
Cre01.g042450.t1.3	196.79	-0.221705	0.389784	-0.568789	0.569499	0.892019	192.204	-0.184676	0.344026	-0.536809	0.5914	0.999889	180.932	0.022525	0.303049	0.0743278	0.94075	0.991153	168.063	0.0302595	0.259627	0.11655	0.907217	0.978959	71.1782	2.09909	0.471636	4.45065	8.5611e-06	0.000207169	158.328	-0.267093	0.37186	-0.718262	0.472596	0.791003	112.167	-2.35349	0.336022	-7.00397	2.48806e-12	9.88154e-11	131.008	0.250907	0.390626	0.64232	0.520666	0.72303	194.643
Cre01.g042550.t1.1	265.825	0.073086	0.307097	0.23799	0.811889	0.962504	268.274	-0.0580065	0.19984	-0.290264	0.771614	0.999889	237.872	-0.143001	0.195647	-0.730914	0.464831	0.844065	234.347	0.106024	0.147923	0.716753	0.473527	0.82653	192.019	0.1033	0.262346	0.393753	0.693763	0.888967	233.872	0.0733921	0.174492	0.420605	0.674043	0.88859	217.533	-0.0292095	0.169516	-0.172311	0.863193	0.930406	174.373	0.304264	0.309666	0.982558	0.325825	0.565376	264.732
Cre01.g042700.t1.2	7.41534	-2.37318	0.944977	-2.51136	0.0120267		3.18632	-0.384105	0.877209	-0.437871	0.661479	0.999889	5.56457	1.96925	0.757693	2.59901	0.00934941	0.107968	2.68254	-0.1368	0.773583	-0.17684	0.859634		1.69289	4.09841	1.7915	2.2877	0.022155		3.30297	0.434811	0.887672	0.489833	0.624252	0.868943	1.67605	-3.61197	1.50497	-2.40004	0.0163934	0.0597182	8.38769	-0.362554	0.787291	-0.460508	0.645151	0.804003	5.00558
Cre01.g042750.t1.2	7071.88	0.0624124	0.242107	0.257789	0.79657	0.958366	6839.48	0.0265516	0.135669	0.195709	0.844838	0.999889	6032.01	-0.0466102	0.156201	-0.298399	0.765399	0.948122	5536.4	-0.0455193	0.0822276	-0.553577	0.579868	0.880496	4117.9	1.28338	0.227941	5.6303	1.79897e-08	8.76951e-07	6226.71	0.305925	0.13002	2.35291	0.0186273	0.163384	4448.3	-0.971901	0.146896	-6.61625	3.68419e-11	1.25969e-09	4203.59	0.361505	0.268799	1.34489	0.178661	0.402774	6570.93
Cre01.g042800.t1.2	356.771	0.175322	0.271537	0.645663	0.518498	0.863196	369.826	-0.0689473	0.203799	-0.338309	0.73513	0.999889	321.39	-0.255122	0.231456	-1.10225	0.270353	0.713821	330.963	0.167786	0.164056	1.02273	0.306435	0.710599	186.212	0.251861	0.247684	1.01686	0.309218	0.625429	289.703	-0.372012	0.20694	-1.79768	0.0722276	0.351395	262.239	-0.618163	0.202862	-3.04722	0.00230971	0.0119405	209.833	0.388296	0.310771	1.24946	0.211497	0.443533	354.821
Cre01.g042850.t1.2	28.3174	0.455452	0.502652	0.906099	0.364884	0.779018	26.6941	0.301655	0.324688	0.92906	0.352858	0.999889	21.3001	-0.161484	0.435249	-0.371015	0.710627	0.933924	20.7125	0.0702813	0.297978	0.23586	0.813541	0.956732	22.8821	-0.141967	0.463842	-0.306067	0.759553	0.916791	22.7286	0.353666	0.361398	0.978605	0.327775	0.693224	22.6932	0.500146	0.364983	1.37033	0.170585	0.341265	17.1528	1.17292	0.587947	1.99494	0.0460499	0.171686	26.6126
Cre01.g042900.t1.2	84.3909	-0.0463319	0.414571	-0.111759	0.911015	0.984674	74.0478	0.167388	0.332935	0.502765	0.615129	0.999889	65.9717	0.199576	0.353262	0.564952	0.572106	0.892196	60.7266	0.10642	0.240121	0.443193	0.657626	0.908758	28.3583	0.958773	0.53053	1.8072	0.0707315	0.274742	54.111	-0.385133	0.395827	-0.972984	0.330561	0.695019	43.5238	-1.33485	0.369438	-3.6132	0.000302444	0.00214968	35.1818	1.59843	0.492898	3.24292	0.00118309	0.0102202	71.0498
Cre01.g042950.t1.2	84.0937	-0.0988469	0.34364	-0.287647	0.773617	0.95264	78.3665	0.00463788	0.216289	0.021443	0.982892	0.999889	71.4797	0.0924373	0.266381	0.347012	0.728582	0.939832	65.5221	0.0315299	0.199016	0.158429	0.874119	0.97189	73.9486	0.0684052	0.308442	0.221777	0.824488	0.942748	75.5515	0.462544	0.228186	2.02705	0.0426571	0.267294	70.5688	0.400434	0.224357	1.78481	0.0742919	0.190411	47.5794	0.18468	0.407017	0.453741	0.650015	0.806937	74.0188
Cre01.g043000.t1.2	56.8107	0.0463684	0.388167	0.119455	0.904915	0.982961	49.7332	0.240753	0.255595	0.941931	0.346228	0.999889	43.3359	0.182397	0.313853	0.581154	0.561137	0.887464	37.3473	-0.0946691	0.255536	-0.370473	0.71103	0.928323	25.2964	0.43415	0.416853	1.04149	0.297646	0.615238	37.6526	-0.17021	0.284567	-0.598138	0.549748	0.832159	32.5689	-0.594346	0.306953	-1.93628	0.0528339	0.148231	36.0593	0.5326	0.436321	1.22066	0.222214	0.455682	48.9114
Cre01.g043050.t1.2	100.194	-0.63766	0.32637	-1.95379	0.0507256	0.323549	86.0889	-0.187889	0.253904	-0.739999	0.4593	0.999889	89.1122	0.437753	0.29061	1.50632	0.131984	0.536761	67.0189	-0.336161	0.220928	-1.52159	0.128113	0.490642	40.7953	-0.066313	0.383336	-0.172989	0.86266	0.954201	65.5767	-0.647762	0.300362	-2.15661	0.0310364	0.221798	63.6427	-0.580564	0.284905	-2.03775	0.0415752	0.123702	128.348	-1.58303	0.330424	-4.79092	1.66016e-06	3.72323e-05	85.386
Cre01.g043100.t1.2	36.4819	0.346978	0.469028	0.739781	0.459433	0.830099	42.9872	-0.214761	0.282259	-0.760864	0.446738	0.999889	37.1166	-0.58598	0.345159	-1.69771	0.0895622	0.448199	38.6472	0.0730879	0.217148	0.336581	0.736433	0.937001	34.5589	-0.0728881	0.414945	-0.175657	0.860563	0.954038	39.3848	0.0716362	0.287475	0.249191	0.803213	0.938356	38.4654	0.147325	0.298253	0.493962	0.621333	0.776081	15.631	0.690039	0.601299	1.14758	0.251142	0.487162	39.8568
Cre01.g043150.t1.2	100.344	0.0197654	0.388223	0.0509124	0.959395	0.993342	119.449	-0.451285	0.282021	-1.60018	0.109558	0.999889	109.438	-0.477574	0.267164	-1.78757	0.0738453	0.407486	102.482	-0.207828	0.229029	-0.907433	0.364178	0.759844	90.1867	0.00840003	0.382141	0.0219815	0.982463	0.993479	110.911	-0.0338801	0.249838	-0.135608	0.892131	0.967945	105.937	-0.039193	0.293171	-0.133686	0.893651	0.94767	68.5379	-0.652209	0.362484	-1.79928	0.071975	0.231105	112.717
Cre01.g043200.t1.2	180.662	0.508512	0.345151	1.4733	0.140669	0.550654	173.285	0.31704	0.270968	1.17003	0.24199	0.999889	137.118	-0.200185	0.270277	-0.740665	0.458896	0.841252	143.283	0.235371	0.277026	0.849635	0.395528	0.782252	92.6917	-0.0987252	0.569367	-0.173395	0.862341	0.954201	124.187	-0.311283	0.425536	-0.731508	0.464469	0.78614	121.61	-0.20846	0.352596	-0.591214	0.554377	0.724966	133.486	-0.127716	0.349197	-0.365741	0.714558	0.844833	158.545
Cre01.g043250.t1.3	15.6123	1.2696	0.669696	1.89578	0.057989	0.350532	21.6495	-0.212537	0.34666	-0.6131	0.53981	0.999889	16.7426	-1.49944	0.544013	-2.75625	0.00584677	0.0775116	22.0849	0.430495	0.301386	1.42839	0.153181	0.536475	13.9168	2.134	0.707624	3.01572	0.00256368	0.0251762	22.4016	0.554164	0.363628	1.52399	0.127512	0.461189	13.686	-1.58046	0.558541	-2.82961	0.00466041	0.0214903	5.60312	2.6922	1.09263	2.46396	0.0137412		20.3367
Cre01.g043300.t1.2	13.5506	0.415099	0.676271	0.613806	0.539344	0.876526	15.0651	-0.122718	0.399184	-0.307422	0.758522	0.999889	12.6326	-0.548702	0.536822	-1.02213	0.306719	0.744839	14.5406	0.301724	0.324802	0.928946	0.352917	0.750108	14.8778	-1.20711	0.533664	-2.26193	0.0237017	0.13269	12.175	-0.272712	0.448669	-0.607824	0.543304	0.829267	16.7707	0.935716	0.379291	2.46701	0.0136245	0.0515298	11.3999	0.800852	0.725855	1.10332	0.269887	0.507319	16.4643
Cre01.g043350.t1.2	952.299	-0.199639	0.260965	-0.765005	0.444269	0.823967	966.301	-0.251736	0.179938	-1.39901	0.161809	0.999889	909.712	-0.0624076	0.194587	-0.320718	0.748424	0.94598	849.856	-0.00396061	0.131571	-0.0301025	0.975985	0.995521	572.73	0.243885	0.241858	1.00838	0.313271	0.628451	822.833	-0.202615	0.174507	-1.16107	0.245615	0.616517	742.735	-0.440476	0.177006	-2.48848	0.0128291	0.0490659	610.186	-0.0220408	0.309237	-0.0712746	0.943179	0.97262	946.628
Cre01.g043400.t1.2	24.8858	-0.126261	0.527693	-0.239269	0.810897	0.962302	21.8109	0.0749168	0.385678	0.194247	0.845982	0.999889	19.7856	0.194874	0.456772	0.426632	0.669647	0.923621	18.8845	0.17632	0.311639	0.565781	0.571543	0.877673	23.2007	-0.503117	0.484972	-1.03741	0.299543	0.616341	19.9063	0.351362	0.416396	0.843817	0.398772	0.742196	22.1721	0.86691	0.392544	2.20844	0.0272134	0.0892383	40.2679	-1.0916	0.46244	-2.36053	0.0182489	0.0879452	23.6373
Cre01.g043450.t1.2	76.4049	0.12127	0.394001	0.307791	0.758242	0.947194	74.7858	0.0291136	0.291615	0.0998358	0.920475	0.999889	65.2825	-0.110597	0.29883	-0.3701	0.711308	0.933924	70.9904	0.376613	0.225048	1.67348	0.0942336	0.418963	40.9548	0.354291	0.37376	0.94791	0.343175	0.656297	59.8933	-0.185656	0.280356	-0.662216	0.507833	0.809712	52.812	-0.537873	0.281178	-1.91293	0.0557572	0.154037	55.1469	0.358188	0.393971	0.909174	0.363258	0.599441	75.5564
Cre01.g043500.t1.1	22.2879	0.50906	0.552511	0.921357	0.356864	0.771454	25.5946	-0.108905	0.322133	-0.338076	0.735306	0.999889	21.2191	-0.629336	0.433896	-1.45043	0.146939	0.560333	23.8139	0.238142	0.273852	0.869603	0.384518	0.774002	27.0914	-0.415545	0.458408	-0.906496	0.364674	0.677703	24.3602	0.351958	0.369415	0.952744	0.34072	0.701434	26.7557	0.76403	0.316696	2.4125	0.0158436	0.058176	12.0913	1.06991	0.709809	1.50732	0.13173	0.335745	25.0404
Cre01.g043550.t1.2	15.8529	-0.520973	0.616498	-0.845051	0.398082	0.798997	16.532	-0.501034	0.432244	-1.15915	0.246396	0.999889	16.6463	0.010047	0.501144	0.0200481	0.984005	0.997651	18.7177	0.553531	0.351312	1.57561	0.115115	0.464012	9.28276	2.07501	0.712948	2.91046	0.00360895	0.0330384	16.7063	0.266112	0.424071	0.627517	0.53032	0.8213	10.8059	-1.80105	0.618056	-2.91405	0.00356772	0.0171217	15.6074	-0.786904	0.626623	-1.25579	0.209194	0.44116	17.1976
Cre01.g043600.t1.2	15.5224	-0.307756	0.647159	-0.475549	0.634395	0.914741	17.5074	-0.521139	0.408759	-1.27493	0.202334	0.999889	17.0206	-0.231328	0.516298	-0.448052	0.654115	0.918637	15.8177	-0.0720367	0.369603	-0.194903	0.845469	0.964839	15.6296	-0.662686	0.514318	-1.28848	0.19758	0.499011	15.934	-0.157062	0.426259	-0.368466	0.712526	0.904686	18.3126	0.511284	0.405152	1.26196	0.206964	0.387868	4.08984	2.67648	1.24315	2.15299	0.0313196		17.0804
Cre01.g043650.t1.2	19.7753	0.231446	0.582634	0.39724	0.691191	0.928318	21.4237	-0.102622	0.358925	-0.285915	0.774943	0.999889	18.6457	-0.356161	0.451601	-0.788663	0.430309	0.825781	16.7034	-0.289719	0.307747	-0.941421	0.346489	0.744066	8.23959	1.23965	0.702179	1.76543	0.0774915	0.29018	16.976	-0.370335	0.398676	-0.928911	0.352935	0.709276	13.2531	-1.60094	0.513692	-3.11654	0.00182985	0.00984325	5.83123	1.15407	0.916865	1.25872	0.208133	0.439559	18.9002
Cre01.g043700.t1.2	8.71301	0.428162	0.8208	0.52164	0.601921		6.74198	0.80488	0.663141	1.21374	0.224848	0.999889	5.04314	0.372174	0.876248	0.424736	0.671029	0.923942	4.8536	0.305481	0.633722	0.482043	0.629775	0.902671	5.4355	-0.695752	0.795628	-0.874469	0.381863	0.691378	4.607	0.181555	0.791508	0.229379	0.818575	0.943932	5.49552	0.883703	0.71666	1.23309	0.217544	0.401208	6.96068	-0.0229486	0.824137	-0.0278456	0.977785	0.989924	6.1432
Cre01.g043750.t1.1	67.5002	-0.203057	0.423799	-0.479134	0.631843	0.914092	59.2214	0.0668399	0.340019	0.196577	0.844159	0.999889	54.9106	0.255917	0.352658	0.72568	0.468035	0.845244	48.7519	0.0361561	0.276439	0.130792	0.89594	0.976915	28.604	-0.37613	0.449345	-0.837063	0.402557	0.706765	41.8574	-0.706179	0.341506	-2.06784	0.0386553	0.252177	42.9682	-0.318892	0.354485	-0.899594	0.368336	0.5644	37.9934	0.650267	0.439677	1.47896	0.13915	0.347636	58.5865
Cre01.g043800.t1.2	40.8734	0.957592	0.449622	2.12977	0.0331904	0.256176	41.8326	0.40916	0.288818	1.41667	0.156579	0.999889	30.4638	-0.563194	0.397747	-1.41596	0.156787	0.57839	24.459	-0.801233	0.334477	-2.39548	0.0165987	0.148451	72.744	-1.20191	0.383176	-3.1367	0.00170861	0.0180983	39.8578	0.780507	0.314525	2.48154	0.0130816	0.132688	62.928	1.98781	0.315477	6.30096	2.958e-10	8.55479e-09	26.9694	-0.451438	0.482038	-0.936518	0.349006	0.586273	34.7198
Cre01.g043850.t1.3	57.5268	-0.0555746	0.420042	-0.132307	0.894741	0.981861	56.2562	-0.081589	0.277269	-0.294259	0.76856	0.999889	50.9964	-0.0357877	0.29583	-0.120974	0.903712	0.981801	42.9352	-0.294425	0.209028	-1.40854	0.158971	0.543731	53.1646	-0.722181	0.347749	-2.07673	0.0378265	0.182679	48.3094	0.0187004	0.27263	0.0685925	0.945314	0.984041	57.5531	0.741744	0.231195	3.2083	0.00133522	0.00753965	94.0659	-1.55387	0.34975	-4.44281	8.87903e-06	0.000160042	56.3868
Cre01.g043950.t1.3	0						0						0						0						0						0						0						0						0
Cre01.g043950.t2.1	0						0						0						0						0						0						0						0.801179	1.41123	2.59339	0.544164	0.586329		0.469516
Cre01.g044000.t1.3	83.0892	-0.86065	0.346863	-2.48124	0.0130927	0.139852	64.6995	-0.171965	0.241707	-0.711459	0.4768	0.999889	70.7717	0.681242	0.271043	2.51341	0.011957	0.13087	63.1432	0.342041	0.193706	1.76578	0.0774331	0.377418	55.4904	-0.156607	0.358545	-0.436785	0.662267	0.873556	59.1385	0.16005	0.276023	0.579842	0.562021	0.839211	59.1897	0.319454	0.247221	1.29218	0.196295	0.374719	85.1155	-1.39236	0.357582	-3.89383	9.86757e-05	0.00128433	63.361
Cre01.g044050.t1.2	273.551	0.135944	0.349359	0.389124	0.697184	0.930043	240.503	0.30927	0.261805	1.1813	0.237482	0.999889	204.871	0.167543	0.221411	0.756709	0.449224	0.836385	207.25	0.343516	0.183257	1.8745	0.060861	0.333642	197.573	-0.253426	0.451478	-0.561324	0.574577	0.82904	198.068	0.226529	0.312065	0.725904	0.467897	0.787941	204.559	0.48616	0.29696	1.63712	0.101605	0.237566	188.505	-0.34341	0.31655	-1.08485	0.277986	0.514911	215.641
Cre01.g044100.t1.2	323.647	-1.15401	0.284616	-4.05462	5.0215e-05	0.00153773	245.174	-0.355088	0.186854	-1.90035	0.0573876	0.916511	288.71	0.791967	0.194144	4.07928	4.51749e-05	0.0014205	221.72	0.0160871	0.129214	0.124499	0.90092	0.977764	215.933	0.0346678	0.30504	0.11365	0.909515	0.97171	239.595	0.236498	0.210469	1.12367	0.261154	0.633674	226.464	0.210086	0.195322	1.07559	0.282111	0.476242	588.989	-1.46262	0.351603	-4.15985	3.18458e-05	0.000486107	292.677
Cre01.g044150.t1.3	15.323	0.905946	0.657826	1.37718	0.168456	0.600976	14.9578	0.466877	0.407698	1.14515	0.252145	0.999889	10.7733	-0.445014	0.591513	-0.752332	0.451852	0.838125	10.966	0.0403982	0.386883	0.10442	0.916836	0.981099	9.92632	-0.342998	0.643535	-0.53299	0.594041	0.840838	10.7955	-0.0603706	0.495213	-0.121908	0.902972	0.972038	11.3838	0.283871	0.482389	0.58847	0.556217	0.726772	5.60529	2.3275	1.08142	2.15227	0.0313763		13.144
Cre01.g044200.t1.2	11.0687	0.353417	0.736281	0.480003	0.631225		11.6295	-0.0565189	0.495365	-0.114095	0.909162	0.999889	9.77893	-0.418522	0.646422	-0.647444	0.517344	0.869472	9.65394	-0.0862704	0.414652	-0.208055	0.835186	0.962562	8.97824	0.697138	0.650692	1.07138	0.283999	0.601321	11.1934	0.37246	0.518261	0.718672	0.472343	0.791003	8.7751	-0.315909	0.563992	-0.560131	0.57539	0.742338	8.72549	0.568811	0.770389	0.738342	0.460307	0.675066	12.1397
Cre01.g044250.t1.3	17.5708	0.559629	0.645581	0.866861	0.386018	0.79219	18.5515	0.123638	0.377311	0.327681	0.743153	0.999889	14.828	-0.445656	0.539036	-0.826764	0.408371	0.810747	12.8347	-0.48034	0.368975	-1.30182	0.192978	0.593345	12.0005	-0.613471	0.597535	-1.02667	0.304576	0.620784	13.7503	-0.376227	0.455086	-0.826717	0.408397	0.747784	15.352	0.240432	0.412468	0.582911	0.559953	0.730383	18.4908	-0.357491	0.574744	-0.622	0.533942	0.731965	18.514
Cre01.g044300.t1.2	0.544511	-3.05647	3.40753	-0.896977	0.369731		0.0875444	-0.944043	3.64971	-0.258663	0.795896		0.422062	2.09316	2.73972	0.764007	0.444863		0.25345	0.837951	2.1736	0.385513	0.699857		0.172989	-1.14396	4.08047	-0.28035	0.779209		0.0732751	-0.283098	3.64971	-0.0775672	0.938172		0.220501	0.866633	3.02504	0.286486	0.774506		5.77199	1.0294	1.02081	1.00841	0.313257	0.553432	3.10939
Cre01.g044350.t1.3	51.4182	-1.55509	0.434782	-3.5767	0.000347954	0.00807224	29.2672	-0.107159	0.343638	-0.311836	0.755165	0.999889	39.6762	1.44606	0.320951	4.50555	6.61998e-06	0.000267636	22.1878	-0.313847	0.311207	-1.00848	0.313223	0.717179	24.5388	0.0803598	0.471089	0.170583	0.864552	0.954876	27.2143	0.275643	0.342268	0.805342	0.420622	0.757268	25.2349	0.210179	0.345348	0.608599	0.542791	0.715983	92.8047	-1.31697	0.459875	-2.86375	0.00418664	0.028044	38.9813
Cre01.g044400.t1.2	91.1324	0.205622	0.34528	0.595523	0.551494	0.883016	80.738	0.313575	0.26793	1.17036	0.241855	0.999889	67.6802	0.097706	0.324073	0.301493	0.763038	0.947775	68.2755	0.297252	0.260723	1.14011	0.254242	0.661149	42.5276	0.19553	0.353152	0.553672	0.579804	0.833148	59.3694	-0.194565	0.291999	-0.66632	0.505207	0.807555	54.2261	-0.383672	0.300303	-1.27762	0.201385	0.381017	59.5535	0.303978	0.379892	0.800168	0.423613	0.647807	76.5676
Cre01.g044450.t1.3	8.32849	0.981608	0.868164	1.13067	0.258194		9.11349	0.240582	0.501535	0.479691	0.631447	0.999889	6.78076	-0.758044	0.748869	-1.01225	0.311417	0.749236	7.30104	0.0775773	0.461452	0.168115	0.866492	0.969439	3.29318	0.551228	1.12628	0.489424	0.624542	0.855439	6.28225	-0.526836	0.697995	-0.754785	0.450378	0.777639	5.48628	-1.11618	0.733271	-1.5222	0.12796	0.279738	4.60079	0.884499	1.05429	0.838951	0.401497		8.3679
Cre01.g044550.t1.2	51.9391	0.301342	0.441722	0.6822	0.495113	0.849936	49.6229	0.224164	0.279512	0.801984	0.422562	0.999889	41.4307	-0.0982222	0.356445	-0.275561	0.782885	0.952573	44.0551	0.343796	0.293454	1.17155	0.241378	0.648827	51.561	-0.122953	0.452563	-0.271681	0.785867	0.928802	47.139	0.598426	0.288892	2.07145	0.0383167	0.250951	47.1055	0.721713	0.357352	2.01961	0.0434235	0.128105	32.0187	0.246228	0.48458	0.508127	0.611364	0.784369	46.2748
Cre01.g044600.t1.2	251.453	-0.577683	0.306225	-1.88647	0.0592322	0.35546	222.325	-0.222239	0.247164	-0.899158	0.368568	0.999889	226.327	0.343276	0.25237	1.36021	0.173765	0.602831	179.668	-0.234397	0.214736	-1.09156	0.275027	0.682237	148.758	-0.176699	0.332999	-0.530631	0.595675	0.8418	186.816	-0.224681	0.240678	-0.933536	0.350543	0.707563	185.83	-0.0405526	0.272525	-0.148803	0.881709	0.941678	235.043	-0.335321	0.309464	-1.08355	0.278562	0.515623	239.478
Cre01.g044650.t1.2	139.872	-0.553226	0.316966	-1.74538	0.080919	0.422482	110.769	0.0437456	0.229988	0.190208	0.849146	0.999889	112.149	0.584547	0.250008	2.33812	0.0193812	0.180134	89.8784	-0.0243248	0.209789	-0.115949	0.907693	0.978959	97.5326	0.0126327	0.32885	0.0384148	0.969357	0.989891	102.12	0.359207	0.23908	1.50246	0.132979	0.47224	96.7966	0.355723	0.247794	1.43556	0.151127	0.313648	104.774	0.114388	0.367817	0.310991	0.755807	0.869596	117.133
Cre01.g044700.t1.2	34.7336	0.254006	0.508444	0.499575	0.617374	0.908661	35.7913	0.0390737	0.349001	0.111959	0.910856	0.999889	30.7873	-0.231686	0.382652	-0.605474	0.544864	0.881099	28.1426	-0.145671	0.286808	-0.507906	0.611519	0.893897	21.0655	-0.386297	0.459592	-0.840522	0.400616	0.704548	27.1619	-0.41241	0.352769	-1.16906	0.242378	0.6124	28.5387	-0.0276941	0.329237	-0.084116	0.932964	0.966442	28.4229	-0.0891478	0.475783	-0.187371	0.85137	0.923468	35.4015
Cre01.g044750.t1.3	47.9469	-0.182405	0.409123	-0.445844	0.65571	0.919521	51.3772	-0.368473	0.248395	-1.48342	0.137964	0.999889	48.4111	-0.193975	0.307195	-0.63144	0.527753	0.872737	51.0293	0.266134	0.194715	1.36679	0.171692	0.561584	39.1888	-0.328262	0.383769	-0.855363	0.39235	0.698877	45.3048	-0.168604	0.26721	-0.630977	0.528055	0.820776	46.9244	0.17233	0.271	0.635903	0.52484	0.701553	31.0324	0.118119	0.479475	0.246351	0.805411	0.898695	51.4915
Cre01.g044800.t1.2	3702.63	-0.689087	0.244256	-2.82117	0.00478489	0.0667767	3226.7	-0.269154	0.192701	-1.39674	0.162491	0.999889	3377.63	0.409327	0.212967	1.92202	0.0546028	0.342481	2350.26	-0.627494	0.158008	-3.97128	7.14869e-05	0.00234171	1750.41	0.496255	0.223768	2.21773	0.0265735	0.1433	2743.91	-0.225702	0.195329	-1.1555	0.247887	0.617721	2358.61	-0.716659	0.187004	-3.83233	0.000126938	0.00104016	4058.19	-0.83548	0.279583	-2.98831	0.00280526	0.0206795	3439.22
Cre01.g044850.t1.2	54.1064	0.517658	0.426205	1.21457	0.224529	0.664779	38.3776	1.20287	0.349933	3.43743	0.000587257	0.154675	26.92	0.673944	0.408945	1.648	0.0993517	0.474582	21.051	-0.0255898	0.306726	-0.083429	0.93351	0.986495	44.0894	-0.260056	0.350383	-0.742206	0.457963	0.751274	31.8623	1.18276	0.342204	3.45628	0.000547677	0.016185	33.7441	1.44908	0.33291	4.35279	1.34417e-05	0.000147311	63.077	-0.901374	0.392468	-2.29668	0.0216369	0.0996169	33.1817
Cre01.g044900.t1.2	0						0						0						0						0						0						0						0						0
Cre01.g044900.t2.1	0.272255	-2.03493	4.54007	-0.448214	0.653999		0						0.166379	1.6564	4.15726	0.398435	0.690309		0						0						0						0						0						0
Cre01.g044950.t1.2	0.544511	-3.05647	3.40753	-0.896977	0.369731		0						0.332757	2.68123	3.30037	0.812402	0.416561		0.11398	0.837938	3.16075	0.265108	0.790927		0.431422	-0.850052	2.95502	-0.287664	0.773604		0.145678	1.25575	3.64971	0.34407	0.730794		0.234473	2.08777	3.41555	0.611256	0.54103		0.180604	0.963628	4.49275	0.214485	0.830169		0.16569
Cre01.g045000.t1.2	2.78099	2.88118	1.85051	1.55696	0.119479		2.82798	1.06633	0.840149	1.26921	0.204365	0.999889	1.44425	-1.85362	1.78581	-1.03798	0.299281	0.739906	2.3731	0.836542	0.743265	1.1255	0.260379		3.64581	-0.0557996	1.00425	-0.0555637	0.955689	0.985068	2.71765	1.34075	0.866511	1.54729	0.121793	0.451839	2.63181	1.40094	0.906459	1.54551	0.122223	0.270893	2.04916	-1.94943	1.73216	-1.12543	0.260405		1.70299
Cre01.g045050.t1.2	1.38538	1.81356	2.28799	0.792644	0.427985		2.18318	-0.131057	1.06896	-0.122603	0.902422	0.999889	1.64388	-2.02921	1.80408	-1.12478	0.26068	0.706026	1.70289	-0.368736	0.973901	-0.378617	0.704972		3.44525	-1.48731	1.02751	-1.44749	0.14776	0.425988	2.06851	0.18613	1.039	0.179143	0.857825		3.3894	1.69	0.809965	2.08652	0.0369319	0.112951	1.07381	-0.824265	2.15666	-0.382195	0.702316		1.92447
Cre01.g045100.t1.2	118.668	-0.0848607	0.331124	-0.256281	0.797734	0.958782	111.547	-0.00433238	0.219461	-0.019741	0.98425	0.999889	101.699	0.0645377	0.244309	0.264164	0.791653	0.955008	96.8147	0.115008	0.158051	0.727669	0.466816	0.822455	106.268	-1.04378	0.310397	-3.36271	0.0007718	0.00954361	90.3361	-0.168984	0.232943	-0.725431	0.468188	0.787979	118.271	0.876855	0.212528	4.12583	3.69401e-05	0.000357879	86.3952	0.0923874	0.339161	0.2724	0.785315	0.885522	111.705
Cre01.g045150.t1.2	25.0021	-0.454065	0.531127	-0.854908	0.392602	0.796532	25.4796	-0.449771	0.436619	-1.03012	0.302952	0.999889	25.279	-0.00812967	0.495089	-0.0164206	0.986899	0.997651	22.8651	-0.0786957	0.397815	-0.19782	0.843186	0.964241	25.7165	-1.40645	0.542484	-2.59262	0.0095249	0.0696721	21.2316	-0.485011	0.532195	-0.911341	0.362116	0.715852	30.3047	0.919745	0.436421	2.10747	0.035077	0.108464	16.2018	0.22047	0.600377	0.367219	0.713456	0.844274	26.3266
Cre01.g045200.t1.1	48.2772	-0.593303	0.440592	-1.34661	0.178107	0.615197	34.9102	0.216236	0.395489	0.546755	0.584547	0.999889	35.8685	0.795275	0.404432	1.9664	0.0492524	0.323689	51.2804	1.44271	0.308597	4.67507	2.93848e-06	0.000157796	47.4461	0.644272	0.444364	1.44988	0.147093	0.425449	43.6302	1.31308	0.388349	3.38118	0.000721744	0.0198338	32.3839	0.678814	0.413901	1.64004	0.100998	0.236535	38.5609	0.169707	0.461217	0.367955	0.712907	0.843914	38.2104
Cre01.g045350.t1.2	66.673	-0.189932	0.403507	-0.470703	0.637853	0.916956	55.7118	0.203096	0.274024	0.741162	0.458595	0.999889	51.6222	0.371339	0.287605	1.29114	0.196654	0.636259	46.0469	0.13189	0.213187	0.618659	0.536141	0.860673	29.0874	0.447506	0.397401	1.12608	0.260131	0.572616	43.1291	-0.142078	0.262821	-0.540589	0.588791	0.851644	37.1969	-0.579382	0.282401	-2.05163	0.040206	0.120622	45.0976	0.5615	0.418582	1.34143	0.17978	0.40401	57.7858
Cre01.g045400.t1.3	0						0.145609	-0.944043	3.64971	-0.258663	0.795896		0.14958	-0.491135	4.18125	-0.117461	0.906495		0.0969905	-0.316204	3.16075	-0.100041	0.920312		0						0.122301	-0.283098	3.64971	-0.0775672	0.938172		0.117089	-0.0951573	3.64971	-0.0260726	0.979199		0						0.165537
Cre01.g045400.t2.1	2.27283	-0.665588	1.5386	-0.432594	0.66531		1.71608	-0.00876903	1.13228	-0.00774455	0.993821	0.999889	1.74055	0.680749	1.30723	0.520759	0.602535	0.900264	1.85274	0.704216	0.869981	0.809462	0.41825		0.561809	-1.09661	2.5175	-0.435593	0.663132		1.04782	-1.84035	1.66735	-1.10376	0.269697		1.13983	-0.768771	1.48341	-0.518245	0.604287	0.762926	0.802143	3.0655	2.43084	1.26109	0.207278		1.89194
Cre01.g045400.t3.1	0.521704	-0.380822	3.32468	-0.114544	0.908806		0.463344	0.127842	2.22981	0.0573333	0.95428		0.487136	0.448182	2.57053	0.174354	0.861587		0.326663	-0.315458	2.03363	-0.155121	0.876726		0						0.263505	-0.859268	2.92677	-0.293589	0.769072		0.252453	-0.675291	2.89475	-0.233281	0.815543		0.265619	1.44522	3.81758	0.37857	0.705008		0.594742
Cre01.g045450.t1.2	26.201	-0.66777	0.51181	-1.30472	0.191987	0.629464	26.2066	-0.557244	0.363499	-1.533	0.125276	0.999889	27.3958	0.0920244	0.408029	0.225534	0.821564	0.964801	25.4065	0.0469736	0.305172	0.153925	0.877669	0.972706	21.247	0.0362374	0.447123	0.0810456	0.935406	0.978604	25.3863	0.0251228	0.35856	0.0700659	0.944141	0.983675	24.1362	-0.00982407	0.368062	-0.0266913	0.978706	0.988688	29.351	-0.285353	0.498248	-0.572714	0.566839	0.753674	30.6104
Cre01.g045500.t1.2	49.185	0.0762016	0.434881	0.175224	0.860904	0.974493	40.8688	0.433864	0.291328	1.48926	0.136418	0.999889	35.153	0.335644	0.393244	0.853527	0.393367	0.798773	28.8746	-0.115467	0.27282	-0.423236	0.672123	0.914855	25.7414	0.225294	0.431002	0.522722	0.601168	0.844613	31.8611	0.140966	0.335054	0.420724	0.673956	0.88859	28.6619	-0.0789416	0.340145	-0.232083	0.816474	0.905311	50.4562	-0.567276	0.413536	-1.37177	0.170136	0.392119	40.1676
Cre01.g045550.t1.2	1328.3	0.281587	0.330165	0.852868	0.393733	0.796532	1197.35	0.335814	0.28569	1.17545	0.239816	0.999889	986.624	0.0435174	0.251995	0.172691	0.862894	0.972844	965.54	0.186298	0.235843	0.789924	0.429572	0.799977	975.584	0.447999	0.365181	1.22679	0.219903	0.527362	1084.88	0.56731	0.291728	1.94465	0.0518168	0.295785	906.855	0.126363	0.271825	0.464871	0.642024	0.791317	794.437	-0.0353333	0.289214	-0.12217	0.902764	0.950098	1057.64
Cre01.g045600.t1.3	40.305	-0.00380585	0.431184	-0.00882651	0.992958	0.999356	36.0391	0.152429	0.285508	0.533887	0.59342	0.999889	31.887	0.147561	0.356424	0.414004	0.678871	0.926415	23.336	-0.660772	0.269014	-2.45628	0.0140384	0.132581	30.1746	-0.690624	0.422019	-1.63648	0.101739	0.342079	28.6283	-0.0515081	0.318566	-0.161687	0.871552	0.960808	33.4155	0.646002	0.317303	2.03591	0.041759	0.124197	32.8679	-0.129291	0.443117	-0.291775	0.770459	0.877283	35.6573
Cre01.g045601.t1.2	25.9643	0.64143	0.534516	1.20002	0.230131	0.6719	24.1408	0.473514	0.337782	1.40183	0.160965	0.999889	18.1829	-0.175073	0.458966	-0.381451	0.702868	0.933924	17.6526	0.0407188	0.300629	0.135445	0.89226	0.975821	20.0377	0.274183	0.468543	0.585182	0.558425	0.819665	21.0752	0.610286	0.353022	1.72875	0.0838547	0.377133	18.4044	0.342276	0.377393	0.906948	0.364434	0.560408	13.9321	0.438861	0.666054	0.658897	0.509962	0.71601	20.8972
Cre01.g045640.t1.2	34.7995	-0.0565959	0.459706	-0.123113	0.902017	0.982297	27.9034	0.389569	0.3103	1.25546	0.209311	0.999889	24.5371	0.442461	0.385767	1.14697	0.251396	0.695655	20.5896	-0.00140825	0.276443	-0.00509417	0.995935	0.998782	18.8815	-0.529336	0.477433	-1.10871	0.267554	0.581675	20.0755	-0.149943	0.363601	-0.412384	0.680058	0.891932	22.1357	0.383393	0.344497	1.11291	0.265748	0.457835	19.676	0.0346469	0.538828	0.0643004	0.948731	0.975498	24.779
Cre01.g045650.t1.2	182.444	-2.02964	0.323011	-6.2835	3.31042e-10	4.17424e-08	125.001	-0.956211	0.284071	-3.3661	0.000762389	0.178984	178.951	1.06079	0.287731	3.68674	0.000227149	0.00581158	80.4888	-1.86511	0.27678	-6.73859	1.59926e-11	2.63366e-09	56.4483	-0.809266	0.33444	-2.41976	0.0155306	0.0985771	98.936	-1.3701	0.295904	-4.63021	3.65295e-06	0.000302401	107.73	-0.55652	0.27492	-2.0243	0.0429391	0.127097	366.905	-2.31952	0.353383	-6.56376	5.24665e-11	4.89492e-09	147.418
Cre01.g045700.t1.3	23.7757	0.121746	0.552229	0.220462	0.825511	0.966449	20.3703	0.348602	0.395021	0.882488	0.377513	0.999889	17.4698	0.206926	0.464803	0.445191	0.656182	0.919312	14.775	-0.156303	0.355205	-0.440036	0.659911	0.90974	23.0066	-0.675848	0.432495	-1.56267	0.11813	0.372808	17.748	0.434032	0.39372	1.10239	0.270293	0.642266	21.6395	1.11056	0.357171	3.10932	0.00187518	0.0100261	17.6206	0.949709	0.656388	1.44687	0.147933	0.361601	22.1307
Cre01.g045800.t1.3	37.7955	0.405672	0.445867	0.909848	0.362902	0.776883	39.0046	0.114494	0.372002	0.307778	0.758251	0.999889	32.1889	-0.306827	0.456038	-0.672812	0.501067	0.86174	34.6481	0.290612	0.319327	0.910076	0.362783	0.759199	20.9799	-0.437492	0.467488	-0.935835	0.349358	0.66236	28.1767	-0.553286	0.433197	-1.27722	0.201526	0.564893	29.6946	-0.108585	0.407793	-0.266275	0.790028	0.89003	16.759	1.9518	0.62157	3.14011	0.00168885	0.0136489	38.0461
Cre01.g045850.t1.3	9.52436	-0.10627	0.822645	-0.129181	0.897215		7.44017	0.443374	0.589481	0.752142	0.451965	0.999889	6.5024	0.553624	0.726796	0.761733	0.44622	0.835232	6.26706	0.451098	0.524734	0.85967	0.389971	0.777613	6.77867	0.545727	0.779008	0.700541	0.48359	0.77246	6.99274	0.840337	0.604839	1.38936	0.164724	0.520874	5.70322	0.284679	0.664825	0.428201	0.668504	0.810092	2.82734	0.80108	1.26799	0.631772	0.527536		5.95238
Cre01.g045950.t1.1	18.1568	-0.0596464	0.590545	-0.101002	0.919549	0.985518	15.4386	0.202791	0.430684	0.470858	0.637742	0.999889	13.8238	0.251403	0.525516	0.478392	0.632371	0.912686	11.9162	-0.0496926	0.397928	-0.124878	0.90062	0.977764	9.00127	-0.677325	0.655067	-1.03398	0.301146	0.618459	10.75	-0.614457	0.526882	-1.16621	0.243528	0.612841	12.0373	0.066114	0.486998	0.135758	0.892012	0.946873	12.7415	0.139954	0.648353	0.21586	0.829096	0.911217	15.1271
Cre01.g046150.t1.3	30.5578	0.0557628	0.503972	0.110647	0.911897	0.98473	34.3893	-0.339793	0.400017	-0.849448	0.395632	0.999889	31.0002	-0.410269	0.444058	-0.923909	0.355534	0.778196	29.6776	-0.115175	0.39955	-0.288261	0.773147	0.946969	21.5338	-0.416467	0.581277	-0.716469	0.473702	0.76457	27.9524	-0.48265	0.466794	-1.03397	0.301152	0.670443	29.2081	-0.0593271	0.453709	-0.13076	0.895965	0.948655	31.1004	0.0974371	0.457323	0.21306	0.83128	0.912341	37.9865
Cre01.g046450.t1.2	0						0						0						0						0						0						0						0						0
Cre01.g046600.t1.3	6.19355	1.15475	1.01746	1.13493	0.256405		5.02383	1.21661	0.685788	1.77403	0.0760581	0.969552	3.1171	0.0279134	1.01369	0.0275365	0.978032	0.997309	3.64737	0.686694	0.630908	1.08842	0.276409		4.35373	1.69286	1.04207	1.62452	0.104266	0.348116	4.87688	1.48788	0.701035	2.1224	0.0338039	0.233319	2.60875	-0.203954	1.01358	-0.201222	0.840525	0.918682	2.29005	2.36398	1.58424	1.49219	0.13565		4.07387
Cre01.g046650.t1.2	1.68562	-3.48836	2.02367	-1.72378	0.0847475		0.317267	0.0177448	2.82175	0.00628856	0.994982		1.00464	3.49582	1.76893	1.97624	0.0481281		0.0969905	-0.316204	3.16075	-0.100041	0.920312		0.161499	0.779595	4.08047	0.191055	0.848483		0.267979	0.678693	2.91283	0.233002	0.81576		0.117089	-0.0951573	3.64971	-0.0260726	0.979199		5.96059	-1.12407	1.0422	-1.07856	0.280784	0.518169	1.50042
Cre01.g046850.t1.2	44.3206	-0.108413	0.416379	-0.26037	0.794578	0.957904	45.5013	-0.238424	0.319432	-0.746399	0.455426	0.999889	42.0436	-0.140325	0.378985	-0.370265	0.711185	0.933924	38.4228	-0.116726	0.308051	-0.378917	0.704749	0.92614	26.0389	-0.451632	0.491871	-0.918192	0.358518	0.670973	35.2706	-0.613504	0.409841	-1.49693	0.134411	0.474007	37.1126	-0.163471	0.351011	-0.465716	0.641419	0.790924	37.3776	-0.312763	0.427628	-0.731391	0.464541	0.677799	45.7921
Cre01.g046950.t1.2	0						0						0						0						0.228778	-1.14396	4.08047	-0.28035	0.779209		0						0.199132	1.44369	3.64062	0.396551	0.691698		0						0
Cre01.g047000.t1.2	34.1813	-0.419324	0.460901	-0.909792	0.362932	0.776883	29.752	-0.0557301	0.303594	-0.183568	0.854353	0.999889	29.2541	0.348586	0.371543	0.938212	0.348135	0.772867	25.8184	0.0998414	0.278685	0.35826	0.720149	0.931878	16.678	-0.70986	0.496023	-1.4311	0.152401	0.431871	21.6851	-0.742978	0.370459	-2.00556	0.0449032	0.274652	24.1707	-0.0273823	0.33785	-0.0810488	0.935403	0.967499	34.3548	-0.754176	0.441587	-1.70788	0.087659	0.261185	30.2952
Cre01.g047050.t1.2	0						0						0						0						0						0						0						0						0
Cre01.g047218.t1.2	0						0						0						0						0						0						0						0						0
Cre01.g047229.t1.2	23.9594	0.481306	0.573687	0.838969	0.401487	0.800827	22.8252	0.271837	0.384142	0.707649	0.479163	0.999889	18.0127	-0.214174	0.452579	-0.47323	0.636049	0.913268	16.6809	-0.120366	0.375571	-0.320488	0.748598	0.940294	17.0365	-0.0113579	0.499955	-0.0227178	0.981875	0.993397	18.7692	0.194669	0.379639	0.512773	0.60811	0.861362	17.7793	0.223777	0.377733	0.592422	0.553568	0.72444	29.2923	-0.80763	0.515714	-1.56604	0.117338	0.313656	21.9855
Cre01.g047300.t1.2	7.92966	0.499956	0.880601	0.567743	0.570209		9.96464	-0.261012	0.476988	-0.547208	0.584236	0.999889	8.49117	-0.801523	0.649198	-1.23463	0.216967	0.66212	9.22448	0.0693003	0.388451	0.178402	0.858407	0.967971	4.47059	-0.758283	0.896363	-0.845955	0.397578	0.701855	7.21536	-1.18682	0.60953	-1.9471	0.0515226	0.294592	7.83351	-0.401128	0.546437	-0.734078	0.462901	0.649291	7.67496	0.167305	0.824453	0.202928	0.839191	0.916439	10.5883
Cre01.g047350.t1.3	5.42598	0.516546	1.07264	0.481565	0.630115		7.33464	-0.419828	0.571651	-0.734413	0.462697	0.999889	6.3675	-0.998057	0.794334	-1.25647	0.208946	0.653809	5.74847	-0.527341	0.487793	-1.08107	0.279664	0.685939	6.38801	-1.10891	0.779513	-1.42257	0.154861	0.435461	6.20774	-0.505988	0.639907	-0.790721	0.429107	0.763572	7.88353	0.62867	0.519585	1.20995	0.226299	0.4115	3.47166	1.27961	1.19447	1.07127	0.284047		7.77091
Cre01.g047400.t1.3	3.7457	0.288844	1.25946	0.22934	0.818605		4.10122	0.0272725	0.754764	0.0361338	0.971176	0.999889	3.53873	-0.307192	0.99012	-0.310257	0.756365	0.946507	4.1868	0.555785	0.582018	0.954928	0.339614		3.38069	-1.82659	1.05819	-1.72615	0.0843208	0.306318	2.91283	-0.918934	0.939849	-0.977746	0.3282	0.693555	4.41566	0.934508	0.696349	1.34201	0.179592	0.353562	2.8309	1.96404	1.35925	1.44494	0.148474		4.85994
Cre01.g047450.t1.3	18.4881	-0.257104	0.6598	-0.38967	0.696781	0.930025	16.1715	0.0357299	0.393374	0.0908294	0.927628	0.999889	15.2949	0.27459	0.529763	0.518326	0.604231	0.900645	13.8744	0.157395	0.351024	0.448389	0.653873	0.908025	14.4839	0.107012	0.622543	0.171896	0.86352	0.954495	15.315	0.478583	0.437505	1.09389	0.274003	0.645786	14.047	0.386505	0.43598	0.88652	0.375337	0.570711	9.14244	1.01019	0.754982	1.33803	0.180887	0.405251	16.1041
Cre01.g047500.t1.2	19.7552	0.690812	0.614748	1.12373	0.261127	0.700566	19.084	0.380037	0.403367	0.942162	0.34611	0.999889	14.4899	-0.326929	0.520265	-0.62839	0.529748	0.87411	16.067	0.29264	0.367959	0.795305	0.426436	0.798138	12.2904	0.116909	0.547772	0.213427	0.830994	0.945002	14.7881	0.0471908	0.418728	0.112701	0.910268	0.974592	13.7045	-0.0646306	0.433962	-0.148932	0.881608	0.941641	11.9988	1.11937	0.731919	1.52936	0.126175	0.327936	18.5564
Cre01.g047550.t1.2	161.308	0.0265549	0.313198	0.0847865	0.932431	0.986158	155.511	0.00821925	0.192844	0.0426211	0.966004	0.999889	138.407	-0.0323862	0.218173	-0.148443	0.881993	0.977013	133.829	0.112621	0.158046	0.712585	0.476103	0.828568	128.126	-0.174717	0.272006	-0.642326	0.520662	0.796843	136.326	0.151651	0.19009	0.797782	0.424997	0.760623	136.863	0.331716	0.176436	1.88009	0.0600961	0.162618	117.843	-0.156089	0.323359	-0.48271	0.629301	0.794115	149.903
Cre01.g047600.t1.2	31.2185	0.794487	0.589043	1.34878	0.177409	0.6144	30.6858	0.437625	0.411797	1.06272	0.287909	0.999889	22.9863	-0.365648	0.413591	-0.884079	0.376653	0.791492	21.1627	-0.222299	0.340914	-0.652069	0.514357	0.851356	25.0929	0.0537458	0.462968	0.11609	0.907582	0.971399	25.9881	0.431597	0.34328	1.25728	0.208654	0.574042	24.599	0.374827	0.343374	1.0916	0.275009	0.468356	15.6264	0.497658	0.60707	0.819769	0.412348	0.638788	26.3251
Cre01.g047650.t1.2	16.1349	1.08555	0.653682	1.66067	0.0967794	0.462866	15.2626	0.595649	0.453249	1.31418	0.188787	0.999889	10.459	-0.492739	0.641671	-0.7679	0.442547	0.832248	9.65384	-0.297223	0.47396	-0.627106	0.53059	0.85823	20.1913	-0.14001	0.456506	-0.306698	0.759073	0.916748	15.4261	1.08064	0.456107	2.36928	0.0178229	0.159855	15.4795	1.22743	0.452258	2.714	0.00664766	0.028818	5.71088	1.68382	0.973763	1.72919	0.0837746	0.253959	12.4819
Cre01.g047700.t1.2	110.216	0.181262	0.376911	0.480916	0.630576	0.913948	96.4897	0.348997	0.267952	1.30246	0.192759	0.999889	81.2142	0.153437	0.271549	0.565041	0.572046	0.892196	70.8046	-0.0837973	0.190006	-0.441024	0.659195	0.909588	65.421	-0.0419534	0.310833	-0.134971	0.892635	0.965746	75.3918	0.0687795	0.232453	0.295886	0.767317	0.926275	72.9204	0.113605	0.232458	0.488713	0.625045	0.778788	69.9312	0.501111	0.416968	1.2018	0.229442	0.464056	92.9067
Cre01.g047750.t1.2	9892.04	-0.131279	0.281313	-0.466664	0.64074	0.91697	7993.54	0.330063	0.207259	1.59252	0.111268	0.999889	7222.63	0.450034	0.190223	2.36582	0.0179902	0.17087	6717.73	0.293134	0.119972	2.44335	0.0145518	0.135952	4390.28	-0.197734	0.24934	-0.793027	0.427762	0.72875	5698.09	-0.309475	0.170421	-1.81595	0.0693787	0.345158	5699.02	-0.107087	0.191888	-0.558068	0.576798	0.74405	9459.84	-0.438005	0.311524	-1.40601	0.159722	0.378515	7990.08
Cre01.g047800.t1.3	248.245	-0.186459	0.283533	-0.657627	0.510778	0.858092	229.19	-0.0346663	0.293931	-0.11794	0.906115	0.999889	213.159	0.140058	0.324625	0.431445	0.666145	0.923427	248.326	0.672989	0.27952	2.40766	0.0160552	0.145516	98.8936	0.0613261	0.287345	0.213423	0.830997	0.945002	167.423	-0.671058	0.30962	-2.16736	0.0302074	0.218332	157.631	-0.728313	0.301164	-2.41833	0.0155921	0.0574598	161.847	0.548779	0.305372	1.79709	0.0723218	0.231772	235.847
Cre01.g047850.t1.2	11.1744	-0.090399	0.720815	-0.125412	0.900197		10.5402	-0.0985798	0.478321	-0.206096	0.836716	0.999889	9.6068	-0.00953946	0.604684	-0.0157759	0.987413	0.997702	10.458	0.44025	0.524942	0.838664	0.401658	0.786404	4.66045	0.635259	0.938767	0.676695	0.498599	0.783862	8.15639	-0.396602	0.622834	-0.63677	0.524275	0.818921	6.88335	-1.03907	0.638184	-1.62816	0.10349	0.240751	7.70854	0.191842	0.811913	0.236284	0.813213	0.903591	10.4944
Cre01.g047900.t1.1	71.0571	0.611804	0.384026	1.59313	0.111131	0.49218	82.7732	-0.115736	0.273172	-0.423673	0.671804	0.999889	67.2925	-0.735762	0.329944	-2.22996	0.0257501	0.218129	74.0723	0.140029	0.218953	0.63954	0.522472	0.854257	40.6721	-0.0842339	0.406967	-0.20698	0.836026	0.946654	62.5297	-0.586329	0.321974	-1.82104	0.0686006	0.342566	60.6278	-0.500339	0.295152	-1.69519	0.090039	0.218688	32.2452	1.3928	0.465369	2.99289	0.00276346	0.0204749	78.5713
Cre01.g047950.t1.1	118.597	0.472962	0.414635	1.14067	0.254007	0.697316	121.279	0.148284	0.377149	0.393171	0.694193	0.999889	98.6154	-0.329935	0.37129	-0.88862	0.374207	0.789837	100.604	0.110183	0.356549	0.309027	0.757301	0.941373	66.1418	1.10042	0.468247	2.35009	0.018769	0.112539	102.42	0.149056	0.402583	0.370248	0.711198	0.904574	77.2921	-0.945602	0.377123	-2.50741	0.0121619	0.0470439	69.3017	0.129204	0.432844	0.2985	0.765322	0.875533	109.561
Cre01.g048000.t1.3	31.746	0.627103	0.488655	1.28332	0.199379	0.637389	33.6143	0.0981101	0.325413	0.301495	0.763037	0.999889	26.6345	-0.539776	0.416871	-1.29483	0.19538	0.634504	29.3569	0.197981	0.269784	0.733848	0.463041	0.821699	9.83255	0.674495	0.611593	1.10285	0.270093	0.584559	22.5583	-0.939952	0.391818	-2.39895	0.0164422	0.152925	19.5766	-1.60966	0.444622	-3.62028	0.000294286	0.00210957	26.1408	0.710958	0.499732	1.42268	0.154829	0.371596	35.3705
Cre01.g048050.t1.2	31.4913	-0.954175	0.46877	-2.03549	0.0418018	0.292158	27.2956	-0.480026	0.315293	-1.52247	0.127891	0.999889	30.2647	0.467947	0.350315	1.33579	0.181618	0.614267	25.4928	0.0458759	0.312727	0.146696	0.883372	0.973652	35.1635	-1.24834	0.398277	-3.13434	0.0017224	0.0182045	25.5861	-0.0300149	0.333793	-0.0899205	0.92835	0.97965	36.6231	1.23219	0.280959	4.38567	1.15632e-05	0.000129308	50.7031	-1.67105	0.415375	-4.023	5.74626e-05	0.000803897	29.5552
Cre01.g048100.t1.3	33.6157	0.879306	0.500907	1.75543	0.0791859	0.417962	37.9779	0.142931	0.334966	0.426703	0.669596	0.999889	29.2561	-0.750716	0.420046	-1.78723	0.0739011	0.407632	30.5348	0.0127729	0.280157	0.0455918	0.963636	0.993152	18.4867	-0.391545	0.527916	-0.741681	0.458281	0.751274	26.7406	-0.660651	0.402558	-1.64113	0.10077	0.414526	27.7899	-0.263049	0.363812	-0.723036	0.469658	0.654332	19.3134	0.900308	0.545788	1.64956	0.0990337	0.282863	35.9869
Cre01.g048102.t1.2	11.8754	-0.569587	0.709208	-0.803131	0.421899		8.90263	0.132404	0.506597	0.26136	0.793815	0.999889	9.00069	0.697197	0.585602	1.19057	0.233824	0.678538	7.20524	0.0494436	0.478318	0.10337	0.91767	0.981129	6.14401	-1.0961	0.83039	-1.31998	0.186842	0.483689	6.31894	-0.654129	0.671354	-0.974343	0.329886	0.694617	7.79198	0.472712	0.528959	0.893665	0.371501	0.567359	7.18614	1.39686	0.877209	1.5924	0.111296	0.303482	10.1538
Cre01.g048150.t1.2	443.839	0.0457824	0.259059	0.176726	0.859724	0.974412	494.91	-0.302277	0.160205	-1.88682	0.0591844	0.920122	447.368	-0.359147	0.193569	-1.85539	0.06354	0.373351	401.274	-0.286548	0.173141	-1.65499	0.0979259	0.426831	374.185	1.75321	0.285098	6.1495	7.77276e-10	5.38233e-08	542.789	0.643458	0.185091	3.47645	0.000508105	0.0152867	341.227	-1.10256	0.199604	-5.52374	3.31858e-08	6.58086e-07	293.625	0.123464	0.28131	0.438888	0.660743	0.81317	489.229
Cre01.g048200.t1.3	9.60232	1.16597	0.851304	1.36962	0.170804		10.9915	0.205991	0.46855	0.439634	0.660202	0.999889	8.12944	-1.0006	0.709271	-1.41074	0.158322	0.58049	7.67491	-0.392353	0.426841	-0.919201	0.35799	0.755257	4.52708	0.239234	0.91361	0.261856	0.793433	0.931205	7.77731	-0.50495	0.583132	-0.865927	0.38653	0.734799	7.08069	-0.746167	0.609664	-1.2239	0.220991	0.405102	5.17817	2.15571	1.0859	1.98518	0.0471242		10.9772
Cre01.g048250.t1.2	18.6196	0.0293454	0.633838	0.046298	0.963073	0.994213	15.5315	0.393613	0.464667	0.847086	0.396947	0.999889	13.5173	0.356256	0.508621	0.700435	0.483655	0.851984	14.7274	0.641169	0.373156	1.71823	0.0857545	0.398628	10.6593	0.0508421	0.643311	0.0790319	0.937007	0.979261	12.278	0.132699	0.463414	0.286351	0.774609	0.928762	11.6574	0.0808526	0.505223	0.160033	0.872855	0.936886	16.6572	-0.139478	0.592268	-0.235498	0.813822	0.903591	15.6782
Cre01.g048300.t1.3	10.7389	0.117921	0.784963	0.150225	0.880587		10.4335	-0.0178629	0.463687	-0.0385237	0.96927	0.999889	9.12825	-0.1402	0.647744	-0.216444	0.828642	0.966045	8.55413	-0.031034	0.426873	-0.0727008	0.942044	0.98712	11.8706	0.371065	0.633128	0.586082	0.55782	0.819537	11.4784	0.82073	0.482357	1.7015	0.0888494	0.388222	9.70227	0.455153	0.505013	0.90127	0.367445	0.563458	10.8931	-1.16428	0.69916	-1.66526	0.0958605	0.276646	9.57167
Cre01.g048350.t1.2	1.37935	0.0949848	1.99994	0.0474937	0.96212		0.914456	1.04544	1.44793	0.722022	0.470281		0.755824	0.918932	2.02093	0.454708	0.649319		0.690785	0.662693	1.40482	0.471729	0.63712		14.6738	-3.15265	0.651664	-4.83784	1.31256e-06	3.85295e-05	1.66756	2.73217	1.20982	2.25832	0.0239255		11.8212	5.94323	0.886854	6.70147	2.06335e-11	7.282e-10	2.74741	-2.15184	1.44704	-1.48706	0.136998		0.7901
Cre01.g048400.t1.3	63.6344	-0.14293	0.386131	-0.37016	0.711263	0.934104	56.5183	0.0572828	0.275715	0.207761	0.835416	0.999889	51.794	0.189333	0.321936	0.588106	0.556461	0.885625	46.8384	0.0459149	0.243613	0.188474	0.850505	0.966289	48.0267	-1.63587	0.437154	-3.7421	0.000182491	0.00288544	39.707	-0.726314	0.365709	-1.98604	0.0470286	0.282676	59.1863	0.909756	0.279343	3.25677	0.00112687	0.00653393	56.3272	-0.223006	0.409282	-0.544871	0.585842	0.766477	57.5461
Cre01.g048450.t1.3	24.4834	0.587373	0.534202	1.09953	0.271535	0.711006	29.3073	-0.174808	0.296204	-0.590163	0.555081	0.999889	24.2154	-0.777668	0.412585	-1.88487	0.0594478	0.360635	26.7558	0.14404	0.267257	0.538956	0.589917	0.884651	32.9243	-0.626754	0.39726	-1.57769	0.114636	0.366376	27.8165	0.276091	0.305875	0.902628	0.366723	0.720366	32.7678	0.905328	0.29152	3.10554	0.00189929	0.010131	14.3332	1.17451	0.639067	1.83785	0.066084	0.220003	29.499
Cre01.g048500.t1.2	7.45693	-0.176642	0.882237	-0.200221	0.841308		5.80416	0.37764	0.614025	0.615025	0.538538	0.999889	5.33744	0.536648	0.764474	0.701983	0.48269	0.851498	5.90295	0.782564	0.512867	1.52586	0.127045	0.488368	6.14498	-1.59265	0.839527	-1.89708	0.0578168	0.241434	4.07026	-0.234803	0.788499	-0.297784	0.765868	0.925513	6.71067	1.35578	0.570576	2.37615	0.0174941	0.0630196	4.39057	0.381737	1.03581	0.368541	0.71247		5.56239
Cre01.g048550.t1.3	36.3428	0.140062	0.447682	0.31286	0.754387	0.945675	41.9425	-0.336017	0.264375	-1.27099	0.203733	0.999889	37.3847	-0.485661	0.339941	-1.42866	0.153102	0.570716	34.0427	-0.315297	0.222284	-1.41844	0.156061	0.54044	25.315	-0.923041	0.441617	-2.09014	0.0366054	0.179067	31.8156	-0.875376	0.317892	-2.75369	0.0058928	0.0832865	37.1047	0.0574241	0.289466	0.198379	0.842748	0.919365	26.9258	0.386786	0.477604	0.809846	0.418029	0.643319	43.4663
Cre01.g048600.t1.3	30.2512	-0.768688	0.475947	-1.61507	0.106296	0.482949	24.2236	-0.169989	0.4494	-0.378258	0.705239	0.999889	25.94	0.588326	0.497899	1.18162	0.237358	0.682699	17.4277	-0.582501	0.457734	-1.27257	0.203169	0.606054	14.6573	-0.3884	0.529084	-0.734098	0.462889	0.756248	18.99	-0.477415	0.500664	-0.953563	0.340305	0.700936	19.8496	-0.0888467	0.481076	-0.184683	0.853478	0.92532	28.2989	-0.445764	0.503286	-0.885706	0.375776	0.609644	26.2127
Cre01.g048650.t1.2	562.805	-2.13948	0.301834	-7.08828	1.35789e-12	2.91078e-10	293.207	-0.536868	0.221479	-2.42402	0.0153498	0.688458	468.181	1.59443	0.191725	8.31623	9.08053e-17	2.62333e-14	241.758	-0.3914	0.147705	-2.64987	0.00805232	0.0924296	328.685	-0.45498	0.276515	-1.64541	0.0998858	0.338204	300.084	0.266898	0.177306	1.5053	0.132248	0.470655	331.405	0.726542	0.204724	3.54888	0.00038687	0.00265192	957.658	-1.55889	0.384436	-4.05499	5.0136e-05	0.000713902	393.897
Cre01.g048750.t1.2	119.602	0.0328587	0.345146	0.0952025	0.924154	0.986024	107.599	0.176486	0.247318	0.7136	0.475475	0.999889	94.4757	0.133498	0.300492	0.444266	0.65685	0.919312	104.944	0.56767	0.184434	3.07791	0.00208457	0.0356045	46.7856	0.183822	0.362827	0.506637	0.612409	0.850091	76.5446	-0.524754	0.274233	-1.91353	0.0556802	0.305771	70.4792	-0.701831	0.277714	-2.52717	0.0114986	0.0451023	66.9641	0.667811	0.385936	1.73037	0.0835644	0.253453	103.852
Cre01.g048800.t1.3	15.6082	-0.125202	0.642649	-0.194821	0.845533	0.972007	17.5672	-0.448392	0.38902	-1.15262	0.249067	0.999889	16.4703	-0.335425	0.468958	-0.715256	0.474451	0.848627	19.9161	0.533393	0.27404	1.9464	0.0516063	0.303086	18.4774	-0.675654	0.469887	-1.43791	0.15046	0.428931	16.6663	0.0475784	0.37716	0.126149	0.899614	0.971265	19.6447	0.724315	0.347381	2.08508	0.0370624	0.113277	10.4028	0.240716	0.79462	0.302933	0.761941	0.873379	17.8987
Cre01.g048850.t1.2	122.162	0.00904261	0.327829	0.0275833	0.977994	0.996836	117.828	-0.00900185	0.218761	-0.0411492	0.967177	0.999889	104.948	-0.0242742	0.248424	-0.097713	0.92216	0.986668	102.101	0.131719	0.159797	0.824293	0.409773	0.790798	71.402	0.974446	0.31514	3.09211	0.00198741	0.0205169	104.9	0.212344	0.214202	0.991327	0.321526	0.687042	79.9721	-0.758112	0.239527	-3.16504	0.00155064	0.00855614	58.4849	0.985016	0.389487	2.52901	0.0114386	0.0613481	113.49
Cre01.g048900.t1.3	19.3458	1.01106	0.625845	1.61551	0.1062	0.482867	17.5326	0.784286	0.47147	1.66349	0.0962139	0.999889	11.9054	-0.248271	0.658686	-0.376919	0.706234	0.933924	13.7138	0.472254	0.42381	1.1143	0.265148	0.674098	10.3727	0.294898	0.625812	0.471224	0.637481	0.862601	12.5687	0.227158	0.543712	0.417791	0.6761	0.889423	11.1089	-0.0587974	0.570247	-0.103109	0.917877	0.959956	7.32286	5.25589	1.40739	3.73448	0.000188102	0.00219804	16.3832
Cre01.g048950.t1.2	398.032	-0.302901	0.318463	-0.951134	0.341536	0.761987	392.072	-0.25476	0.365296	-0.697407	0.485548	0.999889	376.451	0.0351606	0.376134	0.093479	0.925523	0.987692	356.202	0.0877129	0.318683	0.275236	0.783135	0.949155	162.986	0.440273	0.343552	1.28153	0.200007	0.50102	304.901	-0.624856	0.377078	-1.6571	0.0974988	0.408184	268.743	-1.06144	0.362644	-2.92693	0.00342321	0.0165171	267.121	0.524891	0.318017	1.65051	0.0988382	0.282547	413.546
Cre01.g049000.t1.2	234.824	0.39659	0.307749	1.28868	0.197509	0.635707	245.353	0.0483367	0.210842	0.229256	0.81867	0.999889	203.789	-0.359107	0.224522	-1.59943	0.109726	0.497895	291.707	0.935736	0.169207	5.53012	3.20015e-08	3.06395e-06	150.428	-0.0459477	0.279333	-0.164491	0.869345	0.957082	194.967	-0.186159	0.19463	-0.95648	0.33883	0.699333	188.341	-0.136373	0.207971	-0.65573	0.511998	0.689667	132.956	0.651816	0.334132	1.95077	0.0510838	0.184994	233.704
Cre01.g049050.t1.2	83.7963	-0.0306764	0.350831	-0.0874393	0.930322	0.986069	72.0677	0.222377	0.239795	0.927361	0.353739	0.999889	63.722	0.247143	0.291387	0.848161	0.396348	0.800779	60.8769	0.230075	0.222417	1.03443	0.300936	0.705553	44.1755	0.127906	0.35117	0.364229	0.715687	0.898886	56.4265	-0.0362859	0.25985	-0.139641	0.888943	0.967101	51.9875	-0.155108	0.267965	-0.578838	0.562698	0.73218	54.0466	0.442971	0.390985	1.13296	0.25723	0.494041	70.884
Cre01.g049100.t1.3	38.6451	-0.312096	0.436792	-0.714517	0.474907	0.840748	31.1297	0.19068	0.292123	0.65274	0.513924	0.999889	29.4584	0.497863	0.352381	1.41285	0.157699	0.579749	23.3213	-0.116308	0.274072	-0.424371	0.671295	0.914628	32.9637	0.687107	0.388003	1.77088	0.0765803	0.28796	33.9664	0.993722	0.28892	3.43944	0.000582919	0.0170003	25.6762	0.315206	0.314529	1.00215	0.31627	0.512138	46.855	-1.01154	0.409686	-2.46906	0.013547	0.070122	31.369
Cre01.g049132.t1.2	0						0						0						0						0						0						0						0						0
Cre01.g049132.t2.1	0.213605	-1.85785	4.55247	-0.408098	0.683202		0.353219	-1.67056	3.14562	-0.531076	0.595366		0.493386	0.217011	2.80908	0.0772535	0.938422		0.233973	-1.05992	3.11468	-0.340297	0.733633		0						0.297857	-1.01727	3.33244	-0.305264	0.760165		0.282842	-0.830417	3.29503	-0.252021	0.801025		0.427769	-0.299983	3.31752	-0.0904236	0.927951		0.557293
Cre01.g049200.t1.3	32.2688	0.0993262	0.484767	0.204895	0.837654	0.969852	36.5314	-0.312472	0.291124	-1.07333	0.283123	0.999889	32.5909	-0.406507	0.35244	-1.15341	0.248742	0.693637	31.2471	-0.0909274	0.245828	-0.369883	0.71147	0.928701	21.6409	1.62844	0.491609	3.31247	0.000924748	0.0110406	35.6166	0.281343	0.28213	0.99721	0.318662	0.684943	24.1454	-1.32276	0.37474	-3.52982	0.000415848	0.00282207	42.5694	-0.655862	0.462314	-1.41865	0.156001	0.373267	39.3491
Cre01.g049300.t1.3	15.1159	0.419604	0.642659	0.652918	0.513809	0.86001	21.781	-0.606374	0.363247	-1.66932	0.0950545	0.999889	19.2341	-1.05138	0.489306	-2.14873	0.0316562	0.250271	17.1433	-0.627937	0.317979	-1.97478	0.0482936	0.29196	9.44716	0.467724	0.631909	0.740176	0.459193	0.752002	18.281	-0.647919	0.408507	-1.58607	0.112724	0.435293	16.0433	-1.10062	0.447288	-2.46064	0.0138689	0.0522864	9.67147	2.00456	0.79876	2.50959	0.012087	0.0641887	24.2213
Cre01.g049350.t1.3	145.22	0.109138	0.342089	0.319032	0.749702	0.943623	140.45	0.0616078	0.232999	0.264412	0.791462	0.999889	122.693	-0.0588685	0.236949	-0.248444	0.803791	0.957961	122.42	0.183588	0.201846	0.909545	0.363063	0.759517	72.0436	0.51847	0.300096	1.72768	0.0840458	0.305895	111.436	-0.176302	0.203322	-0.867106	0.385884	0.734513	95.325	-0.69194	0.217119	-3.18692	0.00143797	0.00800254	90.2191	0.292898	0.343061	0.853778	0.393228	0.623074	134.944
Cre01.g049400.t1.2	58.5602	0.543398	0.41066	1.32323	0.185759	0.623006	61.8687	0.0640483	0.254642	0.251522	0.80141	0.999889	49.6456	-0.479868	0.307752	-1.55927	0.118932	0.515709	47.2634	-0.171067	0.219325	-0.779968	0.43541	0.804533	30.3535	0.52276	0.421208	1.2411	0.21457	0.519969	48.0347	-0.24298	0.259332	-0.936945	0.348787	0.705801	40.8843	-0.743371	0.297782	-2.49636	0.0125476	0.0482221	31.2451	0.669118	0.488884	1.36866	0.171105	0.392722	57.1792
Cre01.g049450.t1.2	70.2036	0.0629605	0.405486	0.155272	0.876607	0.978295	74.4729	-0.15154	0.32013	-0.473371	0.635948	0.999889	66.7401	-0.223481	0.354395	-0.630597	0.528304	0.872973	76.4338	0.479627	0.244436	1.96218	0.0497414	0.297553	72.3415	-0.384646	0.366584	-1.04927	0.294053	0.61153	69.4976	0.224007	0.308032	0.72722	0.467091	0.787128	74.8446	0.612462	0.329208	1.86041	0.0628274	0.167657	44.6771	0.0233003	0.409978	0.0568331	0.954678	0.978704	71.6747
Cre01.g049550.t1.2	59.7533	0.046493	0.378528	0.122826	0.902245	0.982297	56.4075	0.0675062	0.255069	0.264659	0.791272	0.999889	49.7637	0.00984383	0.315383	0.0312123	0.9751	0.997205	53.1349	0.391355	0.204603	1.91275	0.05578	0.317762	23.729	-0.410321	0.431961	-0.949904	0.342161	0.65544	38.4369	-0.926798	0.31238	-2.96689	0.00300824	0.0531045	39.4493	-0.503355	0.300474	-1.6752	0.093894	0.224999	31.7738	1.2579	0.462898	2.71745	0.00657867	0.0399794	56.8922
Cre01.g049600.t1.2	351.072	0.315306	0.266001	1.18536	0.235876	0.677055	380.237	-0.0780016	0.159828	-0.488035	0.625525	0.999889	323.672	-0.405953	0.198536	-2.04474	0.0408808	0.292916	296.393	-0.243166	0.127291	-1.91031	0.0560931	0.318385	211.661	0.329046	0.25654	1.28263	0.199623	0.50102	311.49	-0.192659	0.172371	-1.1177	0.263694	0.636281	276.499	-0.516527	0.176393	-2.92828	0.00340846	0.0164515	242.964	0.151047	0.28714	0.526041	0.598859	0.7753	368.984
Cre01.g049650.t1.3	55.9675	-0.183876	0.401937	-0.457475	0.64733	0.918606	55.4808	-0.176094	0.253316	-0.695155	0.486958	0.999889	51.9914	-0.0061403	0.303093	-0.0202588	0.983837	0.997651	47.1209	-0.0476292	0.217533	-0.218951	0.826688	0.960168	48.9671	0.12704	0.396079	0.320744	0.748404	0.912396	54.0074	0.360326	0.256413	1.40526	0.159944	0.513919	49.3587	0.244484	0.29471	0.829574	0.40678	0.599903	80.4107	-1.2259	0.39071	-3.13762	0.00170324	0.0137082	57.5084
Cre01.g049750.t1.2	53.8954	0.22101	0.399446	0.553292	0.580064	0.894769	50.4906	0.197821	0.24729	0.799956	0.423736	0.999889	42.551	-0.0306648	0.309549	-0.0990631	0.921088	0.986487	43.4436	0.256805	0.204214	1.25753	0.208563	0.613558	39.3448	-0.653112	0.403514	-1.61856	0.105542	0.350023	39.0881	-0.135246	0.294241	-0.459645	0.645771	0.87798	44.8192	0.529961	0.266307	1.99004	0.0465864	0.135088	31.3602	0.349928	0.471647	0.741928	0.458131	0.673896	46.9114
Cre01.g049900.t1.3	158.349	0.0703637	0.30635	0.229684	0.818337	0.964369	144.04	0.164456	0.277565	0.592494	0.55352	0.999889	125.31	0.0818199	0.31035	0.263637	0.792059	0.955008	114.529	0.0122223	0.250211	0.048848	0.96104	0.992696	79.2669	0.414171	0.317285	1.30536	0.191771	0.490061	113.368	-0.0803452	0.295493	-0.271902	0.785697	0.932241	98.2425	-0.490602	0.293136	-1.67363	0.0942025	0.225421	137.539	-0.100929	0.314907	-0.320504	0.748586	0.865546	144.916
Cre01.g049950.t1.1	964.059	-1.73575	0.29366	-5.91076	3.40529e-09	3.09304e-07	543.331	-0.278451	0.247476	-1.12517	0.260519	0.999889	777.792	1.44497	0.232574	6.21293	5.20063e-10	5.26402e-08	493.479	0.0718154	0.253161	0.283675	0.77666	0.947643	631.964	0.783614	0.317432	2.4686	0.0135641	0.0897823	669.354	0.985213	0.260643	3.77993	0.000156873	0.00645308	492.829	0.205812	0.232205	0.886336	0.375437	0.570801	2036.98	-2.04727	0.42879	-4.77454	1.80119e-06	3.97831e-05	666.428
Cre01.g050000.t1.2	118.149	0.408906	0.319852	1.27842	0.201101	0.638826	124.301	0.0514901	0.214866	0.239639	0.81061	0.999889	103.025	-0.370245	0.269822	-1.37218	0.170007	0.597978	116.809	0.386918	0.172846	2.23851	0.0251875	0.197769	89.0545	-0.879371	0.314307	-2.79781	0.0051451	0.0430448	93.3213	-0.442151	0.25081	-1.76289	0.0779186	0.365669	112.006	0.44391	0.230387	1.9268	0.0540046	0.150478	62.9905	0.0924923	0.37036	0.249736	0.802792	0.89693	111.024
Cre01.g050050.t1.2	51.4616	0.397694	0.413372	0.962075	0.336012	0.75809	52.8047	0.0684166	0.323969	0.211183	0.832745	0.999889	43.5318	-0.339612	0.389879	-0.871071	0.383715	0.794569	45.4176	0.165904	0.256939	0.645695	0.518477	0.852464	19.2814	0.366346	0.479593	0.763869	0.444945	0.742001	37.0099	-0.707887	0.376231	-1.88152	0.0599006	0.317736	33.1502	-1.06798	0.382569	-2.79161	0.0052446	0.0237082	22.8691	1.18349	0.529623	2.23459	0.0254446	0.112187	49.0133
Cre01.g050100.t1.2	674.636	-0.469385	0.27914	-1.68154	0.0926576	0.454302	538.232	0.0994135	0.205652	0.483406	0.628807	0.999889	532.727	0.558016	0.208673	2.67412	0.00749265	0.0925206	441.981	0.0526131	0.140786	0.373709	0.708621	0.92753	389.568	-0.0241214	0.233186	-0.103443	0.917612	0.973943	450.996	0.0844493	0.188266	0.448563	0.653747	0.880705	433.075	0.113809	0.177211	0.642226	0.520727	0.698056	654.727	-0.167026	0.281334	-0.593694	0.552717	0.744145	591.38
Cre01.g050150.t1.3	41.2049	-0.989791	0.467014	-2.1194	0.0340563	0.260204	29.7072	-0.120674	0.367827	-0.328072	0.742857	0.999889	33.8597	0.851046	0.358018	2.3771	0.0174492	0.167684	26.2065	0.0841148	0.287464	0.29261	0.769821	0.946075	40.7798	-0.400169	0.375175	-1.06662	0.286144	0.60353	31.9765	0.711349	0.336114	2.11639	0.0343118	0.235119	35.4778	1.11078	0.30111	3.68894	0.000225188	0.00169253	33.2837	0.306917	0.469935	0.653105	0.513689	0.718991	35.2153
Cre01.g050200.t1.2	2.19233	-1.62642	1.62919	-0.998302	0.318133		0.527894	1.95259	2.08288	0.937447	0.348529		0.980166	3.54289	1.7721	1.99926	0.0455799		0.0579643	-0.316204	3.16075	-0.100041	0.920312		0.161499	0.779595	4.08047	0.191055	0.848483		0.218953	0.678692	3.10979	0.218244	0.827239		0.0702807	-0.0951573	3.64971	-0.0260726	0.979199		1.92911	1.99041	1.74303	1.14193	0.253484		1.36947
Cre01.g050300.t1.3	9.09591	-0.138231	0.894833	-0.154476	0.877234		12.8051	-0.93069	0.595502	-1.56287	0.118084	0.999889	12.0784	-0.768109	0.624746	-1.22947	0.218894	0.664578	12.0406	-0.155621	0.436016	-0.356916	0.721155	0.93257	16.011	-0.217506	0.809905	-0.268557	0.78827	0.929161	14.8596	0.495396	0.645484	0.767479	0.442797	0.772487	15.1056	0.729097	0.559651	1.30277	0.192653	0.370095	3.37973	1.29473	1.24479	1.04012	0.298285		12.7463
Cre01.g050308.t1.2	0.546334	-0.285982	3.06935	-0.0931733	0.925766		0.165081	1.32571	3.38577	0.391554	0.695388		0.166379	1.6564	4.15726	0.398435	0.690309		0.537178	2.70157	2.09513	1.28945	0.197242		0.823912	-0.383051	2.1464	-0.178462	0.85836		0.313639	2.37424	3.1602	0.751292	0.452477		0.417677	2.82746	2.36835	1.19386	0.232535		0.3483	-0.689973	3.55656	-0.194	0.846176		0.0828449
Cre01.g050308.t2.1	0.124724	0.496153	4.56191	0.10876	0.913393		0.308671	-0.558342	2.51359	-0.222129	0.824213		0.238885	-1.07009	3.44857	-0.310298	0.756334		0.154955	-0.897038	2.87198	-0.312342	0.754781		0						0.195576	-0.860108	3.21665	-0.267392	0.789167		0.18737	-0.676367	3.18075	-0.212643	0.831605		0						0.264592
Cre01.g050350.t1.3	16.1749	-0.218417	0.615622	-0.354791	0.722746	0.935103	12.8633	0.237094	0.418643	0.566339	0.571163	0.999889	11.8203	0.457759	0.514923	0.888985	0.374011	0.789837	9.19693	-0.186491	0.432095	-0.431597	0.666034	0.912556	9.70842	-0.452353	0.664031	-0.681222	0.495731	0.782042	9.95034	-0.0699983	0.503904	-0.138912	0.88952	0.967224	10.7485	0.390876	0.470445	0.830864	0.40605	0.599262	7.31814	0.408933	0.847391	0.482578	0.629395	0.794115	11.4692
Cre01.g050400.t1.2	0						0						0						0						0						0						0						0						0
Cre01.g050400.t2.1	0						0						0						0						0						0						0						0						0
Cre01.g050450.t1.3	32.0342	0.0513467	0.490803	0.104618	0.916679	0.9852	31.1995	0.0555456	0.330427	0.168102	0.866503	0.999889	27.7277	-0.0102819	0.385341	-0.0266827	0.978713	0.997341	28.7497	0.331049	0.263848	1.2547	0.209588	0.614876	26.4552	0.738231	0.476606	1.54893	0.121398	0.378664	31.3963	0.641427	0.335198	1.91358	0.0556742	0.305771	24.371	-0.0978963	0.370109	-0.264506	0.79139	0.89086	31.0901	-0.0303241	0.489941	-0.0618934	0.950648	0.976336	33.3467
[truncated: 18,570 more rows]
[truncated: 65 more columns]
