# Supplementary material for: Multi-omics analysis of green lineage osmotic stress pathways unveils crucial roles of different cellular compartments
Source: Nat Commun. 2024 Jul 16;15:5988. doi: 10.1038/s41467-024-49844-3 (PMC11252407; doi:10.1038/s41467-024-49844-3)
Supplement: Supplementary file 5 — Supplementary Data 2 [file 41467_2024_49844_MOESM5_ESM.xlsx]

## Sheet: a_FC>2_FDR<0.01
Supplementary Data 2. List of differentially express genes log2 fold change greater 2 with FDR< 0.01. Mannitol treatments were performed with 300 mM Mannitol and NaCl treatments with 100 mM NaCl. (heat map represented Supplementary Figure 1c)
Timepoint/Chlamydomonas ID	15min Mannitol	30min Mannitol	60min Mannitol	4h Mannitol	6h Mannitol	24h Mannitol	15min NaCl	30min NaCl	60min NaCl	4h NaCl	6h NaCl	24h NaCl
Cre01.g000300.t1.3	0.0755113	0.308319	2.39689	0.747389	0.99444	0.469771	0.565252	2.30036	2.90885	2.24274	2.02715	1.7276
Cre01.g000650.t1.3	0.458874	1.89312	4.24369	2.91968	2.41548	1.22702	2.50034	4.50367	5.72672	3.73329	3.64375	2.56217
Cre01.g001200.t1.3	-0.515644	-0.58015	0.923104	-0.17922	-0.0156164	0.12869	-0.103696	0.7569	-0.135465	-1.33055	-1.1038	-3.37423
Cre01.g001400.t1.1	0.233897	2.51406	5.6536	1.80949	1.48123	1.01365	2.7952	4.75256	3.54312	3.34886	3.34682	3.55726
Cre01.g002050.t1.2	0.352086	0.358306	2.13052	0.426108	0.348361	0.174025	0.390705	2.37533	2.53332	2.78724	2.35045	2.15326
Cre01.g002400.t1.3	0.241862	0.342648	-0.332942	-0.634954	-0.217929	-0.179727	0.329826	-0.376951	-2.49608	-1.31889	-1.22146	-0.658059
Cre01.g002900.t1.2	-0.0639196	-0.319651	-0.409921	-0.00150539	-1.09002	-0.399012	-0.279771	-0.710371	-1.28997	-1.30357	-3.33492	-2.33077
Cre01.g004157.t1.2	-0.321516	-0.153604	0.983285	-0.275811	-0.387373	-0.0488468	0.260653	0.148108	-0.670331	-0.946847	-1.17921	-2.51059
Cre01.g004350.t1.2	0.132545	0.327864	2.51187	0.874239	0.761976	0.367538	1.0234	2.63551	3.27608	2.28926	2.00544	1.38828
Cre01.g004400.t1.2	-0.337511	-0.648767	-2.55657	-2.02458	-2.14624	-1.23843	-0.300272	-1.48358	-3.40974	-3.94495	-2.86036	-2.92445
Cre01.g004550.t1.2	0.237827	0.353305	-0.000266	-0.466206	-1.04865	-1.12432	-0.0072948	-0.62963	-3.72893	-1.76277	-2.15558	-1.58338
Cre01.g004600.t1.3	-0.177486	0.083233	2.58896	1.04114	0.890274	1.26534	0.248954	2.83103	2.63432	2.34614	2.46306	2.39493
Cre01.g004700.t1.2	0.313501	-0.578214	-1.44769	-1.39331	-0.308637	-0.110064	-0.584312	-0.512908	-2.07689	-1.98378	-2.18477	-1.05769
Cre01.g004800.t1.2	-0.135482	-0.163855	1.55551	0.829673	1.24428	0.697964	0.888796	2.65753	2.07037	1.73307	1.50637	0.699017
Cre01.g004900.t1.2	-0.145038	0.758064	2.97232	0.865606	1.36506	-0.366478	1.51491	3.14201	3.70233	2.17649	2.5613	1.97576
Cre01.g007350.t1.2	-0.372127	-0.703129	-1.90946	-2.69634	-2.06846	-1.04611	-0.780894	-1.22462	-2.99279	-3.76406	-2.00889	-1.65106
Cre01.g007950.t1.3	-1.24437	0.342978	0.382473	-0.570313	1.2041	0.432742	0.15915	0.954223	1.58227	0.519567	1.67423	2.72912
Cre01.g008350.t1.3	-0.141988	3.23669	4.95229	0.595035	0.774879	1.33608	3.66367	4.80196	3.33508	2.27213	2.45841	1.45714
Cre01.g008450.t1.2	0.0830659	0.382889	0.0483533	-2.08334	-1.0579	-1.19734	0.22567	-0.164702	-1.83942	-1.91722	-1.70969	-0.931518
Cre01.g008500.t1.2	-0.0402407	-0.08245	-0.666184	-0.745198	-0.278358	-0.413939	-0.0603441	-0.844299	-2.73189	-2.54859	-1.77037	-1.16725
Cre01.g008650.t1.3	-0.551347	0.288983	2.7963	0.197127	-0.0944586	0.297999	1.0788	2.80378	0.729584	1.74907	1.46916	1.31197
Cre01.g009250.t1.3	-0.210835	0.508481	0.0660624	-2.02421	-1.79204	-0.73215	0.481055	0.386057	-0.51328	-2.98044	-1.6353	-1.19197
Cre01.g009350.t1.2	0.0869108	1.12815	3.14252	2.10425	1.66611	0.98414	0.812198	1.86336	1.89959	1.40264	1.08013	1.26519
Cre01.g009650.t1.2	-0.398483	0.358746	2.00837	0.562503	0.230359	0.121506	0.230839	1.90099	2.50085	2.15065	1.86635	1.68186
Cre01.g009800.t1.2	-0.177565	2.03446	2.13402	-0.270935	-0.535999	-0.988177	1.89389	0.790728	-1.69888	-1.21876	-1.54507	-2.24062
Cre01.g010100.t1.2	0.128646	0.480793	1.71443	0.656308	1.02483	0.888426	0.720951	2.06681	2.53562	1.39531	1.17896	0.837759
Cre01.g010296.t1.1	-0.371932	-0.877274	-2.16569	-2.47987	-1.27797	-1.03431	-0.602394	-2.3568	-3.01854	-2.9044	-1.67719	-1.26712
Cre01.g010750.t1.2	-0.500288	0.36717	2.46675	0.435433	0.124191	-0.0802202	0.645148	2.13532	0.690516	0.950375	0.846733	0.833412
Cre01.g012350.t1.2	0.468362	0.465484	-0.766857	-0.731647	-0.833288	-0.522206	-0.280151	-0.890419	-4.20654	-1.26717	-1.29997	-1.53965
Cre01.g012500.t1.2	-0.00542175	0.543192	2.79125	0.908483	0.516024	0.440821	1.39771	2.84512	3.23541	2.04916	2.07579	1.41177
Cre01.g014850.t1.2	0.191756	0.132083	0.82415	1.144	1.28723	0.860887	-0.0706409	1.21117	3.00229	1.0518	0.880292	1.03956
Cre01.g015500.t1.2	-0.00422771	1.82285	4.45526	0.993754	0.749328	0.215034	3.20305	4.71721	3.75501	3.4587	3.15126	2.08519
Cre01.g015850.t1.1	0.20909	0.48145	0.679635	0.227516	-0.40657	-0.411659	0.3239	0.331016	-2.89581	-1.45422	-2.24405	-1.66561
Cre01.g016350.t1.1	-0.362764	1.44611	3.69307	1.575	1.63287	1.32134	2.27093	3.29844	2.54821	2.19899	1.94609	2.46857
Cre01.g016400.t1.3	0.00399353	1.60249	3.20564	-0.225715	0.00452993	0.706308	1.305	1.30265	-0.431232	-1.68705	-2.06256	-1.37419
Cre01.g018850.t1.2	0.277547	0.496901	2.69941	0.00475603	0.420304	0.34363	0.906554	2.67078	1.77334	1.86964	1.41773	1.74434
Cre01.g019200.t1.3	-0.109724	-0.189645	-2.06634	-1.0512	-1.15656	-0.961767	-0.585763	-2.02679	-4.98386	-1.75949	-1.57239	-1.20681
Cre01.g019900.t1.2	-0.0296521	-0.191791	-0.164048	-0.215109	-0.787608	-0.168254	-0.253219	-0.918315	-2.4219	-0.649562	-2.38243	-1.00449
Cre01.g020850.t1.3	-0.235382	-0.093075	1.55258	-0.792943	-0.165224	0.554908	0.142146	0.806774	-0.910986	-2.73853	-2.06255	-2.84515
Cre01.g020950.t1.2	0.185047	-0.155112	-1.15789	-0.245744	-0.550947	-0.633457	-0.291172	-1.14472	-2.81254	-1.05018	-1.33897	-1.21715
Cre01.g022350.t1.2	0.172707	0.0063064	-1.03998	-0.845319	-0.791249	-0.984431	-0.367846	-0.967867	-4.69283	-1.48555	-1.68758	-1.79476
Cre01.g022650.t1.2	-0.031691	0.237869	1.85731	1.35139	1.3162	1.08476	0.71288	2.22648	3.84526	1.86126	1.62089	1.11206
Cre01.g022850.t1.2	0.191493	-0.111453	-0.238647	-2.00131	-1.56597	-0.641361	-0.0800859	-0.283033	-1.51983	-3.22039	-2.37882	-2.24805
Cre01.g022950.t1.2	0.0126767	-0.213487	-2.0147	0.58413	0.597465	0.873815	-0.40414	-1.40096	-0.947617	1.14975	1.22494	1.31841
Cre01.g023400.t1.1	-0.330942	0.213649	2.30333	0.47315	0.348046	0.285842	0.791721	2.20118	2.37015	1.76448	1.80412	1.51445
Cre01.g023550.t1.3	-0.188349	0.0103131	-0.751177	-0.0641168	-1.04151	-0.988781	0.328245	-0.10722	-1.93361	-1.22575	-2.0724	-0.964534
Cre01.g024300.t1.2	-0.153374	0.345504	2.84332	0.418026	0.270469	0.0947238	0.844018	2.57961	1.95345	1.63415	1.55649	1.06602
Cre01.g024500.t1.3	0.197156	1.11257	2.49558	1.77193	-0.550174	0.119942	1.97947	2.44439	2.17615	-2.36086	-1.61348	-1.34235
Cre01.g024750.t1.3	-0.315653	-0.350507	0.26623	-0.983851	-0.570826	-0.487899	-0.41836	-0.307605	-6.56519	-2.30105	-1.78442	-1.44883
Cre01.g025650.t1.2	0.172792	-0.729865	-0.742134	0.766855	0.808562	0.653938	-0.457208	-0.48645	0.0389534	1.97678	2.02541	2.81678
Cre01.g025700.t1.3	-0.220632	0.293755	2.8692	0.0538799	0.258162	0.496975	0.250645	1.95149	0.353396	-1.2224	-1.32598	-1.42236
Cre01.g026500.t1.3	0.0577132	-0.183132	1.51818	0.805647	-0.0079548	0.351242	0.340206	1.36421	1.40197	1.88498	1.99794	2.11091
Cre01.g027150.t1.3	-0.364164	0.0760022	-0.554381	-0.255684	-0.527373	-0.798209	0.0360038	-0.651126	-3.31565	-1.43866	-1.65937	-1.11226
Cre01.g027200.t1.2	-0.245905	0.380081	2.03314	0.729303	0.62064	0.332306	1.17298	2.44562	2.60825	1.71605	1.50934	1.69593
Cre01.g028950.t1.2	-0.0994455	-0.192588	-1.0877	-0.962277	-1.07797	-0.149222	0.0193021	-0.521423	-1.97842	-2.14445	-1.13276	-0.0586658
Cre01.g029100.t1.2	-0.96888	-0.585322	-0.260144	-1.74004	-1.46165	-0.496927	-0.379555	-0.429405	-1.27515	-2.40247	-1.49417	-0.708359
Cre01.g029250.t1.2	0.0411302	-0.192455	0.739278	0.972968	1.26812	-1.04307	0.249659	1.13173	2.50796	2.01528	1.84608	0.835462
Cre01.g029600.t1.2	0.562652	0.462702	2.27864	0.528577	1.2969	1.16932	-0.402235	2.08188	3.22485	1.93948	1.76336	0.967178
Cre01.g029700.t1.2	0.0109054	-0.142556	1.46471	1.30322	1.2582	-0.0217762	0.445259	1.52015	2.58699	2.3723	1.97988	1.57128
Cre01.g029850.t1.2	-0.622014	1.04182	3.13765	0.261215	-0.0737377	0.0769969	1.70004	3.27922	2.79634	1.72733	1.44687	1.06524
Cre01.g029900.t1.2	0.022983	0.920889	3.46181	0.146915	-0.239509	0.313447	1.06439	2.82717	1.30787	0.795474	0.962409	0.622324
Cre01.g030600.t1.3	-0.558312	0.140835	0.0873041	-1.62725	-1.62128	-0.420706	-0.280206	-1.55668	-3.82641	-2.75557	-2.11759	-2.83732
Cre01.g031600.t1.2	-0.223657	0.444677	2.76343	0.602329	0.21264	0.201672	1.37796	2.70106	2.85887	1.78848	1.93456	1.9961
Cre01.g031650.t1.3	-0.878824	-0.653386	0.605216	0.306842	-0.499129	-0.667235	-0.184264	0.656639	-1.54803	-1.54924	-1.07831	-2.62621
Cre01.g032350.t1.2	-0.2243	-0.0420913	0.963704	0.338514	0.359202	0.196795	0.401091	1.42882	2.23083	0.982571	1.29457	1.15304
Cre01.g034342.t1.2	-0.50969	0.0883831	2.77074	1.73318	1.39678	1.69475	0.0877851	1.82673	2.79225	3.30561	3.23499	3.49742
Cre01.g034600.t1.2	0.586946	1.37059	4.2238	1.10645	0.880728	0.902461	1.62202	3.73	3.44249	2.36713	1.91644	1.4087
Cre01.g035000.t1.2	0.0612195	0.00893327	-1.19477	-0.369104	-0.530558	-0.548954	-0.16642	-1.33861	-2.69518	-0.997299	-1.14163	-1.06097
Cre01.g035450.t1.2	0.155813	0.383697	2.63174	1.17004	0.893049	0.628739	0.909102	2.70977	3.67657	2.39111	2.27346	2.11818
Cre01.g035800.t1.2	-0.564911	1.80336	4.37874	1.01107	0.835828	1.26505	2.55499	3.5853	2.85237	2.10578	2.01928	1.99103
Cre01.g036100.t1.3	-0.0683515	-0.152222	-0.137164	-2.31885	-1.02938	-0.574786	-0.973079	-0.163858	-1.47762	-2.46151	-1.46921	-1.67382
Cre01.g036600.t1.2	0.497659	0.172577	-1.0747	-0.514198	-0.399922	-0.61113	-0.275943	-1.29418	-4.53519	-0.906436	-1.23646	-0.910243
Cre01.g036950.t1.2	-0.150704	-0.582176	-2.03757	0.25239	-0.0710424	-0.573717	-0.244933	-0.90498	-4.10669	-0.89828	-0.505031	-0.961105
Cre01.g037100.t1.1	0.0939083	-0.397066	-1.22902	-0.720151	-1.40372	-1.36599	-0.273134	-1.71342	-4.48963	-3.06814	-2.09271	-3.70794
Cre01.g037550.t1.3	-0.187872	-0.0539781	-0.387396	-1.57203	-2.05802	-0.887707	-0.216515	-0.253421	-2.21878	-1.68146	-2.26666	-1.9211
Cre01.g038750.t1.2	0.0209875	-0.46968	-1.6378	-0.431132	-1.00696	-0.915414	-0.100306	-1.22089	-2.23065	-0.945171	-1.30471	-0.936117
Cre01.g039350.t1.2	0.162156	1.13865	3.39449	1.18387	1.32609	1.22093	1.31025	2.89902	2.82182	1.5141	1.59299	1.43261
Cre01.g039500.t1.2	0.398262	0.236934	-0.660813	0.346608	-0.262916	-0.275606	0.135489	-1.19103	-3.05017	-1.46423	-2.76152	-1.73621
Cre01.g040200.t1.2	-0.0543141	0.389733	2.35216	0.476271	0.331292	0.466612	0.959012	1.95349	1.22459	0.720824	0.906854	0.964622
Cre01.g041050.t2.1	0.171841	0.965099	3.49101	0.532405	0.977997	0.750331	1.39835	2.28185	0.806667	1.4897	1.61374	1.68444
Cre01.g041900.t1.3	0.0354834	1.46445	3.3882	0.364949	0.866173	0.398174	1.40114	2.26606	1.68281	1.23072	1.32899	0.859339
Cre01.g041950.t1.2	-0.489179	0.389298	2.54706	0.564916	0.0973379	-0.00368973	1.0032	2.44584	1.88247	1.53099	1.33966	0.442233
Cre01.g042200.t1.1	-0.0216154	0.188232	2.03289	0.501695	-0.0392794	-0.332614	0.803533	2.03739	2.73461	1.36601	1.05023	0.251541
Cre01.g042300.t1.3	0.112439	1.11084	3.61384	1.48416	1.53005	1.37458	1.29133	3.14675	2.78619	2.80065	3.00208	3.50729
Cre01.g042450.t1.3	-0.184676	-0.125782	-0.0892168	-0.652466	-0.814889	-0.267093	0.022525	-0.364958	-2.27933	-2.39685	-2.37014	-2.35349
Cre01.g042900.t1.2	0.167388	0.0698378	-1.23229	-0.123901	-0.918961	-0.385133	0.199576	-1.51483	-3.32813	-0.974576	-1.23033	-1.33485
Cre01.g043250.t1.3	-0.212537	-0.648742	-1.22006	-0.228768	-0.52552	0.554164	-1.49944	-3.34398	-2.19496	-2.12254	-1.55952	-1.58046
Cre01.g043550.t1.2	-0.501034	-0.412078	1.11648	-0.96581	-0.740724	0.266112	0.010047	0.388385	-1.85852	-2.38673	-2.09818	-1.80105
Cre01.g045200.t1.1	0.216236	0.656765	1.54871	-0.509751	-0.365821	1.31308	0.795275	0.500679	-0.123983	-2.25464	-1.89136	0.678814
Cre01.g047800.t1.3	-0.0346663	0.13853	-0.876251	-0.655552	-0.523518	-0.671058	0.140058	-0.40221	-2.44697	-1.38824	-1.18019	-0.728313
Cre01.g048000.t1.3	0.0981101	0.383542	0.261369	-1.47814	-1.38788	-0.939952	-0.539776	-0.313409	-1.85489	-2.45492	-2.92829	-1.60966
Cre01.g048650.t1.2	-0.536868	0.758061	2.16534	0.322091	-0.0863071	0.266898	1.59443	2.3325	1.91129	1.1103	1.05834	0.726542
Cre01.g048950.t1.2	-0.25476	-0.00311307	-1.18603	-0.484678	-0.943121	-0.624856	0.0351606	-0.517352	-2.27124	-1.45024	-1.32967	-1.06144
Cre01.g049000.t1.2	0.0483367	-0.154276	-1.20622	-0.152447	-0.585517	-0.186159	-0.359107	-0.803428	-3.28435	-1.63253	-1.35716	-0.136373
Cre01.g049300.t1.3	-0.606374	-0.15124	-0.989759	-0.335281	-0.950295	-0.647919	-1.05138	-2.15681	-2.14859	-0.813369	-1.61391	-1.10062
Cre01.g049950.t1.1	-0.278451	0.62583	2.49739	0.0413384	-0.280073	0.985213	1.44497	2.69344	2.14124	1.55593	1.48252	0.205812
Cre01.g050750.t1.3	-0.186955	-0.367127	0.0800746	-1.7982	-2.10539	-1.07721	-0.0770528	-0.0906146	-0.758465	-4.37161	-2.37516	-2.19578
Cre01.g051050.t1.2	-0.205572	-0.0230377	0.535048	0.399062	-0.693899	-0.540551	-0.292093	-0.593338	-1.85599	-1.29423	-1.69714	-2.987
Cre01.g052200.t1.2	0.018378	0.269932	-0.302284	-0.156905	-0.853846	-0.909243	0.147716	-1.12433	-3.41031	-1.43233	-1.50344	-1.34619
Cre01.g052550.t1.3	-0.345575	1.32418	2.64451	0.461436	0.589794	0.498436	1.74812	2.84769	1.56632	1.18145	1.11399	0.775005
Cre01.g052650.t1.3	0.0588343	0.0405459	-0.808208	-0.226622	-0.454286	-0.16078	-0.677807	-0.587579	-2.31239	-3.37819	-2.67073	-2.19582
Cre01.g052750.t1.3	-0.198143	-0.078977	0.758433	-0.53844	-0.76286	-0.549016	-0.169205	0.164872	-2.40784	-2.15034	-1.96243	-1.8754
Cre01.g053000.t1.2	1.13787	5.95511	9.27991	4.22633	4.31361	3.69004	6.32737	7.59051	6.34669	6.23125	6.25921	6.32751
Cre01.g053800.t1.3	0.0224425	-0.4057	-1.24165	-2.25439	-2.21301	-0.8662	-0.709326	-0.730496	-2.20643	-4.94699	-2.96382	-2.97509
Cre01.g054150.t1.2	-0.138938	0.703731	2.56441	0.31561	0.107925	0.117952	1.70307	2.96577	2.57294	1.08223	0.871895	0.217746
Cre01.g054200.t1.2	0.0127158	0.224171	1.89234	1.15126	0.865458	0.504237	0.878007	2.16019	2.91998	1.8743	1.59817	1.30592
Cre01.g055000.t1.3	0.294019	-0.339458	-0.845374	0.119556	-0.0617431	-0.644311	-0.316716	-0.258494	0.972822	2.07356	2.05422	0.89751
Cre01.g055100.t1.1	0.124326	-0.0731239	0.49239	0.177296	-1.08666	-0.537775	-0.24511	-1.08282	-1.26358	-0.509547	-2.29326	-1.11965
Cre01.g055400.t1.2	0.833158	-0.0547331	-0.950731	0.182421	-0.270984	-0.50347	-0.500276	-1.54476	-4.62924	-1.23515	-1.49931	-2.01233
Cre02.g073500.t1.3	0.352988	0.472519	0.655222	0.402108	-0.517022	-0.145231	0.173921	0.0954807	-1.46968	-1.52987	-2.71451	-1.69799
Cre02.g073600.t1.3	0.0642099	-0.177246	0.507724	1.2678	1.11525	0.323883	0.250369	0.978534	1.57295	2.87838	2.95777	2.41571
Cre02.g074700.t1.2	-0.212865	0.219789	1.99632	0.922255	0.564369	0.590721	0.97302	2.17259	2.57402	1.09228	0.917533	0.444679
Cre02.g074850.t1.3	-0.641747	0.229939	1.79397	-1.57139	-0.792977	-0.824896	0.177315	0.839105	-1.59003	-2.10454	-1.4367	-1.94757
Cre02.g076600.t1.2	-0.0703598	-0.0852499	2.08216	0.00516435	-0.383992	-0.884173	1.15643	1.90338	-0.546713	1.78492	1.29982	1.2424
Cre02.g076650.t1.2	0.285651	-0.13503	0.460357	0.834765	0.917119	0.0139887	0.452173	0.973006	0.617504	1.81576	1.33654	2.22558
Cre02.g076800.t1.2	0.0203173	0.00299737	1.5729	0.215894	0.253672	0.0704306	0.427876	1.6746	2.29191	1.65607	1.66054	0.921154
Cre02.g076950.t1.3	0.200185	1.43482	3.80643	1.57754	1.33118	1.30129	1.37006	2.56999	1.90922	2.87621	2.98102	3.82552
Cre02.g077750.t1.2	0.531306	1.8929	4.90907	3.29653	2.50866	3.48183	1.25749	2.14607	2.17199	4.02655	5.02209	7.06649
Cre02.g077800.t1.2	0.204898	-0.684293	-0.857361	-0.295125	-0.852842	-0.16447	-1.02551	-1.01593	-1.52026	-0.955932	-1.06918	-2.7103
Cre02.g078650.t1.3	0.0140008	-0.159645	-1.29921	-1.63629	-1.15622	-2.01739	-0.52119	-0.774148	-2.52662	-1.86467	-1.65844	-0.951275
Cre02.g079300.t1.2	-0.220083	0.285799	2.44585	0.576814	0.445522	0.354225	0.964834	2.61948	3.22515	1.75263	1.58278	1.68993
Cre02.g079550.t1.2	0.195748	0.410125	2.32574	0.516779	0.7736	0.447859	0.879458	2.34997	3.13865	2.04169	1.88477	1.49255
Cre02.g079650.t1.3	-0.873513	-0.380611	-0.0913739	-1.18117	-1.19025	-1.16884	0.690391	-0.103645	-0.344288	-1.6737	-2.76763	-2.52642
Cre02.g080150.t1.3	0.207823	0.643687	4.34392	3.61999	3.45568	3.13003	1.55894	3.73325	5.17746	5.08741	5.35102	5.67225
Cre02.g080250.t1.2	0.0168518	-0.400724	-2.05773	-0.170692	-0.368389	-0.236422	-0.250269	-1.01525	-2.43614	-1.15758	-0.881485	-0.657899
Cre02.g080500.t1.2	-0.234905	-0.367104	-1.83514	-1.35042	-0.431358	-0.110999	-0.987101	-1.28557	-2.81074	-2.06946	-2.09995	-1.19347
Cre02.g081550.t1.2	0.159451	-0.660289	-2.84238	-0.0719605	-0.178308	-0.501448	-0.218893	-1.63011	-3.06934	-0.847505	-1.10701	-1.52059
Cre02.g081700.t1.1	0.107511	0.954992	5.29288	4.05577	4.3757	3.50259	1.36482	3.62612	4.96707	6.13933	6.45835	7.38496
Cre02.g081950.t1.3	0.0585118	0.522665	2.27647	-0.197238	-0.0828296	-0.0571629	0.667397	1.2289	-1.08196	-3.59074	-5.18923	-3.40184
Cre02.g084200.t1.2	-0.192781	-0.450109	-1.24701	-0.845199	-0.847866	-0.466086	-0.318546	-0.646313	-2.91557	-2.19373	-1.33508	-0.229416
Cre02.g085000.t1.3	0.193538	-0.0774799	0.0623996	-0.133743	-0.709185	-0.294362	-0.211767	-0.867584	-3.13041	-1.23997	-1.57538	-1.16223
Cre02.g086000.t1.3	0.493604	0.43904	-0.399001	-2.26935	-1.19994	0.608008	0.0254642	-1.35674	-3.04827	-5.29979	-2.84897	-2.62679
Cre02.g086050.t1.3	-0.0777928	-0.25053	-1.79498	-0.927845	-1.01956	-0.350152	-0.795244	-2.05466	-4.3229	-2.21512	-1.53426	-1.27051
Cre02.g086100.t1.2	-0.132774	-1.04814	-2.26306	-0.231471	0.0348402	0.197463	-0.596532	-0.807429	-2.69406	-0.976119	-1.0399	-0.394008
Cre02.g086650.t1.2	-0.178247	0.0883967	-0.929182	-1.84182	-1.98933	-1.20402	0.179898	-0.225263	-1.15393	-2.54885	-2.37323	-1.39018
Cre02.g087100.t1.2	-0.103589	-0.684793	-1.79184	-0.171876	0.456499	0.399169	-0.243393	-0.97528	-2.92581	-1.08733	-1.33548	-1.41902
Cre02.g087150.t1.2	0.248293	0.526085	2.59685	1.45296	1.30921	0.778146	1.25186	2.52654	2.36319	1.48121	1.05685	-0.118037
Cre02.g087350.t1.3	-0.6737	1.82341	4.71816	0.477026	0.30092	0.540508	2.85662	3.64876	1.8695	1.44569	1.73191	2.02731
Cre02.g087500.t1.1	-0.0916093	0.45938	2.2409	2.28064	2.26786	1.77056	0.0561067	2.10773	0.633821	3.76205	4.33452	5.58823
Cre02.g087800.t1.3	-0.000937	-0.23633	-1.03679	-0.632863	-0.912123	-0.252072	-0.384321	-0.715528	-3.15045	-2.09313	-1.34272	-1.33404
Cre02.g088250.t1.2	0.876807	0.394101	-0.657238	-0.827273	-0.512812	0.0969165	-0.140789	-0.789391	-2.27602	-1.59039	-2.54061	-2.17368
Cre02.g088450.t1.3	0.0900916	0.141713	1.87803	0.735852	0.383828	-0.18161	0.315995	2.36219	2.44407	1.14964	1.28691	0.785029
Cre02.g088651.t1.2	-0.237178	0.0703058	2.1915	0.121673	0.0313218	0.638332	0.331534	2.25943	1.72104	0.917446	0.994824	1.31722
Cre02.g088700.t1.2	0.332427	0.271345	-1.46674	-0.463294	-0.713749	-0.562397	-0.129498	-1.73517	-3.39702	-1.07883	-1.26291	-1.2414
Cre02.g089450.t1.2	0.0952758	0.0253314	0.0194181	-0.180882	-0.0115368	-0.085655	-0.341848	-0.268926	-1.31503	-0.94107	-1.72211	-2.26927
Cre02.g089900.t1.2	0.145354	0.305507	2.30128	0.875752	0.772504	0.574875	0.958092	2.53221	2.73214	2.15471	2.10666	1.62423
Cre02.g090050.t1.3	0.266184	1.0685	2.47517	0.153851	-1.53433	-0.809461	1.05371	1.22144	-1.01873	-3.85512	-5.67956	-6.4637
Cre02.g091700.t1.2	0.0445057	-0.0779901	0.194222	0.0852946	-0.624738	-0.467132	0.111978	-0.160537	-1.39399	-1.252	-1.91242	-2.03855
Cre02.g091900.t1.3	0.237727	-0.147965	-0.919014	-0.163355	-0.877282	-0.229865	-0.47829	-1.17649	-2.9161	-0.952619	-1.33279	-1.42074
Cre02.g092750.t1.3	-0.192736	0.542006	0.756218	-0.749074	-0.913728	-0.837215	0.0869739	-0.498116	-5.0294	-1.32519	-1.26286	-1.17273
Cre02.g092950.t1.2	-0.251198	0.0960051	1.83809	0.868866	1.1933	0.913183	0.24644	0.367312	2.28726	1.81916	1.88228	2.32613
Cre02.g093600.t1.2	0.000909	0.312968	2.16975	1.52891	1.56231	0.554921	1.15173	2.75102	4.26063	3.55923	3.15511	2.79277
Cre02.g094200.t1.3	0.935461	0.812256	-0.280576	0.794663	0.595962	0.575215	0.287314	0.838748	1.05936	2.29257	2.27056	2.64542
Cre02.g094700.t1.2	0.013616	1.44484	3.1316	1.05522	0.765118	1.12641	1.51153	2.72942	3.01663	2.30965	1.81271	1.19269
Cre02.g095200.t1.2	-0.043587	-0.0801302	0.847673	0.183697	-0.291649	-0.920513	0.0799838	0.895233	0.389545	2.58132	1.90459	1.85513
Cre02.g095850.t1.3	0.317658	0.545436	0.0784326	-0.542604	-0.515943	-0.821549	0.202973	-1.01175	-4.52477	-1.11413	-1.72643	-1.17834
Cre02.g097050.t1.2	-0.418886	0.0115325	2.2987	1.40885	1.5025	0.836686	1.05607	2.45268	1.83383	2.65086	2.9615	3.75611
Cre02.g097100.t1.2	-1.87506	2.79259	6.25891	3.61401	3.91564	3.31447	3.2222	4.83655	4.33197	5.16473	5.66315	7.51906
Cre02.g098300.t1.2	-0.182189	-0.0437193	-0.338823	-2.27608	-1.51086	-1.54112	0.156896	-0.29534	-0.731838	-2.68222	-1.70513	-1.59653
Cre02.g098800.t1.2	-0.0522436	-0.240735	-0.119493	0.413988	-0.319341	-0.523728	-0.402201	-0.461943	-1.18123	-1.27806	-2.05802	-0.510322
Cre02.g099000.t1.2	-0.471869	-0.158286	2.01767	0.535503	0.191159	-0.0496864	0.582139	2.03749	2.21512	1.47668	1.4707	1.46793
Cre02.g099150.t1.2	0.0561613	0.296364	1.81569	0.703423	0.373776	0.151356	0.818887	1.52147	2.06434	1.17276	0.918553	0.879198
Cre02.g099950.t1.2	0.261232	0.576549	1.01765	1.07024	0.976801	0.819417	0.449153	1.21897	1.9164	2.64189	2.19376	2.5947
Cre02.g101700.t1.1	0.0779269	-0.536535	-3.31871	-3.24663	-2.95419	-1.36408	-0.889905	-1.74764	-2.37974	-3.04304	-2.75865	-1.57553
Cre02.g101950.t1.2	0.11855	0.0140165	-2.07949	-1.01249	-1.08587	-0.518815	-0.561747	-1.5083	-4.23059	-1.73087	-1.48867	-1.27756
Cre02.g102350.t1.2	-0.386595	-0.373365	1.14986	0.669052	0.0350546	-0.376097	0.179707	1.27508	2.22751	1.12432	0.784513	0.742104
Cre02.g102650.t1.3	-0.342682	0.689697	2.948	0.531158	0.461029	1.01564	0.721357	1.61131	-0.0716	-0.76813	-1.85228	-2.4257
Cre02.g105750.t1.3	-0.390014	0.746642	1.19875	1.15441	0.541335	0.465689	0.283199	1.72623	2.01411	1.92429	1.8949	1.3383
Cre02.g105800.t1.3	0.392445	0.391706	-0.527428	1.14946	1.05188	0.0382009	-0.836248	0.318571	-0.15956	2.21645	1.90788	0.703517
Cre02.g106250.t1.2	-0.0313037	0.27406	2.27147	0.357234	-0.618569	-0.243194	0.181742	0.204523	-0.250428	-0.0373789	-1.21619	-0.0730423
Cre02.g107300.t1.2	-0.170352	-0.480737	-2.20426	-0.26813	-0.420254	-0.431175	-0.460898	-1.11495	-1.55382	-0.814566	-0.673024	-0.778058
Cre02.g108450.t1.2	0.178252	0.171689	1.56347	0.506556	0.0377517	-0.443517	0.723682	1.72556	2.17402	1.56418	1.07942	1.43214
Cre02.g109450.t1.1	0.121284	2.95319	5.38818	0.658028	0.988085	1.52355	3.07219	4.42979	2.42817	2.12255	2.19055	2.93923
Cre02.g110200.t1.3	-0.102477	-0.193772	-0.135131	-1.17169	-1.09646	-0.481368	-0.0878477	0.134032	-2.6117	-2.53463	-3.41958	-2.3517
Cre02.g110650.t1.2	-0.126165	0.485139	2.96013	1.23974	0.703281	0.741252	0.880251	2.47255	1.7355	2.25706	2.19496	2.7027
Cre02.g110950.t1.1	-0.120691	0.397624	0.279671	-0.171155	-0.840138	-0.0710923	0.191983	-0.411226	-2.64979	-1.31608	-1.65128	-1.69067
Cre02.g112100.t1.1	0.183358	0.444848	-0.446915	-0.228187	-0.619259	-0.722989	-0.574136	-1.16622	-2.62845	-2.03276	-2.32311	-2.47047
Cre02.g112550.t1.2	-0.266249	-0.327551	2.49501	-1.1736	-0.996685	0.0309836	-0.115789	0.645936	-0.970712	-1.33833	-1.42022	-0.692435
Cre02.g112750.t1.2	-0.00522179	0.161079	2.27524	0.487182	0.606132	-0.14258	0.777917	2.97626	2.01528	1.17685	0.832705	0.448295
Cre02.g113000.t1.2	0.229743	0.860133	2.7893	0.441013	0.55884	0.327309	1.32075	2.48213	2.70288	1.92698	1.72948	1.63967
Cre02.g113050.t1.2	0.262344	0.642018	3.51466	0.430391	0.352423	0.368958	1.6334	3.40067	3.22677	1.62741	1.60565	1.77402
Cre02.g113400.t1.2	-0.0417173	0.297806	1.13503	0.217017	-0.707815	-0.57992	0.211694	0.223168	-1.21227	-1.31608	-1.86738	-2.17613
Cre02.g115250.t1.3	0.128168	-0.0163185	0.737171	-1.69898	-2.74812	-0.535644	0.391222	0.605867	-0.559361	-2.51909	-2.56513	-1.28299
Cre02.g115508.t1.3	0.0819931	-0.140234	-0.798879	-1.02673	0.0556858	0.435987	0.160065	-1.39433	-1.27649	-1.77783	-2.91925	-2.9329
Cre02.g115800.t1.3	-0.238599	0.284472	2.20817	0.559462	0.504001	0.278213	0.463907	2.37198	3.17603	2.2635	2.29412	2.03465
Cre02.g115950.t1.2	0.125794	1.81313	4.60321	2.45012	2.43961	2.51153	2.55948	3.49505	2.03932	4.11846	4.58237	5.50873
Cre02.g116650.t1.2	-0.275759	0.129741	1.8228	1.26151	0.541908	0.287734	0.670494	1.82865	2.39376	1.39628	1.58479	1.3081
Cre02.g117179.t1.2	-1.40537	0.387134	4.1979	0.224701	0.316377	-2.84718	0.963333	2.25158	0.43598	-2.13723	-1.57778	-2.21522
Cre02.g117200.t1.2	-0.686629	0.401504	2.80484	0.309803	0.261186	0.584159	0.631917	0.975307	-0.453951	1.43233	2.13372	3.11164
Cre02.g117813.t1.2	0.369103	0.806069	2.61596	0.819415	0.658573	0.215921	1.19105	2.55699	1.26044	1.22868	1.10297	0.67133
Cre02.g118200.t1.2	-0.181314	1.2815	4.13188	1.32674	1.11367	0.679326	2.59969	4.75976	4.07548	2.86798	2.99372	2.38927
Cre02.g118600.t1.2	0.193732	-0.130333	-1.30271	-2.9194	-0.775583	-0.523016	-0.185626	-0.659121	-2.59183	-2.48061	-1.38182	-1.35208
Cre02.g119050.t1.3	-1.17098	-0.0499378	1.63464	-0.117622	0.232817	0.00244899	1.30876	2.61898	2.36884	1.26225	0.995718	0.197788
Cre02.g119450.t1.2	-0.218752	0.727169	2.73288	0.0339321	0.268529	0.395613	0.640177	1.34822	0.899035	1.27866	1.63722	2.34346
Cre02.g119700.t1.3	-0.339843	-0.225516	1.9907	1.30831	1.6536	1.28874	0.269575	0.883124	1.78209	2.38033	2.5292	3.35131
Cre02.g141700.t1.3	0.161196	0.449717	-1.24141	0.103108	-0.165144	-0.395493	-0.580521	-1.84054	-2.59934	-1.22125	-1.42427	-1.19204
Cre02.g143000.t1.2	-0.0210968	-0.717475	-2.50321	-0.319183	-0.524451	-0.630532	-0.711177	-1.43398	-1.09748	-0.627349	-1.07578	-1.48419
Cre02.g143500.t1.1	-0.787058	-0.58568	-0.820022	-1.16425	-0.826258	-0.201935	-0.126958	-0.61589	-2.87722	-1.74374	-2.27695	-1.20532
Cre02.g143550.t1.2	0.431606	-0.0868823	0.670914	1.29267	1.02639	0.644585	-0.112854	0.11503	1.70985	2.10713	1.96786	1.31677
Cre02.g144450.t1.2	0.351557	0.400216	0.89276	0.217618	-0.678942	-0.00408703	0.00960709	-0.649916	-3.92119	-1.15435	-1.87361	-3.13712
Cre02.g144750.t1.3	0.171463	0.447269	0.473031	-0.376158	-0.761412	0.441993	0.454921	0.172459	-2.0408	-2.01293	-1.76883	-1.33839
Cre02.g144950.t1.3	-0.173775	0.818243	3.22401	0.437483	0.398242	0.403029	0.907426	3.24871	2.74623	1.52925	1.5109	0.816569
Cre02.g145000.t1.1	0.319349	0.578883	0.203527	-0.311441	-0.895636	-0.201242	0.259245	-0.675139	-3.90473	-1.29498	-1.86237	-1.25641
Cre02.g145350.t1.3	-0.139808	1.52268	4.09953	0.697709	0.357497	0.924185	1.73756	3.01892	1.43602	2.13523	2.36664	3.25655
Cre02.g145650.t1.3	0.0339077	-0.0632154	1.64126	-0.410034	-0.34906	0.0795261	-0.109432	0.136691	-2.06894	-1.94428	-2.13304	-2.52776
Cre02.g145850.t1.2	0.0462321	1.26484	2.94896	-0.294525	-1.14266	-1.15676	0.835488	0.734981	-1.58932	-3.20674	-4.70245	-3.37109
Cre02.g146150.t1.3	0.160316	0.619601	1.50052	-0.0382292	0.254069	0.156102	0.758071	0.512758	-2.09152	-1.22165	-1.26688	-1.15348
Cre02.g146850.t1.2	-0.0966583	1.0902	4.10405	1.06512	1.27241	1.04408	1.86942	3.72224	2.61254	2.32373	2.29452	2.40442
Cre02.g147050.t1.2	0.0309293	-0.335865	-1.04642	0.354899	-0.0253823	-0.37514	-0.255846	-0.65608	-2.28933	-1.37421	-1.3273	-2.15525
Cre03.g151600.t1.2	0.141519	-0.116973	0.497527	1.49548	1.07672	0.628444	0.194531	0.133238	-0.0394579	2.41783	1.99996	2.10847
Cre03.g151950.t1.2	-0.164367	-0.360481	1.29773	2.23167	1.68249	1.77044	-0.0126096	0.890359	1.3854	1.25108	1.57028	3.76578
Cre03.g153200.t1.3	0.0135454	1.33695	2.63006	-0.31152	-0.631638	-0.424895	0.845924	0.793747	1.41998	1.49328	1.0019	0.141963
Cre03.g153250.t1.3	-0.474701	-0.128665	-0.0832327	-0.562535	-1.24079	-0.597546	-0.753536	-1.06792	-2.97572	-2.68187	-2.13711	-2.19184
Cre03.g153300.t1.3	-0.0447517	0.0891887	3.05576	0.764441	0.858192	0.47055	0.0771861	2.6257	3.15045	1.87484	1.43404	1.14309
Cre03.g155100.t1.2	-0.182864	-0.466458	-1.6004	-2.77243	-1.44212	-1.15275	-0.52589	-0.736217	-1.91649	-3.78268	-1.56937	-1.60172
Cre03.g155250.t1.2	-0.591712	-0.48017	-0.00191117	-0.478066	-0.921842	-1.62171	0.12818	0.727944	-0.151089	-0.780226	-1.1695	-2.07295
Cre03.g155600.t1.3	0.396699	0.296372	1.44992	1.03932	0.888969	0.457364	0.00575765	0.526722	1.74646	2.2548	2.11944	1.82713
Cre03.g155650.t1.2	0.024967	0.192813	0.984388	0.590123	0.521689	0.196228	0.231038	1.16335	2.13735	1.59888	1.43694	1.38108
Cre03.g155700.t1.3	-0.404394	0.0934776	-0.315048	-2.70313	-2.7813	-1.17014	0.126443	-0.994397	-3.25052	-2.87399	-2.21184	-1.13977
Cre03.g155750.t1.3	0.176854	0.338765	1.84617	1.0026	0.684354	0.486981	0.424758	1.72164	1.27777	2.08512	2.10084	2.26346
Cre03.g158000.t1.2	-0.134124	-0.566927	-2.48315	-0.337921	0.150291	0.211258	-0.429572	-1.76169	0.337037	0.525494	0.833737	0.529383
Cre03.g159650.t1.2	0.0198308	-0.354627	-0.239509	-0.467772	-0.668703	-0.785565	-0.0727989	0.331969	-0.117053	2.00243	0.894394	0.83549
Cre03.g159850.t1.3	-0.0902716	-0.134757	1.65377	-0.402099	0.163052	-0.476832	-0.190342	0.528062	-0.185152	2.29665	1.55038	1.63029
Cre03.g160250.t1.3	-0.692017	-1.12136	0.386139	0.0934518	-1.91569	-0.885612	-0.698133	-0.529224	-0.61378	-0.719304	-2.7263	-0.0412885
Cre03.g162500.t1.3	-0.311044	-0.617946	-1.3221	-0.555129	-0.129802	0.760282	-0.91117	-3.05372	-2.18681	-1.05592	-1.38815	-2.30107
Cre03.g162800.t1.2	0.215218	-0.509648	-1.5765	4.17955	4.12729	2.32017	-0.252203	-1.91453	0.660744	3.30123	3.30918	1.7407
Cre03.g162850.t1.1	0.392974	0.774403	1.67434	0.0286777	-0.89761	-0.14126	0.784064	0.849955	-0.82155	-1.63023	-2.61096	-3.78307
Cre03.g163400.t1.3	0.508328	0.100621	-1.72917	0.148035	-1.07787	-0.2638	-1.13453	-2.16182	-3.94892	-0.931516	-2.17748	-3.54956
Cre03.g163950.t1.2	0.565515	0.350253	0.971414	1.00745	1.45075	0.154399	-0.150941	1.34017	3.46868	1.61234	1.94971	1.69721
Cre03.g164200.t1.1	0.157528	-0.37058	-1.09493	-1.97944	-1.74236	-1.0556	-0.825115	-2.32194	-3.29832	-3.267	-2.45912	-2.30109
Cre03.g164250.t1.3	0.0447711	-0.043997	0.510058	-0.27058	-0.477486	-0.0250907	-0.0438188	0.287703	-1.42411	-1.21722	-1.88041	-2.05529
Cre03.g164600.t1.2	-0.369224	-0.520783	-0.916402	-1.12144	-1.378	-0.456529	0.075661	-0.350829	-2.47649	-1.88737	-2.01941	-2.05159
Cre03.g164650.t1.2	-0.0984011	0.0279382	-0.949092	-0.474744	-0.569933	-0.133323	0.119361	-0.753109	-3.78942	-1.37982	-1.24261	-1.17295
Cre03.g165600.t1.2	-0.0337451	1.42362	3.55536	1.1223	0.62095	0.967815	1.4765	3.04166	1.98627	1.33993	1.26525	1.83811
Cre03.g165700.t1.2	0.325264	0.394724	2.44379	0.953106	2.67544	2.61587	1.29325	2.90757	3.94771	2.18949	2.0029	1.98317
Cre03.g166500.t1.2	-1.15969	0.294821	1.7682	-1.3472	-1.5265	-1.13253	1.2972	2.15065	0.156884	-1.32551	-1.64505	-1.30749
Cre03.g166550.t1.3	-0.824304	-0.353783	-0.0629207	-2.21621	-2.01497	-0.158839	-0.674236	-1.31236	-3.87715	-3.67083	-3.25839	-1.82452
Cre03.g166700.t1.3	-0.186293	-0.21097	-0.846868	-1.88593	-1.64308	-1.87816	-0.279543	-0.530351	-2.87415	-3.27839	-1.98944	-1.61033
Cre03.g167600.t1.2	-0.175794	0.368395	0.157107	-0.388478	-0.914584	-0.859488	0.0632281	0.0804175	-1.51109	-2.16501	-1.50576	-2.34095
Cre03.g168100.t1.2	0.458991	-0.522492	-1.6363	1.24755	1.34811	0.912185	-1.33481	-3.4347	-0.00884292	1.5973	1.54172	0.763741
Cre03.g170050.t1.1	0.0134819	0.0130188	0.461709	-0.0347774	0.0821751	0.341087	-0.24313	-0.403064	-2.48141	-1.07574	-2.15291	-0.894862
Cre03.g170550.t1.3	-0.297377	0.11391	-0.83617	-1.07464	-2.22771	-1.16089	0.262903	-0.154076	-1.1237	-2.24249	-2.89852	-1.31141
Cre03.g170850.t1.3	0.115221	0.477775	-0.871331	-0.434178	-0.0396878	1.67547	0.509522	-0.0533362	-1.96489	-2.66374	-3.11985	-1.62037
Cre03.g171900.t1.3	0.131249	0.586582	0.994092	-0.321752	-0.777267	-0.285064	0.84232	0.505382	-1.40107	-1.06663	-2.01695	-1.92187
Cre03.g172450.t1.2	-0.270242	-0.356323	0.528129	0.232793	0.562286	0.508207	0.224632	1.32359	2.29878	1.15187	0.882896	-0.00360573
Cre03.g172550.t1.2	-0.380126	-0.840541	-2.39567	0.124873	0.19038	-0.153296	-0.565787	-1.95218	-3.30349	-1.60285	-1.20169	-1.60009
Cre03.g172950.t1.2	0.343874	-0.437092	-1.00177	-0.347746	-0.339975	-0.516921	-0.411164	-1.08971	-4.1904	-1.38051	-1.37646	-1.65304
Cre03.g173165.t1.3	-0.252929	0.420731	0.969741	0.241	-0.334156	-0.264188	0.711971	1.83888	1.7538	2.57861	2.43381	1.91194
Cre03.g173250.t1.3	0.0876986	0.618211	2.36958	0.453708	0.330136	0.742793	1.51467	2.32064	2.12132	1.6991	2.04789	1.62365
Cre03.g173750.t1.3	0.555322	0.950676	1.02347	-0.65705	-1.34815	-1.00295	0.259046	0.443516	-1.64569	-1.19136	-2.82219	-1.58611
Cre03.g174250.t1.2	-0.0151314	0.141968	-0.417482	0.034996	-0.442972	-0.335882	0.498509	0.0187649	-3.60362	-1.39874	-1.99898	-0.988439
Cre03.g174450.t1.3	0.0501057	0.445318	2.90744	0.470516	-0.123135	-0.429742	0.594005	1.99122	2.18059	2.66132	2.26947	1.75733
Cre03.g176150.t1.2	0.230118	0.472484	2.75493	2.19936	1.47948	0.941052	0.798205	1.91689	1.62257	2.24221	1.67005	0.418013
Cre03.g177450.t1.3	-0.81202	-0.815581	0.894231	1.71348	1.6259	0.575056	-0.39858	1.61294	2.98991	2.23503	1.63145	1.64697
Cre03.g177600.t1.3	-0.138998	-0.331351	0.653424	0.0687228	-1.33813	-0.855915	-0.258925	-0.515291	-0.503591	-0.934354	-2.13637	-1.14627
Cre03.g178300.t1.2	0.241512	0.684783	1.98921	0.330101	0.422039	0.439896	1.05852	1.85815	2.0572	1.2228	0.821815	0.375605
Cre03.g178350.t1.1	0.222972	0.0913786	-0.571139	0.226821	-1.27979	-0.911685	0.178278	-0.271947	-1.63482	-2.15834	-2.69654	-2.39559
Cre03.g178400.t1.2	0.792864	0.573822	-1.10162	-0.0639503	-0.379659	-0.473175	-0.206558	-0.405329	-2.05394	-0.996817	-1.07152	-0.64742
Cre03.g180250.t1.2	0.0939744	0.826996	2.56735	0.395373	0.635576	0.310338	1.45064	2.43542	2.6147	1.80605	1.72287	0.886922
Cre03.g180450.t1.2	-0.368317	0.928852	1.72254	0.553457	0.563298	0.278177	0.919578	0.452243	-2.0269	-0.843942	-1.65282	-3.48012
Cre03.g180550.t1.2	-0.261079	-0.466091	-0.43339	0.11638	0.849236	0.77069	-0.517163	-0.181829	0.666154	1.26665	1.38581	2.09258
Cre03.g183550.t1.3	-0.208006	-0.860213	-1.76397	-2.02084	-1.6418	-0.650863	-0.697947	-1.36724	-1.23557	-2.61544	-2.171	-1.13827
Cre03.g185800.t1.2	-0.43493	0.870781	2.23406	0.332677	-0.0927622	-0.0217803	1.32802	2.36807	2.31894	1.10891	1.1637	0.448952
Cre03.g185850.t1.2	-0.269709	0.728592	2.32291	0.571153	-0.0083309	-0.0728404	1.23245	1.87276	1.22118	0.627594	0.671594	0.165022
Cre03.g186050.t1.2	0.111509	1.1786	2.23911	-0.417186	-0.0126684	0.659908	1.29119	1.76089	0.0492949	-0.8969	-1.93217	-3.62911
Cre03.g186100.t1.2	0.0507917	0.276797	0.0490489	-1.70194	-0.970228	-1.62059	0.385997	-0.714905	-4.33906	-2.26654	-1.51072	-0.473042
Cre03.g186150.t1.1	-0.0832726	0.909828	2.42084	0.397253	0.6468	0.442012	1.86456	3.11065	1.90559	1.60561	1.40547	1.05062
Cre03.g186200.t1.2	0.355867	0.50335	1.77289	0.536962	0.398982	0.53006	1.0523	2.12796	2.00786	1.53822	1.36001	1.33623
Cre03.g188200.t1.2	0.126616	-0.0551833	-2.47811	-0.269561	-0.357216	-0.272152	-0.687817	-3.93204	-4.25245	-1.37656	-1.36759	-0.839692
Cre03.g188500.t1.2	0.329082	-0.09792	1.97873	0.768788	0.538017	0.235324	0.633081	2.28923	2.80898	2.26768	1.87025	1.7789
Cre03.g189100.t1.2	0.33248	0.343689	2.05702	1.3156	1.25172	0.778625	0.365954	1.78431	3.10263	2.37731	2.35138	1.85094
Cre03.g190550.t1.2	0.607996	0.450872	1.40636	0.585293	0.644028	0.586212	0.0912282	1.56064	1.82307	1.52607	2.3614	0.932727
Cre03.g190800.t1.1	-0.074748	-0.0267479	-1.71329	-1.63567	-1.09719	-0.429992	-0.0992973	-0.307179	-2.18432	-2.95107	-1.08426	-0.488068
Cre03.g191300.t1.2	-0.774877	-0.12206	2.01261	-0.0388696	0.121033	-0.43477	0.370042	1.34469	0.0840378	-1.61792	-1.47465	-3.54768
Cre03.g192200.t1.3	0.560859	0.0728415	-0.456693	-1.31571	-1.11204	0.379794	-0.611709	-1.32714	-2.517	-2.92407	-4.44529	-4.00141
Cre03.g192250.t1.3	0.399815	0.308972	-0.011995	-0.691057	-0.630264	-0.0267105	0.0725877	-0.323488	-1.73743	-1.84723	-2.23775	-2.32492
Cre03.g192850.t1.2	-0.0510061	-0.12565	-1.49741	-0.831249	-0.904839	-1.00813	-0.251078	-1.17081	-3.76284	-1.31233	-1.25084	-1.19002
Cre03.g193900.t1.2	-0.247067	-0.570735	-1.48406	-2.47162	-1.00977	-0.890765	-0.690541	-1.58596	-3.10526	-1.93508	-1.7701	-0.952989
Cre03.g194100.t1.2	-0.132889	0.334458	2.14202	0.406562	0.246831	0.473807	0.832259	2.60532	1.89989	1.18315	0.976545	0.757182
Cre03.g194750.t1.3	-0.753967	-0.210764	2.0828	0.45597	0.319672	0.398413	0.71088	1.99627	1.34513	1.81505	1.73434	1.38446
Cre03.g196250.t1.3	-0.476188	0.359911	3.02875	1.56939	1.4541	1.24782	1.11018	1.17257	2.15054	2.54863	2.92089	4.30562
Cre03.g196350.t1.2	-0.0271635	-0.497327	-1.19954	-0.241362	-1.07627	-0.889219	-0.323456	-1.05087	-4.0074	-1.41114	-1.3505	-0.993129
Cre03.g196850.t1.2	0.0221063	-0.295941	-1.72165	-0.433196	-0.610851	-0.463088	-0.440044	-1.89987	-3.52102	-1.59323	-1.13204	-1.20942
Cre03.g197300.t1.3	-0.146069	0.690776	4.37965	2.66327	2.14354	1.1507	1.88569	4.62587	5.20033	4.01453	3.95606	3.15388
Cre03.g199350.t1.3	0.107399	0.328985	-1.99482	-1.59415	-0.769937	-0.441661	-0.116414	-1.16252	-2.2871	-2.0321	-1.92484	-1.27913
Cre03.g199450.t1.2	-0.0140772	-0.146205	-2.71687	-2.7089	-1.49841	-1.00523	-0.244585	-1.17492	-2.96462	-3.20933	-2.04766	-1.50291
Cre03.g199500.t1.2	0.1429	0.74637	0.870334	0.199631	-0.202299	-0.186179	0.78401	0.296732	-0.968294	-1.19158	-2.02614	-2.15154
Cre03.g200000.t1.2	0.550063	0.461563	3.87706	1.41122	1.11365	1.29367	1.24705	2.98227	2.63244	2.55096	2.17193	2.41657
Cre03.g200050.t1.2	-0.0495027	0.124391	3.10199	0.676875	0.399636	0.160862	0.622832	1.93979	2.28882	1.51894	1.41621	1.78915
Cre03.g200700.t1.2	-0.0171744	-0.162903	-0.75183	0.0421716	-0.926692	-0.83554	-0.00965851	-0.446867	-2.58856	-1.63001	-2.26613	-2.52531
Cre03.g200950.t1.2	-0.43444	-0.675706	-0.470856	-0.255447	-1.27403	-1.14753	-0.390266	-1.32463	-3.158	-1.86117	-2.87964	-3.37571
Cre03.g201150.t1.3	-0.317583	0.274893	2.46962	0.939951	0.825221	0.534898	0.64096	2.21397	2.36786	2.06552	1.85967	1.41486
Cre03.g201300.t1.3	0.129385	-0.51608	0.604306	0.854243	0.670443	0.249004	-0.105242	1.80633	2.56618	2.72409	2.57846	2.08357
Cre03.g201500.t1.2	-0.1172	-0.305944	-0.312274	-2.41662	-1.32786	-0.54175	0.169985	0.0684694	-0.663086	-2.89097	-1.98198	-0.841306
Cre03.g201850.t1.3	0.120049	-0.197798	-1.10766	-1.07939	-0.858306	-0.760635	-0.297787	-0.663017	-2.75034	-1.914	-1.07073	-0.740688
Cre03.g201900.t1.3	0.105668	0.215335	0.0758735	0.126537	-0.775819	-0.666714	0.139609	0.185871	-1.25287	-1.49927	-2.24786	-2.59172
Cre03.g201950.t1.2	-0.164345	0.305604	3.27186	1.18605	0.90034	1.31224	1.65525	3.30814	0.875203	3.11382	3.58447	1.83697
Cre03.g204050.t1.3	-0.186746	-0.658221	0.537922	0.977535	0.0893713	-0.155147	-0.0987626	0.137587	0.657932	1.55521	2.1712	3.08579
Cre03.g204150.t1.2	0.155194	0.689812	0.849403	0.10477	-0.732158	-0.316563	0.639629	0.227613	-0.801851	-1.4591	-2.10684	-2.53162
Cre03.g205450.t1.3	-0.493638	-0.927382	0.0855217	-0.500085	-0.428423	-0.059788	-0.804823	-1.12497	-3.15644	-2.3829	-2.10668	-1.99958
Cre03.g205500.t1.3	-1.54121	-0.937334	1.02357	-1.63811	-1.21529	-2.22947	-1.38118	-1.5661	-5.71002	-6.10457	-6.11789	-5.8935
Cre03.g205800.t1.2	0.1392	0.0806863	-1.04853	-0.509364	-0.708332	-0.83736	-0.202822	-1.553	-2.80366	-1.36743	-1.78469	-1.42489
Cre03.g205950.t1.3	-0.267906	0.270966	2.00305	0.719625	0.683274	0.126031	0.744614	1.88194	1.5109	0.998019	0.820569	0.0642937
Cre03.g207800.t1.2	-0.0447188	1.11193	4.06577	3.96576	4.49713	2.99503	2.35106	4.40885	6.06428	5.25256	5.10409	3.27135
Cre03.g207900.t1.1	-0.225714	-0.52954	-1.48187	-1.74001	-2.10334	-0.838588	-0.325463	-0.73206	-0.839513	-2.76617	-2.10431	-1.48818
Cre04.g211850.t1.2	0.145175	0.321267	0.926746	1.93027	2.25873	2.00925	-0.084679	0.409311	0.790088	1.81865	1.68343	1.62773
Cre04.g212100.t1.3	-0.174102	-0.123496	0.814446	-0.404575	-0.804086	-0.911026	0.215532	0.429876	-2.3223	-1.70003	-1.61855	-1.73985
Cre04.g212300.t1.3	-0.0932782	0.29717	2.64995	0.168834	0.0166656	0.0989933	0.848623	2.49212	1.67452	1.31986	0.819893	0.582744
Cre04.g213450.t1.2	-0.122072	0.831351	2.9431	0.847215	0.762917	0.0274587	1.75713	3.36868	3.69416	2.50393	2.10536	2.05513
Cre04.g214200.t1.3	0.435966	1.09449	3.08615	0.585208	0.48888	0.549034	0.985555	2.25282	1.78417	1.785	1.64634	1.90219
Cre04.g214350.t1.3	0.1735	0.282397	-0.276521	-2.06351	-0.526235	-0.636332	0.0583269	-0.28809	-1.83435	-1.91446	-1.94013	-1.3033
Cre04.g214650.t1.3	0.676693	1.15264	5.30149	2.29115	2.59743	2.66252	0.903059	4.05884	3.92862	3.90731	4.08936	5.05086
Cre04.g214750.t1.3	-0.0954577	1.02363	3.64361	1.98795	1.087	0.499758	1.47847	3.63711	3.63454	3.57452	2.86675	0.415669
Cre04.g215350.t1.1	0.175532	-0.313252	-2.09614	-0.739074	-0.692838	-0.551017	-1.09001	-2.51205	-4.51907	-1.44668	-1.38773	-1.36174
Cre04.g216700.t1.2	0.677686	0.890999	1.48596	1.63615	1.53012	1.98817	0.0770424	1.67584	3.25197	1.69577	1.77012	4.95973
Cre04.g217000.t1.3	-0.449015	-0.0998441	1.12547	-0.29215	-0.195092	0.675366	0.275338	0.378618	-2.02658	-1.50151	-1.05302	-0.965168
Cre04.g219000.t1.2	0.371918	1.2209	3.80232	0.800781	1.26269	1.56989	0.836326	2.41451	2.39391	2.48279	2.10213	2.68649
Cre04.g219250.t1.2	-0.0417486	0.643591	1.04682	-0.23082	-0.990071	-0.668944	0.779484	0.474994	-1.36056	-1.71362	-2.26309	-2.12143
Cre04.g220700.t1.2	-0.0239991	-0.421729	-1.36973	-2.71042	-2.37159	-1.05473	-0.245604	-0.944889	-2.19048	-3.56643	-1.90834	-1.24227
Cre04.g221850.t1.2	-0.328026	1.00857	3.30475	0.650535	0.517157	0.207758	1.91166	3.40057	3.24135	2.10569	2.00142	1.99489
Cre04.g222600.t1.2	0.247033	-0.356482	-1.13455	-0.68989	-0.357342	0.496432	-0.129034	-0.611308	-3.37256	-1.71029	-2.19542	-1.80063
Cre04.g222650.t1.3	0.192091	0.107316	-0.325008	-0.758497	-0.649469	0.476538	0.274527	-0.725806	-3.07784	-2.84601	-1.97449	-3.48314
Cre04.g222750.t1.1	-0.032437	-1.49824	-0.598955	1.20462	0.968677	0.544153	-1.26703	-0.911686	0.602203	2.01966	1.9513	1.27561
Cre04.g222950.t1.2	0.459549	-0.0284478	-1.50624	-0.714887	-0.869146	-0.546934	-0.111668	-2.2452	-5.03498	-1.73381	-1.93775	-1.5237
Cre04.g223250.t1.3	1.50491	1.24354	0.246599	4.20212	4.19555	2.66816	-0.310155	-1.3804	2.71137	4.62216	4.34943	2.96109
Cre04.g223300.t1.2	0.286228	-0.648197	-2.20943	1.80397	1.73198	0.750421	-0.620291	-2.21844	-0.964067	1.81958	1.7797	1.39158
Cre04.g223400.t1.2	0.441568	0.668118	2.85304	0.672783	0.0989773	0.761669	0.529121	1.31227	0.473944	1.02889	1.16224	1.40863
Cre04.g223500.t1.3	-0.505305	0.087592	1.64184	-0.67356	-0.554572	-0.0580626	0.471635	0.862161	-2.1959	-4.66172	-4.2667	-4.98836
Cre04.g224200.t1.2	-0.0631155	0.584068	1.15728	-0.758683	-0.651724	-0.268077	0.481299	0.724272	-0.173898	-2.34164	-2.04286	-2.70514
Cre04.g224650.t1.2	0.401135	0.292022	-0.258253	-0.86635	-1.48913	0.0359141	-0.145478	-0.542619	-2.95485	-2.16155	-3.01125	-2.76762
Cre04.g224800.t1.2	-0.972916	-0.983557	0.319716	-0.160063	-0.648261	-1.50771	-0.0390622	2.3045	1.57009	1.82365	1.78895	1.66466
Cre04.g225050.t1.3	0.143594	0.68903	1.90931	0.641037	0.362491	-0.00281597	1.10487	1.64221	2.1653	1.09012	0.905214	0.400632
Cre04.g225850.t1.2	-0.203384	0.57946	2.02052	0.257251	-0.103901	0.103773	1.07796	1.74473	1.51204	1.05808	1.16202	1.17552
Cre04.g225900.t1.2	-0.503986	0.04913	2.1162	0.57449	0.352385	0.136575	1.03394	2.03856	2.32371	1.43733	1.3897	1.25784
Cre04.g226050.t1.3	0.179885	0.324133	2.18646	0.726116	0.315242	0.267865	0.521671	1.41729	1.32222	2.29922	2.50908	2.39248
Cre04.g226150.t1.3	-0.444015	-0.534297	-0.00858917	-0.0673115	-0.191241	0.00946712	-0.937932	-1.78099	-4.13095	-1.5893	-2.17041	-1.60553
Cre04.g226600.t1.3	-0.0935694	-0.581224	-1.07949	-0.346401	-2.5036	-0.76187	-0.2151	-0.504418	-2.16669	-1.39149	-4.31588	-1.23822
Cre04.g227700.t1.3	-0.227261	-0.180057	-0.873259	-0.22557	0.166723	0.231553	0.0612455	-0.509285	-2.28776	-4.21375	-4.52886	-3.94573
Cre04.g228100.t1.3	-0.607801	0.284923	0.365284	-1.01117	-1.03831	-0.204199	0.589116	-0.162561	-3.06717	-3.13988	-3.44358	-4.55955
Cre04.g228939.t1.2	0.0330244	0.207448	1.23543	0.0646069	-0.205771	-0.835176	1.091	2.28432	2.07702	1.98139	1.68644	1.84954
Cre04.g229700.t1.2	0.170184	0.598656	3.20329	1.19481	1.02269	0.654591	0.811179	2.08894	3.08106	2.78577	2.73589	3.08586
Cre05.g233700.t1.3	-0.103729	-1.1553	-2.38437	-0.745617	-0.442226	-1.80746	-0.162035	-1.352	-3.49204	-1.62976	-1.65742	0.393899
Cre05.g234400.t1.3	0.173381	-0.248575	-0.112391	0.565323	0.55503	0.687428	0.275953	0.436076	2.05443	1.23268	1.45044	1.68423
Cre05.g234450.t1.2	0.10132	-0.0971176	-0.625285	0.852538	0.552331	-0.352758	0.342253	1.0183	2.35775	2.04013	1.65213	1.05569
Cre05.g235355.t1.2	0.0458742	0.513673	2.42671	0.656321	-0.338076	0.309832	1.15304	2.53267	2.01757	1.79382	1.76684	0.913319
Cre05.g235400.t1.2	-0.213084	-0.247515	1.86892	0.323662	0.0223332	-0.168237	-0.525255	2.16705	2.09185	1.51357	1.53647	1.44932
Cre05.g235950.t1.2	0.747126	1.23451	4.45194	4.24956	4.96231	4.47933	1.80537	3.449	5.25813	6.9283	7.44423	8.41168
Cre05.g237100.t1.2	0.297014	-0.235974	-1.13002	-1.49168	-0.891335	-0.205573	-0.048093	-0.605308	-1.92499	-2.97619	-2.12255	-2.38632
Cre05.g237150.t1.2	-0.185124	-1.02328	-4.52391	-2.24878	-1.15065	-0.595301	-0.882867	-2.91867	-2.70059	-2.75764	-1.93419	-1.99005
Cre05.g237700.t1.2	-0.17604	-1.25844	-3.76084	-0.366596	-0.626008	-0.415015	-1.8158	-3.75634	-4.0395	-1.32822	-0.994617	-0.87137
Cre05.g237950.t1.3	-0.294434	0.331705	2.40418	0.468779	0.401641	0.0551631	0.685657	1.98803	1.77159	1.25133	1.18	1.12215
Cre05.g238250.t1.2	-0.160562	0.658257	2.37788	0.500326	0.280214	0.111541	1.42292	1.96998	1.08363	0.94699	0.925189	0.57654
Cre05.g238650.t1.3	0.228489	-0.824168	-2.53262	-1.94908	-1.65425	-0.741949	-0.766853	-1.80179	-3.31876	-2.70708	-2.25168	-3.22942
Cre05.g238800.t1.3	-0.577938	1.50526	3.6847	0.196177	-0.0477798	0.114954	2.01572	2.52879	1.1155	1.11778	1.00141	1.10841
Cre05.g238935.t1.2	-0.202125	-0.598714	-0.755314	-0.85575	-0.747065	0.0855541	-0.986313	-1.59586	-2.76018	-3.75721	-3.44444	-2.83381
Cre05.g239350.t1.3	-0.00491589	3.12141	5.14145	1.60058	1.91065	1.7755	3.69873	4.0165	2.17322	1.82206	2.18034	0.932319
Cre05.g239400.t1.3	-0.689536	1.87428	4.56915	1.02106	0.654507	0.927842	2.6958	3.45733	2.33997	2.1528	2.28492	3.21749
Cre05.g239450.t1.3	-0.0897352	-0.0272392	2.23316	-1.32354	-1.95639	-2.33601	0.440571	1.56958	-1.15804	1.79212	0.703903	0.241022
Cre05.g239550.t1.3	-0.128133	0.658962	2.49434	1.26932	1.3709	0.586343	0.813271	1.79039	1.39023	1.20591	1.14948	-0.259093
Cre05.g239750.t1.2	-0.0928951	-0.0672995	0.0877967	-1.28159	-0.215112	-0.0499562	0.045643	-0.652464	-2.8798	-3.2452	-3.15177	-2.67822
Cre05.g241350.t1.3	-0.0177219	0.0258654	0.475499	-0.219737	-0.240721	0.0825408	0.268511	0.12196	-1.07136	-1.56927	-1.64999	-2.62703
Cre05.g241600.t1.2	-0.273779	0.373364	1.59353	0.661163	0.058795	-0.669715	0.851276	1.74914	1.97815	2.01387	2.05075	1.83815
Cre05.g242100.t1.3	0.224107	-0.0325916	-0.668443	-0.382794	-0.799249	-0.794981	-0.395408	-1.02413	-4.84101	-1.48617	-1.64544	-1.89837
Cre05.g242400.t1.2	0.218331	0.418809	3.33184	1.62344	1.47786	0.934802	1.19364	2.66506	2.76954	2.44242	2.37606	1.0809
Cre05.g243450.t2.1	-0.434901	-0.0756843	3.202	1.81899	2.43656	2.35812	1.52143	3.61597	3.43825	4.09553	4.17087	5.57593
Cre05.g243950.t1.2	0.0937433	-0.797593	-1.98856	-0.689757	-0.502457	0.213128	-0.97889	-2.38315	-3.14809	-2.02223	-1.39453	-0.733162
Cre05.g244400.t1.1	-0.303738	-0.572508	-1.70907	-0.0620117	-0.865808	-0.249035	0.00448213	-1.58203	-2.18316	-1.93133	-1.87936	-1.74379
Cre05.g244450.t1.3	0.0291101	0.0279996	-0.684514	-0.360589	-0.23659	-0.420333	0.145013	-0.374883	-2.4888	-1.60236	-1.54829	-0.698876
Cre05.g245550.t1.3	0.301125	0.403343	2.81455	-0.312137	0.243887	0.310714	0.220884	2.0935	2.23448	1.04555	1.07302	1.20801
Cre05.g245950.t1.1	0.0332599	0.555909	2.65004	0.483853	0.659776	0.293732	1.01528	2.48267	3.24604	1.9367	1.72545	1.1578
Cre05.g246950.t1.1	0.0771856	-0.155359	-0.910535	-0.326188	-0.52982	-0.5473	0.0796678	-0.357506	-1.98981	-0.898286	-1.16021	-2.09279
Cre05.g247200.t1.2	-0.490515	-0.45039	-1.63363	-0.584514	-0.493725	-0.816443	-0.324604	-2.27811	-5.46993	-1.12908	-1.36005	-2.46309
Cre05.g247300.t1.2	-0.287445	-0.956582	-2.43053	-0.703705	-0.88724	-0.679424	-0.458053	-1.95616	-4.62065	-1.43409	-1.18218	-1.24415
Cre05.g248000.t1.2	-0.223246	0.270325	1.5167	0.784864	0.569414	0.456584	1.02518	2.32686	2.54324	1.42253	1.22858	0.82362
Cre06.g249050.t1.3	0.202185	0.283487	-1.03454	-2.9191	-1.65341	-0.822308	-0.0736646	-0.519171	-2.43434	-2.77814	-2.12806	-1.69145
Cre06.g249800.t1.2	0.323953	1.58114	3.29649	0.449727	0.435694	0.500331	2.10838	2.97348	1.42697	1.17724	1.17311	0.560669
Cre06.g249850.t1.3	-0.015577	0.993849	1.82614	-0.378709	-1.31564	0.0927339	0.194522	0.0761178	-2.51437	-1.75082	-1.944	-1.21218
Cre06.g250650.t1.2	0.0118268	-0.486012	-0.903309	-0.317723	-0.247884	0.876698	-1.03872	-1.69329	-3.40717	-1.39499	-1.17514	-1.09542
Cre06.g251500.t1.2	0.30324	0.00791117	-1.39612	-0.174659	-0.7281	-0.581153	0.255449	-0.599888	-2.69043	-1.36645	-1.19208	-0.994982
Cre06.g253250.t1.3	0.100745	0.306482	-0.692655	-1.29502	-1.28982	1.06936	0.147481	-0.840481	-3.02098	-2.22763	-2.08806	-0.582567
Cre06.g254100.t1.3	0.328263	-0.198179	-0.134952	-0.293998	-1.0769	-0.176488	-0.323192	-0.808758	-1.90511	-1.04543	-3.31647	-1.08724
Cre06.g256750.t1.2	0.0541664	0.0230724	2.09388	1.14739	1.3602	1.22077	0.502837	1.80497	3.15713	1.41048	1.34159	0.863911
Cre06.g257700.t1.3	0.118874	0.322595	0.913901	-2.33414	-1.63251	-1.24272	0.120446	0.107699	-1.9169	-4.27842	-2.18361	-1.25271
Cre06.g259050.t1.3	-0.68787	-0.108594	2.25149	0.383787	0.58645	-0.0731517	-0.235494	1.37767	0.771173	0.73712	1.12544	1.41865
Cre06.g260000.t1.2	-0.382778	1.40027	3.56489	0.819936	0.802585	1.04645	1.89863	2.11235	-0.00409766	1.45144	1.73702	1.90763
Cre06.g261400.t1.3	0.435042	0.407336	-0.0310094	-1.57628	-1.93488	-1.35356	0.248316	-0.267797	-2.32899	-1.96867	-2.87825	-1.80198
Cre06.g261700.t1.2	0.212511	-0.0682812	-1.62224	-0.157262	-0.774765	-0.59034	-0.00946327	-0.982433	-2.97327	-1.07784	-0.814397	-1.03968
Cre06.g261900.t1.2	-0.00809448	0.266185	1.05037	0.028964	-0.868899	-0.503558	0.122061	0.164738	-1.36089	-1.16994	-2.48932	-2.74794
Cre06.g262000.t1.2	-0.25106	0.75166	2.97573	0.329334	0.119595	-0.270854	1.59628	2.65817	1.86387	1.391	1.34137	1.6613
Cre06.g262300.t1.2	-0.078944	0.426603	2.85764	0.637123	1.23901	0.641029	0.627696	1.61162	2.69508	1.7015	1.91911	2.39796
Cre06.g262800.t1.2	0.0867966	0.572182	2.49537	-0.622672	-0.836509	-1.31651	1.03567	2.35942	1.01652	1.74201	0.908844	0.650532
Cre06.g263500.t1.2	0.0344613	-0.118794	1.37123	0.554602	0.257753	-0.0830241	0.855458	2.40681	1.6816	1.33268	1.02521	1.15278
Cre06.g263550.t1.2	-0.310742	0.651398	2.63419	1.49483	1.73665	0.581695	1.63924	2.54338	2.50023	1.90099	1.94327	1.4575
Cre06.g263600.t1.3	-0.645794	-0.00381326	0.0890424	-2.07939	-1.26141	-1.34936	-0.906401	0.644668	0.602003	-1.52185	-2.36423	-1.37158
Cre06.g263700.t1.3	-0.382726	0.0860856	1.24888	1.22678	0.498188	0.506193	0.0271775	-0.0294355	-0.524951	1.67922	2.68068	3.0164
Cre06.g264550.t1.2	-0.178835	-0.457443	0.321729	1.08301	0.762578	-0.0180238	0.236263	1.13751	2.36365	1.74082	1.34266	0.754916
Cre06.g265850.t1.3	-0.0349188	-0.330405	-1.97953	-0.349646	-0.0891127	-0.0450866	-0.864542	-1.20312	-2.05169	-1.07904	-1.58953	-0.623223
Cre06.g266550.t1.2	-0.139985	-0.712092	-2.09859	-2.99583	-2.43355	-1.79336	-0.365873	-0.768172	-2.44295	-4.82724	-2.86681	-2.21481
Cre06.g267350.t1.2	-0.262659	1.12241	2.61731	0.547351	0.931858	0.765477	0.783939	1.87284	2.639	1.95256	1.90993	1.51669
Cre06.g267750.t1.2	-0.504325	0.386086	2.11298	0.825314	0.418053	0.0703113	0.793605	1.0441	0.675161	1.52395	1.06678	1.00538
Cre06.g269950.t1.2	-0.248877	0.299391	1.67342	0.648208	0.408845	0.177589	0.913925	2.00911	2.82974	0.796828	0.738715	0.701818
Cre06.g270050.t1.3	0.175189	0.103973	-0.291351	-2.71329	-2.53607	2.3349	-0.704144	-1.24362	-5.53045	-4.96434	-4.10627	-4.75057
Cre06.g270200.t1.3	0.0446731	0.271986	0.739994	-0.307207	-0.270681	0.511527	0.494619	0.0623615	-2.1314	-1.2145	-0.911369	-0.148113
Cre06.g270250.t1.3	-0.589717	-0.4855	-1.35026	-2.26721	-1.17071	-1.00734	-0.333314	-0.749109	-0.756207	-2.8208	-1.85267	-0.994032
Cre06.g270550.t1.2	-0.661494	-0.0148638	2.39373	0.229788	0.300637	0.427438	0.862311	2.04761	2.48528	1.34035	1.37829	0.848952
Cre06.g271200.t1.2	-0.46408	0.325557	2.98443	-0.512118	0.472078	0.523971	0.678156	1.90868	1.70371	-2.30493	-2.60587	-3.86906
Cre06.g273100.t1.3	0.0233705	-0.223762	-0.127142	-0.947243	-1.17843	1.04735	-0.16332	-0.444851	-1.49012	-1.01679	-1.85521	-3.48577
Cre06.g273413.t1.3	0.390189	0.358966	-0.703262	-0.545189	-0.868933	-0.632813	0.0848703	-1.03322	-4.98006	-1.44669	-1.46912	-1.58418
Cre06.g273450.t1.3	0.0611039	-0.115208	-1.71822	-2.34195	-3.34535	-1.91358	-0.376846	-1.02915	-2.2957	-3.7668	-4.52712	-2.22382
Cre06.g275100.t1.2	0.0774997	-0.144267	-1.85362	-0.594755	-0.796472	-0.588296	-0.0807787	-1.22952	-4.68764	-1.37974	-1.15729	-1.41476
Cre06.g275500.t1.2	-0.490062	-0.72753	-1.5715	-0.554042	-0.484912	0.0547781	-0.433867	-1.90773	-4.61756	-1.65066	-1.48695	-1.34652
Cre06.g275900.t1.2	-0.805875	-1.37281	-0.668572	-2.54364	-2.8177	-0.850114	-0.793238	-0.248202	-0.528785	-3.74425	-3.26922	-2.20138
Cre06.g281650.t1.2	-0.286499	-0.168647	1.78868	0.0217573	-0.18441	-0.889533	1.86038	3.07181	0.689072	1.61639	1.47589	1.80612
Cre06.g281900.t1.2	0.617624	0.949884	3.53865	0.648472	0.868093	0.615705	0.785693	2.61314	2.35013	1.36457	1.34147	1.02992
Cre06.g282200.t1.2	-0.207339	0.162031	2.51427	0.309074	0.342118	-0.115368	1.1362	2.7072	2.75775	1.75934	1.49029	1.37819
Cre06.g283250.t1.2	-0.33314	-0.42772	-0.961803	-1.06304	-2.07357	-2.26847	-0.769996	-0.843008	-1.44847	-1.33867	-1.71349	-0.814752
Cre06.g283500.t1.3	0.0807081	0.540809	2.76986	-0.108324	-0.118005	0.240769	0.38649	1.6857	1.61976	0.961842	0.769367	0.475924
Cre06.g283800.t1.2	-0.251878	-0.376709	-0.787921	-1.65773	-1.11747	-0.692422	-0.564579	-0.219738	-3.28561	-2.62403	-2.51181	-2.61163
Cre06.g283900.t1.2	0.166192	1.2358	4.05025	0.127381	-0.303838	-0.596838	2.3821	3.48792	3.54347	2.36319	1.76978	0.544226
Cre06.g284550.t1.2	0.541822	0.759327	-0.973585	-0.50875	-0.976429	-1.04658	0.251005	-0.490495	-2.95126	-0.977388	-1.55191	-1.33981
Cre06.g284600.t1.2	-0.103849	0.0570492	-0.497239	-0.448387	-0.58313	-0.238962	0.105999	0.0959593	-0.232816	-1.46987	-1.73111	-2.04174
Cre06.g287600.t1.3	-0.134838	0.828786	2.75449	-0.0886061	0.738263	0.701662	1.52679	3.07507	2.33604	1.39574	1.07233	0.25704
Cre06.g287800.t1.2	-0.288008	0.206786	2.57813	0.7228	0.363344	0.347772	1.08679	2.59881	2.31971	1.94081	1.74504	1.73251
Cre06.g288600.t1.3	0.0818758	0.994746	3.39617	1.02525	0.767791	0.534228	1.6835	3.52264	2.77297	3.09185	2.94477	2.38924
Cre06.g288900.t1.3	-0.408337	-0.310503	0.822468	0.032887	0.392889	0.543738	0.14881	0.107755	-2.86941	-0.844613	-1.85094	-2.06258
Cre06.g288908.t1.2	-0.607243	0.620791	0.923923	-0.218775	-0.159025	0.140154	0.865404	0.36685	-1.88272	-1.45662	-2.26886	-2.21961
Cre06.g289000.t1.3	-0.0872186	0.227144	-0.345513	-2.81544	-1.79055	-0.931592	-0.167049	-0.80076	-3.15495	-2.67063	-2.05802	-1.67848
Cre06.g291350.t1.3	0.0750609	-0.414541	-1.07478	-2.03707	-2.13371	-1.29947	-0.377224	-0.951246	-3.73134	-1.88973	-2.55231	-1.21687
Cre06.g291900.t1.2	0.0868618	0.943146	3.07838	0.562841	0.842059	0.0261497	1.66354	3.21472	2.71967	1.75024	1.68532	1.94172
Cre06.g292050.t1.2	-0.0759793	0.390624	1.68552	0.0989541	0.447431	1.24323	0.31382	0.139506	-2.45761	-1.23564	-1.39771	-2.06197
Cre06.g292900.t1.3	0.0303828	0.893563	3.96646	1.02151	0.727755	0.792965	1.43033	3.53381	2.0337	2.2067	2.32058	2.23032
Cre06.g293100.t1.2	0.0021589	-0.0937269	0.798086	-0.0310257	-0.18799	-0.938061	0.834041	2.22734	2.16724	3.89907	3.4802	3.38235
Cre06.g293150.t1.2	-0.241955	-0.204634	-0.54544	-0.241107	-0.690222	-0.177484	-0.106078	-0.408298	-2.0156	-1.40034	-1.20207	-0.713096
Cre06.g294000.t1.3	-0.0762186	-0.0438303	0.0751454	1.26373	1.00448	-0.112469	0.0334722	0.119816	2.00566	1.83353	1.62065	1.14121
Cre06.g295700.t1.3	-0.357062	-0.204864	-1.3934	-2.66721	-1.3394	-0.907493	0.0554151	-0.618476	-2.52549	-3.19086	-1.43987	-1.40292
Cre06.g296700.t1.2	-0.958559	-0.498108	-0.370813	-2.54267	-1.97858	-1.59766	0.0956496	-0.181925	-1.73232	-2.1006	-2.30343	-3.33635
Cre06.g297900.t1.3	-0.0948304	0.533048	2.69036	2.32497	2.56963	2.83417	0.354863	2.37667	3.23395	3.79187	4.2631	3.64292
Cre06.g298100.t1.2	0.190379	0.178145	2.07854	0.0284686	-0.0484316	0.0922104	0.797805	2.25267	2.87869	1.77606	2.0504	1.46396
Cre06.g298750.t1.2	-0.167678	-0.173986	0.257513	-1.19531	-0.317899	-0.976042	0.300994	-0.393011	-3.14066	-1.61901	-1.96227	-0.831076
Cre06.g298850.t1.2	-0.0711467	0.226792	3.03409	-0.508056	-0.750075	-1.26396	0.83355	2.49614	0.0390704	1.26372	0.826079	0.907497
Cre06.g299900.t1.3	-0.10648	2.08649	4.64679	1.57814	1.49126	0.968044	2.29984	2.82826	1.49521	2.91769	3.21761	3.15961
Cre06.g300650.t1.2	0.286034	-0.0836063	-1.7423	-0.405894	-0.140944	-0.326507	0.168462	-1.02367	-3.67383	-1.26293	-1.24597	-0.974509
Cre06.g302050.t1.2	0.839157	2.59805	6.70572	3.53929	3.52741	3.40583	2.98267	5.43828	4.94371	5.62303	5.69579	5.82252
Cre06.g302950.t1.3	-0.332689	0.653196	3.81479	-0.42112	-1.56695	-1.10615	1.55973	2.87545	0.486572	-1.22767	-1.4863	0.501552
Cre06.g303350.t1.2	0.508017	0.0424914	1.4098	1.01691	1.11147	1.29059	0.73653	0.27416	-0.257443	1.28148	1.86953	2.46117
Cre06.g304300.t1.2	-0.0225064	0.118067	0.708549	0.274659	0.238164	-0.217242	0.16794	0.903558	2.0851	0.76566	0.549702	0.728088
Cre06.g304700.t1.2	-0.686574	0.557866	2.52963	-0.0874215	-0.771472	-0.782078	0.41142	0.654614	-1.29818	-2.76241	-2.76216	-1.59785
Cre06.g304850.t1.3	0.53428	0.706292	3.14535	1.04658	1.08431	0.843731	0.69071	2.8834	3.2286	2.26143	1.91684	1.73952
Cre06.g305600.t1.2	0.00621929	-0.613798	-1.08709	-1.60602	-0.765961	-0.833485	-0.923488	-0.918553	-2.12654	-1.78796	-2.77842	-0.956748
Cre06.g305750.t1.2	-0.230626	-0.0793743	1.91682	0.471176	0.0382423	-0.214395	0.632852	2.5024	2.36746	2.20017	1.87024	1.07208
Cre06.g306000.t1.3	-0.0620629	0.319677	3.48155	0.511932	0.40559	0.665169	0.363814	1.927	0.634882	3.12036	3.46612	3.84025
Cre06.g306050.t1.3	0.474369	1.55854	3.23855	0.572243	0.460238	0.442707	2.05183	2.78351	2.73947	1.38405	1.38097	1.2224
Cre06.g306057.t1.2	0.340945	1.06526	3.08565	0.755264	0.648204	0.502296	1.45963	2.7243	2.33736	1.6557	1.6109	0.873226
Cre06.g307250.t1.2	0.47956	0.35101	1.40238	-0.773124	-1.39532	-0.911441	-0.207991	0.386708	-1.50986	-1.42687	-2.07746	-0.965553
Cre06.g308650.t1.3	-0.118608	-0.124146	-0.202244	-0.330874	-0.653548	-1.05761	-0.170044	-0.595883	-0.783714	-0.997673	-2.12127	-1.79241
Cre06.g308700.t1.2	0.032379	1.88543	4.81673	3.07333	2.20906	1.91697	2.50711	4.22837	4.58643	4.35539	4.40351	4.25943
Cre06.g309450.t1.2	0.00818563	1.74555	3.47214	0.879932	1.24418	1.24853	1.96559	2.9428	0.390079	1.33306	1.47587	0.832203
Cre06.g310500.t1.2	-0.398119	0.0678391	0.844092	2.65344	2.83254	1.58827	-0.145971	0.0185756	2.63479	3.01605	2.85651	0.860326
Cre06.g310950.t1.2	0.0446057	1.77682	4.54565	1.85711	2.09298	-0.213694	2.19231	4.48852	5.05539	3.35835	3.16286	3.64042
Cre06.g311050.t1.2	0.454013	0.849321	0.69152	1.53011	1.63185	0.351476	0.539548	1.63834	2.84562	2.09286	1.85623	0.704134
Cre06.g311500.t1.3	-0.003856	0.5364	2.35523	-0.519761	-0.128006	1.19473	0.895438	2.11449	-0.971808	-1.87465	-1.86156	-1.88572
Cre06.g311550.t1.3	-0.450006	0.718779	2.66661	1.35229	1.31008	0.549872	1.38571	2.61098	1.26937	1.09964	0.932889	0.478588
Cre06.g311700.t1.2	0.0953343	-0.0870176	1.56205	0.156735	0.772565	0.481637	0.449237	1.89849	2.98159	2.75197	2.59495	2.27664
Cre07.g312350.t1.3	-0.700657	-0.122684	-1.36704	-2.07154	-1.25437	-0.840713	-0.136992	-0.733324	-2.99413	-1.94638	-1.33415	-0.527548
Cre07.g312850.t1.2	-0.160641	0.868682	2.35966	0.379665	0.267597	0.345756	1.56899	2.51903	1.94183	1.26324	1.03014	1.00384
Cre07.g313850.t1.2	0.375989	0.746767	-0.388733	-0.475652	-0.347501	-0.0197322	0.182141	-0.241118	-2.51979	-1.55249	-1.66465	-0.265463
Cre07.g314200.t1.3	0.22606	0.74605	2.31089	-0.0970012	0.211803	0.413074	1.32107	2.38181	1.97524	1.12597	1.1164	0.857987
Cre07.g315350.t1.2	-0.0241311	0.290102	1.75871	0.19663	0.0862212	-0.151029	0.559524	2.33597	1.96659	1.1951	0.975713	0.797457
Cre07.g316400.t1.3	-0.218371	0.134883	-1.7644	-0.736289	-0.944997	-0.947725	-0.67095	-1.38096	-3.76694	-1.83753	-1.69762	-0.302074
Cre07.g316850.t1.2	0.178446	0.0916988	-0.69393	-2.65555	-0.518597	-0.334347	-0.11492	-0.40268	-2.52878	-2.07017	-0.947259	-1.84475
Cre07.g318950.t1.2	-0.152896	0.381574	3.19672	0.959922	0.795128	-0.0327239	1.26364	3.22711	3.18871	2.5426	2.3124	2.17325
Cre07.g320950.t1.2	-0.12086	0.650162	2.50897	0.326347	-0.0049428	0.177987	1.19746	2.23526	1.15986	1.02591	0.850981	0.855895
Cre07.g321400.t1.3	-0.0772826	-0.32451	-0.148808	-0.177471	-0.320504	0.556861	-0.238469	0.00315027	0.304475	-0.217928	-0.502982	-3.07373
Cre07.g321800.t1.2	0.968471	3.59905	6.18016	2.10668	2.46455	1.18114	3.93319	4.93541	4.47398	5.90497	7.22075	8.29371
Cre07.g322100.t1.3	0.467904	0.812555	2.23154	0.613795	0.388145	0.390114	0.487108	1.65944	2.27096	1.00869	0.825898	0.530299
Cre07.g324500.t1.2	-0.213827	1.45907	3.90404	0.150317	0.57941	0.690862	1.6677	2.85494	-0.0497159	1.57103	2.12002	1.48075
Cre07.g324600.t1.2	0.36453	0.480834	2.14094	0.477096	0.362832	0.550597	0.718739	1.57357	2.28405	1.0239	1.1331	0.844957
Cre07.g326450.t1.3	-0.0553668	-0.349967	1.66888	0.0705052	0.171995	-0.379927	0.206213	2.1134	2.05946	1.58919	1.45633	0.818159
Cre07.g326550.t1.3	-0.876028	0.0640072	1.00657	-1.05547	-0.896321	-0.165706	0.771916	1.18891	-2.61685	-2.47063	-1.9196	-2.2269
Cre07.g326900.t1.2	-0.0115116	-1.10053	-2.41045	-0.719433	-0.768249	-0.409278	-1.69049	-2.23717	-5.27523	-1.77132	-1.60313	-1.15027
Cre07.g327250.t1.3	-0.0679531	0.266518	-0.177271	-0.0650688	-0.789771	-0.230803	-0.235557	-0.0809303	-1.14502	-1.32218	-2.09214	-2.10995
Cre07.g327750.t1.3	0.139333	-0.174563	-0.694669	-0.389024	-0.447993	0.2594	-0.441988	-0.769633	-2.01438	-1.6468	-2.42752	-2.60689
Cre07.g328000.t1.2	-0.498038	0.310932	2.83283	0.950185	0.386648	-0.176559	1.22084	2.69076	1.96572	1.93419	1.72714	1.15161
Cre07.g328700.t1.3	0.0394906	0.860917	2.94555	1.09951	1.15514	0.845746	0.953972	1.87525	2.07217	1.44634	1.29019	1.45442
Cre07.g328750.t1.2	0.0883034	-0.492581	-1.53394	-0.385147	-0.828434	-0.640353	-0.0177136	-0.209334	-1.75466	-2.39658	-1.6534	-0.828086
Cre07.g328800.t1.1	0.0966141	-0.149868	0.378647	-0.16696	0.279183	0.18339	-0.148126	0.286794	0.476129	2.79457	2.22642	2.44381
Cre07.g328850.t1.2	0.313933	0.138314	1.95701	0.850507	0.90517	0.770419	0.582282	2.03931	2.05337	1.7697	1.66325	1.11565
Cre07.g329750.t1.2	-0.559946	2.45647	4.79892	1.62323	1.34414	0.411776	2.54546	3.50236	2.487	2.63285	2.74937	1.28826
Cre07.g330900.t1.2	0.373357	-0.104109	-0.946045	-0.912848	-1.21566	0.132118	0.14255	-1.21727	-4.17612	-1.33199	-1.53508	-1.67265
Cre07.g332800.t1.2	0.702851	0.697837	-1.05093	-0.185523	-0.194859	0.330312	-0.208957	-2.43426	-3.29196	-0.923087	-1.17761	-1.31228
Cre07.g333150.t1.2	0.412538	-0.107952	1.22948	1.28622	0.843024	0.392608	-0.0538312	0.18524	0.564959	2.63246	1.90848	1.962
Cre07.g333400.t1.3	-0.135501	0.0160769	-0.123559	-0.38389	-1.02836	-0.183718	0.0498875	-0.577121	-1.69171	-1.44954	-2.16603	-1.20992
Cre07.g334150.t1.3	-0.489852	-0.798082	-0.234425	-1.41336	-1.30566	0.795631	-1.51474	-1.91178	-3.11623	-3.47135	-4.06969	-5.73073
Cre07.g334950.t1.3	-0.400945	-0.459039	-0.170203	-0.594275	-0.668302	-0.110248	-0.304675	-0.583989	-2.04549	-0.781169	-0.867067	-0.796738
Cre07.g335250.t1.2	0.356101	-0.110758	0.167153	-2.15908	-2.14233	-0.454269	-1.07618	-1.05276	-1.77078	-4.74113	-4.14631	-2.69682
Cre07.g335650.t1.3	-0.0628855	0.220806	1.00709	-0.0714938	-0.424912	0.271602	0.267288	0.389897	-1.15993	-1.14511	-1.28078	-2.38448
Cre07.g335900.t1.2	-0.0755743	0.372331	0.0382981	0.137495	-0.374621	0.577105	0.472989	0.848344	-1.56692	-2.10644	-1.48944	-3.24501
Cre07.g336900.t1.3	-0.387312	2.10447	4.47798	2.07484	1.52858	0.37303	3.36969	3.93461	2.81901	1.98455	1.69414	1.27556
Cre07.g337100.t1.2	-0.740618	-0.356228	1.83881	0.402388	-0.0203989	-1.11383	1.02702	1.995	2.08807	1.68087	1.28159	0.0326564
Cre07.g338000.t1.2	-0.313646	0.054571	-0.759189	-2.56459	-0.874721	-1.05238	0.227861	-0.261799	-2.54463	-2.59023	-1.59101	-1.7311
Cre07.g338300.t1.3	-0.149972	0.824535	3.06751	0.450905	0.604124	0.717693	1.35919	2.58877	1.84626	1.15971	1.27334	1.47933
Cre07.g338950.t1.2	0.235585	-0.280794	1.85909	-0.682971	-1.79046	-0.48642	-0.826259	0.448522	-0.5976	-0.930943	-2.47993	-2.09185
Cre07.g340950.t1.3	-0.168318	0.155158	1.80046	0.515966	0.559469	0.520386	0.653286	1.51805	2.08078	1.45405	1.30013	1.44258
Cre07.g341700.t1.3	-0.0732068	-0.32586	-0.280131	-2.21448	-1.58667	-0.77921	-0.497331	-0.49679	-0.954382	-2.42367	-1.72149	-1.67254
Cre07.g342050.t1.2	-0.630886	-0.390396	1.80149	0.306355	0.070283	-0.246524	0.411908	1.952	2.03616	1.40216	1.17674	1.17342
Cre07.g342500.t1.3	0.796688	-0.0439013	0.511047	-0.632707	-0.426693	-0.518809	-0.276067	-0.237345	1.42248	2.43146	1.74359	2.27394
Cre07.g344050.t1.1	0.141072	0.0104527	-0.844046	-0.499402	-1.06821	-0.452141	-0.0677192	-1.15007	-4.15631	-1.24271	-1.27633	-1.19641
Cre07.g344300.t1.2	0.0286176	1.03866	2.9721	1.00947	0.572401	0.921883	1.53041	2.30443	2.33319	1.90005	1.96345	2.6181
Cre07.g346900.t1.3	0.241761	-0.1805	-0.496772	0.435663	1.54524	1.95545	-0.409638	-0.832037	-0.574992	-2.13277	-2.30724	-2.85121
Cre07.g346950.t1.3	-0.0769409	-0.806811	-2.13447	-0.438499	0.505798	0.870039	-0.926102	-1.3219	-1.08964	-0.504034	-0.952643	-1.42309
Cre07.g347850.t1.3	0.0334381	-0.583849	-0.919687	-0.730229	-1.86674	-0.864255	-0.802615	-1.74395	-3.16044	-1.32517	-1.63677	-2.65626
Cre07.g347900.t1.3	-0.0260411	-0.0826849	0.0256814	0.442028	0.233764	0.00665625	-0.323304	0.749438	2.12487	0.972087	1.00361	1.07271
Cre07.g348350.t1.2	-1.13168	-0.53433	-0.589524	-1.20044	-1.1362	-1.39502	-0.692622	-1.80198	-3.12781	-1.46945	-1.73921	-2.47955
Cre07.g348450.t1.3	-0.90722	-0.361427	0.381267	-1.32369	-2.08323	-2.25003	0.570032	0.678114	-0.687895	-1.20536	-1.40157	-1.30343
Cre07.g348500.t1.3	0.177435	0.248187	-0.764983	0.130967	-0.489895	-0.4875	0.111362	-0.894805	-2.49414	-0.830993	-1.00698	-0.875284
Cre07.g348650.t1.2	-0.504787	-0.337355	0.333532	-0.620934	0.049932	0.204166	-0.417778	-0.870395	-2.09646	-1.92166	-1.36075	-2.46996
Cre07.g349200.t1.2	-0.34496	-0.289358	-0.447414	-1.12909	-1.25862	-1.03215	0.21615	0.376765	0.496714	-1.94104	-2.64556	-2.30734
Cre07.g349750.t1.2	-0.81157	-0.418041	0.586904	-0.290849	-0.770756	-0.391132	-1.50458	-2.18149	-1.25715	-0.40525	-1.80077	-1.31408
Cre07.g350750.t1.2	-0.542095	0.943605	3.57098	0.252879	-0.17263	-0.119222	2.09427	3.32645	2.12872	1.41189	1.14079	0.741573
Cre07.g351050.t1.2	0.151925	0.491258	2.80231	0.366703	0.346162	0.384465	1.02749	2.77097	2.47871	1.57739	1.47823	1.18415
Cre07.g351100.t1.2	-0.966259	-0.419494	-0.48421	-0.857987	-1.61885	-0.995847	-0.540943	-1.33397	-1.92561	-2.20335	-1.90006	-1.54438
Cre07.g351650.t1.3	0.0178488	0.00466396	0.185527	-0.114834	-1.14971	-0.722899	0.124946	-0.183185	-2.07741	-1.73339	-2.06122	-2.02473
Cre07.g351750.t1.2	0.0607214	0.421705	-0.466518	-0.163556	-0.798343	-0.283548	0.366179	-1.28217	-3.48285	-1.44748	-1.34586	-1.29424
Cre07.g352251.t1.3	0.254012	0.331083	-0.734571	-0.496736	-0.933645	-0.580374	-0.197058	-0.713898	-4.40525	-1.26311	-1.22493	-1.3264
Cre07.g352300.t1.2	0.0539146	-0.257757	-2.32096	-0.825678	-1.05551	-1.13253	-0.405766	-2.83304	-5.86192	-2.02746	-1.95931	-1.0383
Cre07.g353000.t1.2	-0.191604	0.143626	2.38289	0.610783	0.727475	0.751154	0.449638	1.78015	1.22615	0.874575	0.878288	0.974582
Cre07.g353250.t1.2	-0.538538	1.78089	4.38957	2.59065	1.98633	1.31819	3.21287	4.28963	2.74277	4.03316	4.26131	4.34012
Cre07.g353900.t1.2	0.0301905	1.6291	4.11139	1.63008	1.20776	1.33661	1.7848	3.70031	2.29067	2.95245	3.01258	3.48443
Cre07.g354200.t1.2	-0.144574	-0.360523	-0.984776	-0.340829	-0.00176358	0.0640602	-0.146345	-0.72509	-2.97806	-2.06517	-1.86179	-0.612551
Cre07.g354900.t1.3	-0.00822921	0.426639	2.08576	0.0614597	-0.176043	0.323996	0.726475	2.15911	2.14425	0.955018	0.790665	-0.140745
Cre07.g355300.t1.2	0.0621623	1.32412	3.41258	0.374151	0.224578	0.215835	1.49712	2.83652	1.60084	1.57948	1.80878	1.42827
Cre07.g355500.t1.1	-0.152607	-0.827074	-1.25879	0.821054	0.513775	0.178199	-0.271917	-0.245413	0.753796	2.08791	1.86899	2.09974
Cre07.g355850.t1.2	0.144526	2.95112	5.41598	0.313217	0.188484	0.767096	3.5928	4.45828	1.87051	2.2373	2.2243	2.27351
Cre07.g355900.t1.3	0.267819	1.04226	2.35163	0.332517	0.142884	0.546498	1.16688	2.13851	1.31675	1.84834	1.42421	1.76485
Cre07.g356200.t1.3	0.216654	1.46505	4.02421	0.347581	0.669867	0.87051	1.69208	2.92111	1.59029	1.04387	1.0265	1.488
Cre07.g357200.t1.2	-0.110663	0.716063	3.1952	0.660006	1.01939	0.723333	1.0871	2.60168	2.52866	2.03235	2.00313	1.75184
Cre08.g359600.t1.2	0.0317489	1.62894	4.27171	3.05284	2.04371	1.60702	2.17199	2.84161	2.35239	1.93478	1.59773	2.92566
Cre08.g359900.t1.3	-0.255947	0.727288	3.32653	0.589522	0.799372	0.747735	1.15566	2.74908	1.53446	1.36723	1.18201	1.27087
Cre08.g360200.t1.2	1.70329	7.8471	10.3225	6.74748	4.48603	6.71942	8.08702	9.63275	6.45988	10.3501	10.4415	9.59386
Cre08.g360400.t1.3	0.0931707	1.79776	4.96356	1.79754	2.1952	1.37036	1.62369	2.98786	1.64414	2.46563	2.87689	3.34704
Cre08.g360564.t1.2	-0.153853	0.435623	1.02889	0.126271	0.240736	0.56793	-0.0404888	0.221206	1.07556	1.33565	1.68427	2.37126
Cre08.g360650.t1.2	-0.233838	-1.41294	-4.7049	-0.251899	0.196771	0.0691315	-1.24726	-2.82718	-4.56211	-2.12405	-1.59961	-0.643221
Cre08.g362100.t1.3	-0.0223856	-0.250083	-1.06933	-0.778825	-1.18886	-0.78365	-0.202913	-0.735741	-3.29295	-2.04849	-2.00311	-1.89032
Cre08.g362250.t1.3	-0.281215	-0.198671	2.20734	0.345153	0.500821	0.298607	0.519424	2.43839	2.18968	1.53677	1.29729	0.668915
Cre08.g362500.t1.2	0.260775	0.534366	-0.147515	-2.36732	-1.95915	-0.731803	-0.0327684	-0.51719	-2.10046	-2.65376	-1.77959	-0.888302
Cre08.g362550.t1.2	-0.18176	-0.711951	1.22378	0.715259	0.413206	0.207152	-0.0844647	2.17569	2.80685	1.92726	1.87381	1.01653
Cre08.g363100.t1.3	-0.436612	0.11154	0.690866	-3.4363	-2.28484	-1.1323	0.35169	-1.17814	-5.15384	-8.37475	-7.42659	-6.3385
Cre08.g363300.t1.2	-0.010765	0.66659	2.42173	1.02642	0.916292	0.606693	1.11819	2.61197	3.64306	2.12958	1.52772	0.944471
Cre08.g364100.t1.2	-0.0295579	-0.207228	-2.13886	0.454584	1.37278	2.08117	-0.418321	-0.910989	-0.448312	1.01176	1.6353	1.00547
Cre08.g366150.t1.3	0.561464	0.165067	0.922737	-0.136819	0.507788	0.0531762	-0.334465	1.13738	2.21153	0.905426	0.954715	0.609623
Cre08.g367400.t1.1	0.28497	-0.420665	-0.634076	3.26536	3.56336	2.1388	-0.424895	-0.855546	-0.380331	3.18597	3.19278	2.91865
Cre08.g367500.t1.1	0.0576904	-0.707162	-1.15135	2.59275	2.77512	1.21341	-0.921501	-1.22657	-1.05773	2.36536	2.31911	2.20642
Cre08.g368250.t1.3	0.167719	0.203806	-0.571108	-1.60638	-1.59597	-1.17963	0.333153	-0.451677	-2.25207	-2.49664	-1.62452	-1.15287
Cre08.g368950.t1.2	-0.0504124	-0.0400965	1.69311	0.497013	0.31121	0.0845813	0.595977	1.93343	2.24182	1.22958	1.06021	0.218842
Cre08.g372200.t1.2	-1.13053	-0.406622	1.42109	-1.55647	-1.90287	-0.719197	0.723935	1.4234	-0.449127	-2.19214	-2.14101	-3.42355
Cre08.g372350.t1.3	-0.212605	-0.0790443	-0.114578	0.232959	-0.124942	-0.057967	-0.432791	-1.19847	-1.77099	-0.887041	-1.2173	-2.19387
Cre08.g372550.t1.1	-0.175562	-1.3704	-2.43331	-1.96276	-1.32859	-0.620816	-0.784283	-1.11127	-0.620968	-1.86302	-1.18947	-0.475578
Cre08.g373435.t1.2	0.540995	-0.159626	2.83259	2.30407	2.38568	2.88604	0.0215638	0.810074	0.61104	1.9006	1.97011	2.58735
Cre08.g375150.t1.3	0.328352	0.0988394	1.99868	0.628416	0.490351	0.364557	0.109027	1.71236	2.88457	1.77444	1.07878	0.458943
Cre08.g377300.t1.3	-0.0293753	0.612835	2.96564	0.856343	0.668309	-0.0190419	1.0608	2.40582	2.86877	1.71904	1.31061	0.958985
Cre08.g377350.t1.3	0.448438	1.44701	2.84848	-0.507338	-1.12905	-0.894017	1.32974	1.66695	0.585325	-1.20119	-2.6018	-1.82424
Cre08.g377600.t1.3	0.148059	0.158572	2.43643	0.430333	0.17372	0.28709	0.757138	2.96706	2.6866	1.92961	1.56812	1.25613
Cre08.g377700.t1.3	-0.194556	1.25504	3.95897	0.734671	0.489959	-0.117457	2.21743	3.88019	3.01306	1.25478	0.765627	0.323151
Cre08.g377950.t1.2	0.0568314	0.0796853	0.816983	0.760378	1.60365	1.16801	0.167587	0.298463	1.85218	2.14261	2.44288	1.90705
Cre08.g378850.t1.2	0.213525	0.0707835	-1.0028	-0.449083	-0.464007	-0.597542	-0.171175	-0.577326	-2.20547	-1.11147	-1.25492	-1.06458
Cre08.g379400.t1.3	-1.00832	1.84382	3.99044	0.13263	-0.275119	-0.346571	2.12369	3.83201	2.51262	1.93102	1.75399	1.39423
Cre08.g379650.t1.2	-0.0311077	-0.257211	-1.96635	-0.533526	-0.668287	-0.579791	-0.315292	-1.03804	-2.07782	-0.947002	-0.898058	-0.898604
Cre08.g380850.t1.2	-0.165377	0.525852	2.83884	1.59415	1.43791	1.50013	1.12534	1.53017	1.49371	1.85116	1.64745	1.69828
Cre08.g380950.t1.2	-0.297603	0.764951	2.72719	0.659495	0.48836	0.294179	1.29707	2.62041	1.69734	1.52024	1.4517	0.970944
Cre08.g381800.t1.3	-0.149798	-0.487794	1.07263	0.402711	0.0974288	-0.432339	0.2111	1.74941	2.30728	2.09492	1.9667	1.98655
Cre08.g381850.t1.2	-0.918417	0.210402	1.75532	-2.15253	-2.53622	-1.75384	0.762315	0.638392	-2.54805	-2.76624	-2.77858	-2.59699
Cre08.g382450.t1.2	-0.247745	-1.1995	-2.66525	-0.863729	-0.795342	-0.279812	-1.25678	-3.21148	-3.43294	-1.34696	-1.15962	-1.36051
Cre08.g383200.t1.2	0.488268	0.73996	2.92905	0.423419	0.310816	0.0591464	0.352344	1.45816	1.54378	1.4397	0.799044	-0.149077
Cre08.g384150.t1.3	-0.624497	0.405274	2.9427	0.624541	0.433481	-0.0590501	1.14407	2.85309	2.24673	1.59284	1.36053	1.08957
Cre08.g384650.t1.2	0.512169	0.0404901	2.89898	3.15833	3.02966	1.15815	-0.330133	2.69202	4.27265	2.84571	2.48746	0.925447
Cre08.g384750.t1.1	0.0826753	0.575179	2.31394	0.854172	1.57289	0.782571	0.725359	1.25523	1.73537	2.93222	3.20984	3.74245
Cre08.g385050.t1.3	-0.0537767	0.101536	2.04984	0.663806	0.605653	0.386097	0.553654	1.58576	1.44794	1.26793	1.13538	1.06373
Cre08.g385350.t1.1	0.211121	2.12889	3.98978	1.42191	1.56699	0.314219	3.10389	4.38491	0.516287	1.41436	1.31115	0.358942
Cre09.g386200.t1.3	0.285166	0.445958	-1.00253	-0.724556	-0.712459	-0.595538	-0.00867926	-0.847992	-2.69141	-1.15638	-1.10024	-0.78996
Cre09.g387450.t1.3	-0.214002	0.78027	2.45182	1.17533	1.4807	1.79032	0.878637	1.93972	1.80247	1.67688	1.72162	1.90086
Cre09.g387500.t1.2	-0.264895	0.608077	2.40084	0.698385	1.02644	0.767874	0.978698	2.15391	1.36915	0.968401	0.944091	0.509232
Cre09.g388100.t1.3	-0.0841235	0.0459123	-0.705843	-2.26582	-1.98907	-1.51602	-0.122295	-0.00176692	-1.23452	-3.79724	-1.62975	-1.34461
Cre09.g388400.t1.2	-0.282486	0.094773	1.56867	0.148917	0.199597	-0.0203402	0.455477	1.79945	2.63873	1.45918	1.37316	1.13076
Cre09.g388750.t1.2	0.0700967	0.525134	1.82128	0.0536666	0.45598	0.0135703	0.575791	1.61733	2.49934	1.45426	1.38681	1.14209
Cre09.g389050.t1.3	0.0305738	0.462219	1.15067	0.23204	-0.310716	0.49714	0.421147	0.100396	-1.27821	-1.79894	-1.92544	-4.41914
Cre09.g389150.t1.2	0.347822	1.30374	2.64649	0.372856	-0.31829	0.136596	1.29768	1.82524	-1.17795	-1.2179	-1.59412	-2.13554
Cre09.g390300.t1.3	-0.506379	0.237246	2.95212	1.7238	1.28823	0.746958	0.286085	1.41457	2.1201	3.14213	3.01473	3.31738
Cre09.g390800.t1.2	-0.108063	-0.466189	-0.0749753	-0.451356	-0.21589	-1.14559	-0.0749275	1.02827	-0.195525	2.2598	1.59726	1.61323
Cre09.g391500.t1.3	-0.0840031	0.107755	2.85351	0.208113	0.490156	0.793206	0.666258	2.76173	2.01983	1.33852	1.2042	1.16748
Cre09.g392750.t1.2	-0.263586	0.217579	2.02794	0.208021	0.381997	0.18971	0.928136	2.0313	1.9449	1.14604	1.23059	1.17631
Cre09.g392850.t1.3	-0.141199	0.191214	0.623677	-2.23458	-1.99453	-1.91816	-0.662405	0.352811	-1.34131	-4.036	-4.64267	-1.83579
Cre09.g393850.t1.3	-0.312297	-0.336855	0.414851	0.247363	-0.58332	-0.439643	0.131248	-0.353725	-2.46186	-2.0617	-1.55527	-1.11744
Cre09.g395150.t1.2	-0.0326153	-0.16946	-0.777213	0.81944	0.612239	-0.151765	-0.0944996	0.331165	0.144367	1.32595	1.29989	2.35824
Cre09.g395750.t1.3	-0.0897998	1.06302	3.21264	1.6086	1.20719	0.656772	1.83766	2.88315	2.50005	1.84465	1.42446	1.08984
Cre09.g395850.t1.2	1.16299	1.08666	4.07661	1.593	0.776746	0.592333	1.79527	2.69319	1.81339	2.85965	2.37127	2.09792
Cre09.g395900.t1.2	-0.0990184	0.221669	1.13808	-0.480109	-0.703861	0.133149	0.326841	0.770819	-2.23588	-4.22855	-4.13965	-8.45503
Cre09.g396600.t1.1	-0.769582	-0.290741	-1.3783	-1.92472	-1.55915	-1.33355	0.442569	-0.552819	-3.64333	-3.73541	-3.52557	-3.24596
Cre09.g396800.t1.2	0.10875	0.945939	3.01449	0.650415	0.621641	1.36773	1.62506	2.88124	2.58617	1.5724	1.91034	2.31736
Cre09.g396950.t1.3	-0.392465	0.335427	2.65438	0.746314	0.263785	0.0834047	1.36188	2.68741	2.21059	0.943955	0.838324	0.321676
Cre09.g397600.t1.3	0.126804	-0.38706	0.0636451	-0.550336	-0.705378	0.445918	-0.686862	-0.164054	-1.56679	-1.76303	-2.14586	-2.08932
Cre09.g398250.t1.3	0.33563	-0.549504	-1.17369	-2.20991	-1.81029	2.25111	0.136692	-1.45332	-1.46547	-4.04064	-2.32048	-0.838673
Cre09.g398400.t1.2	0.0439692	-0.535701	-0.971965	-4.28946	-5.46896	4.14698	-0.145159	-2.18852	-3.18424	-5.40965	-4.46056	-2.77847
Cre09.g399550.t1.2	-0.158717	1.08148	3.13541	0.49054	-0.0370038	-0.257703	1.85128	3.37376	2.27608	1.92195	1.68507	1.5266
Cre09.g400100.t1.1	-0.4648	0.227959	2.3514	0.650498	-0.162343	-0.539746	1.53163	2.91398	2.85884	1.46832	1.26826	0.896819
Cre09.g400300.t1.3	-0.174474	-0.575074	-2.06282	-1.00647	-1.70597	-0.30441	-0.687601	-1.8295	-3.15835	-2.63252	-2.28613	-2.951
Cre09.g400500.t1.3	0.223614	0.575475	3.17079	0.439851	0.930749	0.418214	0.740446	2.04978	2.77985	2.50303	2.11082	1.46339
Cre09.g400550.t1.2	0.157205	0.446319	-0.412099	-0.8233	-0.757049	-0.961243	-0.0370562	-0.706917	-2.38031	-1.76116	-1.4204	-1.50097
Cre09.g400800.t1.2	-0.186392	1.03578	3.32225	-1.34361	-1.06073	0.0480473	0.645344	1.54092	-0.762412	-3.48303	-3.49208	-5.74118
Cre09.g401450.t1.3	0.215553	3.63779	6.70143	2.89866	2.86664	3.34805	3.00156	4.26869	3.34888	4.44169	4.51361	5.54228
Cre09.g402200.t1.3	-0.693545	-1.76681	-2.22567	-0.808802	-0.847816	-0.109708	-1.92175	-2.56528	-3.95607	-2.46829	-2.0487	-0.666072
Cre09.g402350.t1.2	-0.245012	-0.565383	-3.33968	-2.76469	-0.972087	-0.500941	-0.715229	-2.21545	-1.99199	-2.16006	-1.86794	-0.404396
Cre09.g403350.t1.3	-0.611638	2.64938	5.01847	1.86714	1.67855	1.11349	0.722691	3.02661	3.20728	1.85845	1.98067	1.98452
Cre09.g403600.t1.3	0.460213	0.42986	0.370198	-0.136425	0.39967	0.341919	0.370298	-0.169687	-3.09661	-2.39424	-2.92792	-5.90427
Cre09.g404500.t1.3	0.115497	0.304171	-0.00314833	-1.04571	-1.32901	-0.626415	-0.45054	-0.288041	-1.21264	-1.59479	-2.32844	-1.63461
Cre09.g405750.t1.1	-0.610151	-0.499577	-0.0411841	-0.842252	-0.709137	-0.244748	-0.0571243	-1.39845	-0.925404	-1.93959	-1.93746	-2.78326
Cre09.g406650.t1.2	0.620232	-0.340316	-0.647007	0.889789	0.484559	0.402315	0.0447584	-0.684259	-0.978463	2.44011	1.55067	2.06629
Cre09.g406700.t1.3	0.0521221	-0.38055	0.0501907	-0.744698	-0.33645	-0.0325547	0.186617	-0.0780377	-2.03121	-1.45374	-1.082	-2.02999
Cre09.g407900.t1.2	-0.0101417	-0.289481	-1.10392	-0.40324	-0.783117	-0.926856	-0.475058	-0.842032	-4.13149	-1.69558	-1.08857	-1.46737
Cre09.g408350.t1.2	-0.311223	-0.504114	0.49039	0.0012393	-0.209435	-0.612552	0.0576454	-0.560823	0.782516	3.6202	3.62417	4.08827
Cre09.g408800.t1.2	0.00520288	0.0774091	1.74578	0.66277	0.728956	0.464823	0.449139	1.55184	2.48838	2.26687	2.03004	2.38232
Cre09.g409800.t1.3	-0.211488	0.0169702	-1.24911	-0.424645	-0.448958	-0.419117	-0.380812	-1.56817	-3.89867	-0.913866	-1.07378	-0.615348
Cre09.g410050.t1.2	-0.136562	0.826433	3.63709	0.567731	0.497496	1.15365	1.39707	3.09313	1.68423	1.53775	1.23033	0.261071
Cre09.g410150.t1.3	-0.259639	0.259225	0.339934	-1.30844	-1.01701	0.0615937	0.248498	-0.526422	-1.82651	-3.47139	-4.68295	-4.24661
Cre09.g410750.t1.2	0.864589	0.981475	2.21889	2.89847	2.67087	2.20158	1.49458	1.69437	3.51326	3.25269	3.16348	2.84319
Cre09.g411450.t1.2	-0.387929	0.077692	-0.590626	-0.220744	-0.870822	-0.415564	0.189788	-0.619102	-1.06395	-1.54813	-2.1381	-2.27939
Cre09.g411700.t1.3	0.247589	0.602177	3.45341	1.42509	1.4017	1.27279	1.19778	2.89352	2.9257	2.5597	2.68466	3.06259
Cre09.g413150.t1.3	-1.00108	0.137584	2.87178	0.648158	0.0357095	0.110556	1.04744	2.86036	2.22794	2.34056	2.02809	2.00344
Cre09.g414200.t1.2	0.0174394	-0.0891052	1.15254	0.507858	0.483481	0.207321	0.297947	1.07568	2.2141	1.34559	1.20215	1.38684
Cre10.g417600.t1.3	0.476448	0.173903	-0.991459	-1.47225	-2.03885	-0.137057	-0.147691	-1.45194	-4.00158	-5.02051	-5.01555	-5.14763
Cre10.g417750.t1.3	0.143063	0.0186172	1.74452	0.550303	0.536228	0.520189	0.54812	1.87506	2.11246	1.00809	0.8745	0.0643909
Cre10.g417950.t1.2	0.0910418	-0.0444555	-1.77794	-0.533759	-0.785156	-0.568013	-0.144935	-0.908718	-2.60005	-1.16361	-0.988013	-0.967823
Cre10.g418200.t1.2	0.065118	-0.174292	0.242858	0.334595	0.320656	0.220195	0.15888	0.485932	2.04389	0.871239	1.10082	1.24024
Cre10.g419100.t1.3	-0.0618895	0.209563	-0.531535	-0.896016	-0.317994	-0.0100963	-0.288456	-0.911255	-5.41655	-2.76384	-3.62001	-6.56104
Cre10.g419400.t1.3	-0.0718547	-0.797238	-1.41892	-1.14402	-0.790757	-0.487178	-0.598905	-1.16648	-3.13471	-2.20573	-1.9499	-0.654861
Cre10.g419950.t1.3	-0.0567927	-0.0511661	-1.03096	-0.971277	-0.274739	-0.104739	-0.137872	-1.02702	-2.48268	-1.621	-1.56784	-0.767685
Cre10.g420900.t1.2	0.289209	0.0866291	-1.1031	-0.514023	-0.782415	-0.433092	-0.152392	-1.36298	-4.6456	-1.55905	-1.48621	-1.69397
Cre10.g420950.t1.2	-0.239397	1.39011	3.11174	0.365891	0.683399	0.413495	1.8522	2.73619	1.81998	1.74342	1.40844	1.48133
Cre10.g421300.t1.2	-0.0245741	0.0858494	-0.510802	0.836334	0.966129	2.05461	-0.258387	0.121179	-0.172819	1.3835	1.5853	2.63855
Cre10.g422000.t1.2	0.0595178	0.0250187	-1.27974	-0.821257	-1.54286	-1.14767	-0.277043	-0.759077	-5.0597	-1.96977	-1.65026	-1.13569
Cre10.g422300.t1.2	0.259823	0.22686	1.90322	1.22811	1.59727	0.935732	0.661809	1.13118	2.16053	2.13485	2.0705	1.44487
Cre10.g422700.t1.2	0.00441105	-0.144593	-1.48952	-0.417567	-0.513966	-0.512263	-0.158545	-0.892636	-2.65711	-1.84354	-1.64986	-0.976214
Cre10.g422800.t1.3	0.00227818	-0.731683	-2.87296	-0.251208	-0.575547	-0.400038	-1.72461	-4.41861	-2.2745	-1.25883	-1.02523	-1.25144
Cre10.g424350.t1.3	0.177815	-0.513828	0.883585	0.225589	-0.0405471	0.0438742	0.108985	1.5763	2.40986	1.5026	1.63373	1.04724
Cre10.g425550.t1.3	0.244281	0.136207	-0.0590208	0.700558	1.00748	-0.0180977	0.0766049	0.72494	2.31699	1.49181	1.57527	1.073
Cre10.g425850.t1.2	0.0374033	1.66662	3.67527	3.25085	3.26197	3.49099	2.01811	2.94665	3.16533	4.14475	4.5132	5.64354
Cre10.g426800.t1.3	0.528885	-0.04026	-1.04603	0.873728	1.08356	0.599223	-0.308396	-0.50859	-2.91771	1.01951	1.19242	0.677009
Cre10.g428800.t1.2	-0.0901203	-0.112902	0.499531	0.396956	0.210204	0.292431	0.227007	0.773397	0.634283	1.17532	1.46439	2.02642
Cre10.g428850.t1.2	0.0463972	-0.261247	-0.168375	0.104386	-0.543145	-0.584369	-0.0836304	-0.614147	-1.19018	-0.978542	-1.65932	-2.23281
Cre10.g429350.t1.2	0.21508	0.250809	-1.30436	-1.20631	-0.790542	-0.983038	-0.161361	-1.24224	-5.18665	-2.23265	-1.93941	-1.36553
Cre10.g429750.t1.3	-0.0377918	0.0985855	2.30438	0.860556	0.743161	0.608431	0.376851	1.72069	1.37361	0.679199	0.847513	-0.391889
Cre10.g430550.t1.2	0.177863	-0.231974	0.506216	0.680705	0.402334	0.442787	-0.347673	0.295788	0.994745	1.8017	2.06651	1.87278
Cre10.g431250.t1.3	-0.591439	-0.431751	1.33171	-0.2667	-0.307453	-0.738615	-0.44904	-0.00715558	-2.17317	-0.955898	-1.14802	-1.84358
Cre10.g431400.t1.2	-0.0133464	0.302531	2.9224	0.443515	-0.52359	-0.187594	0.689298	1.97739	1.24948	3.05396	2.56147	3.01323
Cre10.g431800.t1.2	0.115609	0.447862	2.08461	0.561652	0.352336	0.683191	0.482366	0.663467	-1.81662	0.317666	0.95882	1.46981
Cre10.g431900.t1.2	0.515485	0.362542	1.67084	1.50719	0.859535	0.779141	1.20382	1.15175	1.28192	5.03434	5.90093	7.32946
Cre10.g432400.t1.2	0.685174	0.697271	-0.0455262	-0.73883	-0.942732	-0.651333	-0.0869585	-0.695988	-3.89982	-1.55142	-1.7283	-0.741897
Cre10.g432500.t1.2	-0.209411	0.306553	-0.306241	-1.95109	-1.29228	-0.501144	-0.424107	-0.19896	-1.68945	-2.20124	-1.52687	-1.44943
Cre10.g432550.t1.2	-0.225	-0.506634	-0.956213	-0.417611	-0.548321	-0.378007	-0.880571	-1.29859	-3.46636	-1.44153	-1.11493	-1.10274
Cre10.g432600.t1.3	0.263784	0.739933	2.86646	0.920635	0.865791	0.897386	1.17617	2.7307	2.13309	2.44353	2.48206	1.66826
Cre10.g433050.t1.3	0.116538	-0.0875786	-1.10335	-1.50361	-1.57487	-0.876487	-0.094935	-0.492315	-2.26324	-2.45554	-2.15117	-1.16177
Cre10.g433350.t1.3	-0.35088	-0.490812	-0.127497	-0.195201	0.0348316	0.630877	-0.171494	0.441282	2.10915	1.34851	1.1532	0.255368
Cre10.g433800.t1.2	-0.394112	1.26878	3.16795	-0.95693	-1.16605	-0.966158	1.04502	1.53311	-1.22802	-0.435472	-1.85718	-1.14369
Cre10.g434850.t1.3	0.170716	0.239257	2.1612	-1.21018	-1.15097	-0.515788	0.040304	0.876196	-0.640889	-1.15984	-1.50035	-0.459097
Cre10.g435100.t1.2	0.119674	0.299583	2.92707	0.754205	-0.0545322	0.240453	0.655271	1.66712	1.78649	1.28839	1.48257	1.90684
Cre10.g435200.t1.2	-0.134771	-0.0731508	1.45193	0.60639	0.451128	0.247078	0.296048	1.30954	2.42633	2.17009	2.40407	2.49579
Cre10.g435400.t1.2	0.12998	0.248597	2.52196	0.499121	0.285169	0.000395	0.41253	2.7462	3.38841	2.12535	1.92697	1.58257
Cre10.g437000.t1.2	-0.0661588	-0.121247	-1.89035	-0.414066	-0.441049	-0.182834	-0.833602	-1.96287	-2.20593	-1.57933	-1.53294	-1.22194
Cre10.g438250.t1.3	0.0391118	-0.210054	1.94064	0.437796	0.0586977	-0.1519	0.593749	2.33892	1.78186	0.955017	1.20287	0.777914
Cre10.g438700.t1.1	0.269677	0.0810074	-1.58651	-0.773447	-0.89433	-0.713148	-0.754018	-2.07205	-4.55511	-1.39264	-1.38514	-1.34207
Cre10.g439250.t1.2	-0.00121993	-0.222272	-0.610987	-2.12392	-1.58311	-1.25888	-0.34643	0.0882997	-0.773546	-2.66238	-1.76722	-1.47227
Cre10.g439450.t1.1	-0.263558	-0.591381	-1.09844	-0.808166	-0.715276	1.14187	-0.608277	-2.15632	-5.78137	-4.3161	-5.22816	-5.00385
Cre10.g439750.t1.2	0.417751	0.811127	1.11353	-0.525836	-2.3299	-0.262444	0.288999	1.04025	-1.30899	-2.30638	-3.91342	-2.14693
Cre10.g440250.t1.3	-0.43004	0.20805	1.79428	0.0698295	-0.0512669	-0.491497	0.735912	2.04653	1.29999	1.6905	1.14354	1.05552
Cre10.g440350.t1.3	0.12097	0.173921	2.3706	0.374073	0.16535	0.334826	0.656643	2.46297	2.00337	1.42732	1.23176	0.409285
Cre10.g441400.t1.2	0.169171	-0.79387	-2.55932	-0.58939	-0.51753	-0.573563	-1.02445	-3.08712	-4.65111	-1.29387	-1.24751	-1.58943
Cre10.g441450.t1.2	0.0167015	0.346344	-0.588461	-0.333856	-0.661715	-0.81732	0.0750617	-1.27965	-4.12588	-1.37464	-1.46456	-1.48861
Cre10.g442750.t1.2	0.0897729	-0.312302	-1.55255	-1.98766	-2.23358	-0.946632	-0.163146	-0.443139	-1.9745	-2.44565	-2.82916	-1.63947
Cre10.g443750.t1.2	-0.124278	-0.426886	-1.65559	0.230307	-1.01683	-0.410305	-0.33939	-1.69081	-2.93851	-1.20305	-1.78423	-0.983586
Cre10.g443950.t1.3	-0.385644	0.927285	3.35903	-0.00273544	0.0985574	-0.14045	1.62674	3.54179	1.55962	0.91808	0.845563	2.04608
Cre10.g444000.t1.2	0.0625573	0.830883	3.02202	0.719228	0.451958	0.283329	1.65413	3.12061	2.54325	1.75089	1.82411	2.70314
Cre10.g444150.t1.1	-0.0098304	0.988575	3.5292	0.52223	0.467485	-0.117271	2.03566	3.59039	2.33786	1.42384	1.43105	3.31246
Cre10.g444700.t1.1	0.0222059	0.168708	0.701264	1.01114	1.01579	0.937768	0.319709	0.538296	2.00613	1.03497	1.26576	0.930463
Cre10.g445750.t1.2	-0.166436	-1.25534	-2.24433	0.127907	0.0867111	-0.0442008	-0.980894	-1.48717	0.142926	0.481697	0.786971	0.937352
Cre10.g445800.t1.3	-0.388342	-0.536818	-1.08539	-2.1577	-1.98578	-0.983944	-0.423021	-1.03096	-2.39781	-2.42439	-1.65248	-0.692078
Cre10.g446000.t1.3	0.484786	1.13963	3.11637	0.313473	0.967029	0.805693	1.18251	2.60064	1.94095	1.49752	1.47794	1.46863
Cre10.g447800.t1.2	0.126438	0.470937	2.35093	-0.956257	-1.75996	-1.98392	1.01071	1.40907	-0.703292	2.72404	1.5362	1.49408
Cre10.g448200.t1.3	0.336711	1.96276	4.47118	2.01532	1.65383	1.89042	2.28818	4.16187	1.88845	1.57063	1.42473	2.71461
Cre10.g448650.t1.3	-0.196881	0.0313121	-1.6548	0.244533	0.546843	-0.276812	-0.0859623	-0.313101	-1.13659	1.50029	1.33508	2.21255
Cre10.g448900.t1.3	0.0633105	0.53208	2.28951	0.351182	0.0324628	0.112989	0.84771	2.08936	1.75983	1.45702	1.09331	0.544383
Cre10.g448977.t1.2	-0.708476	-0.36378	0.331627	-4.94926	-4.285	-1.26237	-0.820439	-0.762255	-1.89137	-2.01324	-3.23067	-2.20894
Cre10.g449450.t1.3	-0.730959	-0.687977	-1.87908	-2.21236	-2.39821	-2.71713	-0.530217	-1.19335	-0.674375	-1.17573	-1.71331	-0.807782
Cre10.g450879.t1.2	-0.0407593	0.446691	-0.381698	-0.759824	-1.28292	-0.831031	0.362298	-0.523065	-4.29664	-1.76794	-1.75106	-1.30629
Cre10.g451900.t1.1	-0.074488	-0.478877	-2.61992	-0.251643	-0.3185	-0.197948	-0.575313	-1.61527	-2.27397	-0.814116	-0.707824	-0.741066
Cre10.g452250.t1.3	0.122333	-0.578162	-1.58024	-4.82008	-3.59587	1.20085	-0.402535	0.0827309	-0.788365	-6.82109	-7.84727	-7.07955
Cre10.g452600.t1.2	0.814967	0.649988	-1.29234	-0.595623	-0.660194	-0.559728	-0.364603	-2.21277	-2.72066	-1.19159	-1.5713	-2.26884
Cre10.g452750.t1.2	0.00503528	-0.446315	-1.78678	-0.754505	-0.579	-0.161343	-0.660232	-1.34832	-4.58823	-1.60575	-0.995863	-0.765489
Cre10.g453400.t1.3	-0.12497	0.215887	2.77956	0.389514	0.552634	0.778788	0.0954297	1.93549	2.16768	2.20968	2.29898	3.12684
Cre10.g454150.t1.2	-0.00355928	-0.110984	1.47918	0.884173	0.53589	0.718217	0.688635	1.87651	2.32984	1.9819	2.13739	1.70056
Cre10.g454250.t1.2	0.141516	-0.0751409	-1.09892	-0.408679	-0.564455	0.060403	-0.0503061	-0.72643	-3.29273	-1.51075	-1.82333	-0.69541
Cre10.g455850.t1.2	-0.0852565	-0.066773	-0.930898	-2.58312	-0.768622	-0.620502	0.103586	-0.294748	-2.60652	-2.11845	-1.50906	-1.56661
Cre10.g456350.t1.2	-0.335906	0.00631219	-0.985507	-2.20704	-1.76945	-0.800659	-0.388906	-0.855264	-1.31417	-2.5334	-1.94624	-1.16973
Cre10.g456650.t1.3	-0.569616	-0.54677	-1.23412	0.206942	-1.01391	-0.732888	-0.335191	-0.767327	-4.47407	-2.01257	-2.4511	-1.76079
Cre10.g456750.t1.2	-0.0658397	-0.167518	-0.183041	1.1534	0.946542	0.683342	0.30107	0.616486	2.23645	2.01569	1.94341	1.87715
Cre10.g457950.t1.3	0.690894	1.25929	2.86756	1.39613	1.86538	1.8421	0.414096	2.78995	2.92321	2.61558	2.92029	1.85916
Cre10.g458450.t1.3	0.163356	-0.245504	1.11139	1.25412	1.39699	0.286795	0.400259	1.27874	2.57888	2.61465	2.59141	2.36808
Cre10.g458800.t1.2	0.376092	0.773666	2.83097	0.597227	0.319438	1.4706	1.06907	1.80016	1.11677	0.881713	1.35699	2.48842
Cre10.g458850.t1.2	0.407737	0.287418	0.752513	-3.08896	-2.21602	1.84986	0.299963	0.437619	-0.798106	-2.98974	-2.55438	-2.15993
Cre10.g459200.t1.2	0.240785	0.722502	2.63092	1.34672	1.21921	0.491487	1.44998	2.80299	1.83812	1.62782	1.49181	1.12075
Cre10.g459600.t1.3	0.394571	0.321361	-1.03111	-0.713259	-0.760212	-0.334828	0.0403484	-1.04047	-4.88683	-1.22357	-1.20516	-1.17262
Cre10.g461000.t1.2	0.276097	0.229552	-0.582703	-0.0436103	-0.423773	-0.170993	-0.29257	-0.452112	-4.42552	-1.2535	-1.0113	-1.14086
Cre10.g461400.t1.3	-0.133625	0.776651	2.92964	0.583558	0.741794	0.657082	1.22467	2.65465	1.86735	1.18595	0.970125	0.872588
Cre10.g461750.t1.2	-0.0609646	0.151822	0.109742	-2.31531	-1.25804	-0.559476	-0.150773	0.472821	-1.72696	-2.6487	-1.85364	-1.71624
Cre10.g461950.t1.2	0.209743	0.246846	0.571363	0.636902	0.885526	0.614107	0.499752	0.981253	2.10271	0.863787	0.812225	0.78127
Cre10.g463200.t1.2	-0.114032	1.70729	4.47373	1.1967	1.49522	1.40806	2.40831	3.68696	2.58154	2.46731	2.68171	3.4805
Cre10.g463850.t1.2	0.0867713	0.156768	-0.0420236	-1.50608	-1.14003	-0.726359	0.154515	0.292589	-0.511111	-2.17836	-1.51427	-0.659951
Cre10.g464050.t1.3	-0.0700638	-0.0378301	-0.572636	-0.46879	-0.769053	-0.609341	0.0260771	-0.375794	-2.98492	-1.06508	-0.998738	-0.798319
Cre10.g464100.t1.2	-0.079106	0.226608	0.71342	-0.961741	-1.40733	-0.701326	0.426234	-0.0747177	-0.765099	-1.95689	-2.26435	-0.362653
Cre10.g464900.t1.1	0.162632	0.583951	2.82687	2.28704	2.19513	2.34785	0.495208	2.30904	3.60251	2.39317	2.52464	2.16075
Cre10.g466250.t1.2	0.118114	0.18013	-1.0063	-1.06271	-0.78857	-0.44458	-0.260125	-1.10788	-4.65364	-1.64523	-1.87525	-1.95053
Cre10.g466450.t1.3	0.417468	-0.100242	-1.01082	-0.69185	-0.539838	-0.485039	-0.588324	-1.95834	-4.67562	-1.54499	-1.39534	-1.64805
Cre10.g466650.t1.2	0.192957	0.281603	0.360051	0.372573	-0.896695	-0.7611	0.354842	0.0453849	-1.37199	-1.57576	-2.74999	-2.71001
Cre10.g466850.t1.1	0.110776	-0.0772545	-0.683117	0.775392	0.972277	0.575139	-0.0831807	-0.298626	-2.02474	-1.2697	-1.73835	-0.623495
Cre10.g467100.t1.2	0.363714	0.207507	-0.569809	-0.434382	-0.386867	-0.57151	-0.407907	-1.18706	-2.7437	-0.575872	-1.01963	-0.777594
Cre11.g467500.t1.2	0.173201	0.210116	2.22919	0.125763	-0.177124	-0.315094	0.0956526	1.91087	2.12521	1.5657	1.43716	1.39046
Cre11.g467550.t1.2	0.0858034	-0.0396042	-1.39697	-0.471041	-0.71136	-0.685029	-0.31045	-0.598157	-2.19138	-1.11749	-1.17696	-0.650446
Cre11.g467600.t1.3	0.0821889	-0.388641	-2.35472	-1.57637	-1.27879	-1.82389	-0.584575	-0.716728	-0.897938	-2.80546	-1.96512	-0.912203
Cre11.g467900.t1.2	-0.0262375	-0.467982	0.771641	0.606784	1.21668	1.17348	0.269769	0.108824	0.468124	1.89514	1.68094	2.45563
Cre11.g468050.t1.2	0.41682	0.0518397	-0.413794	-0.0626496	-0.681715	-1.89895	-0.0361246	0.0965341	-1.01522	2.47453	1.101	1.50833
Cre11.g468100.t1.2	-0.208648	-0.225779	0.959288	-0.0324013	-0.257561	-0.275778	-0.334811	-0.828992	-2.8224	-1.06249	-1.37399	-2.24644
Cre11.g468800.t1.2	0.721391	1.15521	5.47455	3.50025	3.50538	2.77533	0.18243	1.00035	1.29602	3.28527	3.13205	1.05383
Cre11.g468850.t1.2	-0.0899696	-0.293515	-0.149487	-0.359147	-1.5152	-1.22712	-0.275109	-0.863061	-2.45738	-1.98767	-3.31707	-3.36998
Cre11.g469100.t1.2	-0.758406	-0.410969	1.29852	1.2732	1.23269	0.848075	-0.0988375	1.82311	2.95492	1.97201	1.98471	1.60384
Cre11.g475600.t1.2	0.741003	0.312673	-0.537929	-0.455246	-1.21025	-0.263003	-0.0775404	-0.394746	-2.08337	-1.96725	-1.34499	-1.49703
Cre11.g476550.t1.2	-0.106468	0.0244851	1.15908	0.712849	1.43709	0.522459	0.237978	0.801218	2.12121	0.865257	0.913983	0.573488
Cre11.g477350.t1.3	0.28261	-0.117553	-0.821937	0.899308	0.721634	0.250996	-0.431897	-1.59345	-2.08007	1.09238	0.93741	0.205614
Cre11.g477550.t1.2	-0.784757	0.424988	2.53381	0.0989343	0.115919	-0.382771	1.8917	3.07172	2.49606	2.15877	1.93566	0.667982
Cre11.g477750.t1.2	0.234688	0.739971	2.79871	0.417172	0.0652941	0.0580986	0.888563	1.56322	1.17717	1.79365	1.21601	1.25091
Cre11.g477900.t1.2	-1.17096	-2.14938	-2.14803	-1.64807	-1.81771	-0.643013	-1.23734	-3.17937	-2.7603	-2.21026	-4.5739	-1.73062
Cre11.g479100.t1.3	-0.805461	-0.982317	-1.00548	-0.980773	-0.674414	-0.51003	-1.98725	-1.63245	-3.14107	-1.44619	-1.34269	-0.95712
Cre11.g479450.t1.3	-0.120633	-0.0459022	-0.843739	-0.570965	-1.04624	-0.233708	-0.0419404	-0.507601	-2.51947	-0.692005	-1.28105	-0.260784
Cre11.g479700.t1.2	0.151188	0.79439	2.96842	0.206001	0.866972	0.420533	1.13822	2.56544	2.54584	1.35083	1.32111	0.784642
Cre11.g479950.t1.2	0.0673315	-0.353226	1.2863	-0.506452	0.982456	0.290036	-0.494611	-0.530054	0.568653	1.42205	1.58049	2.00271
Cre11.g480111.t1.2	-0.522158	-0.0788148	0.387704	-0.653609	-0.411577	-0.219689	0.0021006	0.23247	-0.994783	-1.87396	-2.16271	-2.52598
Cre11.g480950.t1.2	-0.0119968	-0.624845	-0.323334	0.618382	0.693216	0.452196	-0.623647	0.226651	0.834103	1.75761	1.76913	2.00169
Cre11.g481050.t1.2	0.00218766	-0.251277	-1.78389	-0.331553	-0.987968	-0.400509	-0.775861	-1.39322	-1.17437	-2.76512	-2.06258	-0.732085
Cre11.g482626.t1.2	-0.0173664	0.983734	3.16563	0.75127	0.348588	0.337485	1.83278	3.36904	1.88924	1.01158	1.03369	1.21457
Cre11.g482650.t1.3	0.334451	2.83092	5.89683	3.03514	3.02271	1.92376	3.76366	5.73285	5.16029	5.0994	4.98824	5.12854
Cre11.g482700.t1.2	-0.126856	0.231388	0.26633	-2.39412	-0.480318	-0.593019	0.263024	0.307446	-1.18939	-2.45026	-1.02289	-1.47153
Cre11.g482850.t1.2	-0.00497316	0.295602	0.108861	-1.83281	-1.20704	-1.35102	0.40584	0.216734	-0.316228	-2.1915	-1.682	-1.03275
Cre12.g484650.t1.3	-0.16186	0.00119742	0.232599	-0.672439	-0.642881	-0.577428	-0.244105	-0.517196	-3.03197	-1.53284	-1.67662	-1.43714
Cre12.g484900.t1.2	0.165603	1.10668	1.16951	0.101874	-0.583597	-0.103235	1.2035	0.250258	-2.28708	-1.80535	-2.20988	-2.88974
Cre12.g486200.t1.3	-0.627698	-0.249013	-0.0236625	-0.462052	-1.12502	-1.22591	0.0601176	-0.689875	-2.12016	-2.47636	-2.65799	-2.30376
Cre12.g486400.t1.2	-0.0990737	-0.177788	0.937632	0.855879	0.834096	-0.0786915	0.333181	1.27717	2.06493	2.75211	2.7064	2.18118
Cre12.g486750.t1.2	0.213206	-0.377116	-2.59709	-2.52465	-2.92026	-1.64497	-0.562736	-1.75309	-3.08522	-2.63682	-2.00211	-1.951
Cre12.g486950.t1.3	-0.41211	-0.390494	2.46825	-1.61693	-0.283623	1.67713	-0.49892	1.34129	-0.064037	-5.17828	-2.49573	-4.02241
Cre12.g487200.t1.1	0.644134	0.653906	2.04687	1.1	1.3625	1.45016	0.508354	1.86494	1.93945	1.06705	1.29156	0.789398
Cre12.g487850.t1.2	0.0176411	0.311214	1.56823	0.246797	0.244746	-0.240558	0.932625	2.06917	2.16468	1.39893	1.17666	1.38498
Cre12.g488050.t1.2	-0.0176649	0.219504	0.878817	1.36076	2.04124	0.854592	0.743055	1.20206	1.52314	1.97794	2.0124	1.49634
Cre12.g488450.t1.3	0.260076	0.779291	2.14293	3.90113	3.85913	2.68094	0.48901	-0.306234	0.16881	2.51537	2.65316	1.33382
Cre12.g488500.t1.2	0.117149	-0.0754539	-0.955522	-2.47479	-1.31413	-0.515489	-0.56978	0.182987	-1.57901	-3.21615	-1.73153	-1.54311
Cre12.g489000.t1.3	-0.0237918	0.578691	2.19521	1.50921	1.47449	1.76634	0.601253	0.880072	1.27161	2.97211	2.84767	3.69046
Cre12.g489250.t1.2	0.123163	-0.133813	-0.967758	-0.211832	-0.876151	-0.306798	0.0734397	-0.601314	-2.42313	-1.20539	-1.23132	-1.5502
Cre12.g489300.t1.3	-0.267255	-0.145521	-0.499296	-2.08101	-2.05999	-0.625551	0.256638	-0.913615	-2.94035	-3.06762	-3.35744	-2.57341
Cre12.g489750.t1.2	0.0286803	-0.0116819	-0.266778	-0.328646	-1.25017	-0.983681	-0.107871	-0.486578	-1.71339	-1.42469	-1.87509	-2.29645
Cre12.g490200.t1.2	-0.35493	-0.360666	-0.699696	0.292025	-0.155596	1.22257	-0.304018	-0.466141	-0.914784	-1.5491	-3.34372	-0.875185
Cre12.g491050.t1.2	-0.753106	-0.863627	-2.209	-2.74929	-1.90417	-0.763859	-0.139576	-0.945467	-2.19544	-2.74171	-1.72505	-1.05115
Cre12.g492600.t1.2	0.090007	0.316654	0.27658	0.0381661	-0.680539	0.963954	0.426986	-0.249939	-0.922247	0.271435	0.705836	3.12225
Cre12.g492650.t1.2	0.307589	1.11768	2.55298	2.19963	1.43244	0.94868	0.810408	1.14597	0.355758	1.89404	2.21392	2.18301
Cre12.g492900.t1.3	0.360598	0.488374	1.35093	0.774688	-0.999361	-0.234858	0.618394	0.590735	0.159875	1.51077	1.46258	2.11677
Cre12.g493350.t1.1	0.139724	-0.09432	-1.47952	-0.555136	-1.1946	-0.649051	-0.135517	-0.79366	-2.07258	-1.65808	-1.79227	-1.28511
Cre12.g493400.t1.3	-0.299919	0.13911	-0.709571	-2.00299	-2.12181	-0.743574	0.135342	-0.732575	-2.22371	-2.87364	-1.64566	-1.38737
Cre12.g495000.t1.3	0.0254492	0.232191	-0.0999679	0.0766974	-0.388486	-0.327647	-0.133598	-0.314768	-2.25085	-0.921966	-1.48377	-1.28628
Cre12.g495450.t1.3	0.412195	0.660772	0.799377	0.797876	1.68561	1.07939	1.20027	1.32417	2.18158	2.8386	2.86437	0.561
Cre12.g496150.t1.2	-0.0242545	0.790792	3.86127	1.83187	2.26697	1.098	1.7935	4.01657	5.18816	3.61947	3.4946	2.72928
Cre12.g496900.t1.3	-0.264433	-0.62456	-1.64965	-1.60511	-1.31915	-0.261784	-0.912708	-1.72968	-2.63992	-1.45781	-1.65519	0.0256017
Cre12.g497250.t1.3	-0.265989	-0.0981513	-1.85357	-1.95397	-3.75237	-2.41673	-0.696911	-1.31351	-2.60174	-3.67096	-2.46836	-1.63805
Cre12.g497350.t1.3	0.190031	0.413623	-0.0596765	-0.48632	-0.543838	-0.621717	0.145018	-0.437213	-2.71199	-0.878475	-1.23803	-1.12638
Cre12.g497850.t1.2	-0.0363474	-0.220301	-1.35151	-0.0498199	-0.238535	-0.0747356	-0.234654	-0.843746	-2.11498	-0.940236	-0.946674	-0.855351
Cre12.g497900.t1.3	0.46776	0.311372	1.35156	0.36974	0.781705	0.330573	-0.0703906	1.54392	2.12144	1.29104	1.04319	0.806394
Cre12.g498500.t1.2	0.187306	-0.217096	0.121608	0.157594	-0.262605	-0.969928	-0.0719428	0.239968	0.141046	2.42186	1.73173	1.21686
Cre12.g499700.t1.3	0.19895	1.70696	3.11749	1.12413	1.10715	1.21714	0.828448	1.9876	1.16085	1.66363	1.63289	1.24454
Cre12.g500550.t1.2	-0.365991	0.784789	3.4123	-0.026796	-0.0431913	-0.823766	2.14879	3.74453	2.60277	2.26788	2.03197	1.44928
Cre12.g501100.t1.2	-0.215218	0.085733	-0.839748	-1.73378	-2.00852	-1.08491	-0.391452	-0.651295	-4.04893	-2.7119	-1.91443	-2.49115
Cre12.g501250.t1.3	-0.12015	-0.805902	-1.61138	-1.99724	-2.51655	-1.53824	-0.830805	-1.85015	-1.71896	-1.97467	-2.9113	-1.55607
Cre12.g501750.t1.3	-0.647456	0.0243328	0.709507	-1.36677	-0.391173	-0.0150995	0.168402	-1.77753	-5.91378	-3.87905	-5.36389	-4.27014
Cre12.g502800.t1.2	0.163376	0.359233	-0.666738	-0.0761224	-0.363994	0.0383957	-0.100213	-1.02715	-2.45171	-0.71052	-0.955782	-0.409006
Cre12.g503600.t1.2	-0.0108039	0.333703	2.33008	0.560565	0.205235	0.28651	0.567644	2.24183	2.58034	1.29525	0.949844	0.590257
Cre12.g503900.t1.2	-0.243913	-1.06891	-2.17239	-1.57087	-1.92295	-0.788248	-0.95188	-0.951476	-1.14713	-1.96242	-1.4714	-1.12048
Cre12.g504050.t1.3	-0.0530088	-0.393684	1.64817	0.445792	0.997761	0.475544	0.165048	2.13223	1.50613	1.65101	1.72515	1.77369
Cre12.g504950.t1.2	0.00965942	1.21225	4.53249	1.73432	2.04154	2.1295	2.18169	4.00451	4.48011	3.96096	3.93055	3.5877
Cre12.g505050.t1.2	-0.558709	-0.564713	3.21394	-0.325499	-1.15784	-1.93221	0.693573	2.38414	-0.81396	2.4242	1.62257	1.97511
Cre12.g505100.t1.3	0.228503	0.453622	0.643415	-0.547131	-0.917854	-2.30603	0.881543	1.93436	0.499441	2.14762	1.25689	1.37767
Cre12.g505250.t1.2	0.0391663	0.131113	-0.0787625	0.0342386	-0.576483	-0.335256	0.160895	-0.50084	-2.61333	-0.473567	-1.65149	-0.916583
Cre12.g505350.t1.2	-0.475557	0.434083	0.786837	-0.238698	-0.778625	-0.550592	0.588368	-0.197461	-1.57511	-1.3752	-1.68115	-2.51011
Cre12.g506000.t1.2	0.0515213	0.514769	0.669915	-0.0632373	-0.83872	-0.352986	0.548411	0.169078	-0.933286	-1.20395	-1.94147	-2.14266
Cre12.g506550.t1.3	-0.193118	0.799794	2.62959	0.240665	0.132186	1.16577	1.02793	1.94526	-2.1436	-2.2775	-2.02172	-3.33195
Cre12.g506600.t1.2	-0.195163	0.0440414	1.96749	0.29519	0.298959	-0.434307	0.902182	2.11174	1.41669	1.44305	0.974646	0.766929
Cre12.g507900.t1.3	-0.365685	-0.915299	-0.64701	-0.80507	-0.487424	0.37856	-0.624895	-0.803141	-2.15619	-1.45222	-1.94747	-3.8785
Cre12.g508100.t1.3	-0.156545	-0.323912	-0.79016	0.0487533	-0.824948	-0.811023	-0.377081	-0.2469	-1.89358	-1.51821	-2.07582	-1.26834
Cre12.g508200.t1.2	0.0386049	0.278471	-0.78256	-0.373626	-0.727503	-0.522496	0.10732	-0.985306	-3.63124	-1.26417	-1.18157	-0.739857
Cre12.g510500.t1.3	-0.488484	0.631734	3.42332	-0.701402	-1.17509	-1.18788	1.64429	2.58498	-0.659933	2.17976	1.61157	1.98937
Cre12.g510550.t1.2	-0.018574	0.0874931	-0.171777	-1.0639	-0.846458	-0.970275	-0.403874	-0.872525	-3.34489	-1.55258	-1.69408	-2.02124
Cre12.g510600.t1.2	0.227188	0.767247	3.22877	0.70357	0.592938	1.01721	0.57637	1.34394	2.12405	2.51894	2.74949	3.20618
Cre12.g511050.t1.2	-0.107054	0.537161	0.528601	0.147635	-0.88083	-0.460294	0.574345	0.268077	-0.998112	-1.5138	-2.15528	-2.02438
Cre12.g511650.t1.3	-0.372868	-0.121938	1.33969	0.291985	0.0834084	-0.304922	0.589441	1.95484	2.01823	1.14284	1.02585	1.00802
Cre12.g512050.t1.2	0.0223167	0.0411737	1.01767	0.994554	0.622814	0.891454	0.19639	1.22567	2.1188	1.42927	1.52949	1.23612
Cre12.g513400.t1.3	-0.234496	1.22736	4.4669	0.219171	0.612239	1.22715	1.21999	3.48501	2.84359	1.47966	1.90428	1.03532
Cre12.g513450.t1.2	-0.107669	1.22095	3.55341	0.821713	0.859532	0.80751	1.90645	3.14068	2.71981	2.53479	2.55077	2.53613
Cre12.g516050.t1.2	-0.634772	-0.528124	-1.0225	-1.68474	-1.10924	-0.745089	-0.569866	-0.607128	-0.808669	-3.47935	-2.22585	-1.47957
Cre12.g516100.t1.2	-0.0729275	0.150154	1.78301	0.719262	0.59893	0.137972	0.805448	2.07072	2.33965	1.60856	1.42878	0.932387
Cre12.g516650.t1.3	0.0314875	0.316042	2.9103	0.73431	0.967957	1.25353	1.06003	3.35573	3.4969	2.66215	2.71055	1.63585
Cre12.g517350.t1.2	-0.13019	0.407979	2.376	0.410446	-0.00954568	0.209517	1.20528	2.59322	2.36626	1.66894	1.33641	1.06658
Cre12.g517450.t1.3	0.184397	0.363781	2.70278	1.18028	0.660031	0.593751	1.43386	2.88171	3.43402	2.22622	2.22464	1.66577
Cre12.g517800.t1.2	-0.357409	-0.643134	1.42068	0.585953	0.21552	0.115958	0.734898	2.25759	3.0421	1.53973	1.35788	0.473139
Cre12.g518400.t1.2	-0.462075	-0.666966	-0.632736	-0.828014	-0.848179	-0.168618	-0.478668	-1.01405	-1.62733	-2.25564	-1.90615	-4.00114
Cre12.g519700.t1.1	-0.334294	-0.502029	-2.27112	-0.266217	-0.695543	-0.332026	-0.987924	-2.87854	-3.19692	-1.3272	-1.02941	-0.291477
Cre12.g519900.t1.2	-0.120689	-0.0194723	-0.969757	-0.779103	-0.877482	-0.447213	-0.144099	-1.19727	-3.0906	-1.15588	-1.17943	-1.20587
Cre12.g520050.t1.2	0.224387	-0.0301834	-0.65938	-2.89063	-4.37146	1.22668	-0.28019	-0.0989122	-2.11457	-5.20727	-5.22197	-1.30477
Cre12.g520350.t1.2	0.0339932	0.346794	1.04978	1.06559	1.17279	0.748492	0.445194	1.00022	1.56142	1.39476	1.7737	2.01059
Cre12.g522250.t1.2	0.335333	0.324623	1.29804	1.00477	0.884591	0.800128	0.494756	1.55415	1.41943	2.55237	2.48948	2.40703
Cre12.g522400.t1.3	-0.106398	-0.695325	-1.32033	-1.79555	-1.59208	-0.69335	-0.534104	-1.66499	-2.6217	-2.68977	-1.79316	-1.59507
Cre12.g522800.t1.2	0.279099	0.581808	3.04909	0.937673	0.534715	-0.381165	1.36404	3.30345	2.78732	1.67918	1.31473	0.844837
Cre12.g522950.t1.2	-0.0688315	0.0024546	-0.348416	-2.32636	-1.19975	-0.713528	0.353122	0.137489	-0.949407	-2.21765	-1.63976	-1.43753
Cre12.g524700.t1.2	0.0622181	1.30961	3.6262	0.530966	0.178291	0.0879261	2.10074	3.48074	2.3365	0.882496	0.888993	1.04214
Cre12.g527150.t1.3	-0.13196	-0.181991	0.178028	0.510163	0.624188	0.090911	0.350181	1.29044	2.35095	1.29569	1.19622	1.35185
Cre12.g527200.t1.2	-1.04961	-1.13052	-1.59222	-0.969634	0.00124124	-0.965051	-0.779243	-1.08065	-2.53783	-1.80624	-2.09729	-1.86018
Cre12.g527250.t1.2	-0.394599	0.140656	0.221761	2.64036	3.27916	1.35629	-0.646569	-0.167548	1.95237	3.94778	4.08142	4.12209
Cre12.g527850.t1.3	-0.0634441	-0.217962	-0.848304	-0.427987	-0.679549	-0.336481	-0.145084	-0.212783	-2.55544	-1.30029	-0.810444	-0.16437
Cre12.g528250.t1.3	-0.165604	0.123367	-0.612043	-0.232809	-0.694032	-0.394184	-0.304073	-0.723762	-3.66371	-1.94764	-2.02445	-2.28413
Cre12.g529150.t1.2	0.0260803	-0.338075	-1.08648	0.0795391	-0.371663	-0.148882	-0.505486	-0.839947	-2.39413	-0.929509	-1.25966	-0.974994
Cre12.g529500.t1.2	0.137743	0.0129485	-1.42887	-0.631209	-0.755566	-0.215369	-0.0947011	-1.92469	-4.8816	-1.81386	-1.48862	-1.60444
Cre12.g529600.t1.2	0.0297704	-0.282163	-1.88767	-0.497849	-0.448808	-0.317875	-0.461446	-2.10052	-3.76673	-1.21273	-1.16984	-1.06211
Cre12.g530050.t1.2	0.151056	0.756694	2.34274	0.0186176	-0.19316	-0.26363	0.882572	2.5359	2.15821	1.24672	1.09764	0.887189
Cre12.g531800.t1.1	-0.0278417	0.586002	0.614432	-0.0769546	-0.61269	-0.523123	0.467139	-0.21491	-1.93045	-1.38725	-1.69795	-2.25946
Cre12.g531850.t1.2	-0.0132719	0.626636	0.522795	-0.817294	-0.516775	-0.25298	0.563288	-0.680732	-1.66214	-1.34385	-2.35864	-1.77145
Cre12.g532050.t1.2	0.682432	0.335169	0.431491	0.262022	0.625471	0.110654	-0.374094	-0.293746	-0.26377	2.60234	1.56996	1.3873
Cre12.g532600.t1.3	0.227234	-0.187538	0.737503	0.222699	0.66387	0.198182	0.220035	1.63785	2.24344	1.33439	1.60371	1.38147
Cre12.g533050.t1.2	0.326672	0.352669	-0.830661	-0.244936	-0.637054	-0.50869	0.262356	-0.708978	-4.09794	-1.28449	-1.10271	-1.28578
Cre12.g533100.t1.1	0.251763	0.337853	-0.752193	-1.63302	-1.11322	-0.180594	0.329962	0.268882	-1.72729	-5.51231	-6.40753	-6.18319
Cre12.g534302.t1.2	-0.574948	-0.0451608	-1.42361	-2.00178	-2.39732	-0.752952	-1.09447	-0.392381	-1.46894	-3.72476	-3.31773	-0.345604
Cre12.g535400.t1.3	0.0701703	0.611933	2.75512	-0.440033	-0.628279	-1.00223	1.02743	2.46151	0.905944	1.6447	1.01968	1.0133
Cre12.g536000.t1.2	-0.0398363	0.57028	2.193	0.0829437	-0.193321	-0.130037	1.18669	2.11021	1.70252	1.04015	0.899428	0.542271
Cre12.g536050.t1.2	0.252833	0.869355	2.67815	0.388958	0.378088	0.628328	0.639869	2.8252	1.93608	1.19794	1.17528	0.241583
Cre12.g536750.t1.2	-0.214103	-0.351159	1.92019	0.911514	0.942832	0.503869	0.455565	2.2157	2.54639	2.24524	1.92998	1.94524
Cre12.g537371.t1.2	0.166437	0.759005	2.40882	-0.573757	0.794402	0.194203	0.512195	0.854766	1.21677	1.53743	1.90823	2.48471
Cre12.g537950.t1.3	-0.0921238	-0.54961	-1.48948	-0.416208	-1.4226	-0.251804	-0.339954	-0.164005	-4.25739	-2.78304	-4.07257	-2.4555
Cre12.g538050.t1.2	-0.107075	-0.40676	-1.40138	-0.501339	-0.371232	-0.163761	-0.744618	-2.57121	-1.60902	-0.792869	-0.973595	-1.75628
Cre12.g538500.t1.3	0.301665	0.190484	-1.05743	-0.596749	-0.670134	-0.336498	-0.0632576	-1.58075	-4.09727	-1.28427	-1.35505	-1.21805
Cre12.g540200.t1.2	0.299915	0.128556	-1.85124	-0.781335	-0.78733	-0.737428	-0.361672	-2.29914	-3.91404	-1.49145	-1.45598	-1.46075
Cre12.g540450.t1.2	0.417208	-0.0421513	-0.0753845	-0.77365	-0.867721	-0.726874	-0.510926	-1.90445	-3.31881	-1.94054	-1.40615	-1.48408
Cre12.g541100.t1.2	-0.322508	1.29415	4.36104	0.450635	0.30732	-0.185309	2.41132	4.2999	3.40391	1.61557	1.36597	1.15781
Cre12.g541400.t1.2	-0.642027	-0.321368	0.694199	-1.39276	-2.67494	-0.502787	0.70332	0.969129	0.546201	-2.06328	-1.69885	-0.256146
Cre12.g543400.t1.2	-0.303855	-0.856402	-0.751021	-2.5336	-2.18906	-2.50677	-1.19012	-0.648607	-2.90675	-2.91672	-2.12564	-1.09364
Cre12.g543500.t1.2	-0.537494	-0.0397078	0.433725	-0.34389	-1.56408	-0.957529	0.137929	-1.245	-1.67516	-1.65447	-2.55433	-2.27037
Cre12.g543550.t1.1	-0.264446	0.0223069	0.241955	-0.68706	-0.757354	-0.434704	-0.246704	-0.33816	-1.76236	-2.45219	-1.88621	-1.07146
Cre12.g544550.t1.3	-0.168856	0.712783	2.56647	-0.595921	-0.686504	0.0447917	0.588232	0.956663	-0.716089	-0.381525	-1.44851	-0.884068
Cre12.g545050.t1.3	0.0904736	0.299437	2.24949	0.770378	0.562827	-0.198164	0.476797	1.68452	2.10122	2.98219	2.63977	2.58285
Cre12.g546500.t1.2	0.103545	1.23162	2.63932	-0.736816	-0.54	0.760345	0.91765	2.62451	-1.48514	-1.56107	-1.49648	0.051407
Cre12.g546550.t1.1	0.508465	1.25452	3.29788	-0.363324	1.57997	2.41325	1.43922	3.01457	2.41244	-0.700928	-1.21889	-0.14445
Cre12.g547100.t1.3	0.188698	-0.135683	-0.00261512	2.53073	1.80942	1.00707	-0.00323893	-1.25606	-1.37257	2.23278	1.96699	2.16109
Cre12.g548350.t1.2	0.154568	0.216278	-1.30027	-1.19364	-1.1584	-0.943784	-0.281902	-1.09567	-3.66208	-2.46145	-1.81703	-1.5234
Cre12.g548500.t1.2	-0.541202	0.00148618	0.805069	-0.576022	-0.983182	-0.172616	0.0502329	0.169103	-4.24506	-2.28368	-2.23241	-4.85205
Cre12.g548650.t1.3	-0.50258	-0.867498	-0.235568	-0.224691	-0.466953	-0.659363	-0.614908	-1.00567	-2.37644	-1.03021	-1.21258	-1.4484
Cre12.g550250.t1.2	-0.642566	-0.856305	-1.66262	-2.46316	-1.76517	-0.312185	-0.58194	-1.52809	-1.97327	-2.69953	-1.92382	-1.84987
Cre12.g550750.t1.2	0.124979	-0.13923	-0.759454	0.361006	0.61516	0.226961	0.120803	0.405083	2.16955	1.06575	1.04169	0.244602
Cre12.g551700.t1.2	0.187574	-0.236775	0.233997	0.977458	0.994713	0.306569	-0.0870556	0.626681	1.10467	3.08822	2.51751	2.19311
Cre12.g551800.t1.2	0.507414	0.0609552	-0.670062	0.27252	1.1144	0.445891	-0.152578	-0.0632019	-1.53536	1.34218	1.4516	2.12312
Cre12.g552300.t1.2	-0.0301794	0.476896	1.17419	0.850678	0.791395	1.07517	0.42135	0.718084	-0.252157	2.12635	2.59878	3.96581
Cre12.g552700.t1.3	0.139671	0.0862069	1.68515	-0.088534	-0.41028	-0.631346	0.279134	2.02997	2.03078	1.98281	1.40352	2.01456
Cre12.g552750.t1.2	0.0332278	1.68387	3.73019	0.86274	0.854921	0.599967	2.60709	3.42434	1.46667	1.37621	1.19919	1.35286
Cre12.g553000.t1.2	-0.102483	0.510826	1.84079	1.45146	1.66617	1.36733	0.660534	2.16916	3.03573	3.67517	3.37161	3.00679
Cre12.g553150.t1.2	0.442994	0.440597	0.652764	2.61236	1.89742	1.52111	0.168783	0.879354	2.46064	2.37238	1.91289	1.89092
Cre12.g553700.t1.2	0.0168797	0.140857	1.26145	0.385351	0.289487	0.398305	0.529879	1.32018	2.14033	1.10124	1.03624	0.27199
Cre12.g554350.t1.2	0.177348	0.739371	2.82533	1.18633	0.892221	1.0605	1.55205	2.89939	2.69984	3.28454	3.47669	3.56712
Cre12.g555000.t1.2	-0.0851961	-0.168478	0.712529	-0.728225	-0.00502377	0.0181391	-0.248199	0.476388	-1.40642	-1.99002	-2.4482	-1.9292
Cre12.g555500.t1.2	0.167606	-0.354411	-1.59068	1.00949	0.506319	-0.102312	-0.269669	-1.32602	-4.60896	-1.52782	-1.18241	-1.63185
Cre12.g555800.t1.2	-1.44361	-1.23031	-2.10279	-1.0305	-0.48248	-0.410936	-1.31891	-2.42761	-1.46201	-0.996695	-1.19993	-1.43112
Cre12.g557900.t1.2	0.272462	0.231812	1.6801	1.29282	0.805638	0.0685734	0.262828	1.43161	2.39301	1.76952	1.48146	0.894928
Cre12.g558400.t1.1	-0.106212	-0.333669	-1.53755	-0.225067	-0.472175	-0.385618	-0.212315	-0.696456	-3.74043	-1.34144	-1.00836	-0.453915
Cre12.g559750.t1.2	-0.333871	1.82442	3.81721	1.58104	1.57444	2.18155	2.36313	3.4333	2.31028	2.27936	2.15204	-0.527255
Cre13.g563400.t1.3	-0.0408677	0.129258	-0.543459	-0.18411	-1.03187	-0.25962	-0.0386754	-0.945324	-3.61154	-2.27279	-2.56757	-3.07156
Cre13.g563475.t1.2	0.0308384	-0.11096	-0.700598	-0.229938	-1.24264	-0.309721	-0.178011	-0.793812	-3.27063	-2.66345	-2.71457	-4.93255
Cre13.g563500.t1.3	-0.443687	-0.142213	0.610673	-0.590378	-0.407339	0.572972	-0.0494191	-0.631712	-3.19103	-4.86134	-4.29756	-3.35805
Cre13.g563950.t1.2	0.140312	1.77047	4.63493	1.75077	1.99091	2.07149	2.56	4.909	5.24262	3.72571	3.64062	3.16151
Cre13.g564900.t1.2	0.00799474	0.533739	2.77733	0.669955	1.01437	0.559331	0.600353	1.98402	1.87995	1.23509	1.214	0.442983
Cre13.g565150.t1.3	-0.265915	-0.454121	-1.86558	-1.79066	-1.62017	-0.890414	-0.267108	-1.39023	-1.3792	-1.96245	-2.26631	-1.17476
Cre13.g565200.t1.3	-0.0206085	0.663097	2.70211	0.387389	0.560037	1.0386	0.865048	2.50005	1.4502	0.625741	0.756914	1.07801
Cre13.g565600.t1.3	0.249012	-0.072783	-0.865369	0.533111	-0.203845	-0.983014	-0.488186	0.180354	1.12154	2.11685	1.66563	-0.903826
Cre13.g565650.t1.2	-0.00625269	-0.321318	0.736207	1.07971	1.02892	0.665261	0.0493857	1.04324	2.37786	1.69356	1.58931	0.780517
Cre13.g566150.t1.2	0.764712	0.710001	-0.879916	-0.336216	-0.668666	-1.10041	-0.307893	-1.12687	-2.52636	-1.58918	-1.64783	-1.44338
Cre13.g566850.t1.2	0.140905	-0.00403081	0.497551	1.22351	2.26517	0.64479	-0.321163	0.345097	0.506047	1.61432	1.57399	0.830895
Cre13.g567850.t1.2	0.201677	0.240256	-0.636106	-0.344615	-0.69108	-0.528343	0.254874	-0.374513	-2.76601	-1.2806	-1.11914	-1.17425
Cre13.g568450.t1.3	-0.194778	-0.204926	-0.416863	-2.35577	-2.27855	-1.40733	-0.237887	-0.565301	-2.1205	-3.35492	-1.71637	-1.94531
Cre13.g569000.t1.3	0.145383	1.73411	4.18109	1.54669	1.26316	0.0956528	1.54663	2.1727	2.20094	2.97844	3.0626	3.99887
Cre13.g569450.t1.3	0.925643	0.4817	1.38733	1.28137	1.03201	1.18694	-0.020294	-0.164697	0.0366858	3.12974	3.04536	2.47173
Cre13.g569850.t1.2	2.40008	7.79871	10.9531	3.63039	4.72494	4.31259	7.32679	9.62615	9.49866	6.00756	5.2793	6.53774
Cre13.g570450.t1.3	0.126527	0.0287408	-0.637997	-2.81461	-2.61134	-1.56801	0.192715	0.00283509	-2.90307	-3.07125	-2.00369	-1.82508
Cre13.g570600.t1.2	-0.287276	-0.191548	1.81779	0.653112	0.73978	0.247587	0.463821	2.56804	1.90054	0.990935	0.851273	0.303881
Cre13.g570800.t1.2	0.108804	-0.0962251	1.29299	0.761002	0.736976	-0.151744	0.485904	0.464451	2.7099	3.41834	3.60473	4.49119
Cre13.g572550.t1.3	0.158117	-0.347061	-1.83971	-1.76853	-1.73968	-0.877307	-0.760271	-2.98021	-2.2862	-1.49053	-1.53165	-1.48136
Cre13.g572650.t1.3	0.264311	-0.110105	-1.4599	-2.03995	-3.56774	-2.55268	-0.92304	-0.599333	-3.16212	-3.12695	-5.02928	-2.59144
Cre13.g573900.t1.2	-0.0567942	-0.315951	-1.6626	0.142716	-0.430948	-0.326668	-0.312188	-1.18759	-2.04093	-0.857901	-0.803084	-1.05753
Cre13.g575000.t1.3	0.36722	0.316313	-1.61643	-0.00355713	-0.289295	-0.194279	-0.326235	-1.52352	-3.41807	-1.11925	-1.18151	-0.876968
Cre13.g575250.t1.3	0.255813	0.241834	1.67811	0.371563	0.48429	0.373525	0.126039	1.84513	2.30028	0.947723	0.983182	0.726018
Cre13.g575700.t1.3	0.269849	-0.313849	0.0365091	1.50755	1.03019	0.644044	0.330305	0.0609391	-0.229671	1.21494	1.54232	2.36493
Cre13.g577950.t1.2	-0.182317	0.438689	2.83279	0.66553	0.542751	0.0638309	1.39676	3.13456	3.53555	2.3252	1.95034	1.81986
Cre13.g578750.t1.2	-0.691312	-0.46936	1.12457	1.09707	0.837374	0.561359	0.47941	2.16351	3.97355	1.21497	1.21891	1.04261
Cre13.g579050.t1.2	-0.117624	0.184903	1.92373	1.31987	0.970152	0.994649	1.49069	2.2327	2.38903	2.03849	1.95956	1.86039
Cre13.g580100.t1.2	-0.870083	-0.643471	0.74447	-0.495574	-0.601124	-0.338952	-0.268093	-0.970894	-0.0856021	-1.15521	-1.47221	-2.81085
Cre13.g581900.t1.2	-0.0302651	-0.442376	-2.39643	-0.367857	-0.632839	-0.0234708	-0.88029	-2.80754	-3.6038	-1.73132	-1.51449	-1.41585
Cre13.g582600.t1.2	-0.493415	0.599812	2.75127	-0.280936	0.00682026	-0.054113	1.26985	2.32863	1.02642	1.17774	1.01801	1.04683
Cre13.g583450.t1.2	0.287001	0.12182	1.71691	0.97216	0.98369	0.183244	0.627793	1.79525	2.41511	2.33957	2.20317	2.31999
Cre13.g583650.t1.3	0.588116	1.13406	3.75039	0.845186	1.07944	1.25428	1.30793	2.88476	1.41382	2.16394	2.11573	2.42992
Cre13.g584100.t1.3	-0.31479	0.289614	1.97825	0.233375	0.169821	0.145464	0.860519	2.29329	1.89152	0.745523	0.778079	0.600138
Cre13.g584200.t1.2	-0.801566	0.342221	2.22158	-2.12087	-1.14384	-0.203601	0.82487	0.653753	-1.40274	-2.06993	-1.76561	-2.25117
Cre13.g584793.t1.2	-1.04796	-0.102356	2.12649	0.70982	0.699092	0.742091	0.717945	2.14195	1.02086	0.875404	1.00908	0.904312
Cre13.g586600.t1.2	0.0950274	1.15482	2.56414	0.366344	0.822383	0.891396	0.814119	1.97688	1.94659	1.35835	1.65578	1.98117
Cre13.g586900.t1.3	0.14993	-0.308762	-1.6352	-0.54521	-0.413616	-0.255772	-0.441729	-1.00031	-2.24736	-0.795319	-0.688921	-0.548884
Cre13.g587300.t1.3	-0.114912	-0.00872363	1.10418	-0.546322	-0.625266	-1.81854	-0.241447	-0.334986	-3.04503	-1.76938	-1.43777	-3.44083
Cre13.g588150.t1.2	-0.119778	1.61065	4.89681	1.69843	1.79004	1.22371	2.79513	4.67877	3.78158	3.53445	2.8905	1.27863
Cre13.g588500.t1.2	0.0128742	1.08576	2.47365	-0.173068	0.213261	0.451302	1.33037	2.43044	2.11828	1.23039	1.14583	1.21494
Cre13.g588700.t1.2	0.065851	0.210971	1.90006	0.201229	0.488831	0.478556	0.56156	2.07835	1.52168	1.49221	1.56772	1.74334
Cre13.g588800.t1.2	-0.6015	-0.481042	-1.30264	0.011019	-0.0512878	0.266679	0.00814817	-0.914888	-1.66376	-2.59478	-1.55767	-0.569785
Cre13.g588950.t1.2	-1.08631	-1.0187	-0.562587	-3.18512	-3.65119	-3.43488	-0.155316	-0.016239	-1.91749	-2.07637	-1.84823	-2.06228
Cre13.g589100.t1.2	-0.457554	-0.538101	0.426478	1.15746	1.03892	0.833456	-1.87295	0.0165816	2.21341	1.67016	1.34898	0.459598
Cre13.g589300.t1.2	-0.238	0.151232	-0.750252	-2.27647	-2.47451	-1.03401	0.391725	-0.146735	-2.19704	-2.79862	-1.68773	-1.58997
Cre13.g589350.t1.2	-0.381188	1.37637	3.4625	1.4269	0.468036	0.509239	1.67797	3.9299	3.44842	3.53449	3.34062	3.80353
Cre13.g589450.t1.2	-0.176015	2.60916	4.10872	0.162391	-0.272714	-0.647148	3.67622	4.3713	2.48889	2.53659	2.12911	2.89009
Cre13.g589600.t1.2	-0.433342	-0.514507	-1.41593	-2.41146	-2.03151	-0.945318	-0.648586	-1.03161	-1.32845	-3.03804	-2.06998	-1.47876
Cre13.g590300.t1.3	-0.0336075	-0.155636	-0.615936	0.071384	0.35626	0.334524	0.0374203	0.211574	0.364187	-0.953651	-1.60656	-2.28192
Cre13.g590650.t1.2	0.158994	0.4683	2.55161	0.833634	0.737152	0.445157	1.09526	2.75048	3.30452	1.73735	1.64769	1.18357
Cre13.g591300.t1.3	0.0283422	-0.173911	0.898991	-1.6347	-0.681719	0.272816	-0.256395	0.525247	-1.61442	-1.9689	-2.12968	-0.675725
Cre13.g591600.t1.3	-0.127681	0.0603407	0.171234	-0.784172	-2.09706	-1.44127	-0.140665	-0.0334779	-0.481353	-2.45256	-2.44895	-4.05088
Cre13.g592350.t1.2	-0.592038	-0.262982	-1.31243	-2.0171	-1.75346	-1.32212	-0.213006	-1.20738	-1.69725	-2.87053	-2.89354	-2.90082
Cre13.g602500.t1.3	-0.102412	-0.157421	0.881893	1.30214	0.889915	0.122345	0.91064	1.69422	3.22211	2.13557	1.80081	0.725735
Cre13.g603550.t1.2	-1.11467	-1.10718	-0.7667	-2.02035	-1.5728	-3.11378	-0.260332	0.102028	-0.0885528	-2.40821	-2.6438	-4.10946
Cre13.g605750.t1.2	-0.443421	1.96173	4.39068	1.19172	1.1107	1.17464	2.7544	4.1067	2.87281	2.02068	1.91302	1.4667
Cre13.g606600.t1.3	-0.160621	-0.0704956	0.296422	0.282299	0.403544	0.350552	-0.0484257	1.26656	3.2004	1.65727	1.51281	0.571496
Cre13.g606850.t1.2	0.0793535	-0.414518	-0.9523	-0.455572	-0.581245	-0.281044	-0.474441	-1.28512	-3.7377	-1.43766	-1.12069	-0.908487
Cre13.g607150.t1.3	-0.289079	-0.0631421	-0.51003	-0.0764867	0.149562	-0.244143	0.2216	-0.928692	-1.56075	-1.72415	-1.99802	-2.61427
Cre13.g607750.t1.2	0.197933	0.397971	0.61536	0.134615	-0.877503	-0.52114	0.463523	0.164314	-1.1142	-1.32184	-1.95538	-2.20593
Cre14.g609350.t1.3	0.0338483	-0.0244342	0.796229	-0.56856	-0.375777	0.00638033	-0.00840217	0.230545	-1.4883	-1.37087	-1.25075	-2.65228
Cre14.g609450.t1.2	-0.661743	-1.56322	-1.03062	0.162378	-0.31617	-0.191089	-1.24389	-1.88695	-1.77436	-1.17502	-1.13819	-2.15191
Cre14.g609500.t1.3	0.00322975	0.374337	1.92193	1.43145	1.5962	0.999024	0.900593	2.05676	1.70497	2.52119	2.62738	3.49298
Cre14.g609550.t1.2	-0.87363	-0.300844	0.547855	-0.193682	-0.141722	-0.663524	0.416123	0.375918	-2.15207	-1.90637	-1.41608	-1.61461
Cre14.g610150.t1.2	-0.518702	0.305807	1.19431	-1.79018	-1.03793	-0.42362	0.500336	-0.325911	-2.76777	-4.14426	-4.16679	-5.78781
Cre14.g610200.t1.3	-0.235708	-0.750585	-0.16865	-1.68407	-1.91532	-1.151	-0.120219	0.0809635	-1.03086	-2.20684	-1.50761	-0.0965789
Cre14.g610500.t1.2	0.211167	-0.131964	-1.02071	0.018865	-0.458763	-0.59229	-0.0609079	-0.275502	-2.03084	-1.72566	-1.96127	-2.38056
Cre14.g611250.t1.2	0.317416	-0.359178	-1.79236	-2.152	-4.75814	-1.10482	-0.477834	-1.9922	-2.13557	-4.68106	-2.90904	-3.16783
Cre14.g611400.t1.2	0.416486	0.192427	-0.774028	-0.652351	-1.13522	-0.0380395	0.0913721	-0.577726	-1.8572	-0.822656	-2.49919	-1.72319
Cre14.g611700.t1.3	0.514697	0.261469	-0.10804	-0.273166	-0.248347	-0.479736	-0.500683	-0.0836405	-2.47642	-2.36223	-4.09143	-3.91995
Cre14.g612250.t1.2	-0.438787	-0.113038	0.544672	-0.237626	-0.894074	-1.17577	0.151199	-0.278335	-2.01702	-1.68357	-1.71351	-2.10714
Cre14.g613150.t1.3	0.135738	0.311971	2.28991	0.0840384	0.615706	0.63895	0.278066	2.37872	2.29466	1.88705	1.94834	1.68617
Cre14.g613400.t1.2	-0.00272291	0.180832	-0.638048	-1.19031	-1.61709	-0.308208	-0.162756	-0.347596	-2.21039	-2.16632	-1.69017	-0.860345
Cre14.g613800.t1.3	0.182347	-0.224969	-0.0274068	-7.84001	-4.03724	1.75466	0.0854543	-0.157714	-1.76127	-6.14436	-8.01038	-4.64708
Cre14.g614050.t1.3	-0.428372	0.303747	-0.748521	-2.06403	-2.0891	-1.9784	0.129383	-0.560595	-1.97538	-2.93736	-3.27721	-2.5358
Cre14.g614200.t1.2	0.105928	0.251766	2.11247	0.729864	0.0959152	0.0971617	0.522876	1.75866	2.24425	1.52126	1.41285	1.62324
Cre14.g614850.t1.3	0.137788	0.52056	2.01884	-0.140267	-0.991986	0.567108	0.257872	1.22333	-0.77094	-2.74806	-3.01161	-3.9492
Cre14.g616100.t1.3	0.0964909	-0.128735	-1.1851	-0.40586	-0.466566	-0.49694	0.177011	-0.535583	-3.13654	-1.42493	-1.27388	-1.79697
Cre14.g616800.t1.2	0.1053	0.183087	0.892465	-2.45287	-1.9724	-0.959744	0.331325	0.539632	0.0019172	-3.18129	-2.36315	-1.42066
Cre14.g617100.t1.2	0.121062	1.02588	3.21191	0.882375	1.54482	0.865408	1.58456	2.57634	2.9531	1.4667	1.35583	1.02493
Cre14.g617250.t1.2	-0.188518	-0.10166	-1.71995	0.00810711	-1.35499	-0.497572	-0.261991	-1.51837	-3.00028	-1.24793	-2.35906	-1.40316
Cre14.g617500.t1.2	0.080896	-0.0136887	-0.415917	0.0529391	-1.25377	-0.720713	-0.172193	-0.850447	-2.53105	-1.178	-2.41677	-1.35743
Cre14.g617700.t1.3	-0.302577	-0.455017	-0.676074	-1.15505	-1.05787	-0.513831	-0.611103	-1.1623	-2.85236	-2.62483	-2.83109	-3.48326
Cre14.g619400.t1.2	-0.130602	0.3621	0.21637	-0.985553	-1.62446	-0.214454	0.422464	0.788422	0.095509	-2.35271	-1.85179	-0.865472
Cre14.g619450.t1.2	0.189344	-0.143367	-1.01662	-2.52532	-1.69374	-0.330049	0.137486	0.0426269	-1.09985	-3.01189	-1.52252	-0.939188
Cre14.g619850.t1.3	-0.416864	-0.0854806	2.24986	0.971953	0.576149	0.370438	0.632609	2.13011	1.63638	2.18592	2.03137	1.90414
Cre14.g620500.t1.2	-0.588071	1.24076	3.54121	1.00051	0.820888	0.307578	2.32547	3.46009	1.78509	1.93742	1.94632	1.85472
Cre14.g621150.t1.1	-0.49101	-1.1363	-2.61449	-0.0529615	-0.109743	-0.373227	-0.748847	-0.483898	0.219557	1.48702	1.42485	2.19081
Cre14.g622850.t1.1	-0.263274	-0.279771	-1.41338	-2.00353	-1.50593	-1.14296	-0.0176648	-0.734164	-1.25136	-2.22348	-1.55159	-0.817083
Cre14.g624000.t1.3	-0.0531909	-0.245227	-0.685436	-1.1583	-0.94783	-0.252695	-0.702867	-1.35285	-2.90141	-3.46506	-2.97607	-1.94012
Cre14.g625850.t1.3	-0.224122	-0.393326	-1.75646	-2.44404	-2.12791	-0.612044	0.33895	-0.829651	-1.51713	-3.33883	-2.71049	-1.47938
Cre14.g626750.t1.2	0.106683	-0.493429	1.47009	0.479103	0.842269	0.65551	-0.374737	0.87956	2.49792	1.30703	1.5349	0.37921
Cre14.g627950.t1.2	0.441608	0.422786	-0.272598	0.894935	0.905092	0.0944864	-0.00570444	0.0683527	0.590447	2.24249	2.22999	2.10734
Cre14.g628200.t1.3	-0.151686	1.30307	3.46415	0.817433	0.820403	-0.220859	1.5682	2.59878	0.96374	0.686618	1.04024	-1.24224
Cre14.g628850.t1.3	-0.778555	-0.379556	1.27997	-0.221986	-0.48118	-0.692439	-0.248422	0.117339	-2.16193	-2.06717	-2.09425	-1.9449
Cre14.g628900.t1.2	0.107619	1.78283	4.49892	1.18888	0.364053	0.866179	2.17121	3.69554	1.78818	1.44014	1.46952	1.37354
Cre14.g629050.t1.2	0.0613781	0.673096	1.33701	-0.459345	-0.201418	0.544845	0.504018	-0.726429	-2.51989	-1.598	-1.33263	-0.350858
Cre14.g629550.t1.2	0.181417	0.31917	-0.0152989	-0.530588	-0.537347	-0.375473	0.144409	-0.468141	-2.5941	-1.55203	-1.08513	-1.22266
Cre14.g629700.t1.3	-0.613073	-0.132546	-0.224875	-0.69659	-0.362943	-0.328406	0.250956	-0.102723	-0.41667	-0.940765	-1.30062	-2.00881
Cre14.g631000.t1.2	-0.472629	0.436368	3.14547	1.08757	0.645217	0.139132	1.01993	2.56807	1.90964	1.78608	1.34862	1.60967
Cre14.g631350.t1.3	-0.356703	-0.31358	0.280575	-0.354434	-0.120864	0.292942	-0.597699	-0.268255	-1.87786	-2.1331	-1.77731	-2.96344
Cre14.g632350.t1.1	0.0683787	0.277417	1.23119	0.316637	-0.012374	-0.773946	-0.707705	-1.13249	-2.35191	-1.48664	-5.94835	-3.89399
Cre14.g632750.t1.3	-0.456199	-0.417763	-2.03474	-0.360608	-0.553355	0.150488	-0.103862	-1.68309	-2.58476	-1.52043	-1.26586	-1.41762
Cre14.g633450.t1.2	-0.29684	-0.305722	-1.44059	-0.583469	-0.737792	-0.0361472	-0.50091	-2.2861	-2.75095	-1.11819	-1.88553	-1.62974
Cre15.g634650.t1.2	-0.231683	1.28011	3.92849	1.61462	1.79017	0.63275	1.50419	2.64019	2.26319	2.61775	3.15543	1.1574
Cre15.g635200.t1.2	-0.166308	0.252513	1.12277	0.339799	0.296572	0.217706	0.695238	1.77853	2.11456	1.38952	1.11718	0.36838
Cre15.g639600.t1.3	0.257853	0.498893	2.31783	0.293258	0.661244	-0.0506807	0.747592	1.80388	1.8284	1.71427	1.95327	2.34072
Cre15.g640050.t1.2	0.00601068	1.4138	3.7317	-0.476125	-0.140576	-0.274486	2.16957	3.87841	1.17885	1.27187	0.961883	1.32923
Cre15.g643350.t1.3	-0.368116	-0.513733	-2.33944	-1.94618	-1.98663	-0.994624	-0.469234	-2.02821	-1.46635	-2.06507	-1.82575	-0.779919
Cre16.g647950.t1.3	-0.346862	-0.022624	0.0150798	-0.851623	-1.00784	-0.246062	-0.148537	-0.320719	-2.51005	-2.41941	-3.31303	-0.773943
Cre16.g648300.t1.2	-0.0290849	0.018412	3.28735	1.80198	2.51666	2.73182	1.66253	3.42568	3.70988	3.43594	3.0413	3.04764
Cre16.g648400.t1.3	-0.575072	-0.602449	-2.14147	-1.05265	-1.31754	-1.15997	-0.481155	-1.36228	-0.868842	-2.4431	-2.46793	-1.75709
Cre16.g649600.t1.2	0.358378	-0.398717	-2.50948	-0.446164	-0.181561	-0.0166253	-0.9854	-2.77598	-3.89385	-1.03821	-1.08651	-1.08191
Cre16.g650050.t1.2	0.584344	0.425499	1.01209	2.78514	2.81557	1.51823	1.00703	0.674595	2.0535	2.81139	2.42789	1.8826
Cre16.g650150.t1.3	0.193354	0.407565	2.82362	0.339681	-0.297462	0.0951813	0.977091	2.67756	1.55891	1.55843	1.11061	1.30635
Cre16.g650600.t1.2	-0.062536	0.320382	0.669194	0.00540787	-0.674609	-0.122818	0.46467	0.269934	-0.280652	-1.46075	-2.03069	-3.99148
Cre16.g650625.t1.3	0.00613651	0.413079	1.79537	2.05421	2.14439	1.86736	0.0457795	1.21031	3.37842	2.21577	2.15385	1.59146
Cre16.g650950.t1.3	-0.824352	-0.872208	1.62602	0.861655	1.80067	1.16069	0.0207285	1.7419	2.19622	2.38086	2.20981	2.08517
Cre16.g651000.t1.2	-0.253007	-0.10378	-0.917195	-2.23827	-1.08426	-0.631411	0.257142	-0.0687274	-1.37711	-2.86788	-1.59056	-1.48536
Cre16.g651050.t1.2	0.487903	-0.109481	0.116359	2.57268	3.54381	4.68265	-0.596166	-0.196703	1.60655	3.42933	2.39091	1.94791
Cre16.g651350.t1.3	-0.332521	0.625464	3.41338	-0.0283975	-0.278427	-0.616879	1.36045	3.24861	1.7735	1.71095	1.14083	1.61864
Cre16.g652000.t1.3	-0.487422	-0.694128	-0.95092	-0.462949	-0.25123	0.507185	-0.0341203	0.344538	-0.17669	-1.16267	-1.04534	-2.59044
Cre16.g652200.t1.2	-0.374881	0.617888	2.30491	1.35223	1.45976	0.896317	1.58753	1.88014	0.118209	1.91632	2.17778	-1.49633
Cre16.g653350.t1.2	0.122833	0.297891	-1.07952	-0.49397	-0.589374	-0.672343	-0.0387933	-0.563478	-2.73166	-1.15368	-1.03075	-0.908909
Cre16.g653450.t1.2	-0.430311	-0.42206	-1.35178	-2.83958	-2.69201	-1.363	0.0128533	-0.366925	-2.51333	-3.27206	-3.11046	-2.05694
Cre16.g653700.t1.3	0.203462	0.332765	1.70129	0.1699	0.514046	0.0843148	0.412683	1.62131	2.134	1.17704	1.16335	1.11359
Cre16.g654150.t1.1	-0.266873	0.875318	1.50121	-0.178136	-0.933513	-1.01288	0.959284	-0.144852	-1.5167	-1.67197	-2.29018	-1.91925
Cre16.g654300.t1.2	0.220203	0.138452	0.19377	0.0888396	-0.560623	-0.537829	0.274014	-0.261521	-1.93365	-0.780749	-1.90585	-2.06809
Cre16.g654800.t1.3	0.134778	0.435673	0.0907435	-0.573262	-0.652324	-0.805444	-0.443418	-0.262006	-3.61993	-2.02069	-2.02712	-1.39812
Cre16.g654950.t1.3	0.0570089	0.0663744	-0.302697	-1.52554	-1.72613	-1.23014	-0.0506346	-0.0818761	-2.06693	-1.8155	-1.96222	-1.32344
Cre16.g655750.t1.2	0.146063	1.18399	2.81573	0.603092	0.0299101	0.0673157	1.35462	2.12888	-0.845596	-1.39321	-2.52245	-4.33058
Cre16.g656300.t1.3	-0.124718	0.300935	2.19202	0.852353	1.22385	0.859005	0.589582	1.77528	2.11548	1.6437	1.62809	1.5278
Cre16.g656600.t1.2	-0.203344	0.181204	2.18462	1.47443	1.39578	1.22742	0.864719	1.91629	2.07369	1.56769	1.49002	0.986697
Cre16.g656700.t1.2	-0.140133	0.11561	-0.703244	-2.07246	-1.32225	-0.589014	-0.00881831	-0.491545	-1.06111	-2.7854	-2.26324	-1.82988
Cre16.g656800.t1.2	-1.14778	0.119214	2.14754	-0.110952	-0.161862	-0.773798	0.986076	1.4765	0.0794998	-1.6976	-1.53229	-2.05185
Cre16.g657200.t1.1	0.309721	0.235417	1.35957	0.650732	0.794153	2.06826	0.323256	1.83146	1.18197	4.16058	5.03521	5.9686
Cre16.g657550.t1.2	-0.187773	0.699394	2.46576	0.113718	0.0154784	-0.078373	1.22237	2.50346	2.36796	0.763948	0.730724	1.19352
Cre16.g657800.t1.3	0.0605008	-0.0604272	-0.145631	2.16192	2.26341	1.28389	-0.0135621	0.0278121	1.52592	1.52892	1.2855	0.85015
Cre16.g658850.t1.1	-0.121665	0.268491	3.0156	1.43668	1.38835	0.0601007	1.78802	3.37642	3.77926	2.54696	2.52902	1.96348
Cre16.g659000.t1.3	0.196562	0.271838	1.8935	0.933817	0.655803	0.155619	0.734261	2.0002	2.04608	1.93419	1.34078	0.751674
Cre16.g659150.t1.1	0.270882	0.421063	-0.784927	-0.724556	-0.403527	-0.913319	0.154138	-0.680719	-4.13312	-1.26245	-1.54145	-1.40235
Cre16.g659250.t1.2	-0.463614	0.552931	2.56852	-0.12189	-0.369375	-0.406498	1.21303	2.8452	1.95645	1.39388	0.916676	0.142605
Cre16.g659600.t1.3	0.355483	0.471611	-0.636437	-0.459087	-0.814461	-0.642794	0.238449	-1.38395	-5.12373	-1.77031	-1.9895	-2.1879
Cre16.g659800.t1.2	0.17729	-0.250492	-0.298327	1.88971	2.00161	1.44603	0.262431	-0.82209	0.220273	1.65195	1.632	1.15999
Cre16.g659850.t1.2	0.50916	0.094542	-1.41056	-0.128636	0.153986	-0.383765	-0.19986	-1.08423	-5.80096	-1.13177	-1.66321	-1.1684
Cre16.g660250.t1.3	-0.124003	-0.246378	0.720715	0.0205688	0.298465	-0.225894	0.821709	1.03462	1.0178	2.43363	1.89678	2.07328
Cre16.g661450.t1.2	0.145504	-0.236011	-0.431659	-1.26719	-1.01544	-0.772595	-0.228818	-0.440266	-1.99305	-1.78008	-2.0027	-1.69342
Cre16.g661631.t1.2	-0.607399	-0.255298	1.60471	0.172635	-0.105498	0.44028	0.321871	1.76976	2.04189	1.52614	1.37992	1.07414
Cre16.g661950.t1.2	0.156506	-0.39336	0.26404	-0.412686	-1.35101	-0.269257	-0.641557	-0.218254	-0.70812	-1.3673	-2.60643	-1.8112
Cre16.g662350.t1.3	-0.194647	-0.220567	-0.257069	0.355686	1.35425	1.07282	-0.195673	-0.612063	0.280277	1.45815	1.74681	2.08966
Cre16.g663000.t1.2	-0.966473	-1.10863	-2.96858	-1.92937	-2.02494	-2.5284	-0.575988	-1.14006	-2.91548	-2.68361	-2.33869	-1.10456
Cre16.g663850.t1.3	-0.134828	0.560476	0.461023	0.161368	0.506435	0.125637	0.434514	0.112878	2.14039	0.645784	1.33405	1.11262
Cre16.g664000.t1.2	0.121739	0.353479	-0.270511	-0.591587	-0.475374	-0.608474	0.058174	-0.354711	-2.87197	-0.901211	-1.2053	-1.00578
Cre16.g664100.t1.3	-0.142436	-0.745815	-2.60087	-2.52515	-1.87811	-0.148617	-1.53717	-1.44438	-1.00762	-3.07932	-1.95311	-2.62349
Cre16.g664400.t1.2	0.218366	-0.390286	1.08907	0.743457	0.434353	0.218381	0.211089	1.45395	2.24289	1.66813	1.81574	1.79789
Cre16.g664450.t1.3	0.395269	0.453862	2.03686	0.667316	0.751183	0.810869	0.522811	1.88056	1.7647	0.783926	1.13052	0.832005
Cre16.g667450.t1.2	-0.682121	1.28403	0.70868	-0.906163	-1.37005	-0.64714	1.42987	-0.150476	-3.36515	-3.11923	-3.35029	-5.01662
Cre16.g667850.t1.1	-0.210804	-0.539865	-3.36504	-2.77401	-1.15692	-0.931343	-0.417351	-1.69013	-4.83634	-2.61779	-1.17786	-1.04156
Cre16.g668550.t1.2	0.393054	0.439284	0.81029	1.90901	1.47772	0.914395	0.0246248	1.4148	2.46479	2.92234	2.73833	2.52111
Cre16.g668750.t1.3	-0.0279039	-0.214636	-0.252961	-1.64199	-2.54511	-0.859255	-0.774425	-0.245009	-0.686222	-3.23454	-2.84647	-1.81931
Cre16.g668950.t1.3	0.157181	0.500657	2.3281	0.336306	0.327948	0.101755	0.88054	1.9339	1.83304	1.15123	1.07712	0.959659
Cre16.g669850.t1.2	0.317318	0.792555	2.88556	1.20315	1.13475	0.960371	0.769834	3.03807	3.09479	2.27211	2.4301	1.70175
Cre16.g673700.t1.2	0.336507	0.278474	-0.68536	-0.570698	-0.448196	-0.656189	-0.560139	-0.92302	-2.98629	-1.50774	-1.40441	-1.28301
Cre16.g674600.t1.2	-0.261502	1.10914	1.82184	-0.434717	-1.10482	-0.38786	1.56989	1.3161	-0.942617	-0.679392	-2.24655	-1.25215
Cre16.g674850.t1.3	-0.0152652	0.0433256	-0.813105	-2.36094	-1.2375	-0.55337	-0.688062	-0.685524	-2.6654	-2.06308	-2.05848	-2.90125
Cre16.g676350.t1.3	0.201887	0.00198655	2.42661	0.168239	0.161323	-0.140172	0.142629	1.80072	1.78871	1.95268	1.04968	1.58335
Cre16.g677250.t1.2	-0.283631	-0.11063	1.4882	0.519993	0.518119	-0.0295952	0.926939	2.14014	1.89313	1.05896	0.964166	0.837517
Cre16.g677750.t1.2	-0.374217	0.547989	2.0694	0.688033	0.770631	0.608528	1.70298	2.32179	2.07655	1.40326	1.28234	0.277964
Cre16.g678600.t1.2	-0.257484	-0.453171	-0.530273	0.463142	0.673036	0.454311	-0.086574	-0.408971	1.14701	1.53002	1.82715	2.42004
Cre16.g678650.t1.2	0.0360367	0.0592416	-1.56251	-2.46207	-1.43941	-1.28366	-0.00654869	-0.591079	-2.22499	-2.9287	-1.98477	-1.31668
Cre16.g678900.t1.2	-1.40259	-1.11277	-0.966902	-3.71591	-3.32398	-1.89571	-0.640876	-1.44707	-3.41851	-3.9062	-4.04977	-3.65975
Cre16.g679500.t1.2	0.0572033	0.933674	2.94237	0.235725	0.200528	0.325243	1.36516	2.41775	1.38727	0.611589	0.81977	1.16715
Cre16.g679700.t1.3	0.305089	0.0169187	-0.0904297	0.50826	-0.684617	-0.371263	0.178107	-0.213406	-1.19195	-1.26432	-1.73197	-2.28967
Cre16.g680250.t1.2	-0.0677792	-0.175567	-1.03039	-1.31603	-0.823323	-0.666077	-0.190536	-0.605492	-4.2317	-2.29416	-2.63963	-0.383229
Cre16.g681700.t2.1	-0.385585	0.229364	0.625995	-0.701108	-0.0693754	0.311967	-0.672045	-0.885406	-3.10324	-1.47484	-2.71438	-3.86297
Cre16.g682350.t1.3	-0.25739	0.789763	3.65509	0.758719	0.793269	0.172934	1.33086	3.58128	3.29351	1.81389	1.57	1.35724
Cre16.g682800.t1.2	0.181001	0.0571999	-1.34166	-0.823737	-0.539972	-0.654133	-0.0751927	-0.522882	-2.36197	-1.00365	-1.01124	-0.986868
Cre16.g683200.t1.2	-0.515559	-0.0109446	1.03023	-0.384102	0.798444	0.107783	0.363148	1.31115	1.26205	1.63379	2.71417	2.22008
Cre16.g683250.t1.2	-0.137	0.362009	1.86948	0.221023	0.142471	-0.105881	1.02297	2.3105	2.13509	1.0415	1.13545	1.14648
Cre16.g683400.t1.2	0.0165311	1.26564	2.48766	0.813201	1.14934	0.665643	2.27382	2.57122	2.18287	1.48283	0.92134	0.564631
Cre16.g683750.t1.2	0.141559	-0.154008	-1.77698	-0.0684441	-0.766063	-0.487972	-0.295871	-0.505241	-2.5595	-1.04228	-0.867043	-0.720628
Cre16.g684022.t1.2	-0.319732	-0.557079	-1.50947	1.10394	0.996804	-0.22887	0.00732524	-2.40332	-0.839694	1.38538	1.09295	0.543407
Cre16.g685700.t1.2	-0.0731197	1.61776	4.56102	0.960815	1.09548	0.803336	2.35428	4.04289	3.78397	2.70383	2.55078	2.69472
Cre16.g687650.t1.3	0.31051	1.33447	3.48145	0.395699	-0.13912	0.27432	1.39278	2.80819	2.11692	1.40543	1.66929	2.02524
Cre16.g687700.t1.2	-0.490653	0.238564	2.38993	-0.0925467	-0.0938688	-0.316078	1.11844	2.65621	1.20615	1.10425	0.9819	0.262097
Cre16.g688550.t1.2	-0.0259027	-0.0360225	0.298608	0.131444	0.448803	-0.303281	0.51194	1.16033	3.18804	3.03346	3.26727	2.15793
Cre16.g689650.t1.2	0.0255903	0.306201	2.08309	0.809889	0.289	-0.219107	0.96377	2.21978	2.75308	1.95332	1.51312	1.37745
Cre16.g690500.t1.2	-0.32285	-0.957196	-2.0809	0.0280558	-0.34138	-0.173018	-0.789723	-1.6578	-3.16963	-0.986632	-0.893574	-0.724027
Cre16.g691500.t1.2	-0.157023	-0.261808	0.77878	0.710209	0.808217	0.305844	0.453143	1.44533	2.04961	1.61521	1.49479	1.31813
Cre16.g692100.t1.3	0.0820544	1.329	2.96131	-0.486976	0.0391457	0.592639	1.4309	2.34639	-0.985452	-1.77761	-2.18063	-1.42647
Cre16.g692300.t1.2	-0.183568	1.00967	3.44396	0.314107	0.257037	0.314719	1.18197	2.65476	2.02058	1.35603	0.991662	0.495023
Cre16.g692800.t1.3	-0.0199783	1.36789	2.93108	0.24281	0.0732228	0.171641	2.11825	3.23346	3.86406	2.06148	2.21151	1.05999
Cre16.g695700.t1.2	-0.101036	-0.323824	0.347592	-0.650493	-1.01876	-0.588554	-0.143179	-0.59454	-1.86682	-1.65055	-3.76196	-2.75585
Cre16.g695850.t1.2	-0.783034	-1.06521	-2.4769	-0.700708	-0.57281	-0.598578	-0.560894	-1.93094	-1.23056	-1.06896	-0.910411	-0.74908
Cre17.g696700.t1.2	0.358766	0.224423	-1.09904	-1.20741	-1.98571	-0.961087	-0.128175	-1.45468	-2.75727	-1.78015	-4.17225	-2.28958
Cre17.g696950.t1.3	-0.414166	1.27271	2.98547	-0.629932	-1.07991	-0.206649	0.501149	0.713347	-1.36894	-2.84452	-2.70867	-6.6609
Cre17.g697300.t1.3	0.216085	0.246821	1.9638	0.863595	0.654254	0.821726	0.46336	1.93004	2.10784	1.78543	1.60999	0.190955
Cre17.g697600.t1.3	0.153167	0.0433365	0.35737	1.08427	0.148567	-0.366148	0.0494216	1.7009	1.70596	2.17174	1.70765	1.99141
Cre17.g698850.t1.3	0.365353	0.836572	2.1974	1.26291	1.78065	1.4886	0.744742	1.47791	1.46285	1.13336	1.17838	0.308636
Cre17.g698903.t1.2	-0.165032	0.411241	3.53998	0.638323	0.693515	0.560392	0.427991	2.41065	2.78257	0.866553	0.722028	0.337349
Cre17.g699750.t1.3	0.237732	0.908655	2.58976	1.04912	0.23426	0.660091	1.09206	2.43646	0.500636	2.27943	2.26223	1.86427
Cre17.g703900.t1.2	-0.0341665	0.827867	1.61429	-0.00470453	-1.13128	-0.526602	0.849635	0.896701	-1.1117	-1.62774	-2.40939	-2.08808
Cre17.g705200.t1.3	-0.0857894	0.310603	2.10015	0.662067	0.564393	0.661078	0.642836	1.34976	-0.0618704	0.707571	1.16547	1.10717
Cre17.g705700.t1.2	0.0650884	2.13728	5.14101	2.62578	2.88374	2.71074	2.4737	4.20246	4.39508	4.67632	4.9581	5.59496
Cre17.g706550.t1.3	0.396632	0.778456	-1.20101	-0.469555	-0.00725478	-1.25441	-0.257293	-1.24571	-4.58493	-2.08731	-3.11923	-1.43631
Cre17.g707100.t1.3	0.210942	0.564322	3.1961	0.989514	0.865403	0.921562	1.2035	3.19627	2.79335	2.08621	1.95002	1.48044
Cre17.g707300.t1.2	-0.147772	0.899484	0.583912	-0.723388	-1.7985	-0.728328	-0.155643	-0.669922	-1.757	-1.4865	-2.06453	-1.45833
Cre17.g708100.t1.2	-0.298175	-0.240861	-0.618735	0.170912	-0.219966	-0.246166	-0.0969555	-0.608525	-2.57188	-1.34271	-0.997724	-1.2907
Cre17.g708400.t1.2	0.159121	1.68934	4.56988	0.553887	0.243447	0.23984	1.50997	3.40347	1.142	0.786094	0.928735	1.04208
Cre17.g708450.t1.3	0.750852	1.48693	3.87114	0.116139	0.345561	0.482419	1.43565	3.06172	1.92546	1.21959	1.24811	0.515059
Cre17.g709450.t1.2	-0.428604	0.815219	3.36554	0.48922	0.354646	0.659592	1.30771	3.48025	1.81098	1.68277	1.78613	2.35854
Cre17.g709500.t1.3	-0.758403	0.0135052	1.06141	-1.54241	-1.01293	0.0555823	0.111967	0.468532	-1.34722	-4.80439	-3.24061	-2.79941
Cre17.g709750.t1.3	-0.861452	-0.326856	0.730102	-1.31794	-1.18686	-0.324468	0.277094	-0.881833	-4.16967	-4.51316	-3.23182	-3.29996
Cre17.g717850.t1.3	-0.0531124	0.338032	1.78072	1.51556	0.972594	0.893328	0.630945	0.729621	0.359615	1.40324	1.80055	2.32901
Cre17.g718750.t1.2	0.21653	0.374631	-0.0437298	-0.192964	-1.28043	-0.173901	0.187749	-0.583924	-2.65627	-0.95877	-1.22892	-0.748781
Cre17.g718900.t1.2	0.212407	0.546568	0.991009	-0.23648	-0.803029	-0.651784	0.388358	0.785306	-0.547957	-1.0681	-1.27012	-2.04392
Cre17.g719450.t1.3	-0.294694	-0.197069	0.727885	-0.616097	-0.654653	-0.217447	-0.443883	-0.222876	-2.26838	-0.56589	-0.99629	-1.37548
Cre17.g719600.t1.2	-0.781143	-0.577894	-0.590509	-1.51154	-0.95367	-0.4976	-1.61564	-1.43563	-2.43025	-1.73907	-1.41585	-2.81542
Cre17.g720300.t1.2	-0.270554	0.579975	3.09294	0.525458	0.702632	0.604448	1.02661	2.58	1.85131	1.06386	1.23462	1.07423
Cre17.g720528.t1.2	-0.344393	-0.494822	-1.71732	-1.38869	-0.944715	-0.803179	-0.232307	-1.41425	-4.24676	-1.86831	-2.0029	-2.22021
Cre17.g721200.t1.2	-0.652032	0.331928	-0.451327	-2.05666	-2.11189	-1.3427	0.358018	-1.10576	-2.07784	-2.47821	-2.63715	-1.47234
Cre17.g721250.t1.2	0.055425	0.242964	0.243504	-0.201708	-0.94023	-0.416906	0.152567	0.0511918	-1.6491	-1.70397	-2.11298	-2.15815
Cre17.g723500.t1.3	-0.126853	0.36157	1.33283	0.66285	0.141281	-0.0605503	0.519961	0.254422	-1.22622	-1.22015	-1.50992	-3.19798
Cre17.g723750.t1.3	0.135991	0.617284	2.26998	0.597598	0.571093	-0.221505	1.14636	1.69188	1.87127	1.63518	1.66582	2.0797
Cre17.g724050.t1.2	-0.18034	-0.755129	-2.33582	-2.71087	-2.47061	-0.943954	-0.941209	-1.15862	-1.84989	-3.40515	-2.83604	-3.24823
Cre17.g724950.t1.2	-0.520204	-0.156018	0.71465	-1.76633	-0.354766	-0.905701	-0.454484	-1.27451	-2.42477	-1.81025	-2.04844	-0.328062
Cre17.g725750.t1.2	-0.278456	-0.294042	2.10644	-0.662834	-1.39094	-1.97567	0.808829	1.89399	0.166059	2.03794	1.20863	1.59769
Cre17.g727550.t1.3	-0.206134	-0.300731	0.944049	-0.482467	-0.623135	-0.111382	0.0708986	0.26279	-2.15901	-1.77776	-1.90791	-1.68762
Cre17.g728150.t1.2	-0.33976	0.364254	2.51089	0.302994	0.0670062	-0.0742307	1.26913	2.65314	2.19832	1.44879	1.33737	1.12724
Cre17.g728550.t1.2	-0.442497	0.747187	1.9098	1.04828	1.19668	1.01647	0.0637592	1.14994	-0.04328	1.70133	2.47033	3.15622
Cre17.g729000.t1.3	-0.243908	-0.321933	-0.284481	-1.22336	-1.53255	-0.956587	0.0144297	0.00847146	-1.66715	-2.57333	-2.18478	-1.08099
Cre17.g729950.t1.2	-0.0643871	0.624738	2.73263	1.37773	1.07148	0.231632	1.06498	2.47815	3.4526	2.72635	2.26591	1.33281
Cre17.g730100.t1.3	-1.77577	0.0571623	2.76933	-3.17523	-2.74372	-2.86974	1.03658	1.84616	-1.08839	-4.12076	-4.14018	-5.39027
Cre17.g730550.t1.2	-0.517219	-0.0310854	-0.0517517	-0.854545	-0.540666	1.72531	-0.277963	-1.67249	-5.00855	-3.50529	-2.67771	-5.17106
Cre17.g731800.t1.2	0.177603	0.0145488	1.58118	2.26235	1.70681	1.17906	0.151319	1.27835	1.62967	2.37452	2.34005	2.88758
Cre17.g734100.t1.2	0.0800644	0.115253	-1.12914	-0.155301	-0.221033	-0.311993	0.180464	-0.456114	-2.13863	-0.908199	-0.780508	-1.14916
Cre17.g735350.t1.3	0.196508	-0.604828	-1.14797	-0.253382	-1.65244	-1.3755	-0.16312	-1.37591	-3.7655	-1.89136	-2.6955	-1.19467
Cre17.g735400.t1.2	-0.232507	0.0210884	2.13225	0.825206	0.496142	0.503522	0.883656	2.4943	2.83967	2.09575	1.83335	1.68718
Cre17.g735450.t1.3	0.681503	1.78757	3.4334	1.78308	1.82043	0.721961	2.63818	4.32534	4.35953	3.39725	3.29456	2.23969
Cre17.g735500.t1.2	-0.401063	0.204543	2.19482	0.439406	-0.154547	0.000527	0.890848	1.85133	0.899005	1.00532	0.867035	0.899584
Cre17.g735550.t1.3	-0.323314	0.348142	2.18634	-0.359851	-2.20827	-0.944824	0.922945	0.269446	-0.340534	-0.807694	-1.87075	-1.23015
Cre17.g735650.t1.3	0.405416	-0.0224677	-0.447856	-1.95246	-1.38971	-0.385296	-0.592063	-0.24806	-0.93997	-2.28891	-1.24601	-1.5346
Cre17.g735700.t1.2	-0.091425	0.373474	2.61699	0.609035	0.340978	0.137105	0.818782	2.25256	2.88471	2.71226	2.86967	3.4511
Cre17.g735950.t1.2	0.266313	0.493229	2.95694	0.260859	0.289371	0.413814	1.02949	2.02632	2.13909	2.30978	2.17565	2.44931
Cre17.g737050.t1.2	0.217041	0.0497223	0.593519	0.954751	0.656717	0.0177142	0.329182	1.1612	2.12704	2.32378	1.82876	0.994325
Cre17.g737150.t1.3	-0.304041	-0.342392	-1.72132	-1.40776	-1.30632	-0.68019	-0.910452	-1.803	-1.52254	-2.1792	-1.7646	-0.872568
Cre17.g737300.t1.3	-0.0481164	-0.0324237	-1.31946	-1.12388	0.441847	0.787881	-0.541832	-0.686881	-1.84998	0.455064	1.26776	2.17609
Cre17.g741700.t1.3	-0.191107	-1.04959	-1.45131	-2.8603	-3.10526	-1.50709	-0.855349	-2.17208	-3.40563	-3.77018	-4.37242	-2.38891
Cre17.g741750.t1.3	0.185423	-0.185791	-0.711812	-1.33052	-1.0033	-0.540952	0.176585	-0.0905413	-0.900402	-2.26872	-1.68816	-1.10572
Cre17.g742128.t1.2	-0.44959	0.501424	2.50225	1.17588	0.968824	0.167805	1.04202	2.38325	2.14582	1.26486	1.23213	0.621792
g10038.t1	-0.388684	0.126838	-1.09618	-1.16982	-1.38962	-0.765367	0.137993	-0.425372	-4.10161	-2.56961	-1.91906	-0.597647
g10123.t1	0.138912	0.060578	-1.57454	-0.469318	-0.51822	-0.71684	-0.0390729	-0.955948	-3.81193	-0.971848	-1.51597	-1.03678
g10136.t1	0.383619	0.185377	1.75329	1.50645	1.16508	1.08726	0.0438475	1.96676	3.04258	2.46407	1.99929	2.10092
g10169.t1	-1.09168	-1.64795	-1.9023	-2.77846	-2.67502	-1.32591	-1.31895	-1.71057	-1.22494	-1.24152	-1.57193	-1.21141
g10181.t1	0.401822	0.315702	0.122194	0.0796231	0.327978	0.37024	0.178917	0.958834	1.02729	2.07738	2.62453	2.67152
g10244.t1	0.535182	1.0042	3.32391	2.58719	2.52424	2.06218	0.874639	3.03848	3.29171	3.67199	4.43712	2.98795
g10588.t1	-0.661554	0.299301	1.624	0.610091	-0.305405	-1.83951	1.4562	2.91089	0.648286	2.1122	1.87192	1.73036
g10592.t1	0.329419	0.220879	-0.0112858	-0.583739	-0.763121	-0.650159	0.036538	-0.137276	-2.88572	-1.39653	-1.43049	-1.57182
g10726.t1	0.114806	-0.059761	0.862029	0.735412	0.727093	0.432999	0.044822	0.989302	2.32271	1.99818	1.96025	1.65031
g10774.t1	0.39401	2.07649	3.84991	1.67424	1.91981	2.56316	2.95729	4.96196	3.81311	3.10457	2.90192	3.33214
g11061.t1	-0.745706	0.957341	4.27807	0.118575	-0.0667575	-0.394248	2.42385	4.37112	2.63497	2.26474	2.01865	1.79114
g11079.t1	0.675776	0.408712	-0.382058	-0.530062	-1.08376	-0.595357	0.432778	-0.170962	-1.9263	2.72606	1.53984	1.21096
g11098.t1	-0.0236124	-0.375347	0.647505	0.624446	0.778869	0.901922	-0.390319	0.0567289	-0.148007	2.10161	3.14237	4.08204
g11188.t1	-0.0856266	-0.545126	-0.961591	-0.275619	0.103848	0.0577858	-0.19017	-0.890635	-2.34398	-1.44223	-1.23668	-0.574277
g11256.t1	0.129353	-0.11232	1.53342	0.868047	0.77073	0.875779	0.442816	1.73577	2.17711	2.03619	2.04986	1.65992
g11310.t1	0.556237	-0.132811	0.340066	0.191522	0.28811	-0.1805	-0.248804	0.54242	2.5892	1.32847	1.47353	1.12202
g11430.t1	-0.117033	0.826252	2.70607	0.312455	0.362151	0.350506	1.14459	1.83602	1.17904	1.20418	0.798714	1.09475
g11454.t1	-0.133349	0.162376	0.611589	0.361958	0.101492	-0.15167	0.320621	1.69312	1.62255	1.71426	1.41675	2.27193
g11480.t1	-0.00412525	0.607042	2.11312	0.438466	1.10735	0.620891	0.512004	1.07682	-0.0597469	-1.38728	-3.08401	-5.06331
g11484.t1	-0.214091	-0.380783	1.9906	0.536208	-0.0393923	0.0278994	0.582272	2.40403	1.96689	1.64974	1.46303	0.871925
g11486.t1	-0.329797	0.620924	1.59774	0.374063	0.468506	0.125583	0.858369	1.18552	-0.042554	-2.71416	-3.74077	-2.76783
g11490.t1	-0.189252	-0.0787725	-0.266318	-0.276811	-1.14169	-0.889757	-0.136036	-1.33161	-2.83644	-2.16462	-2.917	-3.29629
g11496.t1	-0.166603	0.21383	2.14552	0.233205	0.355347	0.319364	1.00254	2.36161	2.16967	1.27404	1.06718	1.08567
g11512.t1	-0.374616	-0.29445	-0.959299	0.477722	-0.863907	-0.825299	-0.140403	-0.731761	-2.60138	-2.1184	-2.28635	-2.04488
g11536.t1	0.452885	0.5848	1.82138	0.658235	0.695637	0.785971	0.220509	1.69968	2.10312	1.20917	1.20043	0.612928
g11545.t1	0.0136304	-0.136483	-0.706579	-1.44131	-2.18129	-0.280107	-0.00253055	-0.0118308	-2.68882	-5.77137	-6.74775	-6.52356
g11546.t1	0.165544	0.445416	0.848546	0.0851899	-0.908788	-0.303295	0.393927	0.249036	-0.83148	-1.44465	-1.95299	-2.26807
g11550.t1	0.315728	0.329245	0.714074	-0.619832	-1.41803	-1.01801	0.266655	-0.192286	-1.1433	-0.74727	-2.90101	-1.65246
g11577.t1	-0.143236	0.100515	1.93175	1.23816	1.11414	0.706968	0.553488	0.79805	2.19041	2.78105	3.36261	4.13477
g11583.t1	-0.765957	0.442844	1.9017	3.88689	3.7987	3.39619	1.67675	1.58156	4.27508	5.00159	5.36646	7.39522
g11599.t1	-0.0624102	0.453088	2.06893	0.0529972	-0.208589	-0.0357977	0.444445	1.50222	1.4613	1.17083	0.903943	0.484985
g11604.t1	-1.05171	-0.698832	0.228046	-1.73799	-1.21792	-0.67971	0.232407	0.0934443	-4.64804	-3.99598	-4.01105	-4.23001
g11612.t1	-0.208416	-0.248303	0.784811	0.175399	0.449912	0.181135	0.382438	1.60497	2.58033	1.40693	1.20568	0.191331
g11622.t1	0.0730496	-0.187236	1.21042	0.559669	0.0727481	-0.755829	0.48464	1.85226	2.03413	2.19144	1.93826	1.52614
g11651.t1	0.105563	0.490033	1.51988	0.219537	-0.765342	-0.373755	0.71571	0.876615	-0.383136	-2.30579	-3.21289	-4.36967
g11659.t1	-0.382717	-0.443381	1.15237	0.584003	0.48995	0.394915	-0.284125	1.80319	2.05506	1.32014	1.69728	1.01279
g11677.t1	0.401981	0.613003	2.25365	0.65007	0.706457	0.376241	1.14785	2.81028	2.70259	1.48546	1.35157	0.493423
g11681.t1	0.240306	-0.103258	0.994369	0.835257	0.408748	-0.264259	0.256757	1.62564	1.01477	1.8201	1.69453	2.05538
g11691.t1	-0.638313	0.209743	1.15769	-0.719477	-0.321993	-0.297006	0.666439	1.34655	-0.488513	-1.3497	-1.45832	-2.56437
g11692.t1	-1.09563	0.120726	1.15931	-1.64563	-1.90623	-0.86548	0.0813584	0.190373	-1.77694	-4.6767	-3.70508	-5.07043
g11693.t1	-0.907149	-0.152251	1.28333	-1.65886	-1.47551	-0.545648	0.00723364	0.362445	-1.9658	-2.95934	-3.30464	-3.74866
g11701.t1	-0.829116	-0.469553	1.05916	-2.38052	-1.51365	-1.50946	-0.0846441	0.183009	-2.28075	-2.21522	-2.12803	-1.8477
g11702.t1	-0.80619	0.0235509	0.904049	-1.89915	-1.90178	-2.00298	0.0808387	0.268527	-2.54106	-2.27501	-2.29733	-1.57116
g11754.t1	-0.80532	0.438321	0.828743	-0.131818	-0.309898	-0.0842284	-0.16984	-1.43365	-4.24325	-2.60179	-2.32597	-4.41773
g11889.t1	0.167284	0.174932	-0.698859	-0.337858	-1.01167	-0.141321	0.375808	-1.03656	-3.33256	-1.51992	-1.60335	-1.24863
g11967.t1	0.906552	0.649318	1.26126	0.671029	0.0722259	0.268747	0.316828	0.357594	-1.49219	-1.03296	-1.80261	-2.19891
g11990.t1	-0.0661799	0.183253	2.30376	0.202442	0.305969	0.576642	0.216995	2.00703	1.97032	1.17096	0.941497	-1.53171
g12210.t1	-0.407245	-0.89132	0.433103	-0.235833	0.0736447	0.940883	-0.579252	0.476523	-0.241105	-1.1129	-0.923677	-5.12474
g12249.t1	0.118271	0.169085	1.05758	0.390195	0.809309	0.965592	-0.227605	-0.153581	0.799914	2.26719	2.446	3.12455
g12274.t1	0.805653	0.398005	0.0218204	1.19635	1.2606	0.549553	-0.00577634	0.740045	2.55425	1.9222	1.57068	1.51441
g1239.t1	-0.37412	0.468147	0.813583	-0.561924	-0.567066	-0.0265915	0.54746	0.587373	-1.48905	-2.25592	-1.92617	-1.89488
g12401.t1	-0.809607	0.655149	3.30651	-0.60009	-0.263589	1.42872	0.837952	2.02951	-1.62549	-3.25594	-2.45431	-3.47903
g12571.t1	-0.199458	-0.32991	-1.0226	-0.482275	-1.96374	-2.15066	-1.60048	-1.129	-2.83119	-2.18244	-2.87174	-1.5533
g1261.t1	0.424498	0.702693	2.99651	1.57234	0.887931	0.508648	1.41172	2.70691	2.82353	2.18976	1.8983	1.28084
g12785.t1	-1.26129	-1.69134	-0.60622	-2.47676	-2.50831	-1.3376	-0.404314	-0.577371	-3.08382	-3.03221	-3.47503	-1.78318
g1281.t1	0.0478741	0.0477024	-1.78486	-1.02133	-0.821008	-0.786916	-0.596152	-2.23168	-3.76917	-1.39979	-1.19108	-1.4236
g12927.t1	0.0873597	-0.174258	-1.20473	-0.380491	-0.717726	-0.63013	-0.108888	-0.986257	-3.64757	-1.54617	-1.49601	-1.80805
g13203.t1	0.0775788	0.0600151	-0.992087	-0.410907	-1.05553	-1.12057	-0.00986282	-0.926764	-3.00441	-1.29537	-1.52076	-1.3192
g13210.t1	-0.134756	0.798696	3.61552	3.37649	3.23497	2.37321	1.04715	3.53231	3.79797	3.4652	3.58551	4.52157
g13219.t1	-0.0245521	-0.325154	-2.11202	0.0733055	-0.577402	-0.401767	-0.383089	-1.2261	-2.20095	-1.06601	-0.907317	-1.13593
g13341.t1	-0.114995	1.95306	4.96433	2.17562	2.17601	1.36127	2.54395	3.97499	2.64814	2.04305	2.0983	1.93337
g13364.t1	-0.92337	-1.17437	-2.01167	-2.5182	-2.30316	-1.07687	-0.517322	-1.34329	-0.866009	-1.63783	-1.99618	-1.77143
g13800.t1	-0.204275	0.0536988	-1.31833	-0.419619	-0.94562	-0.341866	-0.394201	-1.11526	-2.62454	-1.68701	-1.86325	-0.929486
g13808.t1	-0.0563191	-0.213355	0.0789819	1.56932	0.897319	1.38051	0.426409	0.805142	1.04916	3.5724	4.03285	4.4718
g13812.t1	-0.110203	0.702949	2.94251	0.391246	0.534868	0.462575	1.09815	3.00057	2.54364	1.64236	1.50988	1.12636
g13819.t1	-0.328699	0.60741	1.37441	-0.28311	-0.404975	-0.0344583	0.592738	1.13721	-0.723749	-1.61747	-2.06318	-2.41755
g13935.t1	0.292263	0.0796877	-1.00479	-0.118402	-0.73894	-0.601217	0.044238	-1.67273	-4.45654	-1.32503	-1.16755	-0.76999
g140.t1	-0.43398	-0.64095	-1.85801	-0.49147	-1.14	-0.692453	-0.718133	-1.53654	-3.28508	-2.00121	-1.65462	-1.26887
g14089.t1	-0.625753	0.133686	0.985806	1.54321	1.55446	1.42652	0.221412	1.09305	1.5254	1.9086	2.24392	1.07694
g14156.t1	-0.0311224	-0.270552	0.887279	0.591735	0.997249	0.738247	0.1859	1.6873	2.12905	1.92326	2.24836	1.94382
g14166.t1	0.599374	-0.249812	0.831312	3.06809	2.14368	2.32919	0.0257663	1.15304	1.68731	1.76531	1.98859	3.48074
g14189.t1	-0.291578	0.372771	2.96181	1.05673	1.44856	0.733313	1.08046	2.29879	2.60688	2.25278	2.14596	2.34278
g14626.t1	-0.326392	-0.307324	-1.49958	-1.48494	-1.35	-0.762343	-0.57649	-1.59308	-3.82205	-3.90633	-5.07385	-3.83376
g14721.t1	-0.493157	0.0817986	2.25048	-0.123206	-0.332701	-1.1068	1.08347	2.86521	1.23993	1.61549	1.3654	1.92885
g1489.t1	-0.100325	-0.787836	0.877583	0.813072	1.19353	1.19664	-0.456022	0.869738	2.12843	2.36542	2.12228	2.47957
g14958.t1	0.270719	-0.79924	-2.37689	-0.643634	-0.109279	0.960187	-0.666923	-1.1287	-3.5885	-3.33587	-2.62888	-1.87082
g15030.t1	-0.121096	0.49072	0.997064	1.45825	2.06162	1.14812	0.477106	0.0637699	0.710912	1.32511	1.49631	0.99764
g15069.t1	0.136347	0.548116	2.89306	1.95353	1.74511	0.290559	1.28798	2.79154	3.1278	2.69659	2.36165	1.14913
g15070.t1	-0.0570026	-0.100649	0.89897	0.806677	1.19756	0.862642	0.40774	1.63212	2.68137	1.16345	1.21517	0.65905
g15100.t1	-1.0363	-0.951092	-1.47423	-1.16287	-0.90637	-1.18158	-0.117632	-0.264198	-0.666658	-1.86828	-2.55576	-2.19887
g15101.t1	-0.207843	-0.124826	1.28906	-0.675468	-0.503327	-0.853114	-0.191232	-0.547029	-1.1605	-0.852912	-2.69074	-1.97056
g15141.t1	0.0125808	0.590886	3.28512	0.670888	0.927024	0.526651	0.65846	2.28415	1.70674	1.20216	1.39851	1.66739
g15201.t1	-0.022403	-0.205131	1.90098	0.720719	1.00501	0.456711	0.443556	1.91094	2.70617	1.29005	0.995721	0.603025
g15296.t1	-0.289716	-0.914602	-0.21911	0.0826707	0.30758	0.378092	-2.18948	-0.731083	0.025962	0.554499	0.655292	0.247289
g15359.t1	0.0614755	-0.224828	0.361751	1.77708	1.60121	0.412775	0.571022	1.12968	2.79484	3.32383	3.08675	2.57932
g15457.t1	0.44126	0.969301	2.08165	-2.21653	-1.55178	-1.23318	0.834143	1.80797	0.937239	-2.83856	-2.7553	-1.14656
g15482.t1	0.0635095	-0.0347092	-1.61174	-0.830253	-0.875065	-1.16458	-0.274078	-0.45025	-2.59066	-2.41356	-1.89651	-1.46092
g15590.t1	-0.208012	-0.167543	-0.945433	-0.421146	-0.866556	-0.794697	-0.420205	-0.54429	-2.83247	-1.13587	-1.39927	-1.15664
g15591.t1	-0.138271	0.180038	1.68906	0.100305	0.271137	0.510368	0.536268	1.18027	0.663142	1.34967	1.57654	2.28973
g15714.t1	0.0044811	-0.451992	-1.88614	-0.0696417	-0.680719	-0.344581	-0.340329	-1.86768	-5.77166	-2.42236	-2.01988	-0.88786
g15736.t1	-0.117817	1.00455	2.75794	1.85459	2.72259	1.62559	0.478054	2.44174	3.19168	2.51108	2.48777	1.20661
g1614.t1	-0.0246482	0.192071	0.287442	-0.0940301	-0.82142	-0.762442	-0.127143	-0.779896	-2.13903	-1.01853	-1.36911	-1.45851
g16149.t1	0.126616	0.892385	2.88397	0.62423	0.751079	0.348804	1.14995	2.54811	2.05233	1.18372	1.10099	0.637898
g16156.t1	-0.427006	-0.759635	-0.0625767	-1.83396	-3.23597	1.11673	-0.437644	-1.10915	-3.8234	-4.19679	-2.61861	-2.97107
g16158.t1	0.422174	0.181889	0.686032	-1.0921	-0.873187	0.834678	0.132082	0.363497	-0.915094	-2.09214	-1.79183	-1.68502
g16160.t1	-0.105929	0.968562	3.54934	2.60636	1.93413	1.15019	0.784036	2.33468	3.13506	3.17033	3.32455	1.26469
g16307.t1	-1.57321	0.834812	-1.06154	-0.101741	-1.8505	-0.848805	0.36479	-3.13794	-5.5463	-5.94	-4.99083	-5.72954
g16374.t1	-0.127255	0.23386	0.482396	0.915387	0.692939	-0.394366	0.114906	0.269621	0.990802	1.99626	2.02579	2.48838
g16616.t1	0.00122072	1.07583	3.76505	0.812022	2.03131	0.914697	2.21722	4.23854	4.42097	3.38593	3.31653	2.27875
g16698.t1	0.850303	0.90066	2.1365	1.24019	1.21135	0.935648	0.594379	1.36588	1.08122	1.05267	1.78972	1.79219
g16704.t1	-0.607023	-0.687188	-0.189403	-1.27865	-1.35824	-0.102493	-0.789771	-1.55071	-5.67372	-5.45303	-4.59901	-4.40433
g16708.t1	0.245961	-0.206705	2.08063	1.45731	0.879174	1.1401	0.0827853	1.58674	2.20598	3.73215	4.16562	4.53357
g16712.t1	-0.0707964	-0.341211	0.391147	0.182061	0.103809	-0.582821	-0.0193303	0.812077	1.36879	2.19931	1.80817	2.01535
g16723.t1	-0.133199	0.357982	2.37969	-0.0893924	-0.663409	-0.305585	0.793392	1.69951	1.96603	0.867183	1.14138	1.1555
g16727.t1	-0.217597	-0.212801	-1.04016	-1.6895	-1.57812	-1.51609	-0.174918	-0.337332	-0.179797	-2.5178	-5.01335	-2.32168
g16779.t1	0.211754	0.189869	-1.48421	-0.596675	-0.132662	-0.329664	-0.258026	-2.56358	-5.01388	-0.818542	-1.652	-0.643399
g16791.t1	-0.970162	-0.932949	2.70306	0.518711	0.129124	-0.23076	0.24529	2.76836	2.5621	1.7997	1.64031	1.68788
g16796.t1	0.315372	0.486221	2.18993	0.931569	1.05735	0.793182	0.962291	1.90698	2.08714	1.09356	1.10866	1.04458
g16805.t1	0.243749	0.348122	2.65034	1.00628	0.992736	-0.0444893	0.696102	2.43	3.07887	1.81864	1.74461	1.5136
g16820.t1	-0.275207	-0.378174	1.2662	-0.196193	-0.0526943	-0.0255864	0.0599938	0.914608	2.11303	0.715382	0.863131	0.939569
g16837.t1	0.255537	0.588066	-0.38279	-0.757416	-0.999406	-0.322084	0.265005	-0.257819	-2.18713	-1.32545	-1.79712	-1.55285
g16843.t1	-0.0188321	0.198548	-0.10813	0.327058	-0.0416886	0.543037	0.0475298	-0.863167	-2.43354	-1.21744	-1.01578	-1.20007
g16875.t1	0.12378	0.962157	1.92079	0.128274	-0.5815	-0.260523	0.927263	1.16467	-0.0623054	-1.38171	-2.14668	-2.99121
g17455.t1	-0.133021	-0.312507	-1.4588	-0.269242	-0.806522	-0.287269	-0.276405	-1.26754	-2.87127	-1.32337	-1.0475	-0.747046
g17537.t1	-0.269229	0.310043	2.45464	-0.135992	0.0816723	-0.15177	1.006	1.80963	0.334144	1.31789	0.909939	1.22165
g1771.t1	0.018766	2.24442	4.31767	0.697485	0.357616	-1.17348	3.34154	4.6369	3.94634	3.19416	2.6411	2.77005
g17766.t1	-0.102779	-0.951907	0.463855	0.800916	0.688896	0.528871	-0.818033	1.11881	2.20315	1.41684	1.38815	1.15218
g17841.t1	0.351222	1.01422	2.8823	0.941242	0.626114	0.511805	1.41336	2.52197	1.8294	1.45594	1.45443	2.45185
g17846.t1	-0.266014	-0.190574	-0.23838	-2.34521	-2.69769	-2.14995	0.261278	-1.35656	-3.14804	-6.66893	-4.22451	-1.85056
g1786.t1	0.482237	0.261004	0.315036	0.450194	0.49354	0.609458	-0.118621	0.181614	0.126848	1.32297	1.4759	2.20635
g17986.t1	-0.102825	-0.220857	0.637872	0.335904	-0.0641293	-0.447403	0.378275	0.554439	0.740134	2.19519	1.22991	1.04891
g18016.t1	-0.0593203	0.00599086	-1.27491	-1.13123	-0.883207	-1.17059	-0.543174	-0.944003	-3.26342	-1.39756	-1.17968	-0.53706
g18061.t1	0.705663	0.446223	0.445925	-0.357207	-0.56975	-0.649203	-0.392332	-0.758395	-1.97523	-2.4589	-2.723	-2.23501
g18082.t1	0.0424697	-0.479072	-1.74232	-6.2847	-3.43885	3.0491	-0.4955	-0.802029	-3.88528	-7.40508	-7.41835	-5.36478
g18091.t1	-0.541543	1.78342	4.60465	1.1928	1.43608	1.10326	2.88722	4.87384	3.27922	2.76258	3.15067	3.1611
g18111.t1	0.260551	-0.222646	-0.810454	-2.09453	-1.36397	-0.923432	-0.42063	-0.208477	-1.69431	-2.6675	-2.61519	-2.47039
g18117.t1	-0.23545	-0.264239	-0.549801	-0.238915	-0.474511	-0.123398	-0.155012	-0.382665	-1.71532	-2.5768	-3.17645	-4.75798
g18126.t1	0.2211	0.0127809	0.493908	0.866573	1.23566	0.666852	0.395794	0.910088	2.21148	2.50163	2.17022	1.69345
g18143.t1	-0.26636	0.373877	-0.770889	-1.08051	-1.66616	-0.820861	0.256332	-1.13209	-4.06189	-2.6249	-2.88041	-2.6442
g18221.t1	-0.106362	-1.446	-1.48203	-0.443679	-0.41556	0.354982	-1.99861	-3.08121	0.449536	1.23014	1.44573	2.12445
g18265.t1	0.697454	0.683429	2.30975	0.851234	1.14874	1.70659	0.904181	2.12441	3.00058	2.42921	1.85936	1.54624
g18268.t1	0.0510994	-0.101008	-0.541266	-9.36894	-7.15516	1.97772	-0.0505472	-0.430839	-2.52723	-9.52618	-8.5783	-6.16485
g18289.t1	0.340403	0.195394	-0.87521	-0.538545	-0.869567	-0.486799	-0.0778971	-0.642499	-5.17685	-2.06721	-1.35132	-1.60672
g18368.t1	0.889359	-0.151662	0.639642	-3.26316	-1.07126	3.20703	-0.656009	-0.135624	-1.65765	-5.80264	-5.81635	-5.59132
g18403.t1	-0.583924	0.149148	-1.37977	-2.07235	-2.10082	-0.694324	-0.277838	-0.927019	-1.56879	-3.28294	-2.33983	-1.95639
g18407.t1	0.27875	0.136798	-0.512144	-0.373963	-0.653382	-0.724557	-0.38031	-0.785068	-2.48375	-1.7833	-1.86195	-1.1739
g1845.t1	0.12654	0.071639	-1.22193	-1.04841	-0.709038	-0.867432	-0.0886913	-0.993462	-3.59428	-1.65509	-1.31995	-0.949275
g1846.t1	-0.234868	0.452713	1.29776	-0.28534	-0.866981	-0.9217	0.837418	0.990836	-0.606007	-1.05749	-1.74106	-2.76744
g1850.t1	-0.282177	0.526834	3.08756	0.68626	0.779115	-0.49065	1.65302	3.0785	3.64459	2.77578	1.8371	1.16462
g1851.t1	-0.35361	0.852756	2.88769	-0.291815	-0.153683	-0.0176686	1.75928	3.15378	2.1504	1.53397	1.29433	0.822087
g1861.t1	-0.533103	1.86105	4.11445	0.0211586	0.402057	0.34085	3.05465	3.8954	2.70091	2.6375	2.35576	-3.8479
g1872.t1	0.0974401	-0.121265	0.59716	0.972229	0.828393	0.635627	-0.225537	0.901807	2.01843	1.3538	1.46513	1.39859
g1877.t1	0.113993	1.17032	3.49178	1.33716	1.12376	0.652411	1.75396	3.44414	2.6496	1.39293	1.03027	0.620904
g1887.t1	-0.440248	-1.0105	-1.79645	0.479827	0.944648	1.17818	-0.909795	-2.27369	-2.19428	0.688535	1.29237	2.00644
g1900.t1	0.254913	0.307678	-1.15797	-0.651609	-0.538184	-0.419532	0.0364294	-0.765753	-2.56303	-1.64842	-1.10633	-0.657465
g1905.t1	-0.235852	-0.39329	-0.599676	-0.740369	-1.71414	-0.712879	-0.620856	-1.30854	-2.30075	-2.43012	-3.69403	-3.06505
g1919.t1	0.406399	0.089523	-0.412403	-0.572309	-0.574387	-0.382451	0.0564252	-0.168204	-2.13687	-1.12385	-0.966881	-1.19422
g2033.t1	-0.697103	1.04214	2.90059	0.361486	-0.136871	0.439301	1.08791	1.54391	-0.158048	0.779859	0.975381	1.59106
g2270.t1	0.372189	0.784749	2.3492	1.1921	1.21157	1.2695	0.269461	1.4889	0.691285	1.42878	1.54025	1.70074
g241.t1	0.798993	2.06861	3.55731	1.63939	2.38268	1.83023	2.18466	3.79796	3.26779	2.0319	2.01616	1.14584
g244.t1	-0.319027	-0.40109	1.87495	1.13101	0.326163	0.887346	-0.213238	2.356	2.44831	2.03668	2.22474	1.74451
g2635.t1	-0.301265	-0.91428	-1.08386	-0.470052	-0.824128	-0.817494	-0.413946	-0.94212	-2.55501	-1.05818	-0.973048	-0.862967
g270.t1	-0.289491	1.21045	1.97958	-2.77686	-1.27632	1.39222	1.04915	0.783264	-1.12534	-3.83303	-3.84262	-3.10074
g2723.t1	0.190656	0.309193	-0.910672	-0.752929	-0.624405	-0.505811	0.435468	-0.369442	-5.36299	-1.61416	-1.42422	-2.24756
g2736.t1	-0.0950662	0.19663	1.49727	-0.508398	-0.439064	-0.316885	0.260008	0.482334	-0.588541	-1.52566	-1.60031	-2.73445
g2757.t1	-0.034229	-0.620056	-1.76119	-2.50767	-0.916607	-0.829343	-0.647705	-1.37538	-1.87604	-2.7509	-1.72881	-1.84704
g2766.t1	-0.519262	1.82074	4.34836	-1.2436	-1.07658	0.145872	1.30649	2.51853	1.49318	0.973409	1.86953	2.83292
g286.t1	-0.404189	0.436629	2.62377	0.310472	0.132158	0.358467	0.725171	1.84362	1.75887	0.785577	0.711987	0.766178
g2862.t1	-0.949742	-1.00555	-1.86248	-2.50237	-1.83609	-1.58242	-0.135615	-0.223469	-0.710112	-3.2832	-3.14216	-1.42811
g2863.t1	-0.557068	-0.986351	-1.94377	-0.868281	-1.50965	-1.22289	-1.06857	-1.79142	-1.65154	-0.521554	-2.00768	-1.69174
g2867.t1	0.408969	1.07281	2.80087	1.29482	1.23057	0.922416	1.18455	2.20074	1.6364	1.84022	1.33909	0.570066
g2868.t1	-0.00601163	0.755581	2.76716	0.860433	0.67462	0.365905	1.32505	2.08537	1.76281	1.66986	1.42824	1.31562
g2892.t1	0.315227	0.776381	1.73253	-0.760698	-0.369987	-0.112702	0.356131	0.818308	-0.397471	-2.38612	-1.82612	-1.9958
g2904.t1	-0.0455317	-0.173806	-2.11473	-0.43896	0.178644	0.11083	-0.000117	-0.309113	0.519476	0.447964	0.631094	-0.537069
g2911.t1	-0.130988	0.514811	2.96914	0.655705	0.872529	0.835524	1.18347	2.77158	2.03497	1.68778	1.77348	1.98526
g2925.t1	0.356065	0.266274	1.72874	0.800853	0.666628	0.171705	0.151196	2.04094	2.8278	2.2346	1.75315	1.79505
g2927.t1	0.203135	1.94929	5.44726	2.0213	2.38835	2.56494	1.90858	4.44725	5.19418	3.84211	3.78642	3.63612
g2933.t1	-0.473563	0.998454	2.04552	-0.545553	0.102242	-0.322234	0.917658	0.843276	-2.61397	0.363998	1.25439	2.0603
g2934.t1	-0.239818	1.39859	2.51414	-0.0206072	-0.124615	0.0360099	1.53662	1.46904	0.0271552	-0.377006	-1.18776	-1.19194
g2941.t1	-0.152062	0.859973	2.55055	0.388938	0.915726	0.322606	1.28606	2.34593	1.72613	1.01285	1.39629	1.56493
g2944.t1	0.671685	-0.23712	0.717561	2.34034	2.23226	0.713628	0.326492	1.07655	2.15233	2.31417	2.3	1.4742
g2947.t1	-0.0769534	-0.556451	0.245317	1.34172	1.76876	1.59101	-0.0452235	0.387157	1.10071	1.89079	1.72378	2.01959
g2956.t1	0.475394	0.326806	2.13001	-0.542334	-0.721647	-0.147211	0.126442	0.63212	-0.99048	-0.873393	-1.33583	-1.70251
g2963.t1	-0.0669905	0.119941	-0.919263	-0.426532	-0.475731	-0.323196	-0.349276	-1.35094	-2.59888	-0.460764	-0.889512	-0.46463
g2971.t1	0.203692	0.400761	0.049187	0.105124	-0.676527	-0.559574	0.620498	-0.212114	-1.87786	-1.21004	-2.35015	-1.48009
g2990.t1	-0.0597825	0.794588	3.3551	0.813043	0.776441	0.496776	1.84405	3.51818	3.37845	1.21872	1.24931	0.653502
g2991.t1	0.146288	0.475307	1.43031	0.560732	0.779363	0.215396	0.452159	1.36104	2.19183	1.49024	1.34062	1.2041
g3642.t1	-0.935212	-0.601875	0.727332	-0.873999	-0.444993	-0.573283	-0.31324	-0.00130644	-2.27129	-1.14826	-1.60646	-1.84165
g3654.t1	0.307697	0.309921	1.26778	0.283449	0.205355	-1.06058	1.40752	2.11048	1.44655	2.03348	1.96121	3.07924
g3724.t1	0.291306	-0.0205442	-1.79166	-0.487569	-0.456286	-0.515312	-0.617348	-2.14323	-4.94069	-1.32935	-1.33805	-1.28963
g385.t1	0.040079	-0.0115994	1.20777	0.807067	0.252005	-0.691237	-0.204456	1.03112	1.41325	2.68082	2.65436	3.01718
g393.t1	-0.00260934	0.253964	-1.01112	-0.501479	-0.566457	-0.586493	0.0887757	-0.372963	-2.13055	-0.962869	-1.01421	-0.964028
g4186.t1	-0.0449746	-1.0476	0.632124	0.824857	0.953507	0.485887	-0.200657	1.71872	2.14459	1.7521	2.02924	1.42327
g4375.t1	-0.197034	0.240509	-0.230015	-0.445926	-1.13558	-0.488044	0.218301	-0.688203	-3.01141	-1.99585	-1.26869	-0.990321
g4407.t1	0.253853	-0.0160207	-1.14193	1.19705	1.00718	1.09222	-0.890498	-2.30387	-1.43189	1.34543	1.23358	0.870939
g4462.t1	0.211331	-0.117013	1.12923	1.64123	1.21174	-0.203413	0.529535	1.88522	3.23146	3.9856	3.17537	1.53418
g4469.t1	-0.529071	0.553276	2.78529	0.219159	0.0890484	-0.701228	1.56095	3.13396	2.14849	1.61541	1.49377	1.36812
g4477.t1	-0.544173	0.62731	1.21436	-1.34209	-1.31159	-0.696474	0.558189	0.325865	-3.65228	-1.42854	-1.61141	-2.69377
g4486.t1	-0.813509	-0.996796	-1.68398	-1.86889	-2.18239	-1.24176	-0.585797	-2.53955	-1.38103	-1.90951	-1.91489	-1.99679
g4503.t1	-1.15276	-1.10292	1.87533	2.71386	2.32301	1.45681	-1.88904	0.628573	1.08534	2.06417	2.18561	1.56971
g4534.t1	0.167993	-0.380448	1.45239	0.9607	1.20641	0.75512	0.106408	1.29318	1.50421	2.14145	1.78833	1.48148
g4542.t1	-0.311664	0.808551	2.82213	0.3366	0.28419	0.468281	1.64059	3.65302	3.0479	2.07692	1.92547	1.49473
g4688.t1	-0.0530277	0.184061	3.05824	0.739535	0.940043	1.03887	0.244664	2.18436	2.18071	3.22952	3.28587	3.98192
g4890.t1	-0.478104	0.201726	2.46514	0.319924	0.471429	0.242548	0.618458	2.237	2.41359	1.14018	1.17223	1.36277
g4911.t1	-0.567712	-0.215063	-0.274807	-2.07618	-2.06333	-1.33523	-0.971841	-1.4961	-2.51067	-1.43804	-1.48747	-1.95752
g5026.t1	0.0213311	0.199352	2.50905	0.646813	0.285864	0.0248785	0.874683	2.5416	2.1982	1.50518	1.12735	1.24082
g5036.t1	-0.266996	0.0532654	-0.691394	-1.1887	-1.54495	-1.0315	-0.198998	-0.814462	-3.7905	-1.5523	-1.45804	-1.13395
g5038.t1	-0.329964	1.48412	3.74649	0.111042	0.0455021	0.265061	1.96179	2.98755	1.39424	0.666036	0.67154	0.282906
g5042.t1	-0.119567	-0.770652	-1.27745	-0.107887	-0.292544	0.108591	-0.804673	-1.31606	-2.11656	-1.39407	-1.48816	-1.88614
g5062.t1	0.14247	0.398908	3.14555	-0.348562	-0.400128	-0.220396	0.387048	2.09992	1.74647	1.56287	1.47029	1.74873
g5063.t1	0.187071	0.919228	2.9514	0.598096	0.782382	0.558929	1.11204	2.92907	2.1569	2.19791	1.75274	1.64473
g5122.t1	0.0396362	-0.0669176	0.125635	-1.72724	-1.28351	0.582407	0.188862	0.0498256	-1.23363	-2.17495	-1.2773	-0.0905476
g5203.t1	-0.0172509	-0.250478	2.30697	1.28965	0.881163	0.934028	-0.232132	1.55086	1.98537	1.52576	1.34054	0.602257
g5213.t1	-0.141471	1.32669	4.69656	0.471389	0.606841	0.255814	1.53434	3.8337	1.81715	2.47506	2.65351	3.40593
g5275.t1	0.404887	0.6734	3.82049	0.859132	0.456513	0.830005	0.643638	2.85401	2.37103	1.3396	1.21063	1.09934
g5357.t1	-0.243382	-0.228958	-1.97504	-0.0648606	-0.355572	-0.397761	-0.185795	-1.48541	-3.09329	-1.20325	-1.03622	-1.23795
g5380.t1	-0.160872	1.27865	4.0807	-0.583809	-1.09289	-1.59881	2.50607	3.54488	-0.0994385	2.61008	1.7254	2.29238
g546.t1	1.01128	1.20374	1.08632	0.652312	1.44771	1.40267	0.862221	0.739996	1.07858	2.33912	2.20311	1.65316
g5672.t1	-0.375196	-0.520818	1.34253	0.525162	0.513449	0.47379	0.248074	2.04251	2.08242	1.76143	1.45092	0.666994
g5804.t1	0.0712393	0.146554	0.0860285	0.496061	0.876071	0.462699	0.282543	-0.242533	0.554633	1.78457	2.32065	2.63608
g5976.t1	-0.139604	0.810695	2.56498	0.556765	0.546593	0.382504	1.75766	2.60132	2.02267	1.28936	0.953151	-0.120873
g6035.t1	-0.578276	0.338925	2.28905	1.29109	1.48537	0.945064	0.442075	1.34965	0.599507	1.4109	1.39011	1.12686
g6068.t1	-1.17287	0.595858	1.91607	-1.93877	-0.816211	-0.380362	0.511328	1.02006	-2.1844	-2.17254	-1.49678	-1.27444
g6210.t1	0.0338026	0.0606714	-0.996068	-0.789229	-1.43366	-1.36072	0.0540976	-1.09708	-3.59208	-1.55045	-1.18876	-1.71392
g6244.t1	-0.208531	-0.0517064	-0.042562	0.478018	0.406797	0.00110434	-0.281853	0.0731737	0.547185	1.18606	1.30078	2.35974
g6262.t1	-0.204127	1.71198	3.55683	0.480007	0.200222	0.375882	2.24054	3.50679	2.31955	1.32818	1.05369	0.136241
g6269.t1	-0.541188	0.144659	-0.724958	-0.293496	-1.481	-0.147382	0.358553	-1.0779	-1.9451	-2.54525	-3.57514	-2.19106
g6285.t1	-0.353439	0.440273	2.02772	0.0206153	-0.0287809	0.274522	1.14211	2.45301	2.1497	1.36165	1.19637	0.27935
g6287.t1	-0.0120679	0.28744	-0.571719	-0.1709	-0.720962	-1.07882	0.231347	-0.722615	-2.96739	-1.09395	-1.14164	-0.772228
g6288.t1	-0.0396816	0.156743	1.65375	0.746734	0.8761	0.662669	0.177609	0.860699	1.52546	2.28674	2.7056	3.59192
g6290.t1	-0.107433	-0.0231331	-0.643971	-0.364793	-0.559496	-0.0434123	-0.0942393	-0.329854	-2.82978	-1.58698	-1.28068	-1.44123
g6299.t1	-0.0885585	-0.702135	-0.871862	-1.58956	-2.37895	-1.38357	-0.852607	-0.456537	-1.40772	-1.99222	-1.83347	-0.663639
g6300.t1	0.00199315	1.20382	3.58249	0.3816	0.665185	0.427604	1.89465	3.62446	2.70688	2.4349	2.36741	3.38706
g6308.t1	-0.145139	0.294273	2.22705	0.0534588	-0.00524404	0.350022	0.812202	2.04572	0.973505	1.03233	1.29552	0.0124959
g6309.t1	-0.456704	2.08038	5.10471	-0.0861046	0.200534	0.495526	2.15702	3.86503	0.878229	0.695335	1.68107	-0.0881307
g6318.t1	0.116018	-0.12694	-1.14309	-0.800406	-1.17457	-0.882555	-0.63849	-2.20326	-7.49415	-1.40443	-1.59279	-2.10749
g6328.t1	0.302328	-0.0444746	0.72729	0.759224	0.658736	0.531516	0.379921	0.901952	1.1764	1.43616	1.94114	2.67945
g6342.t1	0.687613	-0.227823	-1.71944	-2.13622	-1.13688	-0.211587	-0.688227	-1.90251	-2.40392	-2.3806	-2.74243	-1.08081
g6346.t1	-0.601928	1.59194	4.08566	1.25619	1.10412	1.10504	2.23887	3.35378	1.2394	2.27746	2.53694	2.56482
g6371.t1	-0.4726	-0.779004	-0.834583	-0.493895	-0.22361	-0.78486	-0.609591	-1.435	-3.17822	-1.32355	-1.58938	-1.20335
g6387.t1	-0.140687	0.969254	2.69263	2.59782	2.39929	1.38671	1.46558	2.88272	4.24804	3.02521	3.1499	2.33541
g6388.t1	-0.00663714	1.03515	3.75618	2.09694	1.46817	0.851391	1.79105	3.18359	3.12174	2.6151	2.55093	2.02009
g6412.t1	1.08541	0.907259	1.78883	0.301292	1.27781	2.158	-0.0460738	1.17581	0.874991	1.13634	2.02399	2.91395
g6413.t1	-0.264385	-0.6115	1.91819	1.01416	0.934978	1.11409	0.0258398	1.98765	2.87758	1.76046	1.79117	1.90834
g6578.t1	-0.0691883	-0.387822	-0.677474	-2.37901	-2.37445	-0.769813	-0.458553	-0.713284	-0.504005	-2.70899	-1.68029	-1.02825
g6604.t1	-0.141741	0.775003	2.32424	0.499998	0.35405	0.111618	1.14637	2.12851	2.06164	0.924675	0.777825	0.831043
g6676.t1	1.00191	5.17666	8.11846	3.78776	4.60698	3.95007	5.21145	6.64909	5.45471	6.14581	6.72774	7.91993
g6721.t1	-2.59881	-2.01681	0.247098	-1.53544	-0.797023	-0.339324	-0.248172	0.367486	-5.30758	-1.91508	-2.34916	-1.97386
g6771.t1	-0.36065	-0.896349	0.227058	0.0734015	0.773255	4.52652	-0.231081	-0.311147	-0.174026	0.161858	1.74591	4.76265
g6782.t1	0.37229	0.919601	3.00236	1.72864	1.38769	0.485934	1.46593	4.54668	4.9798	3.62321	3.82997	4.91688
g6920.t1	-0.151803	-0.243559	-0.702319	-0.850793	-0.657293	-0.100868	-0.205291	-0.463797	-2.64667	-2.57845	-1.82431	-1.29978
g7229.t1	-0.154275	0.393537	2.11431	0.0404007	0.245207	0.0582039	1.03724	1.96528	1.66943	0.867295	0.92507	0.471452
g7247.t1	0.0143243	-0.899355	-2.12902	-2.29597	-1.44355	-0.871186	-1.06519	-1.29074	-1.37166	-3.1001	-1.7463	-1.70978
g7252.t1	-0.0938674	-0.141662	-1.97804	-0.365094	-0.623358	-0.560303	-0.143505	-1.77756	-3.37841	-1.14595	-0.961638	-0.792058
g7541.t1	-0.824493	0.170464	2.33489	0.763038	0.610681	0.139752	1.13383	2.22288	2.23316	-0.744638	-1.108	-2.66601
g7553.t1	-0.038441	-0.218484	3.40213	0.745163	0.615334	0.840323	0.438166	2.78971	2.92577	1.84138	1.52339	0.990897
g7554.t1	0.300438	0.314513	2.2475	0.315324	0.433385	0.538371	0.0773195	1.99173	1.78239	1.22714	1.02287	0.987287
g7556.t1	-0.032356	-0.0573105	-0.542646	-0.117648	-0.346068	-0.0847398	0.156471	-0.524313	-2.24685	-0.974383	-1.03204	-0.695554
g7557.t1	1.2642	1.52047	2.94028	3.31445	1.72458	1.92313	-0.321648	2.4343	2.57354	5.31274	5.59798	6.07125
g7564.t1	0.385143	0.426083	1.05333	-1.5006	-1.61717	-1.4397	0.156119	-0.034709	-1.65177	-2.29283	-4.46735	-0.942048
g7574.t1	-0.102241	1.41573	4.50411	3.89261	3.98315	2.51285	1.61098	4.03385	4.88949	5.21478	5.17277	5.89136
g786.t1	-0.706103	-0.579952	1.17898	-0.339819	-0.512682	0.813139	-0.314719	-0.109131	-0.49242	-2.53225	-3.39298	-2.92653
g7867.t1	-0.0673816	0.765799	2.24156	1.28257	1.64867	1.15453	1.04094	1.3883	1.75497	1.76579	1.69682	1.45094
g798.t1	-0.452626	1.56543	3.65172	1.28904	1.10625	0.875581	2.1557	3.31382	1.54611	1.22801	1.42215	0.333306
g8145.t1	0.139705	-0.01936	-0.392858	-2.72221	-1.6169	-0.269693	-0.286297	-0.231724	-2.03134	-2.66374	-1.80944	-2.05623
g8173.t1	0.518208	0.23287	-0.836892	-0.587897	-0.448458	-0.546156	-0.0506958	-1.72392	-3.23344	-0.889597	-1.12308	-0.94197
g8178.t1	-0.927373	1.06626	2.75334	0.399911	0.691135	0.0345842	0.64808	1.63984	1.87083	0.874471	1.26656	1.30194
g8345.t1	-0.169869	-0.19632	-1.06196	0.09615	-1.00651	-0.304707	-0.222968	-0.889464	-2.26157	-0.88124	-1.3443	-1.70001
g8377.t1	0.289596	0.384029	0.248084	0.0712211	-0.689149	-0.423839	0.475003	-0.143093	-2.58002	-1.81652	-2.2362	-2.02716
g8380.t1	0.268495	0.495808	-0.714291	-0.277133	-1.30022	-1.3842	-0.205947	-0.72402	-1.79155	-2.17395	-3.35294	-2.81749
g8384.t1	-0.13243	-0.248511	-0.622926	-1.15619	-0.951226	-0.625414	-0.00715597	-0.629652	-2.5882	-3.18068	-2.7928	-2.97304
g8388.t1	-1.14948	-0.664701	0.0182872	0.0538449	-0.113807	-0.11178	-0.231294	-0.230538	-0.622459	-2.80926	-3.47777	-5.04344
g8390.t1	0.282195	0.245958	0.455495	-0.904968	-0.425343	-0.299563	-0.480972	-0.575875	-1.65544	-4.01663	-2.05761	-0.500539
g8391.t1	-0.0661914	-0.0872969	0.886377	0.624784	0.696892	0.234822	0.551543	1.24213	2.69286	2.25082	1.70936	1.23831
g8449.t1	-0.375213	0.268957	2.6872	1.77924	1.13185	0.888082	1.22911	3.20097	3.40473	2.67715	2.46108	1.90726
g8513.t1	-0.324823	1.16832	2.69884	1.79537	1.46055	1.17485	-0.344215	0.270781	0.868542	1.47918	1.51604	1.04451
g8527.t1	0.336405	0.65474	2.84943	1.44069	1.33501	1.4011	0.612293	2.67097	3.1268	2.81661	2.68241	2.0949
g8540.t1	-0.447074	0.963374	1.62566	-2.23379	-1.78893	0.861665	0.730273	0.657316	-1.59093	-5.63303	-7.12225	-6.89821
g8888.t1	-0.0136255	0.00459317	-1.24904	-0.426132	-0.478907	-0.0582113	-0.271482	-0.568781	-3.10874	-1.30947	-1.58544	-0.881469
g9118.t1	0.193904	0.377834	0.384935	-0.169736	-1.00153	-0.631654	0.028532	-0.103715	-1.00633	-1.03241	-1.60408	-2.09802
g9141.t1	-0.207277	-0.0377927	-2.0855	-1.19559	-1.73128	-1.05596	-0.381615	-1.67098	-3.53756	-2.4969	-2.14953	-3.10698
g9144.t1	-0.331497	-0.130091	-0.448148	0.303804	-0.182868	0.71799	-0.00369872	-0.278792	-1.41948	-2.33766	-2.87664	-4.5378
g9176.t1	-0.386915	0.475687	3.36403	2.96437	3.47676	3.0964	0.301032	1.48066	3.04823	6.30101	7.53057	9.85857
g9273.t1	-0.123655	-0.105144	0.7624	-0.443474	-0.619292	-0.105591	-0.383282	-0.561005	-2.9746	-3.74134	-4.35005	-5.00122
g9276.t1	-0.282099	0.0584835	-1.22316	-1.1374	-1.37819	-0.866329	0.469019	-0.297016	-0.947154	-2.45849	-2.50041	-1.4805
g9288.t1	-0.526463	0.484252	2.45131	0.0156274	-0.336597	-0.0990343	1.20657	2.04441	0.893671	0.929269	1.28109	1.30275
g9327.t1	0.0716756	-0.550391	-1.59574	-1.26875	-1.39483	0.515407	-0.520799	-1.27441	-2.10968	-1.63307	-2.18583	-2.31529
g9457.t1	-0.503215	0.161896	1.31199	0.250929	0.707447	0.453645	0.694238	1.66417	2.19196	1.47214	1.47437	1.3087
g949.t1	-0.0976972	-0.036021	1.1383	-0.466739	-0.368507	0.438257	-0.140332	0.856896	0.039282	-2.58017	-2.9006	-3.92261
g954.t1	-0.517322	0.849388	2.47182	-0.835412	-0.200379	1.14916	1.17403	1.79591	-2.25572	-5.78288	-5.79501	-5.56922
g9575.t1	0.11162	0.000351	2.21879	0.937479	0.793803	0.985932	-0.299807	2.00166	1.69457	1.54058	1.50052	1.26705
g9596.t1	0.148928	0.465274	1.85822	0.572524	0.823533	0.716466	1.12458	2.64519	3.13341	1.55568	1.45814	1.30595
g9597.t1	-0.114681	0.539574	1.93606	1.04678	1.09483	1.13877	0.956003	1.80781	2.68449	1.69602	1.79034	1.67365
g9599.t1	-0.313599	0.357558	1.28181	0.140048	-0.053386	-0.815827	-0.0266332	0.314825	-0.926483	-1.50428	-2.06237	-4.21543
g9600.t1	0.425281	0.46381	1.8899	1.106	0.968785	1.01978	0.757525	1.95231	2.23383	2.68293	2.87829	3.19225
g9605.t1	-0.462882	2.04505	4.41466	0.779773	0.920416	0.596591	2.65614	3.67404	1.36403	1.01964	0.985358	1.0151
g9622.t1	-0.1384	1.59967	3.6838	0.571736	0.805351	0.381903	2.20342	3.25699	1.85393	1.35173	1.4247	0.85219
g9631.t1	0.262769	0.920168	3.42395	0.928955	0.196556	0.375208	1.29507	3.45651	2.53325	1.71537	2.08802	2.20436
g9633.t1	-0.257673	-0.340275	0.624006	0.361708	0.384595	0.237921	0.17153	0.261193	-0.468784	-1.55016	-2.16273	-2.30446
g9639.t1	0.199027	0.776273	2.27645	0.920274	1.27453	1.52304	1.00306	1.85232	2.36042	1.44611	1.39362	1.23707
g9671.t1	-0.398568	0.296834	1.1046	-0.597643	-1.86508	-0.980497	0.625082	-0.178888	-3.39179	-3.23897	-2.85509	-2.46448
g9673.t1	0.0328032	0.153192	0.161426	-0.144846	-1.66646	-1.01307	0.155698	-0.30356	-3.23621	-3.09231	-4.03408	-5.03418
g9676.t1	-0.395899	-0.549049	0.519624	-0.637497	-1.02269	-2.27001	-0.512874	-0.859219	-2.22686	-4.32566	-3.60447	-5.94001
g9677.t1	-0.123881	0.356233	1.67011	0.314863	0.245829	-0.0749443	0.858278	1.87819	2.37355	1.37369	1.15012	1.03319
g9682.t1	-0.0153123	0.717614	1.50004	0.106021	-0.778207	-0.297159	0.799001	0.439906	-1.78267	-1.3197	-1.97772	-2.12353
g9683.t1	0.0129217	-0.0384491	-0.912864	-0.327019	-0.325789	-0.580025	-0.246897	-0.884229	-2.02397	-0.657559	-0.856579	-0.669655
g9701.t1	0.198119	0.414132	-0.487114	-0.651528	-0.800938	-0.834947	0.1176	-0.652237	-3.89392	-1.60215	-1.64541	-1.3713
g9706.t1	-0.231403	1.32285	3.27319	0.181163	0.146555	0.324004	1.92282	3.06197	1.84385	2.21286	1.96816	0.762706
g9718.t1	-0.235051	0.419391	2.7192	0.834233	0.846668	0.652381	0.892523	2.25499	2.33738	2.0285	1.76554	2.43168
g9721.t1	-0.361449	-0.0218606	0.682228	-0.888028	-0.814197	-0.173191	0.225225	0.449681	-0.496371	-0.953115	-1.45689	-3.23647
g9724.t1	-0.221543	0.330342	2.43893	0.441826	0.750855	0.456894	1.0024	2.91817	3.28968	1.51206	1.51815	0.928805
g9746.t1	0.397845	0.428996	2.11716	0.288026	0.459623	0.178923	0.954406	2.10936	2.51675	1.22377	1.08244	0.580888
g9749.t1	0.363606	0.955443	3.18096	0.898506	0.775803	0.60065	0.80983	2.65368	2.26298	1.45774	1.87148	0.992908
g9760.t1	-0.204585	-0.179245	1.08991	0.105196	-0.0999653	1.0662	-0.309309	-0.0737319	-0.594328	-1.21349	-2.94399	-3.75828
g9762.t1	-0.13523	0.338568	-0.468894	-0.880644	-1.45928	-1.42787	0.212146	-0.547516	-3.30754	-2.17795	-2.4205	-1.60688
g9777.t1	0.100074	0.664721	0.790049	-0.0515846	-0.958509	-0.560636	0.638876	0.447834	-1.61838	-2.01404	-2.64583	-3.07548
g9778.t1	-0.415729	-0.155856	1.98712	1.03936	1.21021	0.906468	0.505972	2.00298	1.64866	1.33427	1.45388	0.872666
g9779.t1	-0.350275	-0.0483272	2.56786	3.14809	2.63267	1.58743	-0.858943	3.47876	3.12484	4.18667	4.73104	2.11811
g9781.t1	0.236406	0.318216	-1.06164	-0.482662	-0.816708	-0.556496	0.188544	-1.28998	-4.42523	-1.33696	-1.32653	-1.43777
g9790.t1	-0.252376	-0.211287	-0.847956	-2.79148	-2.274	-1.61845	-0.261961	-0.384276	-1.65552	-3.40521	-2.91803	-2.33861
g9804.t1	-0.346898	-1.42818	-1.40514	-0.0360115	-0.617382	-0.265408	-1.04175	-1.59847	-1.26479	-1.59047	-2.45717	-1.33019
g9805.t1	0.422252	-0.0502366	-1.01151	0.98108	0.27326	-0.676313	0.123793	-1.01731	-1.96305	-1.60974	-2.21729	-0.706584
g9807.t1	0.343414	0.053033	-0.337013	-0.239484	-0.76836	-0.417772	-0.644197	-0.221403	-2.10228	-1.85708	-2.90754	-1.96465
g9838.t1	-0.613742	1.06489	3.48164	0.240003	-0.192073	0.25746	1.75478	2.91565	1.41308	0.918331	0.993889	0.572854
g9845.t1	-0.243672	-0.16068	-0.518325	-1.39186	-1.9127	-0.466247	0.207728	-0.0285663	-0.835642	-2.70458	-1.5076	-0.497335
g9847.t1	0.272877	1.17413	3.63486	0.998813	0.843032	-0.0762509	1.02516	2.91466	3.78552	2.96705	2.89175	2.31323
g9848.t1	0.387827	0.867486	2.62311	1.13719	0.682728	0.654882	1.35835	2.30785	2.47626	1.75587	1.70801	1.47668
g9869.t1	1.05438	0.308833	1.19554	-1.54231	-0.403048	1.55032	0.0774832	0.71424	0.155575	-3.59802	-3.76188	-4.71586
g9914.t1	0.0630169	1.15822	2.25432	0.548003	0.261272	0.253962	1.51102	1.9948	0.281312	1.61696	1.86808	1.54824
g9917.t1	0.366133	3.20888	6.74732	2.53318	2.27886	1.73286	2.88136	4.2201	3.03191	3.6593	3.72975	4.59453
g9920.t1	-0.486552	-0.271046	-0.983953	-3.1516	-3.30924	-1.56813	-1.13479	-1.70587	-2.28661	-5.13326	-2.94506	-3.06291
g9922.t1	0.307911	-0.176776	0.670839	1.79258	1.71726	0.400812	0.698521	1.68965	1.14092	2.05545	1.96211	1.17928
g9924.t1	-0.290413	-0.537916	1.35527	1.11566	1.08132	0.909385	-0.088933	1.55624	2.05807	1.25221	1.42975	1.49181
g9963.t1	-0.246976	0.12225	-0.654144	-0.116075	-0.451761	-0.716591	-0.287768	-0.287144	-1.70373	-2.30631	-1.46502	-0.960656
g9968.t1	-0.242273	-0.449904	-1.99107	-0.272665	-0.508091	-0.444112	-0.617289	-2.05257	-1.85197	-1.0155	-1.10314	-0.962742
g9987.t1	-0.129342	0.421655	2.76199	0.629495	0.480323	0.142287	0.809023	2.97254	2.73513	1.39734	1.26457	0.101005

## Sheet: b_GO_analysis
Supplementary Data 2. Gene onthology analysis of differentially expressed genes in each timepoint. Analysis performed with BINGO plug-in in Cytoscape. Source Figure 1 a and Supplementary data 1 f.
		Mannitol UPregulated Gene onthologies (- log10 Adjusted p-value, 300 mM treatment)											Mannitol DOWNregulated Gene onthologies (- log10 Adjusted p-value, 300 mM treatment)											NaCl UPregulated Gene onthologies (Adjusted p-value, 100 mM treatment)						Upregulated GO From Geng et al. 2013										NaCl DOWNregulated Gene onthologies (Adjusted p-value, 100 mM treatment)						DOWNregulated GO From Geng et al. 2013
	Timepoint/ Gene ontology term	15 min	30 min	60 min	4 hour	6 hour	24 hour					Timepoint/ Gene ontology term	15 min	30 min	60 min	4 hour	6 hour	24 hour					Timepoint/ Gene ontology term	15 min	30 min	60 min	4 hour	6 hour	24 hour	1 hour	3 hours	20 hours	2 days	4 days	8 days				Timepoint/ Gene ontology term	15 min	30 min	60 min	4 hour	6 hour	24 hour	1 hour	3 hours	20 hours	2 days
	cellular response to nitrogen starvation	2.90146	0	0	0	0	1.40195					isopentenyl diphosphate biosynthetic process, mevalonate pathway	2.77661	0	0	0	0	0					sphingolipid biosynthetic process	3.90098	2.93491	2.86534	1.54758	1.59186	0	0	0	0	0	0	0				anchored to membrane	0	0	0.0520372	0.222631	0	0	4.26695	6.40733	0.902355	6.71537
	cellular response to nitrogen levels	2.60043	0	2.32715	3.65857	2.14955	2.59896					isopentenyl diphosphate biosynthetic process	2.12404	0	0	0	0	0					vesicle-mediated transport	1.32712	2.61723	2.95226	2.90731	3.11577	3.25201	0	0	0	0	0	0				cellular glucan metabolic process	0	0	0.217334	0.0558086	0	0	3.53359	1.12226	1.34722	2.19794
	cellular response to starvation	2.07755	0	0	0	0	0					isopentenyl diphosphate metabolic process	2.12404	0	0	0	0	0					nucleobase catabolic process	0	2.93491	2.86534	2.85038	2.91912	3.16069	0	0	0	0	0	0				hydrolase activity, acting on glycosyl bonds	0	0.103987	0.00637422	0.00687693	0.0161303	0.0385504	3.07467	1.40728	0.933555	1.693
	response to starvation	2.03616	0	0	0	0	0					acetyl-CoA metabolic process	2.03707	0	0	0	0	0					cellular response to nitrogen levels	0.748386	2.28023	2.21321	2.19883	2.265	2.49863	0	0	0	0	0	0				electron carrier activity	0	0	0.00185841	0.00205036	0.106604	0	1.62118	3.07597	0	0
	cellular response to nutrient levels	1.99835	0	1.7666	1.78091	0	1.39923					phospholipid biosynthetic process	1.61769	0	0	0	0	0					nucleobase, nucleoside and nucleotide catabolic process	0	2.28023	2.21321	2.19883	2.265	2.49863	0	0	0	0	0	0				cyclin-dependent protein kinase regulator activity	0	0	0	0	1.37527	1.60873	1.00972	4.30719	0	0
	cellular response to external stimulus	1.98063	0	1.69257	1.73241	0	1.36661					phospholipid metabolic process	1.52445	0	0	0	0	0					nucleobase, nucleoside, nucleotide and nucleic acid catabolic process	0	2.28023	2.21321	2.19883	2.265	2.49863	0	0	0	0	0	0				oxygen binding	0	0	0	0	0	0	0.90462	3.2783	0	0
	cellular response to extracellular stimulus	1.98063	0	1.69257	1.73241	0	1.36661					organophosphate metabolic process	1.48995	0	0	0	0	0					endosome organization	0	0.882928	2.29353	2.2834	2.32995	2.4931	0	0	0	0	0	0				microtubule-based process	0	0	0	0	0.689073	0.922777	0	0.429159	0.686871	1.08699
	cell communication	1.93141	0	1.49383	1.59982	0	0					coenzyme metabolic process	1.26395	0	0	0	0	0					nucleobase metabolic process	0.487502	2.1844	2.10051	2.08256	2.16531	2.46008	0	0	0	0	0	0				microtubule motor activity	0	0	0	0	0.486889	0.665064	0	6.32684	0.708321	0.600326
	response to nutrient levels	1.93141	0	1.49383	2.46782	1.6208	0					sphingolipid biosynthetic process	0	3.07584	0	0	0	0					response to hypoxia	2.52174	1.88336	1.83741	1.82751	1.87293	2.03254	0	0	0	0	0	0				microtubule-based movement	0	0	0	0	0.415963	0.506416	0	4.06335	0.442313	0.693509
	response to extracellular stimulus	1.91618	0	1.43435	2.41078	1.58026	0					sphingolipid metabolic process	0	2.68445	0	0	0	0					response to oxygen levels	2.52174	1.88336	1.83741	1.82751	1.87293	2.03254	0	0	0	0	0	0				microtubule associated complex	0	0	0	0	0.0218332	0.0468252	0	3.98445	0.845392	0.686771
	response to external stimulus	1.66258	0	0	1.52334	0	0					membrane lipid biosynthetic process	0	2.22043	0	0	0	0					pyrimidine base catabolic process	0	1.88336	1.83741	1.82751	1.87293	2.03254	0	0	0	0	0	0				defense response	0	0.0438027	0.205868	0.197856	0.0208114	0.010261	0	3.1083	1.14184	0
	cellular response to stress	1.26463	0	0	0	0	0					membrane lipid metabolic process	0	2.06063	0	0	0	0					uracil catabolic process	0	1.88336	1.83741	1.82751	1.87293	2.03254	0	0	0	0	0	0				chloroplast fission	0	0.728112	0	0	4.74924	5.29704	0	0	0	0
	isopentenyl diphosphate biosynthetic process, mevalonate pathway	0	2.37894	0	0	0	0					histidine catabolic process	0	1.91618	0	0	0	0					uracil metabolic process	0	1.88336	1.83741	1.82751	1.87293	2.03254	0	0	0	0	0	0				plastid fission	0	0.728112	0	0	4.74924	5.29704	0	0	0	0
	polar nucleus fusion	0	1.90326	0	0	0	0					histidine family amino acid catabolic process	0	1.91618	0	0	0	0					cell death	1.87638	1.71148	1.63287	1.61609	1.69357	1.97196	0	0	0	0	0	0				rRNA metabolic process	0	5.19988	0	0	4.40212	5.13505	0	0	0	0
	karyogamy	0	1.83669	0	0	0	0					specification of organ axis polarity	0	1.91618	0	0	0	0					death	1.87638	1.71148	1.63287	1.61609	1.69357	1.97196	0	0	0	0	0	0				rRNA processing	0	5.19988	0	0	4.40212	5.13505	0	0	0	0
	nucleosome assembly	0	1.83669	0	0	0	0					sphingosine biosynthetic process	0	1.91618	0	0	0	0					vacuolar transport	0.592524	1.72283	2.62073	1.64605	2.68867	1.93037	0	0	0	0	0	0				ncRNA processing	0	3.46471	0.00760556	0.00723447	3.44719	4.38588	0	0	0	0
	nucleosome organization	0	1.83669	0	0	0	0					sphingosine metabolic process	0	1.91618	0	0	0	0					heterocycle catabolic process	0	2.37063	1.54067	1.52417	1.60034	1.87468	0	0	0	0	0	0				organelle fission	0	0.428245	0.428629	0.422164	3.69854	4.32085	0	0	0	0
	organelle fusion	0	1.83669	0	0	0	0					amine metabolic process	0	1.6502	0	0	0	0					programmed cell death	2.48486	1.58973	1.52771	1.51443	1.57561	1.79371	0	0	0	0	0	0				DNA conformation change	0	0	0	0	2.63487	4.17042	0	0	0	0
	isopentenyl diphosphate biosynthetic process	0	1.72827	0	0	0	0					cytokinin metabolic process	0	1.61769	0	0	0	0					alditol catabolic process	0.910802	1.60204	1.55722	1.54758	1.59186	1.74797	0	0	0	0	0	0				DNA unwinding involved in replication	0	0	0	0	2.1912	3.80316	0	0	0	0
	isopentenyl diphosphate metabolic process	0	1.72827	0	0	0	0					sexual reproduction	0	1.61769	0	0	0	0					glycerol catabolic process	0.910802	1.60204	1.55722	1.54758	1.59186	1.74797	0	0	0	0	0	0				DNA-dependent DNA replication initiation	0	0	0	0	1.89367	3.35341	0	0	0	0
	protein-DNA complex assembly	0	1.72827	0	0	0	0					specification of axis polarity	0	1.61769	0	0	0	0					polyol catabolic process	0.910802	1.60204	1.55722	1.54758	1.59186	1.74797	0	0	0	0	0	0				DNA duplex unwinding	0	0	0	0	1.89367	3.35341	0	0	0	0
	acetyl-CoA metabolic process	0	1.64186	0	0	0	0					sphingoid biosynthetic process	0	1.61769	0	0	0	0					oxidoreductase activity, acting on other nitrogenous compounds as donors	2.18323	1.50875	1.45566	1.46979	1.51879	1.68048	0	0	0	0	0	0				DNA geometric change	0	0	0	0	1.89367	3.35341	0	0	0	0
	organelle organization	0	1.27571	0	0	0	0					sphingoid metabolic process	0	1.61769	0	0	0	0					small conjugating protein binding	0.864136	1.50875	1.45566	1.46979	1.51879	1.68048	0	0	0	0	0	0				RNA processing	0	3.40016	0.000199821	0.000178097	2.49735	3.145	0	0	0	0
	response to water deprivation	0	1.24227	0	0	0	0					pattern specification process	0	1.51282	0	0	0	0					ubiquitin binding	0.864136	1.50875	1.45566	1.46979	1.51879	1.68048	0	0	0	0	0	0				nucleobase, nucleoside, nucleotide and nucleic acid metabolic process	0	0.919446	0	0	2.74172	3.03489	0	0	0	0
	phospholipid biosynthetic process	0	1.22739	0	0	0	0					cellular response to nitrogen starvation	0	1.44416	0	0	0	0					host programmed cell death induced by symbiont	2.01716	1.39981	1.35609	1.34672	1.38987	1.54253	0	0	0	0	0	0				ncRNA metabolic process	0	2.43701	0.00103485	0.000960853	2.11363	2.93063	0	0	0	0
	response to water	0	1.22739	0	0	0	0					cellular aromatic compound metabolic process	0	1.33999	0	0	0	0					plant-type hypersensitive response	2.01716	1.39981	1.35609	1.34672	1.38987	1.54253	0	0	0	0	0	0				rRNA modification	0	3.19349	0	0	2.56665	2.78795	0	0	0	0
	nucleobase catabolic process	0	0	2.98355	2.519	0	0					meristem maintenance	0	1.32176	0	0	0	0					steroid binding	0.749409	1.2388	1.18783	1.20138	1.24846	1.4046	0	0	0	0	0	0				spindle assembly	0	0	0	0	2.56665	2.78795	0	0	0	0
	sphingolipid biosynthetic process	0	0	2.98355	0	0	0					polyamine biosynthetic process	0	1.32176	0	0	0	0					enzyme inhibitor activity	0	0.443047	0	0.426177	1.24846	1.4046	0	0	0	0	0	0				spindle organization	0	0	0	0	2.56665	2.78795	0	0	0	0
	vesicle-mediated transport	0	0	2.75017	0	0	0					specification of floral organ identity	0	1.32176	0	0	0	0					purine base metabolic process	0.748386	1.24321	1.2006	1.19146	1.23352	1.38276	0	0	0	0	0	0				nucleoside monophosphate biosynthetic process	0	0	0	0	1.31963	2.69629	0	0	0	0
	heterocycle catabolic process	0	0	2.4423	2.20525	0	0					specification of organ identity	0	1.32176	0	0	0	0					proline metabolic process	0	1.24321	1.2006	1.19146	1.23352	1.38276	0	0	0	0	0	0				nucleoside monophosphate metabolic process	0	0	0	0	1.20953	2.50508	0	0	0	0
	nucleobase, nucleoside and nucleotide catabolic process	0	0	2.32715	2.13395	0	0					biological adhesion	0	1.22739	0	0	0	0					vacuole organization	0.748386	0.463593	1.2006	1.19146	1.23352	1.38276	0	0	0	0	0	0				organelle organization	0.551618	0.058757	0.00574445	0.00515076	1.4687	2.50165	0	0	0	0
	nucleobase, nucleoside, nucleotide and nucleic acid catabolic process	0	0	2.32715	2.13395	0	0					deoxyribonucleotide metabolic process	0	0	3.85097	4.52288	4.57962	0					regulation of cell growth by extracellular stimulus	1.49209	1.16907	1.14558	1.14053	1.16373	1.24504	0	0	0	0	0	0				nucleoside phosphate metabolic process	0	0.0899308	0.00353649	0.00333075	1.77767	2.43059	0	0	0	0
	sphingolipid metabolic process	0	0	2.32715	0	0	0					rRNA metabolic process	0	0	3.41291	0	0	0					endosome transport via multivesicular body sorting pathway	0	1.16907	1.14558	1.14053	1.16373	1.24504	0	0	0	0	0	0				nucleotide metabolic process	0	0.0899308	0.00353649	0.00333075	1.77767	2.43059	0	0	0	0
	nucleobase metabolic process	0	0	2.24334	2.65989	1.5438	1.97732					rRNA processing	0	0	3.41291	0	0	0					proline catabolic process to glutamate	0	1.16907	1.14558	1.14053	1.16373	1.24504	0	0	0	0	0	0				nucleobase, nucleoside and nucleotide biosynthetic process	0	0.133063	0.0503076	0.0484051	2.37205	2.41005	0	0	0	0
	autophagy	0	0	1.92231	0	0	0					RNA modification	0	0	3.1107	0	0	0					response to nutrient levels	0.643553	1.43209	1.91052	1.88686	1.4122	1.14909	0	0	0	0	0	0				nucleobase, nucleoside, nucleotide and nucleic acid biosynthetic process	0	0.133063	0.0503076	0.0484051	2.37205	2.41005	0	0	0	0
	pyrimidine base catabolic process	0	0	1.91546	2.81358	0	1.40195					2-deoxyribonucleotide metabolic process	0	0	2.95624	3.40363	3.441	0					response to water deprivation	1.22866	0.932334	0.868702	0.855239	0.521895	1.14909	16.9086	15.2389	8.06571	1.2656	1.86745	0.708078				nucleic acid metabolic process	0	1.42063	0	0	2.21281	2.34228	0	0	0	0
	response to hypoxia	0	0	1.91546	0	0	1.40195					deoxyribonucleoside diphosphate metabolic process	0	0	2.95624	3.40363	3.441	0					protein targeting to vacuole	0.636971	1.01079	1.81256	0.961698	1.86239	1.14409	0	0	0	0	0	0				nucleobase, nucleoside and nucleotide metabolic process	0	0.207573	0.15479	0.14868	2.07572	2.3257	0	0	0	0
	response to oxygen levels	0	0	1.91546	0	0	1.40195					nucleoside diphosphate metabolic process	0	0	2.95624	3.40363	3.441	0					autophagy	0	1.87706	1.81256	1.79874	1.00158	1.14409	0	0	0	0	0	0				organelle assembly	0	0	0	0	2.10469	2.32248	0	0	0	0
	uracil catabolic process	0	0	1.91546	2.81358	0	1.40195					rRNA modification	0	0	2.95624	0	0	0					response to extracellular stimulus	0.621075	1.37349	1.83571	1.81237	1.35389	1.10339	0	0	0	0	0	0				regulation of root meristem growth	0	0	0	0	2.10469	2.32248	0	0	0	0
	uracil metabolic process	0	0	1.91546	2.81358	0	1.40195					ncRNA processing	0	0	2.74657	0	1.72593	0					response to water	1.19109	0.890118	0.827689	0.814486	0.494823	1.10339	1.29089	6.68784	1.67383	0	0	0				RNA methyltransferase activity	0	1.41435	0	0	1.75808	2.27458	0	0	0	0
	vacuolar transport	0	0	1.76723	0	0	0					nucleobase, nucleoside, nucleotide and nucleic acid metabolic process	0	0	2.45709	2.17807	1.99405	1.35022					glycerol-3-phosphate dehydrogenase activity	1.32058	0.976089	0.948539	0.955892	0.9813	1.06467	0	0	0	0	0	0				ribonucleotide biosynthetic process	0	0	0.0417085	0.0404578	1.08324	2.07832	0	0	0	0
	cell death	0	0	1.76693	0	0	0					nucleobase, nucleoside and nucleotide metabolic process	0	0	2.31088	0	0	0					oxygen and reactive oxygen species metabolic process	0.518686	1.47314	1.41236	1.39935	0.766141	0.898872	0	0	0	0	0	0				nucleotide biosynthetic process	0	0	0.0151758	0.0145556	1.55969	2.0644	0	0	0	0
	death	0	0	1.76693	0	0	0					cellular nitrogen compound metabolic process	0	0	2.30697	0	0	0					cellular response to nutrient levels	0.745573	1.70132	1.60905	1.58941	1.11186	0.816104	0	0	0	0	0	0				deoxyribonucleotide metabolic process	0	1.00758	0	0	3.26986	2.03308	0	0	0	0
	response to reactive oxygen species	0	0	1.76693	0	0	0					nucleobase, nucleoside and nucleotide biosynthetic process	0	0	2.20179	0	0	0					cellular response to external stimulus	0.718035	1.62818	1.53726	1.51791	1.05893	0.77796	0	0	0	0	0	0				pyrimidine ribonucleotide biosynthetic process	0	0	0	0	1.81876	2.03308	0	0	0	0
	alditol catabolic process	0	0	1.63343	0	0	0					nucleobase, nucleoside, nucleotide and nucleic acid biosynthetic process	0	0	2.20179	0	0	0					cellular response to extracellular stimulus	0.718035	1.62818	1.53726	1.51791	1.05893	0.77796	0	0	0	0	0	0				RNA metabolic process	0	2.55852	4.34297e-06	0	2.00805	2.02275	0	0	0	0
	glycerol catabolic process	0	0	1.63343	0	0	0					nitrogen compound metabolic process	0	0	2.16223	0	0	0					response to toxin	0.910802	1.60204	1.55722	1.54758	1.59186	0.679958	0	0	0	0	0	0				plastid organization	0	0.150753	0.0648052	0.0625473	1.47646	1.97273	0	0	0	0
	polyol catabolic process	0	0	1.63343	0	0	0					RNA metabolic process	0	0	1.98906	0	0	0					polyamine biosynthetic process	0	0.611135	0.590134	0.585628	0.606355	0.679958	0	2.29583	3.45743	0	0	2.40774				chloroplast organization	0	0.223357	0.0329484	0.0318768	1.47969	1.91264	0	0	0	0
	response to toxin	0	0	1.63343	0	0	0					cellular nitrogen compound biosynthetic process	0	0	1.94241	0	0	0					cell communication	0.643553	1.43209	1.34514	1.32667	0.917753	0.676129	0	0	0	0	0	0				ribonucleotide metabolic process	0	0	0.0329484	0.0318768	0.971307	1.91264	0	0	0	0
	membrane lipid biosynthetic process	0	0	1.63332	0	0	0					RNA processing	0	0	1.92922	0	1.40268	1.8177					response to reactive oxygen species	1.87638	1.71148	1.63287	1.61609	1.0373	0.638404	0	0	0	0	0	0				RNA modification	0	2.62672	0	0	2.24662	1.9049	0	0	0	0
	programmed cell death	0	0	1.63332	1.68248	0	0					nucleic acid metabolic process	0	0	1.82114	2.86322	2.60743	1.88462					response to salicylic acid stimulus	0.487502	0.24414	0.228846	0.225614	0.240634	0.296193	4.87487	1.52412	0.659609	0.456218	1.12918	0.862178				regulation of cell proliferation	0	0	0.508372	0.50404	1.61195	1.82284	0	0	0	0
	oxygen and reactive oxygen species metabolic process	0	0	1.51591	0	0	0					polar nucleus fusion	0	0	1.81824	0	0	0					response to ethylene stimulus	0	0.203037	0.188975	0.186006	0.199805	0.251409	4.98624	1.87536	0.664158	0	0.698472	0.587533				pyrimidine ribonucleotide metabolic process	0	0	0	0	1.61195	1.82284	0	0	0	0
	host programmed cell death induced by symbiont	0	0	1.43044	0	0	0					pyrimidine nucleotide biosynthetic process	0	0	1.81824	0	0	0					response to jasmonic acid stimulus	0.368688	0.156232	0.14387	0.141276	0.153385	0.199455	4.09465	3.08291	1.00572	0	0	0.774105				regulation of meristem growth	0	0	0	0	1.61195	1.82284	0	0	0	0
	plant-type hypersensitive response	0	0	1.43044	0	0	0					ribonucleoside monophosphate biosynthetic process	0	0	1.81824	0	0	0					regulation of transcription, DNA-dependent	0.256036	0.0417277	0.228097	0.221183	0.253942	0.194282	12.2332	5.00116	1.37973	0.99389	1.17707	0.943384				DNA-dependent ATPase activity	0	0	0	0	1.3213	1.79787	0	0	0	0
	membrane lipid metabolic process	0	0	1.41181	0	0	0					ncRNA metabolic process	0	0	1.79656	0	0	0					response to salt stress	0.121019	0.303155	0.257888	0.248698	0.0300532	0.151085	5.18291	5.60749	2.96079	1.00696	1.90327	0.751377				N-methyltransferase activity	0	1.27224	0	0	1.40654	1.73353	0	0	0	0
	polyol metabolic process	0	0	1.31861	0	0	0					aspartate family amino acid biosynthetic process	0	0	1.75738	0	0	0					response to high light intensity	1.55074	1.30891	1.23669	1.22133	1.29241	0.149231	1.30916	4.97323	3.58059	0	0	0.481151				methyltransferase activity	0	1.22356	0	0	0.699252	1.69672	0	0	0	0
	steroid metabolic process	0	0	1.31861	0	0	0					nucleoside phosphate metabolic process	0	0	1.73212	0	0	0					response to abscisic acid stimulus	0.111287	0.0856357	0.196802	0.19133	0.0827887	0.132774	15.1016	16.0346	8.37059	1.34743	2.15362	0.899023				pyrimidine nucleotide biosynthetic process	0	0	0	0	2.60471	1.65829	0	0	0	0
	cellular response to red or far red light	0	0	0	2.13395	2.14955	0					nucleotide metabolic process	0	0	1.73212	0	0	0					transcription activator activity	0	0.0697083	0.0604109	0.0628132	0.0715529	0.104804	7.47776	5.30669	2.48399	0.904836	1.11184	0.849333				chromosome segregation	0	0	0	0	1.45085	1.65829	0	0	0	0
	pyrimidine base metabolic process	0	0	0	2.13395	0	0					karyogamy	0	0	1.68158	0	0	0					response to osmotic stress	0.0885388	0.205596	0.17004	0.162929	0.0164008	0.100054	3.72287	8.30615	3.10305	1.21932	0.924348	0.430011				ribonucleoside monophosphate biosynthetic process	0	0	0	0	0.559595	1.65829	0	0	0	0
	red or far-red light signaling pathway	0	0	0	2.13395	2.14955	0					nucleobase biosynthetic process	0	0	1.68158	0	0	0					chloroplast stromal thylakoid	0	0.0633455	0.0520372	0.0470817	0.0563274	0.0893382	0	0	0	1.4486	2.88482	4.34842				transferase activity, transferring one-carbon groups	0	1.17776	0	0	0.655195	1.62529	0	0	0	0
	cellular response to light stimulus	0	0	0	1.99426	2.00973	0					nucleoside monophosphate biosynthetic process	0	0	1.68158	0	0	0					carbohydrate metabolic process	0.0854453	0.00624643	0.0636622	0.02852	0.0392819	0.0484536	0	1.84928	3.67429	1.69615	1.7011	1.35996				pyrimidine nucleotide metabolic process	0	0	0	0	2.37851	1.52369	0	0	0	0
	cellular response to radiation	0	0	0	1.99426	2.00973	0					organelle fusion	0	0	1.68158	0	0	0					regulation of transcription	0.0459506	0.0160041	0.0672777	0.0634762	0.0822425	0.0406962	3.22532	1.25271	0	0	0	0				nucleosome assembly	0	0	0	0	1.31963	1.52369	0	0	0	0
	cellular response to abiotic stimulus	0	0	0	1.68248	1.6976	0					pyrimidine nucleotide metabolic process	0	0	1.68158	0	0	0					transcription factor activity	0.100847	0.00153141	0.0112939	0.012745	0.0189338	0.022441	18.4364	6.58721	1.3014	1.12128	1.01254	0				nucleosome organization	0	0	0	0	1.31963	1.52369	0	0	0	0
	response to far red light	0	0	0	1.68248	1.6976	2.13639					ribonucleoside monophosphate metabolic process	0	0	1.68158	0	0	0					oxidation reduction	0.0856092	0.0109909	0.00886256	0.00845054	0.010479	0.0204516	0	2.29117	1.61976	2.40089	3.22915	3.15899				ribonucleoside monophosphate metabolic process	0	0	0	0	0.503569	1.52369	0	0	0	0
	ER overload response	0	0	0	1.63822	0	0					chloroplast fission	0	0	1.56609	5.02457	3.45708	0					response to stress	0.227121	0.0514012	0.043361	0.0380334	0.00583688	0.0196375	3.03653	6.88348	1.29351	0.472643	0.736522	1.95873				purine nucleotide biosynthetic process	0	0	0.0451403	0.043822	0.660568	1.46145	0	0	0	0
	glycerophosphate shuttle	0	0	0	1.63822	1.64618	0					nucleoside monophosphate metabolic process	0	0	1.56609	0	0	0					response to cold	0.0533758	0.00428146	0.00327386	0.00308574	0.00403154	0.00924836	3.44815	9.32277	4.00013	0.621273	0	0				cellular nitrogen compound metabolic process	0	0.795609	0	0	1.57682	1.45742	0	0	0	0
	ornithine transport	0	0	0	1.63822	1.64618	0					plastid fission	0	0	1.56609	5.02457	3.45708	0					transferase activity, transferring glycosyl groups	0.0812726	0.00236464	0.0234483	0.00806545	0.0350383	0.00818492	1.31011	3.03736	1.99916	0	0.713003	1.697				carbon utilization	0	1.59326	0	0	1.28167	1.39181	0	0	0	0
	positive regulation of anthocyanin metabolic process	0	0	0	1.63822	1.64618	1.87341					2-deoxyribonucleotide biosynthetic process	0	0	1.47549	1.69734	1.71582	0					response to cadmium ion	0	0.000482335	0.000325843	0.000299767	0.000443206	0.00148783	1.01919	1.1781	0.946279	3.09889	2.43517	1.30162				cleavage involved in rRNA processing	0	1.59326	0	0	1.28167	1.39181	0	0	0	0
	proline catabolic process to glutamate	0	0	0	1.63822	1.64618	0					AMP biosynthetic process	0	0	1.47549	0	0	0					plastoglobule	0	0	0	0	0	1.3029e-05	0	0.937334	0	0	2.7105	7.17209				endonucleolytic cleavage involved in rRNA processing	0	1.59326	0	0	1.28167	1.39181	0	0	0	0
	protein amino acid glutathionylation	0	0	0	1.63822	0	0					AMP metabolic process	0	0	1.47549	0	0	0					DNA binding	0.00059974	0	0	0	0	0	5.59802	1.45632	0	0	0	0				petal vascular tissue pattern formation	0	1.59326	0	0	1.28167	1.39181	0	0	0	0
	specification of organ axis polarity	0	0	0	1.63822	0	0					cleavage involved in rRNA processing	0	0	1.47549	0	0	0					cation binding	0	0	0	0	0	0	0.747797	4.16732	5.3411	2.16516	1.55032	0.793176				rRNA methylation	0	1.59326	0	0	1.28167	1.39181	0	0	0	0
	response to red or far red light	0	0	0	1.48342	1.50401	0					deoxyribonucleoside diphosphate biosynthetic process	0	0	1.47549	1.69734	1.71582	0					integral to membrane	4.7775e-05	0	0	0	0	0	0	3.21989	1.66573	1.54637	1.21909	0.871732				sepal vascular tissue pattern formation	0	1.59326	0	0	1.28167	1.39181	0	0	0	0
	response to red light	0	0	0	1.46274	1.4775	1.90837					dTDP biosynthetic process	0	0	1.47549	1.69734	1.71582	0					chloroplast	0	0	0	0	0	0	0	0	0	0	1.36282	3.09132				pyrimidine nucleoside triphosphate metabolic process	0	0	0	0	1.28167	1.39181	0	0	0	0
	response to UV-B	0	0	0	1.46274	1.4775	1.90837					dTDP metabolic process	0	0	1.47549	1.69734	1.71582	0					thylakoid	0	0	0	0	0	0	0	0	0	0.653194	1.99275	8.55371				pyrimidine nucleoside triphosphate biosynthetic process	0	0	0	0	1.28167	1.39181	0	0	0	0
	regulation of transcription, DNA-dependent	0	0	0	1.3958	0	1.40807					endonucleolytic cleavage involved in rRNA processing	0	0	1.47549	0	0	0					chloroplast thylakoid membrane	0	0	0	0	0	0	0	0	0	0.800543	3.37496	15.1635				CTP biosynthetic process	0	0	0	0	1.28167	1.39181	0	0	0	0
	regulation of RNA metabolic process	0	0	0	1.3958	0	1.40807					glyoxylate cycle	0	0	1.47549	0	0	0					catalytic activity	0	0	0	0	0	0	0	4.56568	2.37318	1.95674	3.83376	2.20016				CTP metabolic process	0	0	0	0	1.28167	1.39181	0	0	0	0
	aging	0	0	0	1.34634	1.36087	1.78654					histone phosphorylation	0	0	1.47549	1.69734	1.71582	2.12331					chloroplast envelope	0	0	0	0	0	0	0	0	0	0.651257	0.924275	3.04288				GTP biosynthetic process	0	0	0	0	1.28167	1.39181	0	0	0	0
	amyloplast organization	0	0	0	1.34212	1.34999	0					lipid A biosynthetic process	0	0	1.47549	0	0	0					sphingolipid metabolic process	3.2224	2.28023	2.21321	1.19146	1.23352	0	0	0	0	0	0	0				GTP metabolic process	0	0	0	0	1.28167	1.39181	0	0	0	0
	anti-apoptosis	0	0	0	1.34212	0	0					lipid A metabolic process	0	0	1.47549	0	0	0					membrane lipid biosynthetic process	2.48486	1.58973	1.52771	0.796369	0.834162	0	0	0	0	0	0	0				pyrimidine ribonucleoside triphosphate biosynthetic process	0	0	0	0	1.28167	1.39181	0	0	0	0
	cellular response to biotic stimulus	0	0	0	1.34212	0	0					nucleoside diphosphate biosynthetic process	0	0	1.47549	1.69734	1.71582	0					membrane lipid metabolic process	2.24185	1.36985	1.31027	0.670216	0.705975	0	0	0	0	0	0	0				pyrimidine ribonucleoside triphosphate metabolic process	0	0	0	0	1.28167	1.39181	0	0	0	0
	endosome organization	0	0	0	1.34212	1.34999	0					ornithine transport	0	0	1.47549	0	0	0					C-palmitoyltransferase activity	2.64664	1.95448	1.89925	0.679459	0.703423	0	0	0	0	0	0	0				UTP biosynthetic process	0	0	0	0	1.28167	1.39181	0	0	0	0
	ER-nucleus signaling pathway	0	0	0	1.34212	0	0					petal vascular tissue pattern formation	0	0	1.47549	0	0	0					palmitoyltransferase activity	2.64664	1.95448	1.89925	0.679459	0.703423	0	0	0	0	0	0	0				UTP metabolic process	0	0	0	0	1.28167	1.39181	0	0	0	0
	negative regulation of apoptosis	0	0	0	1.34212	0	0					premeiotic DNA synthesis	0	0	1.47549	1.69734	1.71582	2.12331					serine C-palmitoyltransferase activity	2.64664	1.95448	1.89925	0.679459	0.703423	0	0	0	0	0	0	0				cyclic nucleotide biosynthetic process	0	0	0	0	1.28167	1.39181	0	0	0	0
	proline catabolic process	0	0	0	1.34212	1.34999	0					pyrimidine deoxyribonucleoside diphosphate biosynthetic process	0	0	1.47549	1.69734	1.71582	0					oxidoreductase activity, acting on diphenols and related substances as donors, oxygen as acceptor	0.749409	0.443047	0.420091	0.426177	0.447417	0	0	2.33667	3.14818	1.83702	1.63799	1.48301				cyclic nucleotide metabolic process	0	0	0	0	1.28167	1.39181	0	0	0	0
	regulation of anthocyanin metabolic process	0	0	0	1.34212	1.34999	1.57523					pyrimidine deoxyribonucleoside diphosphate metabolic process	0	0	1.47549	1.69734	1.71582	0					response to gibberellin stimulus	0	0	0.391966	0.387969	0.406404	0	5.4567	1.25597	0.853471	1.55015	1.12044	0.581751				asymmetric cell division	0	0	0	0	1.28167	1.39181	0	0	0	0
	regulation of chlorophyll biosynthetic process	0	0	0	1.34212	1.34999	1.57523					pyrimidine deoxyribonucleotide biosynthetic process	0	0	1.47549	1.69734	1.71582	0					response to hydrogen peroxide	1.4972	0.920783	0.881405	0.87296	0.325111	0	1.45207	4.68505	2.94884	0	0	0				cAMP biosynthetic process	0	0	0	0	1.28167	1.39181	0	0	0	0
	regulation of chlorophyll metabolic process	0	0	0	1.34212	1.34999	1.57523					pyrimidine deoxyribonucleotide metabolic process	0	0	1.47549	1.69734	1.71582	0					response to heat	0.13492	0.115516	0.100864	0.0978665	0.112085	0	1.72433	5.17001	3.60808	0.893354	0	0				cAMP metabolic process	0	0	0	0	1.28167	1.39181	0	0	0	0
	response to nitrate	0	0	0	1.34212	1.34999	1.57523					pyrimidine nucleoside diphosphate biosynthetic process	0	0	1.47549	1.69734	1.71582	0					protein serine/threonine phosphatase activity	0	0.026849	0.0219519	0.0231917	0	0	2.69314	3.00209	0.919372	0	0	0				DNA methylation on cytosine within a CG sequence	0	0	0	0	1.28167	1.39181	0	0	0	0
	sexual reproduction	0	0	0	1.34212	1.34999	1.57523					pyrimidine nucleoside diphosphate metabolic process	0	0	1.47549	1.69734	1.71582	0					sphingosine biosynthetic process	1.49209	1.16907	1.14558	0	0	0	0	0	0	0	0	0				histone phosphorylation	0	0	0	0	1.28167	1.39181	0	0	0	0
	specification of axis polarity	0	0	0	1.34212	0	0					rRNA methylation	0	0	1.47549	0	0	0					photosynthesis	0.220245	0.0648052	0.0573422	0	0	0	0.746528	0.63395	0	1.42927	0.508524	4.10392				maintenance of DNA methylation	0	0	0	0	1.28167	1.39181	0	0	0	0
	response to UV	0	0	0	0	0	1.43343					sepal vascular tissue pattern formation	0	0	1.47549	0	0	0					multicellular organismal development	0.103171	0.0158194	0.0130089	0	0	0	2.58099	3.23652	0.895584	1.27981	0	0				zygote asymmetric cell division	0	0	0	0	1.28167	1.39181	0	0	0	0
	cellular response to gibberellin stimulus	0	0	0	0	0	1.40195					tetrahydrobiopterin biosynthetic process	0	0	1.47549	0	0	0					protein serine/threonine phosphatase complex	0	0	0	0	0	0	5.20906	4.55268	2.07039	0	0.585939	0				zygote asymmetric cytokinesis in the embryo sac	0	0	0	0	1.28167	1.39181	0	0	0	0
	gibberellic acid mediated signaling pathway	0	0	0	0	0	1.40195					tetrahydrobiopterin metabolic process	0	0	1.47549	0	0	0					trehalose biosynthetic process	0	0	0	0	0	0	4.85715	2.10998	0.495579	0.894184	0.729206	1.40707				AMP biosynthetic process	0	0	0	0	0	1.39181	0	0	0	0
	gibberellin mediated signaling pathway	0	0	0	0	0	1.40195					vessel member cell differentiation	0	0	1.47549	0	0	0					protein amino acid dephosphorylation	0	0	0	0	0	0	3.30136	3.69857	0.91289	0	0.467459	0				AMP metabolic process	0	0	0	0	0	1.39181	0	0	0	0
	meristem development	0	0	0	0	0	1.40195					aspartate family amino acid metabolic process	0	0	1.31108	0	0	0					response to wounding	0	0	0	0	0	0	1.00159	3.12479	2.18269	2.12582	2.12422	1.1223				chromosome organization	0	0	0	0	0.941802	1.36822	0	0	0	0
	regulation of cofactor metabolic process	0	0	0	0	0	1.40195					DNA conformation change	0	0	0	5.97469	2.2835	0					hydrolase activity, hydrolyzing O-glycosyl compounds	0	0	0	0	0	0	0	2.13648	4.51644	2.01993	2.32871	0.963525				nitrogen compound metabolic process	0	0.731516	0	0	1.43446	1.33804	0	0	0	0
	regulation of secondary metabolic process	0	0	0	0	0	1.40195					DNA unwinding involved in replication	0	0	0	5.02457	0	0					phosphoinositide phospholipase C activity	0	0	0	0	0	0	0	3.50544	1.12004	0	0	1.31422				purine nucleotide metabolic process	0	0	0.0356319	0.0345067	0.583143	1.33289	0	0	0	0
	response to arsenic	0	0	0	0	0	1.40195					organelle fission	0	0	0	4.73049	3.52067	0					endosome transport	0	1.24321	1.2006	1.19146	1.23352	1.38276	0	0	0	0	0	0				protein-DNA complex assembly	0	0	0	0	1.11517	1.31253	0	0	0	0
												DNA metabolic process	0	0	0	4.66154	2.77606	0					pyrimidine base metabolic process	0	1.24321	1.2006	1.19146	1.23352	1.38276	0	0	0	0	0	0				regulation of developmental growth	0	0	0	0	1.11517	1.31253	0	0	0	0
												DNA duplex unwinding	0	0	0	4.56067	0	0					embryonic pattern specification	0.688225	1.11647	1.07494	1.06605	1.10702	1.25287	0	0	0	0	0	0				condensin complex	0	0	0	0	1.10241	1.31222	0	0	0	0
												DNA geometric change	0	0	0	4.56067	0	0					aerenchyma formation	1.49209	1.16907	1.14558	1.14053	1.16373	1.24504	0	0	0	0	0	0				diphosphomevalonate decarboxylase activity	0	1.36889	0	0	1.04911	1.17201	0	0	0	0
												DNA-dependent DNA replication initiation	0	0	0	4.56067	0	0					ER overload response	1.49209	1.16907	1.14558	1.14053	1.16373	1.24504	0	0	0	0	0	0				rRNA (adenine-N6,N6-)-dimethyltransferase activity	0	1.36889	0	0	1.04911	1.17201	0	0	0	0
												organelle organization	0	0	0	3.63539	3.19263	1.31795					glycerophosphate shuttle	1.49209	1.16907	1.14558	1.14053	1.16373	1.24504	0	0	0	0	0	0				alanine transmembrane transporter activity	0	1.36889	0	0	1.04911	1.17201	0	0	0	0
												spindle assembly	0	0	0	3.40363	3.441	1.82382					regulation of 1-aminocyclopropane-1-carboxylate metabolic process	1.49209	1.16907	1.14558	1.14053	1.16373	1.24504	0	0	0	0	0	0				amidophosphoribosyltransferase activity	0	1.36889	0	0	1.04911	1.17201	0	0	0	0
												spindle organization	0	0	0	3.40363	3.441	1.82382					response to molecule of oomycetes origin	1.49209	1.16907	1.14558	1.14053	1.16373	1.24504	0	0	0	0	0	0				dUTP diphosphatase activity	0	1.36889	0	0	1.04911	1.17201	0	0	0	0
												organelle assembly	0	0	0	2.93211	2.96924	1.64929					specification of organ axis polarity	1.49209	1.16907	1.14558	1.14053	1.16373	1.24504	0	0	0	0	0	0				glycerol-3-phosphate O-acyltransferase activity	0	1.36889	0	0	1.04911	1.17201	0	0	0	0
												regulation of cell proliferation	0	0	0	2.42045	0	3.27709					negative regulation of organ growth	0	1.16907	1.14558	1.14053	1.16373	1.24504	0	0	0	0	0	0				L-alanine transmembrane transporter activity	0	1.36889	0	0	1.04911	1.17201	0	0	0	0
												regulation of cell cycle	0	0	0	2.41829	2.48626	0					ovule morphogenesis	0	1.16907	1.14558	1.14053	1.16373	1.24504	0	0	0	0	0	0				neutral amino acid transmembrane transporter activity	0	1.36889	0	0	1.04911	1.17201	0	0	0	0
												chloroplast organization	0	0	0	2.32401	1.547	0					purine base catabolic process	0	1.16907	1.14558	1.14053	1.16373	1.24504	0	0	0	0	0	0				rRNA (adenine) methyltransferase activity	0	1.36889	0	0	1.04911	1.17201	0	0	0	0
												chromosome segregation	0	0	0	2.24995	2.28634	0					regulation of organ growth	0	1.16907	1.14558	1.14053	1.16373	1.24504	0	0	0	0	0	0				rRNA methyltransferase activity	0	1.36889	0	0	1.04911	1.17201	0	0	0	0
												chromosome organization	0	0	0	2.08253	2.16131	0					response to molecule of bacterial origin	0	1.16907	1.14558	1.14053	1.16373	1.24504	0	0	0	0	0	0				IMP cyclohydrolase activity	0	1.36889	0	0	0	1.17201	0	0	0	0
												DNA replication	0	0	0	2.07582	2.1415	0					seed morphogenesis	0	1.16907	1.14558	1.14053	1.16373	1.24504	0	0	0	0	0	0				phosphoribosylaminoimidazolecarboxamide formyltransferase activity	0	1.36889	0	0	0	1.17201	0	0	0	0
												cellular component organization	0	0	0	1.9429	1.33556	0					superoxide anion generation	0	1.16907	1.14558	1.14053	1.16373	1.24504	0	0	0	0	0	0				2-deoxyribonucleotide metabolic process	0	1.29771	0	0	2.56665	1.09959	0	0	0	0
												plastid organization	0	0	0	1.86819	0	0					xanthine metabolic process	0	1.16907	1.14558	1.14053	1.16373	1.24504	0	0	0	0	0	0				deoxyribonucleoside diphosphate metabolic process	0	0	0	0	2.56665	1.09959	0	0	0	0
												asymmetric cell division	0	0	0	1.69734	1.71582	0					protein amino acid glutathionylation	0	0	1.14558	1.14053	1.16373	1.24504	0	0	0	0	0	0				nucleoside diphosphate metabolic process	0	0	0	0	2.56665	1.09959	0	0	0	0
												DNA methylation on cytosine within a CG sequence	0	0	0	1.69734	1.71582	0					ornithine transport	0	0	0	1.14053	1.16373	1.24504	0	0	0	0	0	0				pseudouridine synthesis	0	1.37999	0	0	0.837794	1.02214	0	0	0	0
												maintenance of DNA methylation	0	0	0	1.69734	1.71582	0					cellular nitrogen compound catabolic process	0	1.04982	0.994991	0.983301	1.0373	1.23296	0	0	0	0	0	0				polar nucleus fusion	1.99974	2.04617	0	0	0.559595	0.657124	0	0	0	0
												zygote asymmetric cell division	0	0	0	1.69734	1.71582	0					regulation of programmed cell death	1.59729	1.01079	0.970332	0.961698	1.00158	1.14409	0	0	0	0	0	0				nucleobase biosynthetic process	0	0.78073	0.391966	0.387969	1.31963	0.598703	0	0	0	0
												zygote asymmetric cytokinesis in the embryo sac	0	0	0	1.69734	1.71582	0					hydrogen-exporting ATPase activity, phosphorylative mechanism	1.32058	0.976089	0.948539	0.955892	0.9813	1.06467	0	0	0	0	0	0				karyogamy	1.93304	1.90721	0	0	0.503569	0.598703	0	0	0	0
												microtubule-based process	0	0	0	1.67605	1.7254	1.687					oxidoreductase activity, acting on other nitrogenous compounds as donors, cytochrome as acceptor	1.32058	0.976089	0.948539	0.955892	0.9813	1.06467	0	0	0	0	0	0				organelle fusion	1.93304	1.90721	0	0	0.503569	0.598703	0	0	0	0
												negative regulation of flower development	0	0	0	1.40233	0	0					oxidoreductase activity, acting on other nitrogenous compounds as donors, iron-sulfur protein as acceptor	1.32058	0.976089	0.948539	0.955892	0.9813	1.06467	0	0	0	0	0	0				amine transport	0	1.68738	0	0.308097	0.415963	0.506416	0	0	0	0
												DNA replication, synthesis of RNA primer	0	0	0	1.4006	1.4189	0					oxidoreductase activity, acting on other nitrogenous compounds as donors, oxygen as acceptor	1.32058	0.976089	0.948539	0.955892	0.9813	1.06467	0	0	0	0	0	0				amino acid transport	0	1.68738	0	0.308097	0.415963	0.506416	0	0	0	0
												chromosome condensation	0	0	0	1.4006	1.4189	0					aryl-alcohol dehydrogenase activity	1.32058	0.976089	0.948539	0.955892	0.9813	1.06467	0	0	0	0	0	0				programmed cell death	0	0	1.52771	1.51443	0.380823	0.469007	0	0	0	0
												deoxyribonucleotide biosynthetic process	0	0	0	1.4006	1.4189	0					ferredoxin-nitrate reductase activity	1.32058	0.976089	0.948539	0.955892	0.9813	1.06467	0	0	0	0	0	0				nucleobase metabolic process	0	0.573212	2.10051	2.08256	0.895854	0.406337	0	0	0	0
												DNA methylation on cytosine	0	0	0	1.4006	1.4189	0					galactose-1-phosphate guanylyltransferase (GDP) activity	1.32058	0.976089	0.948539	0.955892	0.9813	1.06467	0	0	0	0	0	0				carboxylic acid transport	0	1.37999	0	0.204614	0.298139	0.379739	0	0	0	0
												DNA packaging	0	0	0	1.4006	1.4189	0					GDP-D-glucose phosphorylase activity	1.32058	0.976089	0.948539	0.955892	0.9813	1.06467	0	0	0	0	0	0				organic acid transport	0	1.37999	0	0.204614	0.298139	0.379739	0	0	0	0
												G1 phase	0	0	0	1.4006	1.4189	1.82382					hexitol dehydrogenase activity	1.32058	0.976089	0.948539	0.955892	0.9813	1.06467	0	0	0	0	0	0				cell death	0	0	1.63287	1.61609	0.238335	0.313712	0	0	0	0
												G1 phase of mitotic cell cycle	0	0	0	1.4006	1.4189	1.82382					mannitol dehydrogenase activity	1.32058	0.976089	0.948539	0.955892	0.9813	1.06467	0	0	0	0	0	0				death	0	0	1.63287	1.61609	0.238335	0.313712	0	0	0	0
												mitotic cell cycle	0	0	0	1.4006	1.4189	1.82382					NADPH-hemoprotein reductase activity	1.32058	0.976089	0.948539	0.955892	0.9813	1.06467	0	0	0	0	0	0				cellular response to nutrient levels	0	0	1.60905	1.58941	0.138986	0.199489	0	0	0	0
												cell cycle phase	0	0	0	1.35347	1.38724	2.16681					nitrite reductase (NO-forming) activity	1.32058	0.976089	0.948539	0.955892	0.9813	1.06467	0	0	0	0	0	0				cellular response to external stimulus	0	0	1.53726	1.51791	0.130422	0.18923	0	0	0	0
												microtubule cytoskeleton organization	0	0	0	1.35347	1.38724	0					quercetin 4-O-glucosyltransferase activity	1.32058	0.976089	0.948539	0.955892	0.9813	1.06467	0	0	0	0	0	0				cellular response to extracellular stimulus	0	0	1.53726	1.51791	0.130422	0.18923	0	0	0	0
												tRNA processing	0	0	0	0	1.7254	1.687					quinone binding	1.32058	0.976089	0.948539	0.955892	0.9813	1.06467	0	0	0	0	0	0				response to nutrient levels	0	0	1.91052	1.88686	0.108134	0.162096	0	0	0	0
												G1/S transition of mitotic cell cycle	0	0	0	0	0	1.64929					UDP-glucose 6-dehydrogenase activity	1.32058	0.976089	0.948539	0.955892	0.9813	1.06467	0	0	0	0	0	0				cell communication	0	0	1.34514	1.32667	0.108134	0.162096	0	0	0	0
												mitosis	0	0	0	0	0	1.64929					urate oxidase activity	1.32058	0.976089	0.948539	0.955892	0.9813	1.06467	0	0	0	0	0	0				response to extracellular stimulus	0	0	1.83571	1.81237	0.101686	0.154109	0	0	0	0
												regulation of root meristem growth	0	0	0	0	0	1.64929					glutamate 5-kinase activity	0	0.976089	0.948539	0.955892	0.9813	1.06467	0	0	0	0	0	0				cyclin binding	0	1.36889	0	0	1.04911	0	0	0	0	0
												nuclear division	0	0	0	0	0	1.43052					oxidoreductase activity, acting on the aldehyde or oxo group of donors, cytochrome as acceptor	0	0.976089	0.948539	0.955892	0.9813	1.06467	0	0	0	0	0	0				membrane lipid biosynthetic process	0	0	1.52771	0.796369	0.380823	0	0	0	0	0
												regulation of meristem growth	0	0	0	0	0	1.43052					1-phosphatidylinositol 4-kinase activity	0	0.976089	0.948539	0.955892	0.9813	1.06467	0	0	0	0	0	0				membrane lipid metabolic process	0	0	1.31027	0.670216	0.322576	0	0	0	0	0
												response to brassinosteroid stimulus	0	0	0	0	0	1.43052					1-pyrroline-5-carboxylate dehydrogenase activity	0	0.976089	0.948539	0.955892	0.9813	1.06467	0	0	0	0	0	0				heterocycle catabolic process	0	0	1.54067	1.52417	0.221943	0	0	0	0	0
												response to gamma radiation	0	0	0	0	0	1.35288					agmatine deiminase activity	0	0.976089	0.948539	0.955892	0.9813	1.06467	0	0	0	0	0	0				vesicle-mediated transport	0	0	2.95226	2.90731	0	0	0	0	0	0
																							beta-ureidopropionase activity	0	0.976089	0.948539	0.955892	0.9813	1.06467	0	0	0	0	0	0				nucleobase catabolic process	0	0	2.86534	2.85038	0	0	0	0	0	0
																							carbon-monoxide oxygenase activity	0	0.976089	0.948539	0.955892	0.9813	1.06467	0	0	0	0	0	0				endosome organization	0	0	2.29353	2.2834	0	0	0	0	0	0
																							dihydropyrimidine dehydrogenase (NADP+) activity	0	0.976089	0.948539	0.955892	0.9813	1.06467	0	0	0	0	0	0				cellular response to nitrogen levels	0	0	2.21321	2.19883	0	0	0	0	0	0
																							glutamate binding	0	0.976089	0.948539	0.955892	0.9813	1.06467	0	0	0	0	0	0				nucleobase, nucleoside and nucleotide catabolic process	0	0	2.21321	2.19883	0	0	0	0	0	0
																							glutamate-5-semialdehyde dehydrogenase activity	0	0.976089	0.948539	0.955892	0.9813	1.06467	0	0	0	0	0	0				nucleobase, nucleoside, nucleotide and nucleic acid catabolic process	0	0	2.21321	2.19883	0	0	0	0	0	0
																							glycerol kinase activity	0	0.976089	0.948539	0.955892	0.9813	1.06467	0	0	0	0	0	0				response to hypoxia	0	0	1.83741	1.82751	0	0	0	0	0	0
																							lysophosphatidic acid acyltransferase activity	0	0.976089	0.948539	0.955892	0.9813	1.06467	0	0	0	0	0	0				response to oxygen levels	0	0	1.83741	1.82751	0	0	0	0	0	0
																							lysophospholipid acyltransferase activity	0	0.976089	0.948539	0.955892	0.9813	1.06467	0	0	0	0	0	0				pyrimidine base catabolic process	0	0	1.83741	1.82751	0	0	0	0	0	0
																							phosphatidylinositol-4-phosphate phosphatase activity	0	0.976089	0.948539	0.955892	0.9813	1.06467	0	0	0	0	0	0				uracil catabolic process	0	0	1.83741	1.82751	0	0	0	0	0	0
																							xanthine dehydrogenase activity	0	0.976089	0.948539	0.955892	0.9813	1.06467	0	0	0	0	0	0				uracil metabolic process	0	0	1.83741	1.82751	0	0	0	0	0	0
																							oxidoreductase activity, acting on sulfur group of donors, quinone or similar compound as acceptor	0	0	0.948539	0.955892	0.9813	1.06467	0	0	0	0	0	0				autophagy	0	0	1.81256	1.79874	0	0	0	0	0	0
																							glutathione dehydrogenase (ascorbate) activity	0	0	0.948539	0.955892	0.9813	1.06467	0	0	0	0	0	0				vacuolar transport	0	0	2.62073	1.64605	0	0	0	0	0	0
																							UDP-glucuronate 4-epimerase activity	0	0	0.948539	0.955892	0.9813	1.06467	0	0	0	0	0	0				response to reactive oxygen species	0	0	1.63287	1.61609	0	0	0	0	0	0
																							calcium-dependent protein kinase activity	1.32058	0.976089	0.948539	0.955892	0	1.06467	0	0	0	0	0	0				sphingolipid biosynthetic process	0	0	2.86534	1.54758	0	0	0	0	0	0
																							calcium-dependent protein serine/threonine kinase activity	1.32058	0.976089	0.948539	0.955892	0	1.06467	0	0	0	0	0	0				alditol catabolic process	0	0	1.55722	1.54758	0	0	0	0	0	0
																							serine-type endopeptidase activity	1.17633	0.449246	0.403216	0.76301	0.829856	1.06326	0	0	0	0	0	0				glycerol catabolic process	0	0	1.55722	1.54758	0	0	0	0	0	0
																							regulation of cell death	1.4972	0.920783	0.881405	0.87296	0.911828	1.05102	0	0	0	0	0	0				polyol catabolic process	0	0	1.55722	1.54758	0	0	0	0	0	0
																							alditol metabolic process	0.592524	0.920783	0.881405	0.87296	0.911828	1.05102	0	0	0	0	0	0				response to toxin	0	0	1.55722	1.54758	0	0	0	0	0	0
																							glycerol metabolic process	0.592524	0.920783	0.881405	0.87296	0.911828	1.05102	0	0	0	0	0	0				oxidoreductase activity, acting on other nitrogenous compounds as donors	0	0	1.45566	1.46979	0	0	0	0	0	0
																							anti-apoptosis	1.19802	0.882928	0.860278	0.855426	0.877784	0.956441	0	0	0	0	0	0				small conjugating protein binding	0	0	1.45566	1.46979	0	0	0	0	0	0
																							cell part morphogenesis	1.19802	0.882928	0.860278	0.855426	0.877784	0.956441	0	0	0	0	0	0				ubiquitin binding	0	0	1.45566	1.46979	0	0	0	0	0	0
																							cellular response to biotic stimulus	1.19802	0.882928	0.860278	0.855426	0.877784	0.956441	0	0	0	0	0	0				oxygen and reactive oxygen species metabolic process	0	0	1.41236	1.39935	0	0	0	0	0	0
																							cytokinin metabolic process	1.19802	0.882928	0.860278	0.855426	0.877784	0.956441	0	0	0	0	0	0				host programmed cell death induced by symbiont	0	0	1.35609	1.34672	0	0	0	0	0	0
																							ER-nucleus signaling pathway	1.19802	0.882928	0.860278	0.855426	0.877784	0.956441	0	0	0	0	0	0				plant-type hypersensitive response	0	0	1.35609	1.34672	0	0	0	0	0	0
																							mitochondrial fission	1.19802	0.882928	0.860278	0.855426	0.877784	0.956441	0	0	0	0	0	0				sphingolipid metabolic process	0	0	2.21321	1.19146	0	0	0	0	0	0
																							mitochondrion morphogenesis	1.19802	0.882928	0.860278	0.855426	0.877784	0.956441	0	0	0	0	0	0				ornithine transport	0	1.59326	0	1.14053	0	0	0	0	0	0
																							negative regulation of apoptosis	1.19802	0.882928	0.860278	0.855426	0.877784	0.956441	0	0	0	0	0	0				protein targeting to vacuole	0	0	1.81256	0.961698	0	0	0	0	0	0
																							pollen maturation	1.19802	0.882928	0.860278	0.855426	0.877784	0.956441	0	0	0	0	0	0				C-palmitoyltransferase activity	0	0	1.89925	0.679459	0	0	0	0	0	0
																							regulation of cellular amine metabolic process	1.19802	0.882928	0.860278	0.855426	0.877784	0.956441	0	0	0	0	0	0				palmitoyltransferase activity	0	0	1.89925	0.679459	0	0	0	0	0	0
																							regulation of ethylene mediated signaling pathway	1.19802	0.882928	0.860278	0.855426	0.877784	0.956441	0	0	0	0	0	0				serine C-palmitoyltransferase activity	0	0	1.89925	0.679459	0	0	0	0	0	0
																							regulation of hydrogen peroxide metabolic process	1.19802	0.882928	0.860278	0.855426	0.877784	0.956441	0	0	0	0	0	0				glutamate-1-semialdehyde 2,1-aminomutase activity	0	1.36889	0	0	0	0	0	0	0	0
																							regulation of two-component signal transduction system (phosphorelay)	1.19802	0.882928	0.860278	0.855426	0.877784	0.956441	0	0	0	0	0	0				intramolecular transferase activity, transferring amino groups	0	1.36889	0	0	0	0	0	0	0	0
																							response to nitrate	1.19802	0.882928	0.860278	0.855426	0.877784	0.956441	0	0	0	0	0	0				dihydrodipicolinate synthase activity	0	1.36889	0	0	0	0	0	0	0	0
																							response to oxygen radical	1.19802	0.882928	0.860278	0.855426	0.877784	0.956441	0	0	0	0	0	0				threonine synthase activity	0	1.36889	0	0	0	0	0	0	0	0
																							response to superoxide	1.19802	0.882928	0.860278	0.855426	0.877784	0.956441	0	0	0	0	0	0				Cajal body	1.71654	0.331745	0	0	0	0	0	0	0	0
																							sexual reproduction	1.19802	0.882928	0.860278	0.855426	0.877784	0.956441	0	0	0	0	0	0				macromolecule methylation	0	0.376575	0	0	1.02999	1.29523	0	0	0	0
																							specification of axis polarity	1.19802	0.882928	0.860278	0.855426	0.877784	0.956441	0	0	0	0	0	0				orotate phosphoribosyltransferase activity	0	0	0	0	1.04911	1.17201	0	0	0	0
																							superoxide metabolic process	0	0.882928	0.860278	0.855426	0.877784	0.956441	0	0	0	0	0	0				orotidine-5-phosphate decarboxylase activity	0	0	0	0	1.04911	1.17201	0	0	0	0
																							axis specification	0	0.882928	0.860278	0.855426	0.877784	0.956441	0	0	0	0	0	0				D-arabinono-1,4-lactone oxidase activity	0	0	0	0	1.04911	1.17201	0	0	0	0
																							embryonic axis specification	0	0.882928	0.860278	0.855426	0.877784	0.956441	0	0	0	0	0	0				oxidoreductase activity, acting on the CH-OH group of donors, oxygen as acceptor	0	0	0	0	1.04911	1.17201	0	0	0	0
																							ncRNA 3-end processing	0	0.882928	0.860278	0.855426	0.877784	0.956441	0	0	0	0	0	0				calcium-dependent ATPase activity	0	0	0	0	1.04911	1.17201	0	0	0	0
																							negative regulation of growth	0	0.882928	0.860278	0.855426	0.877784	0.956441	0	0	0	0	0	0				chromatin DNA binding	0	0	0	0	1.04911	1.17201	0	0	0	0
																							proline catabolic process	0	0.882928	0.860278	0.855426	0.877784	0.956441	0	0	0	0	0	0				histone kinase activity	0	0	0	0	1.04911	1.17201	0	0	0	0
																							regulation of chlorophyll biosynthetic process	0	0.882928	0.860278	0.855426	0.877784	0.956441	0	0	0	0	0	0				histone kinase activity (H3-S10 specific)	0	0	0	0	1.04911	1.17201	0	0	0	0
																							regulation of chlorophyll metabolic process	0	0.882928	0.860278	0.855426	0.877784	0.956441	0	0	0	0	0	0				histone serine kinase activity	0	0	0	0	1.04911	1.17201	0	0	0	0
																							response to microbial phytotoxin	0	0.882928	0.860278	0.855426	0.877784	0.956441	0	0	0	0	0	0				nitric-oxide synthase activity	0	0	0	0	1.04911	1.17201	0	0	0	0
																							tRNA 3-end processing	0	0.882928	0.860278	0.855426	0.877784	0.956441	0	0	0	0	0	0				nucleosomal DNA binding	0	0	0	0	1.04911	1.17201	0	0	0	0
																							amyloplast organization	0	0	0.860278	0.855426	0.877784	0.956441	0	0	0	0	0	0				adenylosuccinate synthase activity	0	0	0	0	0	1.17201	0	0	0	0
																							small molecule catabolic process	0.0594487	0.911864	0.551804	0.537812	0.603574	0.862171	0	0	0	0	0	0				regulation of meristem development	0	0	0.252821	0.249445	0.960467	1.15125	0	0	0	0
																							pattern specification process	0.774665	0.696523	0.649539	0.639615	0.685753	0.856673	0	0	0	0	0	0				methylation	0	0.333651	0	0	0.895991	1.15053	0	0	0	0
																							ESCRT III complex	0.721178	0.698102	0.625508	0.59176	0.653706	0.848691	0	0	0	0	0	0				protein kinase regulator activity	0	0	0	0	0.908298	1.12243	0	0	0	0
																							anchored to membrane	0	0.0633455	0.0520372	0.222631	0.253911	0.848691	0	0	0	0	0	0				isopentenyl diphosphate biosynthetic process, mevalonate pathway	0	1.29771	0	0	0.992039	1.09959	0	0	0	0
																							brassinosteroid mediated signaling pathway	1.02885	0.721521	0.699731	0.695036	0.716563	0.792689	0	0	0	0	0	0				phosphatidylglycerol biosynthetic process	0	1.29771	0	0	0.992039	1.09959	0	0	0	0
																							cellular response to brassinosteroid stimulus	1.02885	0.721521	0.699731	0.695036	0.716563	0.792689	0	0	0	0	0	0				phosphatidylglycerol metabolic process	0	1.29771	0	0	0.992039	1.09959	0	0	0	0
																							cellular response to nitrogen starvation	1.02885	0.721521	0.699731	0.695036	0.716563	0.792689	0	0	0	0	0	0				regulation of isopentenyl diphosphate biosynthetic process, mevalonate-independent pathway	0	0	0	0	0.992039	1.09959	0	0	0	0
																							cellular response to steroid hormone stimulus	1.02885	0.721521	0.699731	0.695036	0.716563	0.792689	0	0	0	0	0	0				chromosome condensation	0	0	0	0	0.992039	1.09959	0	0	0	0
																							developmental maturation	1.02885	0.721521	0.699731	0.695036	0.716563	0.792689	0	0	0	0	0	0				DNA methylation on cytosine	0	0	0	0	0.992039	1.09959	0	0	0	0
																							meristem development	1.02885	0.721521	0.699731	0.695036	0.716563	0.792689	0	0	0	0	0	0				DNA packaging	0	0	0	0	0.992039	1.09959	0	0	0	0
																							regulation of apoptosis	1.02885	0.721521	0.699731	0.695036	0.716563	0.792689	0	0	0	0	0	0				G1 phase	0	0	0	0	0.992039	1.09959	0	0	0	0
																							response to endoplasmic reticulum stress	1.02885	0.721521	0.699731	0.695036	0.716563	0.792689	0	0	0	0	0	0				G1 phase of mitotic cell cycle	0	0	0	0	0.992039	1.09959	0	0	0	0
																							response to steroid hormone stimulus	1.02885	0.721521	0.699731	0.695036	0.716563	0.792689	0	0	0	0	0	0				mitotic cell cycle	0	0	0	0	0.992039	1.09959	0	0	0	0
																							steroid hormone mediated signaling pathway	1.02885	0.721521	0.699731	0.695036	0.716563	0.792689	0	0	0	0	0	0				nitric oxide biosynthetic process	0	0	0	0	0.992039	1.09959	0	0	0	0
																							regulation of Rab GTPase activity	0	0.721521	0.699731	0.695036	0.716563	0.792689	0	0	0	0	0	0				nitric oxide metabolic process	0	0	0	0	0.992039	1.09959	0	0	0	0
																							retrograde transport, endosome to Golgi	0	0.721521	0.699731	0.695036	0.716563	0.792689	0	0	0	0	0	0				regulation of isoprenoid metabolic process	0	0	0	0	0.992039	1.09959	0	0	0	0
																							de novo pyrimidine base biosynthetic process	0	0.721521	0.699731	0.695036	0.716563	0.792689	0	0	0	0	0	0				regulation of phospholipid biosynthetic process	0	0	0	0	0.992039	1.09959	0	0	0	0
																							post-embryonic morphogenesis	0	0.721521	0.699731	0.695036	0.716563	0.792689	0	0	0	0	0	0				purine ribonucleotide biosynthetic process	0	0	0.0621462	0.0605357	0.380229	1.02802	0	0	0	0
																							regulation of cofactor metabolic process	0	0.721521	0.699731	0.695036	0.716563	0.792689	0	0	0	0	0	0				regulation of growth	0	0	0.62505	0.617533	0.837794	1.02214	0	0	0	0
																							response to arsenic	0	0.721521	0.699731	0.695036	0.716563	0.792689	0	0	0	0	0	0				kinase regulator activity	0	0	0	0	0.808661	1.01653	0	0	0	0
																							negative gravitropism	0	0	0.699731	0.695036	0.716563	0.792689	0	0	0	0	0	0				purine ribonucleotide metabolic process	0	0	0.0529292	0.0514697	0.343777	0.956166	0	0	0	0
																							acylglycerol biosynthetic process	1.02885	0.721521	0.699731	0.695036	0	0.792689	0	0	0	0	0	0				S-adenosylmethionine-dependent methyltransferase activity	0	0.941346	0	0	0.626904	0.942714	0	0	0	0
																							glycerol ether biosynthetic process	1.02885	0.721521	0.699731	0.695036	0	0.792689	0	0	0	0	0	0				cotyledon vascular tissue pattern formation	0	1.12708	0	0	0.82728	0.93226	0	0	0	0
																							neutral lipid biosynthetic process	1.02885	0.721521	0.699731	0.695036	0	0.792689	0	0	0	0	0	0				protein polymerization	0	1.12708	0	0	0.82728	0.93226	0	0	0	0
																							sucrose metabolic process	1.02885	0.721521	0.699731	0.695036	0	0.792689	0	0	0	0	0	0				purine base biosynthetic process	0	1.12708	0	0	0.82728	0.93226	0	0	0	0
																							triglyceride biosynthetic process	1.02885	0.721521	0.699731	0.695036	0	0.792689	0	0	0	0	0	0				RNA methylation	0	1.12708	0	0	0.82728	0.93226	0	0	0	0
																							oxidoreductase activity, acting on NADH or NADPH, heme protein as acceptor	1.02993	0.698493	0.672539	0.679459	0.703423	0.782648	0	0	0	0	0	0				pyrimidine nucleoside metabolic process	0	0	0	0	0.82728	0.93226	0	0	0	0
																							amide transmembrane transporter activity	1.02993	0.698493	0.672539	0.679459	0.703423	0.782648	0	0	0	0	0	0				mitosis	0	0	0	0	0.82728	0.93226	0	0	0	0
																							phosphorylase activity	1.02993	0.698493	0.672539	0.679459	0.703423	0.782648	0	0	0	0	0	0				pyrimidine ribonucleoside metabolic process	0	0	0	0	0.82728	0.93226	0	0	0	0
																							pyruvate decarboxylase activity	1.02993	0.698493	0.672539	0.679459	0.703423	0.782648	0	0	0	0	0	0				G1/S transition of mitotic cell cycle	0	0	0	0	0.82728	0.93226	0	0	0	0
																							thiamin pyrophosphate binding	1.02993	0.698493	0.672539	0.679459	0.703423	0.782648	0	0	0	0	0	0				regulation of carbohydrate metabolic process	0	0	0	0	0.82728	0.93226	0	0	0	0
																							urea transmembrane transporter activity	1.02993	0.698493	0.672539	0.679459	0.703423	0.782648	0	0	0	0	0	0				regulation of cellular carbohydrate metabolic process	0	0	0	0	0.82728	0.93226	0	0	0	0
																							MAP kinase activity	0	0.698493	0.672539	0.679459	0.703423	0.782648	0	0	0	0	0	0				regulation of lipid biosynthetic process	0	0	0	0	0.82728	0.93226	0	0	0	0
																							oxidoreductase activity, acting on CH or CH2 groups, NAD or NADP as acceptor	0	0.698493	0.672539	0.679459	0.703423	0.782648	0	0	0	0	0	0				tRNA processing	0	0.266289	0.0488714	0.0474836	0.689073	0.922777	0	0	0	0
																							phosphatidylinositol-4,5-bisphosphate 5-phosphatase activity	0	0.698493	0.672539	0.679459	0.703423	0.782648	0	0	0	0	0	0				one-carbon metabolic process	0	0.266289	0	0	0.689073	0.922777	0	0	0	0
																							3-tRNA processing endoribonuclease activity	0	0.698493	0.672539	0.679459	0.703423	0.782648	0	0	0	0	0	0				nucleoside-triphosphate diphosphatase activity	0	1.07711	0	0	0.767792	0.885723	0	0	0	0
																							calcium:sodium antiporter activity	0	0.698493	0.672539	0.679459	0.703423	0.782648	0	0	0	0	0	0				acidic amino acid transmembrane transporter activity	0	1.07711	0	0	0.767792	0.885723	0	0	0	0
																							oxysterol binding	0	0.698493	0.672539	0.679459	0.703423	0.782648	0	0	0	0	0	0				L-glutamate transmembrane transporter activity	0	1.07711	0	0	0.767792	0.885723	0	0	0	0
																							peroxiredoxin activity	0	0.698493	0.672539	0.679459	0.703423	0.782648	0	0	0	0	0	0				pseudouridine synthase activity	0	1.07711	0	0	0.767792	0.885723	0	0	0	0
																							phosphatidylinositol bisphosphate phosphatase activity	0	0.698493	0.672539	0.679459	0.703423	0.782648	0	0	0	0	0	0				ribonucleoside-diphosphate reductase activity	0	0	0	0	0.767792	0.885723	0	0	0	0
																							phosphoinositide 5-phosphatase activity	0	0.698493	0.672539	0.679459	0.703423	0.782648	0	0	0	0	0	0				ribose phosphate diphosphokinase activity	0	0	0	0	0.767792	0.885723	0	0	0	0
																							phospholipase A2 activity	0	0.698493	0.672539	0.679459	0.703423	0.782648	0	0	0	0	0	0				tRNA (guanine-N2-)-methyltransferase activity	0	0	0	0	0.767792	0.885723	0	0	0	0
																							uridylyltransferase activity	0	0.698493	0.672539	0.679459	0.703423	0.782648	0	0	0	0	0	0				adenylate cyclase activity	0	0	0	0	0.767792	0.885723	0	0	0	0
																							UTP-monosaccharide-1-phosphate uridylyltransferase activity	0	0.698493	0.672539	0.679459	0.703423	0.782648	0	0	0	0	0	0				metallocarboxypeptidase activity	0	0	0	0	0.767792	0.885723	0	0	0	0
																							UTP:glucose-1-phosphate uridylyltransferase activity	0	0.698493	0.672539	0.679459	0.703423	0.782648	0	0	0	0	0	0				nucleosome binding	0	0	0	0	0.767792	0.885723	0	0	0	0
																							serine-type endopeptidase inhibitor activity	0	0.698493	0	0.679459	0.703423	0.782648	0	0	0	0	0	0				ribonucleoprotein complex biogenesis	0	1.21405	0	0	0.693811	0.868702	0	0	0	0
																							polyol metabolic process	1.1974	1.27746	1.21909	1.20662	1.26415	0.778742	0	0	0	0	0	0				ribosome biogenesis	0	1.21405	0	0	0.693811	0.868702	0	0	0	0
																							regulation of growth	0.459295	0.66039	0.62505	0.617533	0.652319	0.778742	0	0	0	0	0	0				negative regulation of flower development	0	0	0	0	0.693811	0.868702	0	0	0	0
																							regulation of catalytic activity	0.251277	0.289468	0.264808	0.569812	0.61384	0.77796	0	0	0	0	0	0				regulation of cell cycle	0	0.239374	0	0	1.04424	0.831355	0	0	0	0
																							racemase and epimerase activity	0	0	0.18068	0.581334	0.619409	0.749385	0	0	0	0	0	0				embryo sac development	0	1.16671	0	0	0.653686	0.825475	0	0	0	0
																							cellular aromatic compound metabolic process	0.435251	0.523473	0.461741	0.448977	0.509115	0.749287	0	0	0	0	0	0				microtubule cytoskeleton organization	0	0	0	0	0.653686	0.825475	0	0	0	0
																							response to oxidative stress	1.55202	1.16181	1.06212	1.04117	0.791908	0.720949	0	0	0	0	0	0				cell cycle phase	0	0	0	0	0.653686	0.825475	0	0	0	0
																							regulation of molecular function	0.23001	0.255152	0.232036	0.508694	0.550645	0.708143	0	0	0	0	0	0				DNA alkylation	0	0	0	0	0.713566	0.816019	0	0	0	0
																							ESCRT I complex	0.380646	0.599911	0.547095	0.522343	0.567672	0.707899	0	0	0	0	0	0				DNA methylation	0	0	0	0	0.713566	0.816019	0	0	0	0
																							alcohol catabolic process	0.410173	0.56825	0.534855	0.52777	0.560604	0.680894	0	0	0	0	0	0				purine nucleoside monophosphate biosynthetic process	0	0	0	0	0	0.816019	0	0	0	0
																							aging	0.410173	0.185746	0.534855	0.52777	0.560604	0.680894	0	0	0	0	0	0				purine nucleoside monophosphate metabolic process	0	0	0	0	0	0.816019	0	0	0	0
																							systemic acquired resistance, salicylic acid mediated signaling pathway	0.910802	0.611135	0.590134	0.585628	0.606355	0.679958	0	0	0	0	0	0				purine ribonucleoside monophosphate biosynthetic process	0	0	0	0	0	0.816019	0	0	0	0
																							apoptosis	0.910802	0.611135	0.590134	0.585628	0.606355	0.679958	0	0	0	0	0	0				purine ribonucleoside monophosphate metabolic process	0	0	0	0	0	0.816019	0	0	0	0
																							meristem maintenance	0.910802	0.611135	0.590134	0.585628	0.606355	0.679958	0	0	0	0	0	0				nucleoside metabolic process	0	0	0	0	0.616687	0.785395	0	0	0	0
																							regulation of cell growth	0.910802	0.611135	0.590134	0.585628	0.606355	0.679958	0	0	0	0	0	0				identical protein binding	0	0.207461	0.137779	0.143259	0.504622	0.743499	0	0	0	0
																							regulation of signal transduction	0.910802	0.611135	0.590134	0.585628	0.606355	0.679958	0	0	0	0	0	0				cellular component organization	0.345477	0.0260505	2.17153e-05	1.73721e-05	0.548475	0.736838	0	0	0	0
																							regulation of signaling process	0.910802	0.611135	0.590134	0.585628	0.606355	0.679958	0	0	0	0	0	0				ATPase activity, coupled	0	0.00327824	0.00165782	0.00592492	0.297983	0.735395	0	0	0	0
																							specification of floral organ identity	0.910802	0.611135	0.590134	0.585628	0.606355	0.679958	0	0	0	0	0	0				negative regulation of catalytic activity	0	0	0.508372	0.50404	0.627769	0.727741	0	0	0	0
																							specification of organ identity	0.910802	0.611135	0.590134	0.585628	0.606355	0.679958	0	0	0	0	0	0				response to brassinosteroid stimulus	0	0	0.508372	0.50404	0.627769	0.727741	0	0	0	0
																							very long-chain fatty acid metabolic process	0.910802	0.611135	0.590134	0.585628	0.606355	0.679958	0	0	0	0	0	0				peroxisome fission	0	0	0.508372	0.50404	0.627769	0.727741	0	0	0	0
																							proline biosynthetic process	0	0.611135	0.590134	0.585628	0.606355	0.679958	0	0	0	0	0	0				leaf vascular tissue pattern formation	0	0.916103	0	0	0.627769	0.727741	0	0	0	0
																							ER to Golgi vesicle-mediated transport	0	0.611135	0.590134	0.585628	0.606355	0.679958	0	0	0	0	0	0				nuclear division	0	0	0	0	0.627769	0.727741	0	0	0	0
																							glutamine family amino acid catabolic process	0	0.611135	0.590134	0.585628	0.606355	0.679958	0	0	0	0	0	0				DNA modification	0	0	0	0	0.627769	0.727741	0	0	0	0
																							pyrimidine base biosynthetic process	0	0.611135	0.590134	0.585628	0.606355	0.679958	0	0	0	0	0	0				cell cycle cytokinesis	0	0	0	0	0.627769	0.727741	0	0	0	0
																							root hair cell tip growth	0	0.611135	0.590134	0.585628	0.606355	0.679958	0	0	0	0	0	0				regulation of lipid metabolic process	0	0	0	0	0.627769	0.727741	0	0	0	0
																							endocytosis	0	0	0.590134	0.585628	0.606355	0.679958	0	0	0	0	0	0				arginine N-methyltransferase activity	0	0.910201	0	0	0.6111	0.724182	0	0	0	0
																							membrane invagination	0	0	0.590134	0.585628	0.606355	0.679958	0	0	0	0	0	0				arginine transmembrane transporter activity	0	0.910201	0	0	0.6111	0.724182	0	0	0	0
																							glutamine family amino acid metabolic process	0	0.528547	0.4961	0.489214	0.521116	0.638404	0	0	0	0	0	0				basic amino acid transmembrane transporter activity	0	0.910201	0	0	0.6111	0.724182	0	0	0	0
																							amine oxidase activity	0.864136	0.545414	0.520986	0.527478	0.550059	0.62527	0	0	0	0	0	0				L-lysine transmembrane transporter activity	0	0.910201	0	0	0.6111	0.724182	0	0	0	0
																							guanylyltransferase activity	0.864136	0.545414	0.520986	0.527478	0.550059	0.62527	0	0	0	0	0	0				protein-arginine N-methyltransferase activity	0	0.910201	0	0	0.6111	0.724182	0	0	0	0
																							nucleobase transmembrane transporter activity	0.864136	0.545414	0.520986	0.527478	0.550059	0.62527	0	0	0	0	0	0				tRNA (guanine) methyltransferase activity	0	0	0	0	0.6111	0.724182	0	0	0	0
																							calcium:cation antiporter activity	0	0.545414	0.520986	0.527478	0.550059	0.62527	0	0	0	0	0	0				nucleoside diphosphate kinase activity	0	0	0	0	0.6111	0.724182	0	0	0	0
																							sterol binding	0	0.545414	0.520986	0.527478	0.550059	0.62527	0	0	0	0	0	0				phosphorus-oxygen lyase activity	0	0	0	0	0.6111	0.724182	0	0	0	0
																							aminoacyl-tRNA hydrolase activity	0.864136	0.545414	0	0.527478	0.550059	0.62527	0	0	0	0	0	0				transferase activity, transferring pentosyl groups	0	0.388011	0	0	0.535242	0.719149	0	0	0	0
																							endopeptidase inhibitor activity	0	0.545414	0	0.527478	0.550059	0.62527	0	0	0	0	0	0				purine nucleoside triphosphate biosynthetic process	0	0	0.101862	0.0997039	0.521203	0.680915	0	0	0	0
																							endopeptidase regulator activity	0	0.545414	0	0.527478	0.550059	0.62527	0	0	0	0	0	0				purine nucleoside triphosphate metabolic process	0	0	0.101862	0.0997039	0.521203	0.680915	0	0	0	0
																							peptidase inhibitor activity	0	0.545414	0	0.527478	0.550059	0.62527	0	0	0	0	0	0				purine ribonucleoside triphosphate biosynthetic process	0	0	0.101862	0.0997039	0.521203	0.680915	0	0	0	0
																							peptidase regulator activity	0	0.545414	0	0.527478	0.550059	0.62527	0	0	0	0	0	0				purine ribonucleoside triphosphate metabolic process	0	0	0.101862	0.0997039	0.521203	0.680915	0	0	0	0
																							oxidoreductase activity, acting on the aldehyde or oxo group of donors	0	0.81599	0.744101	0.76301	0.829856	0.611348	0	0	0	0	0	0				ribonucleoside triphosphate biosynthetic process	0	0	0.101862	0.0997039	0.521203	0.680915	0	0	0	0
																							biological adhesion	0.820736	0.528591	0.508372	0.50404	0.52398	0.595132	0	0	0	0	0	0				ribonucleoside triphosphate metabolic process	0	0	0.101862	0.0997039	0.521203	0.680915	0	0	0	0
																							cell adhesion	0.820736	0.528591	0.508372	0.50404	0.52398	0.595132	0	0	0	0	0	0				purine base metabolic process	0	0.842302	1.2006	1.19146	0.559595	0.657124	0	0	0	0
																							cellular hormone metabolic process	0.820736	0.528591	0.508372	0.50404	0.52398	0.595132	0	0	0	0	0	0				negative regulation of molecular function	0	0	0.444144	0.439986	0.559595	0.657124	0	0	0	0
																							cellular response to salicylic acid stimulus	0.820736	0.528591	0.508372	0.50404	0.52398	0.595132	0	0	0	0	0	0				regulation of cellular ketone metabolic process	0	0	0.444144	0.439986	0.559595	0.657124	0	0	0	0
																							cotyledon development	0.820736	0.528591	0.508372	0.50404	0.52398	0.595132	0	0	0	0	0	0				response to ozone	0	0	0.444144	0.439986	0.559595	0.657124	0	0	0	0
																							double fertilization forming a zygote and endosperm	0.820736	0.528591	0.508372	0.50404	0.52398	0.595132	0	0	0	0	0	0				megagametogenesis	0	0.842302	0	0	0.559595	0.657124	0	0	0	0
																							fertilization	0.820736	0.528591	0.508372	0.50404	0.52398	0.595132	0	0	0	0	0	0				calcium ion transport	0	0	0	0	0.559595	0.657124	0	0	0	0
																							negative regulation of catalytic activity	0.820736	0.528591	0.508372	0.50404	0.52398	0.595132	0	0	0	0	0	0				genetic imprinting	0	0	0	0	0.559595	0.657124	0	0	0	0
																							negative regulation of programmed cell death	0.820736	0.528591	0.508372	0.50404	0.52398	0.595132	0	0	0	0	0	0				regulation of gene expression by genetic imprinting	0	0	0	0	0.559595	0.657124	0	0	0	0
																							response to brassinosteroid stimulus	0.820736	0.528591	0.508372	0.50404	0.52398	0.595132	0	0	0	0	0	0				leaf development	0	0.361411	0.0936542	0.0916008	0.493684	0.650451	0	0	0	0
																							salicylic acid mediated signaling pathway	0.820736	0.528591	0.508372	0.50404	0.52398	0.595132	0	0	0	0	0	0				nucleoside triphosphate biosynthetic process	0	0	0.0936542	0.0916008	0.493684	0.650451	0	0	0	0
																							trichome branching	0.820736	0.528591	0.508372	0.50404	0.52398	0.595132	0	0	0	0	0	0				nucleoside triphosphate metabolic process	0	0	0.0936542	0.0916008	0.493684	0.650451	0	0	0	0
																							glutamate metabolic process	0	0.528591	0.508372	0.50404	0.52398	0.595132	0	0	0	0	0	0				negative regulation of post-embryonic development	0	0	0	0	0.493684	0.650451	0	0	0	0
																							polyamine metabolic process	0	0.528591	0.508372	0.50404	0.52398	0.595132	0	0	0	0	0	0				GTPase activity	0	0.175523	0.101445	0.106016	0.409872	0.630395	0	0	0	0
																							positive gravitropism	0	0	0.508372	0.50404	0.52398	0.595132	0	0	0	0	0	0				pattern specification process	0	0.938962	0.649539	0.639615	0.467972	0.621838	0	0	0	0
																							abscisic acid mediated signaling pathway	0.820736	0.528591	0.508372	0.50404	0	0.595132	0	0	0	0	0	0				carbonate dehydratase activity	0	0.79439	0	0	0.505261	0.613644	0	0	0	0
																							acylglycerol metabolic process	0.820736	0.528591	0.508372	0.50404	0	0.595132	0	0	0	0	0	0				L-amino acid transmembrane transporter activity	0	0.79439	0	0	0.505261	0.613644	0	0	0	0
																							cellular response to abscisic acid stimulus	0.820736	0.528591	0.508372	0.50404	0	0.595132	0	0	0	0	0	0				oxidoreductase activity, acting on CH or CH2 groups, disulfide as acceptor	0	0	0	0	0.505261	0.613644	0	0	0	0
																							neutral lipid metabolic process	0.820736	0.528591	0.508372	0.50404	0	0.595132	0	0	0	0	0	0				calcium ion transmembrane transporter activity	0	0	0	0	0.505261	0.613644	0	0	0	0
																							triglyceride metabolic process	0.820736	0.528591	0.508372	0.50404	0	0.595132	0	0	0	0	0	0				calcium-transporting ATPase activity	0	0	0	0	0.505261	0.613644	0	0	0	0
																							oxidoreductase activity, acting on the aldehyde or oxo group of donors, NAD or NADP as acceptor	0	0.435109	0.399386	0.408791	0.441988	0.557536	0	0	0	0	0	0				tRNA methyltransferase activity	0	0	0	0	0.505261	0.613644	0	0	0	0
																							cell cortex	0.785527	0.48451	0.453692	0.439066	0.465758	0.546162	0	0	0	0	0	0				tRNA dihydrouridine synthase activity	0	0	0	0	0.505261	0.613644	0	0	0	0
																							early endosome	0.785527	0.48451	0.453692	0.439066	0.465758	0.546162	0	0	0	0	0	0				cyclohydrolase activity	0	0.79439	0	0	0	0.613644	0	0	0	0
																							extrinsic to internal side of plasma membrane	0.785527	0.48451	0.453692	0.439066	0.465758	0.546162	0	0	0	0	0	0				embryonic pattern specification	0	0.78073	1.07494	1.06605	0.503569	0.598703	0	0	0	0
																							plasma membrane of cell tip	0	0.48451	0.453692	0.439066	0.465758	0.546162	0	0	0	0	0	0				nucleic acid phosphodiester bond hydrolysis	0	0.78073	0	0	0.503569	0.598703	0	0	0	0
																							mitochondrial transport	0.333126	0.132126	0.120801	0.392867	0.422026	0.53059	0	0	0	0	0	0				DNA mediated transformation	0	0	0	0	0.503569	0.598703	0	0	0	0
																							negative regulation of cell death	0.748386	0.463593	0.444144	0.439986	0.459158	0.527917	0	0	0	0	0	0				genetic transfer	0	0	0	0	0.503569	0.598703	0	0	0	0
																							negative regulation of molecular function	0.748386	0.463593	0.444144	0.439986	0.459158	0.527917	0	0	0	0	0	0				chromatin organization	0	0	0	0	0.406315	0.597997	0	0	0	0
																							regulation of cellular ketone metabolic process	0.748386	0.463593	0.444144	0.439986	0.459158	0.527917	0	0	0	0	0	0				ATPase activity	0	0.0085524	0.00075198	0.000921682	0.202968	0.597395	0	0	0	0
																							regulation of oxygen and reactive oxygen species metabolic process	0.748386	0.463593	0.444144	0.439986	0.459158	0.527917	0	0	0	0	0	0				DNA metabolic process	0	0.00822033	0	0	0.820333	0.593818	0	0	0	0
																							reproduction	0.748386	0.463593	0.444144	0.439986	0.459158	0.527917	0	0	0	0	0	0				nucleoside-triphosphatase activity	0	0.00538374	4.34316e-05	5.6462e-05	0.127914	0.580325	0	0	0	0
																							response to ozone	0.748386	0.463593	0.444144	0.439986	0.459158	0.527917	0	0	0	0	0	0				protein homodimerization activity	0	0.316575	0	0	0.405519	0.572546	0	0	0	0
																							regulation of Ras GTPase activity	0	0.463593	0.444144	0.439986	0.459158	0.527917	0	0	0	0	0	0				motor activity	0	0	0	0	0.405519	0.572546	0	0	0	0
																							nucleotide-sugar metabolic process	0	0	0.444144	0.439986	0.459158	0.527917	0	0	0	0	0	0				pyrophosphatase activity	0	0.00990545	8.68598e-06	1.3029e-05	0.115397	0.569457	0	0	0	0
																							G-protein coupled receptor protein signaling pathway	0	0	0	0.439986	0.459158	0.527917	0	0	0	0	0	0				cellular nitrogen compound biosynthetic process	0	0.336874	0.00150962	0.000347575	0.712646	0.567159	0	0	0	0
																							glycerol ether metabolic process	0.748386	0.463593	0.444144	0.439986	0	0.527917	0	0	0	0	0	0				hydrolase activity, acting on acid anhydrides, in phosphorus-containing anhydrides	0	0.00958122	8.68598e-06	1.3029e-05	0.111658	0.559075	0	0	0	0
																							organic ether metabolic process	0.748386	0.463593	0.444144	0.439986	0	0.527917	0	0	0	0	0	0				divalent metal ion transport	0	0	0	0	0.456391	0.549166	0	0	0	0
																							stomatal movement	0.748386	0.463593	0.444144	0.439986	0	0.527917	0	0	0	0	0	0				DNA topological change	0	0	0	0	0.456391	0.549166	0	0	0	0
																							endosomal part	0.442577	0.366259	0.295944	0.265072	0.322639	0.526761	0	0	0	0	0	0				phyllome development	0	0.30883	0.247829	0.242832	0.40015	0.545491	0	0	0	0
																							transport	0.253958	0.252658	0.306695	0.284532	0.232985	0.521145	0	0	0	0	0	0				response to carbohydrate stimulus	0	0	0	0	0.40015	0.545491	0	0	0	0
																							phosphatidate cytidylyltransferase activity	0.749409	0.443047	0.420091	0.426177	0.447417	0.518758	0	0	0	0	0	0				FAD binding	0	0	0	0	0.371049	0.532658	0	0	0	0
																							solute:sodium symporter activity	0.749409	0.443047	0.420091	0.426177	0.447417	0.518758	0	0	0	0	0	0				oxidoreductase activity, acting on CH or CH2 groups	0	0	0.34671	0.352421	0.427152	0.530974	0	0	0	0
																							amino acid kinase activity	0	0.443047	0.420091	0.426177	0.447417	0.518758	0	0	0	0	0	0				DNA topoisomerase (ATP-hydrolyzing) activity	0	0	0	0	0.427152	0.530974	0	0	0	0
																							hydrolase activity, acting on carbon-nitrogen (but not peptide) bonds, in linear amidines	0	0.443047	0.420091	0.426177	0.447417	0.518758	0	0	0	0	0	0				hydroxymethyl-, formyl- and related transferase activity	0	0.706549	0	0	0	0.530974	0	0	0	0
																							glutathione disulfide oxidoreductase activity	0	0	0.420091	0.426177	0.447417	0.518758	0	0	0	0	0	0				hydrolase activity, acting on acid anhydrides	0	0.00867201	8.68598e-06	8.68598e-06	0.101028	0.528811	0	0	0	0
																							peptide disulfide oxidoreductase activity	0	0	0.420091	0.426177	0.447417	0.518758	0	0	0	0	0	0				regulation of multicellular organismal process	0	0	0.0169243	0.0160581	0.318786	0.527551	0	0	0	0
																							cell division	0.171347	0.165853	0.353243	0.345737	0.380865	0.516299	0	0	0	0	0	0				multicellular organismal development	0	0.470339	0.0130089	0	0.640506	0.527024	0	0	0	0
																							establishment of localization	0.247491	0.243181	0.295463	0.273835	0.224004	0.506653	0	0	0	0	0	0				negative regulation of developmental process	0	0	0	0	0.380229	0.522777	0	0	0	0
																							lipid binding	0.168489	0.658803	0.593443	0.610568	0.671457	0.497914	0	0	0	0	0	0				isopentenyl diphosphate biosynthetic process	0	0.682271	0	0	0.415963	0.506416	0	0	0	0
																							serine hydrolase activity	0.658645	0.145913	0.121553	0.275863	0.317305	0.474049	0	0	0	0	0	0				isopentenyl diphosphate metabolic process	0	0.682271	0	0	0.415963	0.506416	0	0	0	0
																							serine-type peptidase activity	0.658645	0.145913	0.121553	0.275863	0.317305	0.474049	0	0	0	0	0	0				xylem and phloem pattern formation	0	0.682271	0	0	0.415963	0.506416	0	0	0	0
																							regulation of GTP catabolic process	0	0.410676	0.391966	0.387969	0.406404	0.472808	0	0	0	0	0	0				carbohydrate mediated signaling	0	0	0	0	0.415963	0.506416	0	0	0	0
																							regulation of GTPase activity	0	0.410676	0.391966	0.387969	0.406404	0.472808	0	0	0	0	0	0				cellular response to carbohydrate stimulus	0	0	0	0	0.415963	0.506416	0	0	0	0
																							regulation of nucleotide catabolic process	0	0.410676	0.391966	0.387969	0.406404	0.472808	0	0	0	0	0	0				sugar mediated signaling pathway	0	0	0	0	0.415963	0.506416	0	0	0	0
																							regulation of purine nucleotide catabolic process	0	0.410676	0.391966	0.387969	0.406404	0.472808	0	0	0	0	0	0				DNA-directed DNA polymerase activity	0	0	0	0	0.339979	0.496291	0	0	0	0
																							regulation of hydrolase activity	0	0.410676	0.391966	0.387969	0.406404	0.472808	0	0	0	0	0	0				phospholipid biosynthetic process	0	0.774898	0.0529292	0.0514697	0.719058	0.480881	0	0	0	0
																							nucleobase biosynthetic process	0	0.410676	0.391966	0.387969	0.406404	0.472808	0	0	0	0	0	0				cellular component biogenesis	0	0.774898	0	0	0.343777	0.480881	0	0	0	0
																							regulation of stomatal movement	0.688225	0.410676	0.391966	0.387969	0	0.472808	0	0	0	0	0	0				response to sucrose stimulus	0	0	0	0	0.380823	0.469007	0	0	0	0
																							unsaturated fatty acid biosynthetic process	0.688225	0.410676	0.391966	0.387969	0	0.472808	0	0	0	0	0	0				cyclase activity	0	0	0	0	1.02894	0.46586	0	0	0	0
																							unsaturated fatty acid metabolic process	0.688225	0.410676	0.391966	0.387969	0	0.472808	0	0	0	0	0	0				microtubule binding	0	0	0.290577	0.295927	0.366471	0.46586	0	0	0	0
																							response to external stimulus	0.297096	0.561537	0.786615	0.769986	0.548152	0.465086	0	0	0	0	0	0				amino acid transmembrane transporter activity	0	0.636369	0	0	0.366471	0.46586	0	0	0	0
																							response to starvation	0.805458	0.73653	1.1735	1.15842	0.725519	0.445184	0	0	0	0	0	0				carboxypeptidase activity	0	0	0	0	0.366471	0.46586	0	0	0	0
																							receptor signaling protein activity	0	1.04774	0.998829	1.01183	0.372399	0.439998	0	0	0	0	0	0				diphosphotransferase activity	0	0	0	0	0.366471	0.46586	0	0	0	0
																							receptor signaling protein serine/threonine kinase activity	0	1.04774	0.998829	1.01183	0.372399	0.439998	0	0	0	0	0	0				histone binding	0	0	0	0	0.366471	0.46586	0	0	0	0
																							oxidoreductase activity, acting on CH or CH2 groups	0	0.368282	0.34671	0.352421	0.372399	0.439998	0	0	0	0	0	0				cytoskeletal protein binding	0	0	0.053096	0.055315	0.311883	0.463013	0	0	0	0
																							phosphotransferase activity, carboxyl group as acceptor	0	0.368282	0.34671	0.352421	0.372399	0.439998	0	0	0	0	0	0				regulation of developmental process	0	0	0.0114455	0.0107994	0.261354	0.452151	0	0	0	0
																							oxidoreductase activity, acting on the CH-NH group of donors, NAD or NADP as acceptor	0	0.368282	0.34671	0.352421	0.372399	0.439998	0	0	0	0	0	0				cellular component assembly	0	0.144039	0	0	0.617281	0.446432	0	0	0	0
																							L-ascorbic acid biosynthetic process	0.636971	0.366532	0.348548	0.344717	0.36242	0.426548	0	0	0	0	0	0				cell cycle process	0	0	0	0	0.27529	0.437671	0	0	0	0
																							L-ascorbic acid metabolic process	0.636971	0.366532	0.348548	0.344717	0.36242	0.426548	0	0	0	0	0	0				acetyl-CoA metabolic process	0	0.605723	0	0	0.349945	0.43589	0	0	0	0
																							photosynthetic electron transport in photosystem I	0.636971	0.366532	0.348548	0.344717	0.36242	0.426548	0	0	0	0	0	0				glycerophospholipid biosynthetic process	0	0.605723	0	0	0.349945	0.43589	0	0	0	0
																							regulation of cellular catabolic process	0	0.366532	0.348548	0.344717	0.36242	0.426548	0	0	0	0	0	0				cell cycle	0	0	0	0	0.349945	0.43589	0	0	0	0
																							regulation of nucleotide metabolic process	0	0.366532	0.348548	0.344717	0.36242	0.426548	0	0	0	0	0	0				leaf morphogenesis	0	0	0	0	0.349945	0.43589	0	0	0	0
																							hyperosmotic salinity response	0	0.366532	0.348548	0.344717	0.36242	0.426548	0	0	0	0	0	0				response to disaccharide stimulus	0	0	0	0	0.349945	0.43589	0	0	0	0
																							senescence	0	0.366532	0.348548	0.344717	0.36242	0.426548	0	0	0	0	0	0				DNA polymerase activity	0	0	0	0	0.286409	0.432444	0	0	0	0
																							cell surface receptor linked signaling pathway	0	0	0	0.344717	0.36242	0.426548	0	0	0	0	0	0				amine transmembrane transporter activity	0	0.578363	0	0	0.31771	0.412817	0	0	0	0
																							late endosome	0.116759	0.0978883	0.238192	0.217284	0.256091	0.389021	0	0	0	0	0	0				O-acyltransferase activity	0	0.578363	0	0	0.31771	0.412817	0	0	0	0
																							nucleobase, nucleoside, nucleotide and nucleic acid transport	0.592524	0.329059	0.311776	0.308097	0.325111	0.387004	0	0	0	0	0	0				oxidoreductase activity, acting on paired donors, with incorporation or reduction of molecular oxygen, NADH or NADPH as one donor, and incorporation of one atom of oxygen	0	0	0	0	0.31771	0.412817	0	0	0	0
																							phenylpropanoid metabolic process	0.592524	0.329059	0.311776	0.308097	0.325111	0.387004	0	0	0	0	0	0				metalloexopeptidase activity	0	0	0	0	0.31771	0.412817	0	0	0	0
																							seed development	0.592524	0.329059	0.311776	0.308097	0.325111	0.387004	0	0	0	0	0	0				cytoskeleton organization	0	0	0	0	0.282321	0.408891	0	0	0	0
																							RNA 3-end processing	0	0.329059	0.311776	0.308097	0.325111	0.387004	0	0	0	0	0	0				response to cytokinin stimulus	0	0	0.228846	0.225614	0.322576	0.406337	0	0	0	0
																							amine transport	0	0	0	0.308097	0.325111	0.387004	0	0	0	0	0	0				aromatic amino acid family biosynthetic process	0	0.573212	0	0	0.322576	0.406337	0	0	0	0
																							amino acid transport	0	0	0	0.308097	0.325111	0.387004	0	0	0	0	0	0				chorismate metabolic process	0	0.573212	0	0	0.322576	0.406337	0	0	0	0
																							carboxylesterase activity	0.132839	0.0985199	0.0171185	0.0868116	0.261775	0.381596	0	0	0	0	0	0				spindle microtubule	0	0	0	0	0.314384	0.403788	0	0	0	0
																							nucleobase, nucleoside, nucleotide and nucleic acid transmembrane transporter activity	0.593494	0.310807	0.290577	0.295927	0.31467	0.378689	0	0	0	0	0	0				cell division	0	0.231184	0.353243	0.345737	0.268959	0.392985	0	0	0	0
																							cytidylyltransferase activity	0.593494	0.310807	0.290577	0.295927	0.31467	0.378689	0	0	0	0	0	0				transcription	0	0.668492	0.0356319	0.0345067	0.268959	0.392985	0	0	0	0
																							microtubule binding	0	0.310807	0.290577	0.295927	0.31467	0.378689	0	0	0	0	0	0				ribonucleoside metabolic process	0	0	0	0	0.298139	0.379739	0	0	0	0
																							phospholipase activity	0	0.310807	0.290577	0.295927	0.31467	0.378689	0	0	0	0	0	0				tRNA metabolic process	0	0.107516	0.00559485	0.0053046	0.227033	0.375821	0	0	0	0
																							phyllome development	0.691927	0.271711	0.247829	0.242832	0.0736833	0.355956	0	0	0	0	0	0				actin binding	0	0	0	0	0.277613	0.368556	0	0	0	0
																							response to far red light	0	0.296812	0.804543	0.796369	0.834162	0.352744	0	0	0	0	0	0				glycine hydroxymethyltransferase activity	0	0.529237	0	0	0	0.368556	0	0	0	0
																							regulation of catabolic process	0	0.296812	0.280213	0.276684	0.293018	0.352744	0	0	0	0	0	0				phospholipid metabolic process	0	0.63162	0.0304676	0.0294532	0.537392	0.363322	0	0	0	0
																							gravitropism	0	0	0.280213	0.276684	0.293018	0.352744	0	0	0	0	0	0				regulation of flower development	0	0	0	0	0.244293	0.363322	0	0	0	0
																							immune response	0.667138	0.560478	0.517713	0.508694	0.550645	0.337072	0	0	0	0	0	0				regionalization	0	0.516727	0.188975	0.186006	0.276175	0.35566	0	0	0	0
																							innate immune response	0.667138	0.560478	0.517713	0.508694	0.550645	0.337072	0	0	0	0	0	0				shoot development	0	0.516727	0.188975	0.186006	0.276175	0.35566	0	0	0	0
																							cellular response to hormone stimulus	0.667138	0.255152	0.517713	0.508694	0.249816	0.337072	0	0	0	0	0	0				aromatic amino acid family metabolic process	0	0.516727	0	0	0.276175	0.35566	0	0	0	0
																							hormone-mediated signaling pathway	0.667138	0.255152	0.517713	0.508694	0.249816	0.337072	0	0	0	0	0	0				protein amino acid alkylation	0	0	0	0	0.276175	0.35566	0	0	0	0
																							carbohydrate catabolic process	0.23001	0.255152	0.232036	0.227209	0.249816	0.337072	0	0	0	0	0	0				protein amino acid methylation	0	0	0	0	0.276175	0.35566	0	0	0	0
																							cellular carbohydrate catabolic process	0.23001	0.255152	0.232036	0.227209	0.249816	0.337072	0	0	0	0	0	0				root development	0	0.208681	0.0281816	0.0272234	0.232904	0.349479	0	0	0	0
																							oxidoreductase activity, acting on the CH-CH group of donors, NAD or NADP as acceptor	0	0.78619	0.741291	0.753206	0.794741	0.329327	0	0	0	0	0	0				cellular macromolecular complex assembly	0	0.332118	0	0	0.674813	0.34325	0	0	0	0
																							oxidoreductase activity, acting on the CH-NH2 group of donors, oxygen as acceptor	0.53651	0.265136	0.24618	0.251184	0.268766	0.329327	0	0	0	0	0	0				gametophyte development	0	0.597446	0.0260736	0	0.495692	0.336243	0	0	0	0
																							cysteine-type endopeptidase activity	0.53651	0.265136	0.24618	0.251184	0.268766	0.329327	0	0	0	0	0	0				glycerolipid biosynthetic process	0	0.491969	0.172269	0.169424	0.256341	0.333754	0	0	0	0
																							sodium ion transmembrane transporter activity	0.53651	0.265136	0.24618	0.251184	0.268766	0.329327	0	0	0	0	0	0				organ morphogenesis	0	0	0.172269	0.169424	0.256341	0.333754	0	0	0	0
																							Rab GTPase activator activity	0	0.265136	0.24618	0.251184	0.268766	0.329327	0	0	0	0	0	0				glycerophospholipid metabolic process	0	0.491969	0	0	0.256341	0.333754	0	0	0	0
																							amino acid binding	0	0.265136	0.24618	0.251184	0.268766	0.329327	0	0	0	0	0	0				di-, tri-valent inorganic cation transport	0	0	0	0	0.256341	0.333754	0	0	0	0
																							3-chloroallyl aldehyde dehydrogenase activity	0	0.265136	0.24618	0.251184	0.268766	0.329327	0	0	0	0	0	0				plastid membrane organization	0	0	0	0	0.256341	0.333754	0	0	0	0
																							sequence-specific DNA binding	0	0	0.24618	0.251184	0.268766	0.329327	0	0	0	0	0	0				thylakoid membrane organization	0	0	0	0	0.256341	0.333754	0	0	0	0
																							racemase and epimerase activity, acting on carbohydrates and derivatives	0	0	0.24618	0.251184	0.268766	0.329327	0	0	0	0	0	0				carboxy-lyase activity	0	0.196079	0.028177	0.0296531	0.205268	0.332062	0	0	0	0
																							positive regulation of gene expression	0	0.774665	0.737335	0.729368	0.766141	0.322722	0	0	0	0	0	0				ATPase activity, coupled to transmembrane movement of ions, phosphorylative mechanism	0	0	1.15075	1.16899	0.244057	0.330981	0	0	0	0
																							positive regulation of transcription	0	0.774665	0.737335	0.729368	0.766141	0.322722	0	0	0	0	0	0				DNA topoisomerase activity	0	0	0	0	0.244057	0.330981	0	0	0	0
																							auxin metabolic process	0.518686	0.268758	0.252821	0.249445	0.265112	0.322722	0	0	0	0	0	0				organophosphate metabolic process	0	0.581285	0.0241272	0.0232604	0.476202	0.323581	0	0	0	0
																							regulation of signaling pathway	0.518686	0.268758	0.252821	0.249445	0.265112	0.322722	0	0	0	0	0	0				cellular response to phosphate starvation	0	0	0.4961	0.489214	0.238335	0.313712	0	0	0	0
																							cellular biogenic amine biosynthetic process	0	0.268758	0.252821	0.249445	0.265112	0.322722	0	0	0	0	0	0				cellular macromolecular complex subunit organization	0	0.301743	0	0	0.600932	0.304352	0	0	0	0
																							positive regulation of catalytic activity	0	0	0	0.249445	0.265112	0.322722	0	0	0	0	0	0				tubulin binding	0	0	0.156026	0.160089	0.21559	0.298622	0	0	0	0
																							positive regulation of molecular function	0	0	0	0.249445	0.265112	0.322722	0	0	0	0	0	0				hydrolase activity, acting on carbon-nitrogen (but not peptide) bonds, in cyclic amidines	0	0.449894	0	0	0	0.298622	0	0	0	0
																							disaccharide metabolic process	0.518686	0.268758	0.252821	0.249445	0	0.322722	0	0	0	0	0	0				regulation of protein metabolic process	0	0	0	0	0.20695	0.278379	0	0	0	0
																							SNARE complex	0.521159	0.260776	0.236273	0.224841	0.245805	0.311295	0	0	0	0	0	0				nucleosome	0	0	0	0	0.200108	0.276142	0	0	0	0
																							cellular response to organic substance	0.73762	0.212433	0.376513	0.367391	0.206419	0.308379	0	0	0	0	0	0				DNA topoisomerase complex (ATP-hydrolyzing)	0	0	0	0	0.200108	0.276142	0	0	0	0
																							anatomical structure morphogenesis	0.310922	0.185246	0.15479	0.14868	0.178041	0.306898	0	0	0	0	0	0				reproductive cellular process	0	0	0	0	0.193203	0.262712	0	0	0	0
																							nucleobase, nucleoside and nucleotide metabolic process	0.1281	0.185246	0.15479	0.14868	0.178041	0.306898	0	0	0	0	0	0				organ development	0	0.155591	0.0140484	0.0134656	0.152619	0.248636	0	0	0	0
																							signaling pathway	0.568604	0.178081	0.267638	0.622621	0.481368	0.297234	0	0	0	0	0	0				cellular response to starvation	0	0	0.775208	0.764547	0.180568	0.248198	0	0	0	0
																							mitochondrion organization	0.487502	0.714263	0.677946	0.670216	0.705975	0.296193	0	0	0	0	0	0				ATP biosynthetic process	0	0	0.110878	0.108613	0.180568	0.248198	0	0	0	0
																							regulation of cell communication	0.487502	0.24414	0.228846	0.225614	0.240634	0.296193	0	0	0	0	0	0				ATP metabolic process	0	0	0.110878	0.108613	0.180568	0.248198	0	0	0	0
																							response to cytokinin stimulus	0.487502	0.24414	0.228846	0.225614	0.240634	0.296193	0	0	0	0	0	0				covalent chromatin modification	0	0	0	0	0.180568	0.248198	0	0	0	0
																							cellular biogenic amine metabolic process	0	0.24414	0.228846	0.225614	0.240634	0.296193	0	0	0	0	0	0				histone modification	0	0	0	0	0.180568	0.248198	0	0	0	0
																							response to gravity	0	0	0.228846	0.225614	0.240634	0.296193	0	0	0	0	0	0				phosphotransferase activity, phosphate group as acceptor	0	0	0	0	0.535242	0.245759	0	0	0	0
																							oligosaccharide metabolic process	0.487502	0.24414	0.228846	0.225614	0	0.296193	0	0	0	0	0	0				carboxylic acid transmembrane transporter activity	0	0.388011	0	0	0.170118	0.245759	0	0	0	0
																							amine binding	0	0.227994	0.210257	0.214927	0.231406	0.288648	0	0	0	0	0	0				organic acid transmembrane transporter activity	0	0.388011	0	0	0.170118	0.245759	0	0	0	0
																							lipid kinase activity	0	0.227994	0.210257	0.214927	0.231406	0.288648	0	0	0	0	0	0				protein methyltransferase activity	0	0.388011	0	0	0.170118	0.245759	0	0	0	0
																							transcription coactivator activity	0	0.227994	0.210257	0.214927	0.231406	0.288648	0	0	0	0	0	0				chromatin binding	0	0	0	0	0.170118	0.245759	0	0	0	0
																							disulfide oxidoreductase activity	0	0	0.210257	0.214927	0.231406	0.288648	0	0	0	0	0	0				macromolecule modification	0	0.116361	7.38363e-05	6.51491e-05	0.214798	0.242141	0	0	0	0
																							signaling	0.557066	0.171166	0.257888	0.604219	0.466533	0.287856	0	0	0	0	0	0				glycerolipid metabolic process	0	0.376575	0.101862	0.0997039	0.168918	0.234712	0	0	0	0
																							intracellular transport	0.0265304	0.234898	0.420125	0.276602	0.338869	0.28767	0	0	0	0	0	0				dicarboxylic acid metabolic process	0	1.00598	0	0	0.168918	0.234712	0	0	0	0
																							antioxidant activity	0.202878	0.192912	0.403216	0.415262	0.197562	0.279609	0	0	0	0	0	0				drug binding	0	0	0	0	0.486889	0.223902	0	0	0	0
																							endosome	0.181893	0.0676125	0.136641	0.119444	0.151799	0.274726	0	0	0	0	0	0				FK506 binding	0	0	0	0	0.486889	0.223902	0	0	0	0
																							steroid metabolic process	0	1.27746	1.21909	1.20662	1.26415	0.272573	0	0	0	0	0	0				macrolide binding	0	0	0	0	0.486889	0.223902	0	0	0	0
																							positive regulation of nucleobase, nucleoside, nucleotide and nucleic acid metabolic process	0	0.66039	0.62505	0.617533	0.652319	0.272573	0	0	0	0	0	0				magnesium ion binding	0	0	0.102571	0.105839	0.151774	0.223902	0	0	0	0
																							positive regulation of macromolecule biosynthetic process	0	0.66039	0.62505	0.617533	0.652319	0.272573	0	0	0	0	0	0				intramolecular transferase activity	0	0.983928	0	0	0.151774	0.223902	0	0	0	0
																							positive regulation of nitrogen compound metabolic process	0	0.66039	0.62505	0.617533	0.652319	0.272573	0	0	0	0	0	0				cation-transporting ATPase activity	0	0	0	0	0.151774	0.223902	0	0	0	0
																							response to red light	0	0.222385	0.62505	0.617533	0.652319	0.272573	0	0	0	0	0	0				response to starvation	0	0	1.1735	1.15842	0.158165	0.222153	0	0	0	0
																							response to UV-B	0	0.222385	0.62505	0.617533	0.652319	0.272573	0	0	0	0	0	0				cytokinesis	0	0	0.0861756	0.0842151	0.14821	0.21044	0	0	0	0
																							hormone metabolic process	0.459295	0.222385	0.207713	0.204614	0.219021	0.272573	0	0	0	0	0	0				regulation of gene expression, epigenetic	0	0	0	0	0.14821	0.21044	0	0	0	0
																							glutamine family amino acid biosynthetic process	0	0.222385	0.207713	0.204614	0.219021	0.272573	0	0	0	0	0	0				ATP-dependent helicase activity	0	0.0576298	0	0	0.0930565	0.204481	0	0	0	0
																							Golgi vesicle transport	0	0.222385	0.207713	0.204614	0.219021	0.272573	0	0	0	0	0	0				purine NTP-dependent helicase activity	0	0.0576298	0	0	0.0930565	0.204481	0	0	0	0
																							hyperosmotic response	0	0.222385	0.207713	0.204614	0.219021	0.272573	0	0	0	0	0	0				nucleobase, nucleoside, nucleotide kinase activity	0	0	0	0	0.443915	0.204468	0	0	0	0
																							tropism	0	0	0.207713	0.204614	0.219021	0.272573	0	0	0	0	0	0				protein dimerization activity	0	0.41366	0.010439	0.0111691	0.107544	0.201149	0	0	0	0
																							carboxylic acid transport	0	0	0	0.204614	0.219021	0.272573	0	0	0	0	0	0				macromolecular complex assembly	0	0.217377	0	0	0.400717	0.200329	0	0	0	0
																							organic acid transport	0	0	0	0.204614	0.219021	0.272573	0	0	0	0	0	0				protein amino acid phosphorylation	0	0	0.0472172	0.0453957	0.115641	0.199434	0	0	0	0
																							serine family amino acid metabolic process	0	0	0	0.204614	0.219021	0.272573	0	0	0	0	0	0				protein-DNA complex	0	0	0	0	0.133335	0.197527	0	0	0	0
																							glycoside metabolic process	0.459295	0.222385	0.207713	0.204614	0	0.272573	0	0	0	0	0	0				regulation of post-embryonic development	0	0	0.00820705	0.00781776	0.110429	0.192303	0	0	0	0
																							response to organic substance	0.539734	0.215048	0.2656	0.253358	0.204356	0.266514	0	0	0	0	0	0				regulation of catalytic activity	0	0	0.264808	0.569812	0.130422	0.18923	0	0	0	0
																							cell plate	0.179996	0.19437	0.16367	0.149924	0.175412	0.262402	0	0	0	0	0	0				heterocycle metabolic process	0	0.0327797	0.0422539	0.0391679	0.321983	0.184509	0	0	0	0
																							catabolic process	0.053474	0.35296	0.382245	0.26114	0.158265	0.257298	0	0	0	0	0	0				macromolecular complex subunit organization	0	0.19824	0	0	0.356686	0.177773	0	0	0	0
																							endopeptidase activity	0.636915	0.0595184	0.169938	0.0994636	0.127867	0.255183	0	0	0	0	0	0				phosphorylation	0	0	0.0366136	0.0350854	0.0961886	0.172476	0	0	0	0
																							ATPase activity, coupled to transmembrane movement of ions, phosphorylative mechanism	2.14503	1.21959	1.15075	1.16899	0.619409	0.254527	0	0	0	0	0	0				regulation of molecular function	0	0	0.232036	0.508694	0.115046	0.170587	0	0	0	0
																							inositol or phosphatidylinositol phosphatase activity	0	0.611561	0.570474	0.581334	0.619409	0.254527	0	0	0	0	0	0				response to water deprivation	0	0	0.868702	0.855239	0.108134	0.162096	0	0	0	0
																							phosphoinositide binding	0	0.611561	0.570474	0.581334	0.619409	0.254527	0	0	0	0	0	0				microtubule	0	0	0	0	0.0841782	0.16156	0	0	0	0
																							UDP-glucosyltransferase activity	0.447064	0.19726	0.18068	0.18504	0.20046	0.254527	0	0	0	0	0	0				di-, tri-valent inorganic cation transmembrane transporter activity	0	0	0	0	0.0980733	0.157422	0	0	0	0
																							Ras GTPase activator activity	0	0.19726	0.18068	0.18504	0.20046	0.254527	0	0	0	0	0	0				response to water	0	0	0.827689	0.814486	0.101686	0.154109	0	0	0	0
																							endoribonuclease activity, producing 5-phosphomonoesters	0	0.19726	0.18068	0.18504	0.20046	0.254527	0	0	0	0	0	0				small molecule biosynthetic process	0	0.075173	0.00608785	0.00218565	0.192384	0.150046	0	0	0	0
																							oxidoreductase activity, acting on the CH-NH group of donors	0	0.19726	0.18068	0.18504	0.20046	0.254527	0	0	0	0	0	0				chromatin modification	0	0	0	0	0.0956632	0.146576	0	0	0	0
																							transcription cofactor activity	0	0.19726	0.18068	0.18504	0.20046	0.254527	0	0	0	0	0	0				monooxygenase activity	0	0	0	0	0.311883	0.144705	0	0	0	0
																							protein heterodimerization activity	0	0	0.18068	0.18504	0.20046	0.254527	0	0	0	0	0	0				ATPase activity, coupled to transmembrane movement of ions	0	0	0.480894	0.493969	0.0882513	0.144705	0	0	0	0
																							positive regulation of biosynthetic process	0	0.61197	0.577624	0.570328	0.604115	0.251409	0	0	0	0	0	0				RNA binding	0.477425	0.184887	0	0	0.134221	0.142487	0	0	0	0
																							positive regulation of cellular biosynthetic process	0	0.61197	0.577624	0.570328	0.604115	0.251409	0	0	0	0	0	0				helicase activity	0	0.0772071	0	0	0.0403434	0.125837	0	0	0	0
																							regionalization	0.433645	0.203037	0.188975	0.186006	0.199805	0.251409	0	0	0	0	0	0				protein folding	0	0	0.0205518	0.0195512	0.0635818	0.1248	0	0	0	0
																							protein targeting to membrane	0	0.203037	0.188975	0.186006	0.199805	0.251409	0	0	0	0	0	0				multicellular organismal process	0	0.150734	0.0123159	0.00260925	0.128807	0.124019	0	0	0	0
																							cellular response to endogenous stimulus	0.541015	0.176245	0.372788	0.36508	0.171862	0.245071	0	0	0	0	0	0				cellular macromolecule metabolic process	0	0.0139318	0	0	0.0278851	0.123009	0	0	0	0
																							response to chemical stimulus	0.840012	0.211563	0.20017	0.184608	0.139818	0.241936	0	0	0	0	0	0				serine-type endopeptidase activity	0	0	0.403216	0.76301	0.0716861	0.122686	0	0	0	0
																							identical protein binding	0.547278	0.158941	0.137779	0.143259	0.163125	0.237937	0	0	0	0	0	0				aromatic compound biosynthetic process	0	0.231184	0	0	0.268959	0.120428	0	0	0	0
																							positive regulation of macromolecule metabolic process	0	0.56825	0.534855	0.52777	0.560604	0.232347	0	0	0	0	0	0				cellular membrane organization	0	0	0.14763	0.143863	0.0752143	0.120428	0	0	0	0
																							organ morphogenesis	0.410173	0.185746	0.172269	0.169424	0.182646	0.232347	0	0	0	0	0	0				membrane organization	0	0	0.14763	0.143863	0.0752143	0.120428	0	0	0	0
																							glycerolipid biosynthetic process	0.410173	0.185746	0.172269	0.169424	0	0.232347	0	0	0	0	0	0				mRNA processing	0	0.231184	0	0	0.0752143	0.120428	0	0	0	0
																							NAD or NADH binding	0.411034	0.171508	0.156026	0.160089	0.174502	0.225527	0	0	0	0	0	0				carbon-carbon lyase activity	0	0.081037	0.00344455	0.00375547	0.0523556	0.116702	0	0	0	0
																							endonuclease activity, active with either ribo- or deoxyribonucleic acids and producing 5-phosphomonoesters	0	0.171508	0.156026	0.160089	0.174502	0.225527	0	0	0	0	0	0				cellular aromatic compound metabolic process	0	0.287746	0.461741	0.448977	0.329504	0.116185	0	0	0	0
																							chlorophyll binding	0	0.171508	0.156026	0.160089	0.174502	0.225527	0	0	0	0	0	0				adenyl nucleotide binding	0	0.000160719	0	0	0.0105324	0.115726	0	0	0	0
																							tubulin binding	0	0.171508	0.156026	0.160089	0.174502	0.225527	0	0	0	0	0	0				exopeptidase activity	0	0	0	0	0.0646943	0.113126	0	0	0	0
																							immune system process	0.996755	0.678878	0.62335	0.611686	0.66611	0.220894	0	0	0	0	0	0				purine nucleoside binding	0	0.00015203	0	0	0.0100654	0.112833	0	0	0	0
																							cellular response to chemical stimulus	1.02854	0.297975	0.465187	0.453642	0.137481	0.220317	0	0	0	0	0	0				chloroplast outer membrane	0	0	0	0	0.0630542	0.1079	0	0	0	0
																							photosynthetic electron transport chain	0.388606	0.17022	0.15731	0.154592	0.167248	0.215112	0	0	0	0	0	0				nucleoside binding	0	0.000134652	0	0	0.00877392	0.104495	0	0	0	0
																							response to endogenous stimulus	0.54485	0.19597	0.262521	0.251719	0.187113	0.211966	0	0	0	0	0	0				nucleotide binding	0.0914131	0.0522086	0	0	0.00585889	0.102115	0	0	0	0
																							establishment of localization in cell	0.018118	0.159016	0.297681	0.187575	0.237089	0.205554	0	0	0	0	0	0				phosphate metabolic process	0	0	0.0130447	0.0123337	0.132303	0.097187	0	0	0	0
																							cysteine-type peptidase activity	0.495203	0.131173	0.112321	0.11718	0.13492	0.202954	0	0	0	0	0	0				phosphorus metabolic process	0	0	0.0130447	0.0123337	0.132303	0.097187	0	0	0	0
																							cation:cation antiporter activity	0	0.149703	0.135264	0.139045	0.152508	0.200618	0	0	0	0	0	0				oxidoreductase activity, acting on paired donors, with incorporation or reduction of molecular oxygen	0	0	0.028177	0.0296531	0.205268	0.0964217	0	0	0	0
																							SNAP receptor activity	0	0.149703	0.135264	0.139045	0.152508	0.200618	0	0	0	0	0	0				structure-specific DNA binding	0	0	0.028177	0.0296531	0.0527967	0.0964217	0	0	0	0
																							transcription factor binding	0	0.149703	0.135264	0.139045	0.152508	0.200618	0	0	0	0	0	0				GTP binding	0	0.12195	0.00966559	0.0107015	0.0856516	0.0959285	0	0	0	0
																							protein catabolic process	0	0.156232	0.14387	0.454161	0.485134	0.199455	0	0	0	0	0	0				guanyl nucleotide binding	0	0.12195	0.00966559	0.0107015	0.0856516	0.0959285	0	0	0	0
																							starch metabolic process	0	0	0.460836	0.141276	0.485134	0.199455	0	0	0	0	0	0				guanyl ribonucleotide binding	0	0.12195	0.00966559	0.0107015	0.0856516	0.0959285	0	0	0	0
																							cell differentiation	0.368688	0.156232	0.14387	0.141276	0.153385	0.199455	0	0	0	0	0	0				signal transduction	0	0	0.518214	0.507505	0.0560457	0.0948736	0	0	0	0
																							tissue development	0.368688	0.156232	0.14387	0.141276	0.153385	0.199455	0	0	0	0	0	0				metal ion transport	0	0.188841	0.0223267	0.0215091	0.20204	0.0905242	0	0	0	0
																							protein ubiquitination	0	0	0	0.141276	0.153385	0.199455	0	0	0	0	0	0				hydro-lyase activity	0	0.562154	0	0	0.189136	0.0891142	0	0	0	0
																							cellular amino acid derivative metabolic process	0.151854	0.13834	0.121973	0.11861	0.134523	0.199283	0	0	0	0	0	0				DNA replication	0	0	0	0	0.78627	0.0863875	0	0	0	0
																							retromer complex	0	0.15663	0.137433	0.128643	0.144844	0.197562	0	0	0	0	0	0				mRNA metabolic process	0	0.182745	0	0	0.0498981	0.0863875	0	0	0	0
																							regulation of RNA metabolic process	0.256036	0.0417277	0.228097	0.221183	0.253942	0.194282	0	0	0	0	0	0				plastid outer membrane	0	0	0	0	0.0440622	0.0811888	0	0	0	0
																							GTPase activity	0.149421	0.119215	0.101445	0.106016	0.122755	0.187575	0	0	0	0	0	0				spindle	0	0	0	0	0.0440622	0.0811888	0	0	0	0
																							protein targeting	0.0687049	0.116248	0.217879	0.0949439	0.243067	0.186306	0	0	0	0	0	0				purine nucleotide binding	0	0.000225892	0	0	0.00646237	0.0793446	0	0	0	0
																							cellular component morphogenesis	0.248605	0.116248	0.0985199	0.0949439	0.112062	0.186306	0	0	0	0	0	0				signal transmission	0	0	0.431599	0.421819	0.0444566	0.0787298	0	0	0	0
																							organelle fission	0.350256	0.459233	0.428629	0.422164	0.452213	0.185187	0	0	0	0	0	0				signaling process	0	0	0.431599	0.421819	0.0444566	0.0787298	0	0	0	0
																							signal transduction	0	0.569345	0.518214	0.507505	0.294624	0.17991	0	0	0	0	0	0				pigment biosynthetic process	0	0.17125	0.0177061	0.0170101	0.0444566	0.0787298	0	0	0	0
																							oxidoreductase activity, acting on the CH-NH2 group of donors	0.351074	0.131091	0.117635	0.121151	0.133713	0.179037	0	0	0	0	0	0				ATP binding	0	0.000325843	0	0	0.00687693	0.0780795	0	0	0	0
																							glucosyltransferase activity	0.351074	0.131091	0.117635	0.121151	0.133713	0.179037	0	0	0	0	0	0				anatomical structure development	0	0.0236454	0.0407344	0.0383037	0.15448	0.0761915	0	0	0	0
																							GTPase activator activity	0	0.131091	0.117635	0.121151	0.133713	0.179037	0	0	0	0	0	0				adenyl ribonucleotide binding	0	0.000312805	0	0	0.00655054	0.0759069	0	0	0	0
																							carboxylic acid binding	0	0.131091	0.117635	0.121151	0.133713	0.179037	0	0	0	0	0	0				enzyme regulator activity	0	0	0.00128306	0.0103366	0.0274593	0.0722756	0	0	0	0
																							solute:cation antiporter activity	0	0.131091	0.117635	0.121151	0.133713	0.179037	0	0	0	0	0	0				molecular transducer activity	0	0	0.0827782	0.0868116	0.148283	0.0705811	0	0	0	0
																							oxidoreductase activity, acting on sulfur group of donors	0.449209	0.108368	0.240597	0.249854	0.111714	0.17342	0	0	0	0	0	0				signal transducer activity	0	0	0.0827782	0.0868116	0.148283	0.0705811	0	0	0	0
																							endonuclease activity	0	0.108368	0.091633	0.0959285	0.111714	0.17342	0	0	0	0	0	0				calmodulin binding	0	0	0.0827782	0.0868116	0.0353916	0.0705811	0	0	0	0
																							positive regulation of cellular metabolic process	0	0.428839	0.823706	0.81279	0.863343	0.172153	0	0	0	0	0	0				hydrolase activity, hydrolyzing O-glycosyl compounds	0	0.157509	0	0	0.0353916	0.0705811	0	0	0	0
																							positive regulation of metabolic process	0	0.428839	0.823706	0.81279	0.863343	0.172153	0	0	0	0	0	0				negative regulation of biological process	0	0	0.00721239	0.00676663	0.0302953	0.070484	0	0	0	0
																							cellular amino acid catabolic process	0	0.428839	0.120801	0.118433	0.129508	0.172153	0	0	0	0	0	0				cellular response to organic substance	0	0	0.376513	0.367391	0.0374223	0.0685828	0	0	0	0
																							anatomical structure formation involved in morphogenesis	0.333126	0.132126	0.120801	0.118433	0.129508	0.172153	0	0	0	0	0	0				DNA repair	0	0.0519246	0	0	0.0861173	0.0656228	0	0	0	0
																							cell tip growth	0	0.132126	0.120801	0.118433	0.129508	0.172153	0	0	0	0	0	0				cellular protein complex assembly	0	0.458408	0	0	0.334128	0.0626025	0	0	0	0
																							cellular developmental process	0.318424	0.0948736	0.0772849	0.073812	0.090674	0.168777	0	0	0	0	0	0				lyase activity	0	0.256357	7.818e-05	9.55553e-05	0.0345537	0.0575405	0	0	0	0
																							phospholipid binding	0	0.390854	0.356814	0.365755	0.397419	0.160214	0	0	0	0	0	0				protein serine/threonine kinase activity	0	0.0453572	0.0246877	0.0726091	0.156095	0.0568568	0	0	0	0
																							magnesium ion binding	0.325791	0.115097	0.102571	0.105839	0.117544	0.160214	0	0	0	0	0	0				metal ion transmembrane transporter activity	0	0.134399	0.0610202	0.0643416	0.116509	0.0561297	0	0	0	0
																							carbohydrate kinase activity	0	0.115097	0.102571	0.105839	0.117544	0.160214	0	0	0	0	0	0				oxidoreductase activity, acting on the CH-CH group of donors	0	0	0.0610202	0.0643416	0.0263135	0.0561297	0	0	0	0
																							oxidoreductase activity, acting on NADH or NADPH, quinone or similar compound as acceptor	0.325791	0.115097	0.102571	0	0	0.160214	0	0	0	0	0	0				pigment metabolic process	0	0.133063	0.0095679	0.0091286	0.0281538	0.0546496	0	0	0	0
																							cellular response to starvation	0.872798	0.825475	0.775208	0.764547	0.394243	0.160202	0	0	0	0	0	0				coenzyme binding	0	0	0.00555526	0.00613189	0.0182539	0.0535379	0	0	0	0
																							amine catabolic process	0	0.400871	0.110878	0.108613	0.119204	0.160202	0	0	0	0	0	0				purine ribonucleotide binding	0	0.000443206	0	0	0.00430339	0.0530273	0	0	0	0
																							ATP biosynthetic process	0.31716	0.121702	0.110878	0.108613	0.119204	0.160202	0	0	0	0	0	0				ribonucleotide binding	0	0.000443206	0	0	0.00430339	0.0530273	0	0	0	0
																							ATP metabolic process	0.31716	0.121702	0.110878	0.108613	0.119204	0.160202	0	0	0	0	0	0				response to external stimulus	0	0	0.786615	0.769986	0.0265996	0.0522429	0	0	0	0
																							ubiquitin-protein ligase activity	0.227055	0.0258385	0.0197239	0.0704687	0.0864351	0.154096	0	0	0	0	0	0				oxidation reduction	0	0	0.00886256	0.00845054	0.0265996	0.0522429	0	0	0	0
																							cellular catabolic process	0.0459361	0.397983	0.449112	0.207868	0.105512	0.152952	0	0	0	0	0	0				carbon-oxygen lyase activity	0	0.842634	0.010439	0.0111691	0.107544	0.0520372	0	0	0	0
																							response to hormone stimulus	0.370641	0.148106	0.211379	0.202559	0.141252	0.149421	0	0	0	0	0	0				DNA-directed RNA polymerase activity	0	0.41366	0	0	0.107544	0.0520372	0	0	0	0
																							purine nucleoside triphosphate biosynthetic process	0.302248	0.112208	0.101862	0.0997039	0.109814	0.149231	0	0	0	0	0	0				response to DNA damage stimulus	0	0.0425843	0	0	0.0652693	0.0510689	0	0	0	0
																							purine nucleoside triphosphate metabolic process	0.302248	0.112208	0.101862	0.0997039	0.109814	0.149231	0	0	0	0	0	0				RNA polymerase activity	0	0.396607	0	0	0.0992725	0.0482595	0	0	0	0
																							purine ribonucleoside triphosphate biosynthetic process	0.302248	0.112208	0.101862	0.0997039	0.109814	0.149231	0	0	0	0	0	0				peptidyl-prolyl cis-trans isomerase activity	0	0	0	0	0.0992725	0.0482595	0	0	0	0
																							purine ribonucleoside triphosphate metabolic process	0.302248	0.112208	0.101862	0.0997039	0.109814	0.149231	0	0	0	0	0	0				macromolecule metabolic process	0	0.00640507	0	0	0.00918182	0.0481333	0	0	0	0
																							regulation of hormone levels	0.302248	0.112208	0.101862	0.0997039	0.109814	0.149231	0	0	0	0	0	0				response to oxidative stress	0	0	1.06212	1.04117	0.105462	0.047755	0	0	0	0
																							ribonucleoside triphosphate biosynthetic process	0.302248	0.112208	0.101862	0.0997039	0.109814	0.149231	0	0	0	0	0	0				defense response to bacterium	0	0.121358	0.0415843	0.0399147	0.105462	0.047755	0	0	0	0
																							ribonucleoside triphosphate metabolic process	0.302248	0.112208	0.101862	0.0997039	0.109814	0.149231	0	0	0	0	0	0				cellular response to chemical stimulus	0	0	0.465187	0.453642	0.0237555	0.047755	0	0	0	0
																							cell redox homeostasis	0	0.112208	0.101862	0.0997039	0.109814	0.149231	0	0	0	0	0	0				cis-trans isomerase activity	0	0	0	0	0.091649	0.0447694	0	0	0	0
																							glycerolipid metabolic process	0.302248	0.112208	0.101862	0.0997039	0	0.149231	0	0	0	0	0	0				ATPase activity, coupled to movement of substances	0	0	0.284582	0.525143	0.0196103	0.0447694	0	0	0	0
																							signal transmission	0	0.478522	0.431599	0.421819	0.240362	0.146868	0	0	0	0	0	0				ATPase activity, coupled to transmembrane movement of substances	0	0	0.284582	0.525143	0.0196103	0.0447694	0	0	0	0
																							signaling process	0	0.478522	0.431599	0.421819	0.240362	0.146868	0	0	0	0	0	0				post-translational protein modification	0	0	0.000265	0.000238928	0.0382088	0.0434474	0	0	0	0
																							heterocycle metabolic process	0.0436731	0.105429	0.0422539	0.0391679	0.0548171	0.144784	0	0	0	0	0	0				cellular response to stress	0	0.0139407	0.0776016	0.0730816	0.0368121	0.0420912	0	0	0	0
																							solute:cation symporter activity	0.303015	0.10128	0.0896371	0.0926639	0.103562	0.1437	0	0	0	0	0	0				regulation of transcription, DNA-dependent	0	0	0.228097	0.221183	0.0200603	0.0417659	0	0	0	0
																							inositol or phosphatidylinositol kinase activity	0	0.10128	0.0896371	0.0926639	0.103562	0.1437	0	0	0	0	0	0				regulation of RNA metabolic process	0	0	0.228097	0.221183	0.0200603	0.0417659	0	0	0	0
																							regulation of nitrogen compound metabolic process	0.0684964	0.0601763	0.144875	0.137028	0.175484	0.139842	0	0	0	0	0	0				nucleotidyltransferase activity	0	0.0662698	0.00199364	0.00228169	0.0311156	0.0417085	0	0	0	0
																							nucleoside triphosphate biosynthetic process	0.288286	0.103545	0.0936542	0.0916008	0.101253	0.139129	0	0	0	0	0	0				hydrolase activity, acting on acid anhydrides, catalyzing transmembrane movement of substances	0	0	0.264457	0.493103	0.0177831	0.0415412	0	0	0	0
																							nucleoside triphosphate metabolic process	0.288286	0.103545	0.0936542	0.0916008	0.101253	0.139129	0	0	0	0	0	0				serine hydrolase activity	0	0	0.121553	0.275863	0.0177831	0.0415412	0	0	0	0
																							leaf development	0.288286	0.103545	0.0936542	0.0916008	0	0.139129	0	0	0	0	0	0				serine-type peptidase activity	0	0	0.121553	0.275863	0.0177831	0.0415412	0	0	0	0
																							multivesicular body	0	0.0984491	0.0836198	0.0769685	0.0892956	0.131244	0	0	0	0	0	0				acyltransferase activity	0	0.142071	0.0418759	0.0155222	0.0434426	0.0396006	0	0	0	0
																							response to UV	0	0.0956199	0.302797	0.297277	0.323023	0.129819	0	0	0	0	0	0				heterotrimeric G-protein complex	0	0.05914	1.3029e-05	8.68598e-06	0.00935929	0.037162	0	0	0	0
																							flower development	0.275184	0.0956199	0.0861756	0.0842151	0.0934333	0.129819	0	0	0	0	0	0				cellular amino acid biosynthetic process	0	0.708387	0.00480371	0.0045447	0.0800281	0.0365522	0	0	0	0
																							cytokinesis	0	0.0956199	0.0861756	0.0842151	0.0934333	0.129819	0	0	0	0	0	0				transferase activity, transferring acyl groups other than amino-acyl groups	0	0.13162	0.0355612	0.0129015	0.0377112	0.0350807	0	0	0	0
																							protein modification by small protein conjugation	0	0	0	0.0842151	0.0934333	0.129819	0	0	0	0	0	0				metallopeptidase activity	0	0	0.0269091	0.028803	0.0120434	0.0308544	0	0	0	0
																							symporter activity	0.282379	0.0892849	0.0784748	0.0812779	0.0914131	0.12914	0	0	0	0	0	0				extrinsic to plasma membrane	0	0.0515283	0.000138996	9.12114e-05	0.00712408	0.0305841	0	0	0	0
																							endoribonuclease activity	0	0.0892849	0.0784748	0.0812779	0.0914131	0.12914	0	0	0	0	0	0				small molecule metabolic process	0	0.00839298	0.00190639	0.00155321	0.0231688	0.0296671	0	0	0	0
																							response to bacterium	0.435251	0.169463	0.143609	0.138388	0.0703767	0.127593	0	0	0	0	0	0				amine biosynthetic process	0	0.639653	0.0205518	0.0195512	0.0635818	0.0293092	0	0	0	0
																							growth	0.191276	0.169463	0.143609	0.138388	0.0703767	0.127593	0	0	0	0	0	0				protein complex assembly	0	0.29465	0	0	0.16684	0.0280473	0	0	0	0
																							cation transport	0.0496936	0.0734775	0.0604708	0.0578927	0.0703767	0.127593	0	0	0	0	0	0				coenzyme metabolic process	0	0.0847902	0.00303326	0.00285399	0.0121015	0.0280473	0	0	0	0
																							metal ion transmembrane transporter activity	0.111759	0.0740643	0.0610202	0.0643416	0.0767042	0.127057	0	0	0	0	0	0				phragmoplast	0	0	0	0	0.0109152	0.027376	0	0	0	0
																							defense response	0.492751	0.245675	0.205868	0.197856	0.128754	0.120824	0	0	0	0	0	0				cation transport	0	0.082337	0.0604708	0.0578927	0.160528	0.0268398	0	0	0	0
																							intracellular signaling pathway	0.345698	0.202054	0.359777	0.601539	0.6636	0.120073	0	0	0	0	0	0				response to bacterium	0	0.082337	0.143609	0.138388	0.057982	0.0268398	0	0	0	0
																							oxidoreductase activity, acting on CH-OH group of donors	0.783966	0.144027	0.116429	0.12343	0.149648	0.118872	0	0	0	0	0	0				transferase activity, transferring glycosyl groups	0	0.0245498	0.0234483	0.00806545	0.00672694	0.0258707	0	0	0	0
																							small conjugating protein ligase activity	0.190838	0.0175207	0.0129866	0.0498299	0.0625674	0.118872	0	0	0	0	0	0				isomerase activity	0	0.0434426	0.000638883	0.00316448	0.038973	0.0230359	0	0	0	0
																							proteolysis	0.452718	0.0221438	0.0673081	0.0318067	0.044394	0.117117	0	0	0	0	0	0				cellular response to stimulus	0	0.00309012	0.1679	0.235256	0.0128255	0.0224273	0	0	0	0
																							small GTPase regulator activity	0	0.0788392	0.0688067	0.0714045	0.0808225	0.116253	0	0	0	0	0	0				cofactor binding	0	0	0.00540573	0.00606142	0.00521668	0.0215227	0	0	0	0
																							prenyltransferase activity	0	0.0788392	0.0688067	0.0714045	0.0808225	0.116253	0	0	0	0	0	0				lipid biosynthetic process	0	0.0958419	0.356133	0.220562	0.063803	0.020611	0	0	0	0
																							heat shock protein binding	0	0	0.0688067	0.0714045	0.0808225	0.116253	0	0	0	0	0	0				multi-organism process	0	0.0200103	0.0672777	0.0634762	0.059364	0.0191516	0	0	0	0
																							translational initiation	0	0.0755966	0.0673842	0.0656935	0.0736833	0.105878	0	0	0	0	0	0				oxidoreductase activity, acting on CH-OH group of donors	0	0	0.116429	0.12343	0.00610106	0.0184305	0	0	0	0
																							vitamin binding	0.246432	0.0697083	0.0604109	0.0628132	0.0715529	0.104804	0	0	0	0	0	0				transferase activity, transferring acyl groups	0	0.086557	0.014026	0.00453592	0.0170101	0.0178871	0	0	0	0
																							GTPase regulator activity	0	0.0697083	0.0604109	0.0628132	0.0715529	0.104804	0	0	0	0	0	0				ion transport	0	0.0598871	0.0328172	0.0311483	0.104765	0.0165767	0	0	0	0
																							ATPase activity, coupled to movement of substances	1.74146	0.576754	0.284582	0.525143	0.057858	0.100787	0	0	0	0	0	0				nucleoid	0	0.0590504	0	0	0.0357687	0.0161077	0	0	0	0
																							ATPase activity, coupled to transmembrane movement of substances	1.74146	0.576754	0.284582	0.525143	0.057858	0.100787	0	0	0	0	0	0				regulation of biological process	0	8.68598e-06	0.00517273	0.00810085	0.00222493	0.0159004	0	0	0	0
																							oxidoreductase activity, acting on NADH or NADPH	0.684554	0.158053	0.132432	0.0476581	0.0111157	0.100787	0	0	0	0	0	0				hydrolase activity, acting on carbon-nitrogen (but not peptide) bonds	0	0.0549206	0.0094658	0.0103366	0.0274593	0.0147981	0	0	0	0
																							response to biotic stimulus	0.78896	0.28047	0.230541	0.220562	0.163043	0.0991742	0	0	0	0	0	0				anatomical structure morphogenesis	0	0	0.15479	0.14868	0.0302953	0.0145421	0	0	0	0
																							purine ribonucleotide biosynthetic process	0.23001	0.0699786	0.0621462	0.0605357	0.0681507	0.0990378	0	0	0	0	0	0				signaling pathway	0	0	0.267638	0.622621	0.00494425	0.0139228	0	0	0	0
																							cellular amino acid derivative biosynthetic process	0	0.0699786	0.0621462	0.0605357	0.0681507	0.0990378	0	0	0	0	0	0				extrinsic to membrane	0	0.0295229	2.60585e-05	1.3029e-05	0.00231661	0.0137479	0	0	0	0
																							nucleobase, nucleoside and nucleotide biosynthetic process	0.0888371	0.0598123	0.0503076	0.0484051	0.0575603	0.0982421	0	0	0	0	0	0				signaling	0	0	0.257888	0.604219	0.00467199	0.0133313	0	0	0	0
																							nucleobase, nucleoside, nucleotide and nucleic acid biosynthetic process	0.0888371	0.0598123	0.0503076	0.0484051	0.0575603	0.0982421	0	0	0	0	0	0				regulation of cellular process	0	0.000104243	0.0515235	0.0725424	0.00303326	0.0129642	0	0	0	0
																							enzyme regulator activity	0	0.0130582	0.00128306	0.0103366	0.0489541	0.0977142	0	0	0	0	0	0				plant-type cell wall	0	0	0.000891217	0.000678028	0.00386938	0.0123695	0	0	0	0
																							ATPase activity, coupled to transmembrane movement of ions	1.29205	0.530708	0.480894	0.493969	0.239887	0.0945981	0	0	0	0	0	0				organelle outer membrane	0	0	0	0	0.00386938	0.0123695	0	0	0	0
																							UDP-glycosyltransferase activity	0.230697	0.0617105	0.053096	0.055315	0.0634209	0.0945981	0	0	0	0	0	0				outer membrane	0	0	0	0	0.00386938	0.0123695	0	0	0	0
																							solute:solute antiporter activity	0	0.0617105	0.053096	0.055315	0.0634209	0.0945981	0	0	0	0	0	0				ligase activity, forming carbon-nitrogen bonds	0	0.0140035	0.000391041	0.00252187	0.000269346	0.0123203	0	0	0	0
																							cytoskeletal protein binding	0	0.0617105	0.053096	0.055315	0.0634209	0.0945981	0	0	0	0	0	0				regulation of macromolecule metabolic process	0	0	0.00538374	0.00485641	0.00196746	0.0109419	0	0	0	0
																							lipase activity	0	0.0617105	0.053096	0.055315	0.0634209	0.0945981	0	0	0	0	0	0				protein modification process	0	0	0.00042147	0.000369307	0.00675781	0.010221	0	0	0	0
																							amine metabolic process	0.0813669	0.0783031	0.027987	0.0259998	0.0360706	0.0941556	0	0	0	0	0	0				inorganic cation transmembrane transporter activity	0	0.0412403	0.00498818	0.00551567	0.0168159	0.0095457	0	0	0	0
																							protein amino acid phosphorylation	0	0.0563373	0.0472172	0.0453957	0.0541721	0.0934441	0	0	0	0	0	0				embryonic development	0	0.0775029	0.00437797	0.00393511	0.00621559	0.0095457	0	0	0	0
																							hydrolase activity, acting on acid anhydrides, catalyzing transmembrane movement of substances	1.68856	0.543179	0.264457	0.493103	0.0526594	0.0933149	0	0	0	0	0	0				acid-amino acid ligase activity	0	0.0412403	0.00498818	0.022377	0.00254808	0.0095457	0	0	0	0
																							cellular glucan metabolic process	0	0	0.217334	0.0558086	0.234533	0.0926854	0	0	0	0	0	0				P-P-bond-hydrolysis-driven transmembrane transporter activity	0	0	0.0533464	0.126604	0.00230788	0.00887586	0	0	0	0
																							glucan metabolic process	0	0	0.217334	0.0558086	0.234533	0.0926854	0	0	0	0	0	0				primary active transmembrane transporter activity	0	0	0.0533464	0.126604	0.00230788	0.00887586	0	0	0	0
																							response to light intensity	1.19109	0.890118	0.827689	0.814486	0.875822	0.0867797	0	0	0	0	0	0				response to organic substance	0	0	0.2656	0.253358	0.00838412	0.0084284	0	0	0	0
																							positive regulation of cellular process	0	0.225271	0.463454	0.454891	0.494823	0.0867797	0	0	0	0	0	0				response to cadmium ion	0	0	0.000325843	0.000299767	0	0.00790178	0	0	0	0
																							purine ribonucleotide metabolic process	0.210998	0.0600417	0.0529292	0.0514697	0.0583793	0.0867797	0	0	0	0	0	0				cellular lipid metabolic process	0	0.0519246	0.0906312	0.0447309	0.0233475	0.00752601	0	0	0	0
																							metalloendopeptidase activity	0.216225	0.0546792	0.0467092	0.0487596	0.0562681	0.0854823	0	0	0	0	0	0				biological regulation	0	0	0.00161859	0.00256993	0.00135712	0.00703138	0	0	0	0
																							nucleoside-triphosphatase regulator activity	0	0.0546792	0.0467092	0.0487596	0.0562681	0.0854823	0	0	0	0	0	0				protein kinase activity	0	0.00919513	0.0112939	0.012745	0.0182629	0.00698725	0	0	0	0
																							cobalt ion binding	0	0.0546792	0.0467092	0.0487596	0.0562681	0.0854823	0	0	0	0	0	0				regulation of biosynthetic process	0	0	0.0441151	0.0411161	0.0014094	0.00697401	0	0	0	0
																							electron transport chain	0.202227	0.0556457	0.0488714	0.0474836	0.054059	0.0812831	0	0	0	0	0	0				regulation of cellular biosynthetic process	0	0	0.0441151	0.0411161	0.0014094	0.00697401	0	0	0	0
																							tRNA processing	0	0.0556457	0.0488714	0.0474836	0.054059	0.0812831	0	0	0	0	0	0				response to hormone stimulus	0	0	0.211379	0.202559	0.0106881	0.00557726	0	0	0	0
																							ion transport	0.0336564	0.0414313	0.0328172	0.0311483	0.0393485	0.0798767	0	0	0	0	0	0				regulation of gene expression	0	0	0.0152477	0.0140125	0.00103921	0.00554646	0	0	0	0
																							regulation of cellular process	0.0284319	0.031209	0.0515235	0.0725424	0.0464433	0.0798088	0	0	0	0	0	0				chloroplast membrane	0	0	0	0	0.000695428	0.00461493	0	0	0	0
																							cellular carbohydrate metabolic process	0.198034	0.0371952	0.134553	0.0640899	0.0812936	0.0795375	0	0	0	0	0	0				response to other organism	0	0.0257094	0.0976598	0.0927338	0.0314563	0.00448327	0	0	0	0
																							cellular response to stimulus	0.624977	0.144105	0.1679	0.235256	0.0821533	0.0771345	0	0	0	0	0	0				embryonic development ending in seed dormancy	0	0.10997	0.0039132	0.00353649	0.0037467	0.00423761	0	0	0	0
																							cell morphogenesis	0.0738995	0.0443122	0.0366136	0.0350854	0.0424789	0.0764866	0	0	0	0	0	0				response to endogenous stimulus	0	0	0.262521	0.251719	0.00726096	0.00393511	0	0	0	0
																							phosphorylation	0	0.0443122	0.0366136	0.0350854	0.0424789	0.0764866	0	0	0	0	0	0				response to biotic stimulus	0	0.0211533	0.230541	0.220562	0.0235079	0.00330449	0	0	0	0
																							response to red or far red light	0.193908	0.199152	0.415443	0.407302	0.445281	0.0761656	0	0	0	0	0	0				response to metal ion	0	0	0.000708478	0.000647581	0	0.00330449	0	0	0	0
																							cellular polysaccharide metabolic process	0	0	0.178932	0.043822	0.194465	0.0761656	0	0	0	0	0	0				endopeptidase activity	0	0	0.169938	0.0994636	0.000586694	0.00319073	0	0	0	0
																							polysaccharide metabolic process	0	0	0.178932	0.043822	0.194465	0.0761656	0	0	0	0	0	0				regulation of primary metabolic process	0	0	0.0374697	0.0346572	0.000482335	0.00310761	0	0	0	0
																							purine nucleotide biosynthetic process	0.193908	0.0515919	0.0451403	0.043822	0.0500784	0.0761656	0	0	0	0	0	0				regulation of transcription	0	0	0.0672777	0.0634762	0.000691078	0.00302888	0	0	0	0
																							protein serine/threonine kinase activity	0.033877	0.0332999	0.0246877	0.0726091	0.00936816	0.0750749	0	0	0	0	0	0				cofactor metabolic process	0	0.089557	5.6462e-05	4.7775e-05	0.000651931	0.0028977	0	0	0	0
																							monovalent inorganic cation transmembrane transporter activity	0.270795	0.0379813	0.0298299	0.0318674	0.0396719	0.0740643	0	0	0	0	0	0				chloroplast inner membrane	0	0	0	0	0.000477987	0.00253061	0	0	0	0
																							cell morphogenesis involved in differentiation	0.186006	0.0478471	0.0417085	0.0404578	0.0464094	0.0713942	0	0	0	0	0	0				plasma membrane part	0	0.00936372	8.68598e-06	4.34297e-06	0.000212856	0.00250877	0	0	0	0
																							reproductive structure development	0.186006	0.0478471	0.0417085	0.0404578	0.0464094	0.0713942	0	0	0	0	0	0				chromosomal part	0	0	0	0	0.000212856	0.00250877	0	0	0	0
																							ribonucleotide biosynthetic process	0.186006	0.0478471	0.0417085	0.0404578	0.0464094	0.0713942	0	0	0	0	0	0				carboxylic acid biosynthetic process	0	0.214058	0.00867644	0.00800794	0.0174936	0.00243015	0	0	0	0
																							intracellular protein transport	0.0140529	0.148106	0.3385	0.113808	0.141252	0.0708213	0	0	0	0	0	0				organic acid biosynthetic process	0	0.214058	0.00867644	0.00800794	0.0174936	0.00243015	0	0	0	0
																							establishment of protein localization	0.00653732	0.120956	0.264202	0.0890343	0.114492	0.0696981	0	0	0	0	0	0				cellular macromolecule biosynthetic process	0	0.00355838	0	0	0.00241268	0.00232971	0	0	0	0
																							protein transport	0.00653732	0.120956	0.264202	0.0890343	0.114492	0.0696981	0	0	0	0	0	0				active transmembrane transporter activity	0	0.0251937	0.0076586	0.0212992	0.00141376	0.00232971	0	0	0	0
																							water-soluble vitamin biosynthetic process	0.178493	0.0443892	0.0385457	0.0373561	0.0430156	0.0669432	0	0	0	0	0	0				DNA binding	0.272516	0.000495378	0	0	2.60585e-05	0.00229915	0	0	0	0
																							acid-amino acid ligase activity	0.12976	0.00720356	0.00498818	0.022377	0.0297089	0.0657289	0	0	0	0	0	0				cellular biosynthetic process	0	0.00585009	0	0	0.00503651	0.00227295	0	0	0	0
																							enzyme activator activity	0	0.0382183	0.0319469	0.0335485	0.0394864	0.0634159	0	0	0	0	0	0				regulation of metabolic process	0	0	0.00911085	0.0172405	0.000225892	0.00223803	0	0	0	0
																							cellular membrane organization	0.171347	0.0411877	0.14763	0.143863	0.0398814	0.0627881	0	0	0	0	0	0				macromolecule biosynthetic process	0	0.00338327	0	0	0.0022293	0.00217255	0	0	0	0
																							membrane organization	0.171347	0.0411877	0.14763	0.143863	0.0398814	0.0627881	0	0	0	0	0	0				cellular amino acid metabolic process	0	0.202276	0.000351921	0.00178863	0.0153917	0.00213327	0	0	0	0
																							purine nucleotide metabolic process	0.171347	0.0411877	0.0356319	0.0345067	0.0398814	0.0627881	0	0	0	0	0	0				chromosome	0	0	0	0	0.00332637	0.00194129	0	0	0	0
																							water-soluble vitamin metabolic process	0.171347	0.0411877	0.0356319	0.0345067	0.0398814	0.0627881	0	0	0	0	0	0				biosynthetic process	0	0.0070358	0	0	0.00327824	0.00185405	0	0	0	0
																							transcription	0	0.0411877	0.0356319	0.0345067	0.0398814	0.0627881	0	0	0	0	0	0				plastid membrane	0	0	0	0	0.000191132	0.00178863	0	0	0	0
																							protein modification by small protein conjugation or removal	0	0	0	0.0345067	0.0398814	0.0627881	0	0	0	0	0	0				primary metabolic process	0	0.000312805	0	0	0.000460596	0.00176246	0	0	0	0
																							alcohol metabolic process	0.516698	0.662142	0.592405	0.355916	0.403898	0.0625975	0	0	0	0	0	0				developmental process	0	0.00959898	0.00126564	0.000482335	0.00197619	0.00170142	0	0	0	0
																							trans-Golgi network	0	0	0.0327844	0.0291419	0.0359809	0.0616905	0	0	0	0	0	0				cellular amine metabolic process	0	0.180588	0.00134405	0.00478614	0.0118872	0.00164038	0	0	0	0
																							ribonucleotide metabolic process	0.164538	0.0382278	0.0329484	0.0318768	0.036987	0.0589062	0	0	0	0	0	0				cytoskeletal part	0	0	0	0	0.000112931	0.00160987	0	0	0	0
																							regulation of cellular metabolic process	0.0195603	0.00773375	0.024118	0.0423113	0.0609502	0.0587769	0	0	0	0	0	0				cation transmembrane transporter activity	0	0.0127539	0.00689899	0.00779565	0.00202854	0.00153141	0	0	0	0
																							oxidoreductase activity, acting on paired donors, with incorporation or reduction of molecular oxygen	0	0.144366	0.028177	0.0296531	0.0351325	0.0574909	0	0	0	0	0	0				lipid metabolic process	0	0.0191425	0.163176	0.0966712	0.0123516	0.00141376	0	0	0	0
																							carboxy-lyase activity	0.168489	0.0339616	0.028177	0.0296531	0.0351325	0.0574909	0	0	0	0	0	0				phosphotransferase activity, alcohol group as acceptor	0	0.000825944	0.00127871	0.00421129	0.00159243	0.00139197	0	0	0	0
																							tetrapyrrole binding	0	0.0339616	0.028177	0.0296531	0.0351325	0.0574909	0	0	0	0	0	0				carbohydrate metabolic process	0	0.0121327	0.0636622	0.02852	0.000247618	0.00137454	0	0	0	0
																							oxidoreductase activity, acting on the CH-OH group of donors, NAD or NADP as acceptor	0.506166	0.0829937	0.0662445	0.0704687	0.0864351	0.0544034	0	0	0	0	0	0				regulation of macromolecule biosynthetic process	0	0	0.0292859	0.0272327	0.000234582	0.00131355	0	0	0	0
																							developmental growth involved in morphogenesis	0	0.0329531	0.0281816	0.0272234	0.0318254	0.0518904	0	0	0	0	0	0				response to inorganic substance	0	0	0.112551	0.10631	0	0.00131355	0	0	0	0
																							unidimensional cell growth	0	0.0329531	0.0281816	0.0272234	0.0318254	0.0518904	0	0	0	0	0	0				amine metabolic process	0	0.161176	0.027987	0.0259998	0.00915521	0.00125693	0	0	0	0
																							anatomical structure development	0.54485	0.053533	0.0407344	0.0383037	0.00622	0.0517338	0	0	0	0	0	0				plastid inner membrane	0	0	0	0	0.000165063	0.00113934	0	0	0	0
																							fatty acid metabolic process	0.208625	0.0856939	0.0712304	0.0683489	0.0260275	0.0512106	0	0	0	0	0	0				regulation of nucleobase, nucleoside, nucleotide and nucleic acid metabolic process	0	0	0.0520127	0.0486285	0.000186787	0.00110451	0	0	0	0
																							carboxylic acid catabolic process	0	0.130258	0.0260736	0.0251614	0.0295322	0.0487159	0	0	0	0	0	0				nucleolus	0.391624	0.0160762	0	0	4.34297e-06	0.00107839	0	0	0	0
																							organic acid catabolic process	0	0.130258	0.0260736	0.0251614	0.0295322	0.0487159	0	0	0	0	0	0				regulation of cellular metabolic process	0	0	0.024118	0.0423113	0.000108587	0.0010305	0	0	0	0
																							modification-dependent macromolecule catabolic process	0.202663	0.0257186	0.157665	0.0195512	0.0244717	0.0486965	0	0	0	0	0	0				regulation of nitrogen compound metabolic process	0	0	0.144875	0.137028	0.000147685	0.000926034	0	0	0	0
																							modification-dependent protein catabolic process	0.202663	0.0257186	0.157665	0.0195512	0.0244717	0.0486965	0	0	0	0	0	0				kinase activity	0	0.000173753	0.000708478	0.000895569	0.0016491	0.000869459	0	0	0	0
																							ubiquitin-dependent protein catabolic process	0.202663	0.0257186	0.157665	0.0195512	0.0244717	0.0486965	0	0	0	0	0	0				response to chemical stimulus	0	0	0.20017	0.184608	0.000134652	0.000817242	0	0	0	0
																							amine biosynthetic process	0	0.0257186	0.0205518	0.0195512	0.0244717	0.0486965	0	0	0	0	0	0				transferase activity, transferring phosphorus-containing groups	0	0.000199821	8.68598e-06	8.68598e-06	0.000651931	0.00074763	0	0	0	0
																							antiporter activity	0	0.026849	0.0219519	0.0231917	0.0278481	0.0473286	0	0	0	0	0	0				proteolysis	0	0.00799467	0.0673081	0.0318067	0.00103921	0.000708478	0	0	0	0
																							hydrolase activity, acting on carbon-nitrogen (but not peptide) bonds, in linear amides	0	0.026849	0.0219519	0.0231917	0.0278481	0.0473286	0	0	0	0	0	0				cellular amino acid and derivative metabolic process	0	0.123413	0.00162295	0.00492229	0.0049135	0.000678028	0	0	0	0
																							response to inorganic substance	0.348635	0.144784	0.112551	0.10631	0.0763416	0.0466946	0	0	0	0	0	0				translation	0	0	4.34297e-06	3.90883e-05	0	0.000621486	0	0	0	0
																							proteolysis involved in cellular protein catabolic process	0.196884	0.0242007	0.150482	0.0183127	0.0230085	0.0463079	0	0	0	0	0	0				reproductive process	0	0.0149015	0.000525815	0.000447554	0.000704128	0.000521466	0	0	0	0
																							secondary active transmembrane transporter activity	0.0517925	0.019315	0.0144209	0.0156257	0.0203606	0.0431307	0	0	0	0	0	0				transferase activity	0	0.000643232	0	0	8.68598e-06	0.000391041	0	0	0	0
																							fatty acid biosynthetic process	0.13492	0.115516	0.100864	0.0978665	0.0254377	0.0429677	0	0	0	0	0	0				ligase activity	0	0.00115241	0	8.68598e-06	0	0.000382347	0	0	0	0
																							metal ion transport	0	0.0264058	0.0223267	0.0215091	0.0254377	0.0429677	0	0	0	0	0	0				peptidase activity, acting on L-amino acid peptides	0	0	0.011178	0.00569165	1.3029e-05	0.000308459	0	0	0	0
																							cellular homeostasis	0	0.024536	0.0206611	0.0198875	0.0236179	0.0403625	0	0	0	0	0	0				ion transmembrane transporter activity	0	0.00434726	0.0083	0.00953239	0.000260655	0.000278037	0	0	0	0
																							developmental growth	0	0.024536	0.0206611	0.0198875	0.0236179	0.0403625	0	0	0	0	0	0				zinc ion binding	0	0.00124386	0	0	4.34297e-06	0.000212856	0	0	0	0
																							regulation of nucleobase, nucleoside, nucleotide and nucleic acid metabolic process	0.0236042	0.014174	0.0520127	0.0486285	0.0655874	0.040229	0	0	0	0	0	0				cellular protein metabolic process	0	0	0	0	4.34297e-06	0.000199821	0	0	0	0
																							calmodulin binding	0	0.0985199	0.0827782	0.0868116	0.101681	0.0390348	0	0	0	0	0	0				peptidase activity	0	0	0.00632134	0.00309449	8.68598e-06	0.000178097	0	0	0	0
																							molecular transducer activity	0	0.0985199	0.0827782	0.0868116	0.0221073	0.0390348	0	0	0	0	0	0				substrate-specific transmembrane transporter activity	0	0.00521668	0.000830296	0.00102179	5.21185e-05	0.000165063	0	0	0	0
																							signal transducer activity	0	0.0985199	0.0827782	0.0868116	0.0221073	0.0390348	0	0	0	0	0	0				structural molecule activity	0	0.000143341	0	0	0	0.000138996	0	0	0	0
																							ribonuclease activity	0	0.0212536	0.0171185	0.0181633	0.0221073	0.0390348	0	0	0	0	0	0				reproductive developmental process	0	0.0192923	0.000330189	0.000278037	0.000304113	0.000130308	0	0	0	0
																							GTP binding	0.0200603	0.014017	0.00966559	0.0107015	0.0149824	0.0383037	0	0	0	0	0	0				response to stress	0	4.7775e-05	0.043361	0.0380334	0.000756331	0.000112931	0	0	0	0
																							guanyl nucleotide binding	0.0200603	0.014017	0.00966559	0.0107015	0.0149824	0.0383037	0	0	0	0	0	0				cellular metabolic process	0	1.3029e-05	0	0	4.34297e-06	9.12114e-05	0	0	0	0
																							guanyl ribonucleotide binding	0.0200603	0.014017	0.00966559	0.0107015	0.0149824	0.0383037	0	0	0	0	0	0				CUL4 RING ubiquitin ligase complex	0	0.010181	0	0	0	8.68676e-05	0	0	0	0
																							macromolecule catabolic process	0.0860591	0.0165587	0.0845263	0.0345725	0.0446779	0.038005	0	0	0	0	0	0				nucleic acid binding	0.297449	0.000373654	0	0	0	6.51491e-05	0	0	0	0
																							regulation of primary metabolic process	0.0404721	0.0112404	0.0374697	0.0346572	0.0490075	0.0363302	0	0	0	0	0	0				cullin-RING ubiquitin ligase complex	0	0.00486519	0	0	0	2.17153e-05	0	0	0	0
																							secondary metabolic process	0.39126	0.0965193	0.0834408	0.0807807	0.0934495	0.0356319	0	0	0	0	0	0				cellular process	0.0009565	0	0	0	0	2.17153e-05	0	0	0	0
																							vitamin biosynthetic process	0.12013	0.0211852	0.0177061	0.0170101	0.0203606	0.0356319	0	0	0	0	0	0				transmembrane transporter activity	0	0.00140068	0.000165063	0.000647581	4.34297e-06	1.73721e-05	0	0	0	0
																							cation transmembrane transporter activity	0.0446875	0.0107416	0.00689899	0.00779565	0.0116284	0.0350289	0	0	0	0	0	0				apoplast	0	0.000356268	0	0	0	1.73721e-05	0	0	0	0
																							regulation of biosynthetic process	0.0209937	0.0116774	0.0441151	0.0411161	0.0562137	0.0346007	0	0	0	0	0	0				structural constituent of ribosome	0	0	0	0	0	1.73721e-05	0	0	0	0
																							regulation of cellular biosynthetic process	0.0209937	0.0116774	0.0441151	0.0411161	0.0562137	0.0346007	0	0	0	0	0	0				carboxylic acid metabolic process	0	0.0214543	0.000125964	0.000373654	0.000382347	1.3029e-05	0	0	0	0
																							phosphate metabolic process	0	0.0167662	0.0130447	0.0123337	0.0158599	0.0342011	0	0	0	0	0	0				organic acid metabolic process	0	0.0214543	0.000125964	0.000373654	0.000382347	1.3029e-05	0	0	0	0
																							phosphorus metabolic process	0	0.0167662	0.0130447	0.0123337	0.0158599	0.0342011	0	0	0	0	0	0				oxoacid metabolic process	0	0.0214543	0.000125964	0.000373654	0.000382347	1.3029e-05	0	0	0	0
																							regulation of response to stimulus	0.115613	0.019692	0.0783343	0.0757776	0.0879587	0.0334875	0	0	0	0	0	0				cellular ketone metabolic process	0	0.0184849	0.000291075	0.000769382	0.000273692	8.68598e-06	0	0	0	0
																							vitamin metabolic process	0.115613	0.019692	0.0163918	0.0157338	0.0189066	0.0334875	0	0	0	0	0	0				substrate-specific transporter activity	0	0.000904273	0.00156628	0.00197619	8.68598e-06	8.68598e-06	0	0	0	0
																							hydrolase activity, acting on carbon-nitrogen (but not peptide) bonds	0	0.0130582	0.0094658	0.0103366	0.0138376	0.0315964	0	0	0	0	0	0				transporter activity	0	0.000191132	2.17153e-05	0.000208511	0	4.34297e-06	0	0	0	0
																							nucleotide biosynthetic process	0.111287	0.0183037	0.0151758	0.0145556	0.0175569	0.031475	0	0	0	0	0	0				transition metal ion binding	0	2.17153e-05	0	0	0	4.34297e-06	0	0	0	0
																							oxidoreductase activity, acting on the CH-CH group of donors	0	0.0740643	0.0610202	0.0643416	0.0767042	0.0293138	0	0	0	0	0	0				protein metabolic process	0	0	0	0	0	4.34297e-06	0	0	0	0
																							regulation of metabolic process	0.0105235	0.00260925	0.00911085	0.0172405	0.0269738	0.0282094	0	0	0	0	0	0				transport	0	0.00198491	0.306695	0.284532	5.21185e-05	0	0	0	0	0
																							plastid organization	0.103171	0.0158194	0.0648052	0.0625473	0.0733489	0.0278157	0	0	0	0	0	0				establishment of localization	0	0.0018933	0.295463	0.273835	4.7775e-05	0	0	0	0	0
																							negative regulation of cellular process	0.103171	0.0158194	0.0130089	0.0124589	0.0151443	0.0278157	0	0	0	0	0	0				response to abiotic stimulus	0	0.000112931	0.0546644	0.0493139	4.34297e-06	0	0	0	0	0
																							hydrogen ion transmembrane transporter activity	0.105595	0.0133581	0.010439	0.0111691	0.0139721	0.0266597	0	0	0	0	0	0				response to stimulus	0	0	0.0188113	0.0152882	0	0	0	0	0	0
																							protein dimerization activity	0	0	0.010439	0.0111691	0.0139721	0.0266597	0	0	0	0	0	0				oxidoreductase activity	0	0	0.00144861	0.000982616	0	0	0	0	0	0
																							cellular amino acid and derivative metabolic process	0.00263546	0.00827344	0.00162295	0.00492229	0.00753927	0.0264565	0	0	0	0	0	0				ubiquitin ligase complex	0	0.000556253	0	0	0	0	0	0	0	0
																							chloroplast thylakoid	0.0135418	0.00203727	0.00110016	0.00483445	0.00786198	0.0257186	0	0	0	0	0	0				extracellular region	0	6.51491e-05	0	0	0	0	0	0	0	0
																							plastid thylakoid	0.0135418	0.00203727	0.00110016	0.00483445	0.00786198	0.0257186	0	0	0	0	0	0				organelle inner membrane	0	6.08055e-05	0	0	0	0	0	0	0	0
																							cofactor binding	0.192276	0.0081982	0.00540573	0.00606142	0.00883597	0.0253041	0	0	0	0	0	0				integral to membrane	0	2.60585e-05	0	0	0	0	0	0	0	0
																							cellular response to stress	0.622566	0.10116	0.0776016	0.0730816	0.0211031	0.023861	0	0	0	0	0	0				intrinsic to membrane	0	4.34297e-06	0	0	0	0	0	0	0	0
																							cellular amine metabolic process	0	0.00773375	0.00134405	0.00478614	0.00709318	0.0228848	0	0	0	0	0	0				nuclear part	0.136856	0	0	0	0	0	0	0	0	0
																							cellular macromolecule catabolic process	0.131802	0.0372709	0.161453	0.027774	0.0353397	0.0227612	0	0	0	0	0	0				intracellular non-membrane-bounded organelle	0.117089	0	0	0	0	0	0	0	0	0
																							protein kinase activity	0.0330374	0.0175072	0.0112939	0.012745	0.0016927	0.022441	0	0	0	0	0	0				non-membrane-bounded organelle	0.117089	0	0	0	0	0	0	0	0	0
																							transferase activity, transferring alkyl or aryl (other than methyl) groups	0	0.0556654	0.0449476	0.0476581	0.057858	0.0220616	0	0	0	0	0	0				histidine catabolic process	0	0	0	0	1.28167	0	0	0	0	0
																							translation initiation factor activity	0	0.0106036	0.00815837	0.00876506	0.0111157	0.0220616	0	0	0	0	0	0				histidine family amino acid catabolic process	0	0	0	0	1.28167	0	0	0	0	0
																							negative regulation of biological process	0.0302906	0.00960342	0.00721239	0.00676663	0.0090133	0.0216232	0	0	0	0	0	0				pyrimidine deoxyribonucleotide metabolic process	0	0	0	0	1.28167	0	0	0	0	0
																							protein transporter activity	0	0.0305841	0.0225188	0.0244947	0.0323163	0.0213448	0	0	0	0	0	0				lipid A biosynthetic process	0	0	0	0	1.28167	0	0	0	0	0
																							coenzyme binding	0.135412	0.00795928	0.00555526	0.00613189	0.00849482	0.0213448	0	0	0	0	0	0				lipid A metabolic process	0	0	0	0	1.28167	0	0	0	0	0
																							microsome	0	0	0.00844168	0.00710201	0.00967447	0.0211578	0	0	0	0	0	0				deoxyribonucleoside diphosphate biosynthetic process	0	0	0	0	1.28167	0	0	0	0	0
																							vesicular fraction	0	0	0.00844168	0.00710201	0.00967447	0.0211578	0	0	0	0	0	0				dTDP biosynthetic process	0	0	0	0	1.28167	0	0	0	0	0
																							response to other organism	0.334823	0.122876	0.0976598	0.0927338	0.0575306	0.021135	0	0	0	0	0	0				dTDP metabolic process	0	0	0	0	1.28167	0	0	0	0	0
																							peptidase activity, acting on L-amino acid peptides	0.205024	0.00354962	0.011178	0.00569165	0.00992767	0.020775	0	0	0	0	0	0				nucleoside diphosphate biosynthetic process	0	0	0	0	1.28167	0	0	0	0	0
																							inorganic cation transmembrane transporter activity	0.12976	0.00720356	0.00498818	0.00551567	0.00769838	0.0197239	0	0	0	0	0	0				pyrimidine deoxyribonucleoside diphosphate biosynthetic process	0	0	0	0	1.28167	0	0	0	0	0
																							positive regulation of biological process	0	0.0530616	0.128725	0.124487	0.144669	0.0192333	0	0	0	0	0	0				pyrimidine deoxyribonucleoside diphosphate metabolic process	0	0	0	0	1.28167	0	0	0	0	0
																							regulation of macromolecule biosynthetic process	0.0265304	0.00592052	0.0292859	0.0272327	0.0376449	0.0185348	0	0	0	0	0	0				pyrimidine nucleoside diphosphate biosynthetic process	0	0	0	0	1.28167	0	0	0	0	0
																							hydrolase activity, acting on glycosyl bonds	0.0844419	0.00841511	0.00637422	0.00687693	0.00884927	0.0182674	0	0	0	0	0	0				pyrimidine nucleoside diphosphate metabolic process	0	0	0	0	1.28167	0	0	0	0	0
																							P-P-bond-hydrolysis-driven transmembrane transporter activity	0.927309	0.150114	0.0533464	0.126604	0.00697401	0.0182267	0	0	0	0	0	0				2-deoxyribonucleotide biosynthetic process	0	0	0	0	1.28167	0	0	0	0	0
																							primary active transmembrane transporter activity	0.927309	0.150114	0.0533464	0.126604	0.00697401	0.0182267	0	0	0	0	0	0				pyrimidine deoxyribonucleotide biosynthetic process	0	0	0	0	1.28167	0	0	0	0	0
																							defense response to bacterium	0.279857	0.0499712	0.0415843	0.0399147	0.00904433	0.0180908	0	0	0	0	0	0				premeiotic DNA synthesis	0	0	0	0	1.28167	0	0	0	0	0
																							generation of precursor metabolites and energy	0.0795219	0.00950575	0.00760556	0.00723447	0.00904433	0.0180908	0	0	0	0	0	0				tetrahydrobiopterin biosynthetic process	0	0	0	0	1.28167	0	0	0	0	0
																							ncRNA processing	0	0.00950575	0.00760556	0.00723447	0.00904433	0.0180908	0	0	0	0	0	0				tetrahydrobiopterin metabolic process	0	0	0	0	1.28167	0	0	0	0	0
																							cell growth	0.0766523	0.0470575	0.0390205	0.0374223	0.0451451	0.0170191	0	0	0	0	0	0				vessel member cell differentiation	0	0	0	0	1.28167	0	0	0	0	0
																							phosphotransferase activity, alcohol group as acceptor	0.00332637	0.00260925	0.00127871	0.00421129	0.000991322	0.0166534	0	0	0	0	0	0				oxidoreductase activity, acting on paired donors, with incorporation or reduction of molecular oxygen, reduced ascorbate as one donor, and incorporation of one atom of oxygen	0	0	0	0	1.04911	0	0	0	0	0
																							homeostatic process	0	0.00822033	0.00652409	0.00619356	0.00780891	0.0160086	0	0	0	0	0	0				dopamine beta-monooxygenase activity	0	0	0	0	1.04911	0	0	0	0	0
																							organelle subcompartment	0.00923949	0.000965206	0.000482335	0.00225549	0.00392635	0.0151668	0	0	0	0	0	0				dihydroorotase activity	0	0	0	0	1.04911	0	0	0	0	0
																							regulation of biological process	0.00408852	0.00297203	0.00517273	0.00810085	0.0049179	0.0144837	0	0	0	0	0	0				thymidylate kinase activity	0	0	0	0	1.04911	0	0	0	0	0
																							regulation of biological quality	0.0228894	0.00581047	0.00422884	0.00393511	0.00541452	0.0143221	0	0	0	0	0	0				UDP-3-O-[3-hydroxymyristoyl] N-acetylglucosamine deacetylase activity	0	0	0	0	1.04911	0	0	0	0	0
																							tRNA metabolic process	0	0.00711084	0.00559485	0.0053046	0.00674458	0.0141695	0	0	0	0	0	0				4-alpha-hydroxytetrahydrobiopterin dehydratase activity	0	0	0	0	1.04911	0	0	0	0	0
																							multi-organism process	0.278701	0.0870397	0.0672777	0.0634762	0.0385267	0.0139407	0	0	0	0	0	0				acireductone synthase activity	0	0	0	0	1.04911	0	0	0	0	0
																							transferase activity, transferring hexosyl groups	0.259053	0.034502	0.0860696	0.0910863	0.109853	0.0137793	0	0	0	0	0	0				allene-oxide cyclase activity	0	0	0	0	1.04911	0	0	0	0	0
																							metallopeptidase activity	0.0716144	0.034502	0.0269091	0.028803	0.0360895	0.0137793	0	0	0	0	0	0				spermine synthase activity	0	0	0	0	1.04911	0	0	0	0	0
																							ligase activity, forming carbon-nitrogen bonds	0.0486965	0.000678028	0.000391041	0.00252187	0.00391758	0.0133716	0	0	0	0	0	0				thermospermine synthase activity	0	0	0	0	1.04911	0	0	0	0	0
																							peptidase activity	0.166407	0.00191075	0.00632134	0.00309449	0.00571805	0.013291	0	0	0	0	0	0				DNA replication, synthesis of RNA primer	0	0	0	0	0.992039	0	0	0	0	0
																							post-embryonic development	0.234428	0.0348218	0.0884642	0.0270801	0.0332718	0.0125393	0	0	0	0	0	0				deoxyribonucleotide biosynthetic process	0	0	0	0	0.992039	0	0	0	0	0
																							cellular amino acid biosynthetic process	0	0.00614951	0.00480371	0.0045447	0.00582367	0.0125393	0	0	0	0	0	0				pyrimidine base biosynthetic process	0	0	0.590134	0.585628	0.713566	0	0	0	0	0
																							nucleotidyltransferase activity	0.0466511	0.00326948	0.00199364	0.00228169	0.00357152	0.012441	0	0	0	0	0	0				amino acid salvage	0	0	0	0	0.713566	0	0	0	0	0
																							carbon-carbon lyase activity	0.0642359	0.00472906	0.00344455	0.00375547	0.00500575	0.0114232	0	0	0	0	0	0				L-methionine salvage	0	0	0	0	0.713566	0	0	0	0	0
																							nuclease activity	0	0.00355838	0.00233408	0.00261798	0.00383871	0.0112984	0	0	0	0	0	0				L-methionine salvage from methylthioadenosine	0	0	0	0	0.713566	0	0	0	0	0
																							carboxylic acid biosynthetic process	0.0398004	0.0123874	0.00867644	0.00800794	0.00325198	0.0110221	0	0	0	0	0	0				L-methionine biosynthetic process	0	0	0	0	0.627769	0	0	0	0	0
																							organic acid biosynthetic process	0.0398004	0.0123874	0.00867644	0.00800794	0.00325198	0.0110221	0	0	0	0	0	0				MAP kinase kinase kinase activity	0	0	0.520986	0.527478	0.6111	0	0	0	0	0
																							nuclear envelope	0.0634963	0.00518592	0.00344017	0.00278405	0.00405784	0.0105057	0	0	0	0	0	0				phosphoglycolate phosphatase activity	0	0	0	0	0.6111	0	0	0	0	0
																							insoluble fraction	0	0	0.00344017	0.00278405	0.00405784	0.0105057	0	0	0	0	0	0				DNA primase activity	0	0	0	0	0.6111	0	0	0	0	0
																							membrane fraction	0	0	0.00344017	0.00278405	0.00405784	0.0105057	0	0	0	0	0	0				pyrimidine base metabolic process	0	0	1.2006	1.19146	0.559595	0	0	0	0	0
																							multicellular organismal process	0.0860591	0.00397017	0.0123159	0.00260925	0.003681	0.010479	0	0	0	0	0	0				glycolipid biosynthetic process	0	0	0	0	0.559595	0	0	0	0	0
																							regulation of gene expression	0.0175931	0.00275345	0.0152477	0.0140125	0.0204016	0.0101188	0	0	0	0	0	0				glycolipid metabolic process	0	0	0	0	0.559595	0	0	0	0	0
																							embryonic development	0.00113064	0.00240395	0.00437797	0.00393511	0.00632574	0.0101054	0	0	0	0	0	0				response to gamma radiation	0	0	0	0	0.559595	0	0	0	0	0
																							monocarboxylic acid metabolic process	0.0836513	0.0156708	0.0116061	0.0108529	0.00344893	0.00994544	0	0	0	0	0	0				cyclin-dependent protein kinase holoenzyme complex	0	0.839892	0	0	0.549859	0	0	0	0	0
																							nucleoside phosphate metabolic process	0.0553249	0.00460176	0.00353649	0.00333075	0.00433849	0.00982992	0	0	0	0	0	0				potassium ion antiporter activity	0	0.79439	0	0	0.505261	0	0	0	0	0
																							nucleotide metabolic process	0.0553249	0.00460176	0.00353649	0.00333075	0.00433849	0.00982992	0	0	0	0	0	0				potassium:hydrogen antiporter activity	0	0.79439	0	0	0.505261	0	0	0	0	0
																							cellular amino acid metabolic process	0	0.00298078	0.000351921	0.00178863	0.00271849	0.00956346	0	0	0	0	0	0				sodium:hydrogen antiporter activity	0	0.79439	0	0	0.505261	0	0	0	0	0
																							protein folding	0	0.00428146	0.0205518	0.0195512	0.0244717	0.00924836	0	0	0	0	0	0				protein disulfide oxidoreductase activity	0	0	0	0	0.505261	0	0	0	0	0
																							ion transmembrane transporter activity	0.134961	0.0136942	0.0083	0.00953239	0.00552007	0.00772933	0	0	0	0	0	0				hydrolase activity, acting on carbon-nitrogen (but not peptide) bonds, in cyclic amides	0	0	0	0	0.505261	0	0	0	0	0
																							heterocycle biosynthetic process	0	0.00344455	0.00260051	0.00244325	0.00323448	0.0077028	0	0	0	0	0	0				sodium ion transport	0	0.78073	0	0	0.503569	0	0	0	0	0
																							biological regulation	0.00635659	0.00101309	0.00161859	0.00256993	0.00168398	0.00757462	0	0	0	0	0	0				histidine family amino acid metabolic process	0	0	0	0	0.503569	0	0	0	0	0
																							response to abiotic stimulus	0.115584	0.0332296	0.0546644	0.0493139	0.0167166	0.00744648	0	0	0	0	0	0				histidine metabolic process	0	0	0	0	0.503569	0	0	0	0	0
																							embryonic development ending in seed dormancy	0.00213327	0.00185841	0.0039132	0.00353649	0.00554646	0.00741556	0	0	0	0	0	0				jasmonic acid biosynthetic process	0	0	0	0	0.503569	0	0	0	0	0
																							active transmembrane transporter activity	0.432515	0.0295415	0.0076586	0.0212992	0.00149219	0.0072168	0	0	0	0	0	0				jasmonic acid metabolic process	0	0	0	0	0.503569	0	0	0	0	0
																							electron carrier activity	0.049095	0.00265731	0.00185841	0.00205036	0.00283213	0.00715057	0	0	0	0	0	0				auxin polar transport	0	0	0	0	0.456391	0	0	0	0	0
																							kinase activity	0.00377299	0.00165346	0.000708478	0.000895569	0.000221547	0.00635659	0	0	0	0	0	0				receptor signaling protein activity	0	0	0.998829	1.01183	0.427152	0	0	0	0	0
																							cell fraction	0	0	0.00139633	0.0010871	0.00170142	0.00522987	0	0	0	0	0	0				receptor signaling protein serine/threonine kinase activity	0	0	0.998829	1.01183	0.427152	0	0	0	0	0
																							regulation of macromolecule metabolic process	0.00939479	0.000834647	0.00538374	0.00485641	0.0076807	0.00392196	0	0	0	0	0	0				cytochrome complex assembly	0	0.682271	0	0	0.415963	0	0	0	0	0
																							response to stimulus	0.212908	0.0211761	0.0188113	0.0152882	0.00426831	0.00376861	0	0	0	0	0	0				RNA biosynthetic process	0	0	0	0	0.415963	0	0	0	0	0
																							oxidoreductase activity	0.107416	0.00438674	0.00144861	0.000982616	0.00141376	0.00371604	0	0	0	0	0	0				auxin transport	0	0	0	0	0.415963	0	0	0	0	0
																							ncRNA metabolic process	0	0.0014399	0.00103485	0.000960853	0.00133969	0.00371166	0	0	0	0	0	0				hormone transport	0	0	0	0	0.415963	0	0	0	0	0
																							plant-type cell wall	0.0353303	0.00150091	0.000891217	0.000678028	0.00110016	0.00368538	0	0	0	0	0	0				oxylipin biosynthetic process	0	0	0	0	0.415963	0	0	0	0	0
																							protein modification process	0.00121338	0.00015203	0.00042147	0.000369307	0.000651931	0.0035759	0	0	0	0	0	0				oxylipin metabolic process	0	0	0	0	0.415963	0	0	0	0	0
																							small molecule biosynthetic process	0.0627982	0.0102922	0.00608785	0.00218565	0.00145733	0.00351022	0	0	0	0	0	0				phloem or xylem histogenesis	0	0	0	0	0.415963	0	0	0	0	0
																							cellular nitrogen compound biosynthetic process	0.00857898	0.00253498	0.00150962	0.000347575	0.000617136	0.00341391	0	0	0	0	0	0				protein import into nucleus, docking	0	0	0	0	0.380823	0	0	0	0	0
																							translation factor activity, nucleic acid binding	0	0.00105227	0.000691078	0.000778084	0.00113499	0.00338327	0	0	0	0	0	0				methionine biosynthetic process	0	0	0	0	0.380823	0	0	0	0	0
																							response to light stimulus	0.267526	0.0804878	0.118279	0.112231	0.141776	0.00292394	0	0	0	0	0	0				pteridine and derivative biosynthetic process	0	0	0	0	0.380823	0	0	0	0	0
																							reproductive process	0.00350584	0.000351921	0.000525815	0.000447554	0.000908625	0.0028059	0	0	0	0	0	0				response to ionizing radiation	0	0	0	0	0.380823	0	0	0	0	0
																							developmental process	0.036316	0.000330189	0.00126564	0.000482335	0.000260655	0.00276656	0	0	0	0	0	0				potassium ion transmembrane transporter activity	0	0.636369	0	0	0.366471	0	0	0	0	0
																							small molecule metabolic process	0.0158058	0.00833985	0.00190639	0.00155321	0.00196746	0.00216819	0	0	0	0	0	0				response to salicylic acid stimulus	0	0	0.228846	0.225614	0.322576	0	0	0	0	0
																							acyltransferase activity	0.109445	0.0561347	0.0418759	0.0155222	0.0211578	0.00211582	0	0	0	0	0	0				pteridine and derivative metabolic process	0	0	0	0	0.322576	0	0	0	0	0
																							copper ion binding	0.0247245	0.000591042	0.000373654	0.00042147	0.000638883	0.00211582	0	0	0	0	0	0				sulfur amino acid biosynthetic process	0	0	0	0	0.322576	0	0	0	0	0
																							carboxylic acid metabolic process	0.00570485	0.000865107	0.000125964	0.000373654	0.000221547	0.00201109	0	0	0	0	0	0				sequence-specific DNA binding	0	0	0.24618	0.251184	0.31771	0	0	0	0	0
																							organic acid metabolic process	0.00570485	0.000865107	0.000125964	0.000373654	0.000221547	0.00201109	0	0	0	0	0	0				monovalent cation:hydrogen antiporter activity	0	0.578363	0	0	0.31771	0	0	0	0	0
																							oxoacid metabolic process	0.00570485	0.000865107	0.000125964	0.000373654	0.000221547	0.00201109	0	0	0	0	0	0				protein amino acid dephosphorylation	0	0	0	0	0.298139	0	0	0	0	0
																							transferase activity, transferring acyl groups other than amino-acyl groups	0.100524	0.048308	0.0355612	0.0129015	0.0178147	0.00175374	0	0	0	0	0	0				disulfide oxidoreductase activity	0	0	0.210257	0.214927	0.277613	0	0	0	0	0
																							response to radiation	0.217828	0.0539508	0.080697	0.0760517	0.0990051	0.00169706	0	0	0	0	0	0				3-5-exoribonuclease activity	0	0.529237	0	0	0.277613	0	0	0	0	0
																							post-translational protein modification	0	0.000430165	0.000265	0.000238928	0.000386694	0.00169706	0	0	0	0	0	0				nucleotide kinase activity	0	0	0	0	0.277613	0	0	0	0	0
																							organelle organization	0.0598921	0.00354087	0.00574445	0.00515076	0.00315136	0.00167962	0	0	0	0	0	0				dephosphorylation	0	0	0	0	0.256341	0	0	0	0	0
																							reproductive developmental process	0.000986969	0.000199821	0.000330189	0.000278037	0.000569299	0.00161423	0	0	0	0	0	0				double-strand break repair	0	0	0	0	0.256341	0	0	0	0	0
																							substrate-specific transmembrane transporter activity	0.0829096	0.00176246	0.000830296	0.00102179	0.000651931	0.00159243	0	0	0	0	0	0				exoribonuclease activity, producing 5-phosphomonoesters	0	0.486902	0	0	0.244057	0	0	0	0	0
																							transcription regulator activity	0.0117265	3.04017e-05	0.000247618	0.000308459	0.000651931	0.00159243	0	0	0	0	0	0				exoribonuclease activity	0	0.486902	0	0	0.244057	0	0	0	0	0
																							cellular ketone metabolic process	0.00467638	0.00173194	0.000291075	0.000769382	0.00051277	0.00147912	0	0	0	0	0	0				solute:hydrogen antiporter activity	0	0.486902	0	0	0.244057	0	0	0	0	0
																							isomerase activity	0.0049135	0.000191132	0.000638883	0.00316448	0.00506287	0.00111757	0	0	0	0	0	0				deacetylase activity	0	0	0	0	0.244057	0	0	0	0	0
																							macromolecule modification	0.000464944	2.60585e-05	7.38363e-05	6.51491e-05	0.000125964	0.000986969	0	0	0	0	0	0				methionine metabolic process	0	0	0	0	0.238335	0	0	0	0	0
																							substrate-specific transporter activity	0.0220433	0.00359779	0.00156628	0.00197619	0.00176246	0.000978264	0	0	0	0	0	0				exonuclease activity	0	0.616741	0	0	0.222885	0	0	0	0	0
																							response to temperature stimulus	0.184416	0.0321573	0.0242099	0.0227109	0.0302068	0.000908625	0	0	0	0	0	0				cell differentiation	0	0	0.14387	0.141276	0.221943	0	0	0	0	0
																							cellular lipid metabolic process	0.771266	0.118655	0.0906312	0.0447309	0.029063	0.000830296	0	0	0	0	0	0				tissue development	0	0	0.14387	0.141276	0.221943	0	0	0	0	0
																							transferase activity, transferring acyl groups	0.0629437	0.0205791	0.014026	0.00453592	0.00675781	0.000621486	0	0	0	0	0	0				aspartate family amino acid biosynthetic process	0	1.16671	0	0	0.221943	0	0	0	0	0
																							phosphatase activity	0	0.0205791	0.014026	0.0155852	0.00139197	0.000621486	0	0	0	0	0	0				exonuclease activity, active with either ribo- or deoxyribonucleic acids and producing 5-phosphomonoesters	0	0.449894	0	0	0.21559	0	0	0	0	0
																							transmembrane transporter activity	0.131038	0.00122209	0.000165063	0.000647581	3.90883e-05	0.000608438	0	0	0	0	0	0				triglyceride lipase activity	0	0	0	0	0.21559	0	0	0	0	0
																							lipid metabolic process	0.413188	0.214307	0.163176	0.0966712	0.0444036	0.000469292	0	0	0	0	0	0				sulfur amino acid metabolic process	0	0	0	0	0.20695	0	0	0	0	0
																							translation	0.00245635	8.25238e-05	4.34297e-06	3.90883e-05	7.38363e-05	0.000447554	0	0	0	0	0	0				cellular amino acid catabolic process	0	0	0.120801	0.118433	0.193203	0	0	0	0	0
																							transferase activity, transferring phosphorus-containing groups	0.0012308	3.04017e-05	8.68598e-06	8.68598e-06	4.34297e-06	0.000447554	0	0	0	0	0	0				cation:cation antiporter activity	0	0.417176	0.135264	0.139045	0.191202	0	0	0	0	0
																							lipid biosynthetic process	0.78896	0.424477	0.356133	0.220562	0.163043	0.000434512	0	0	0	0	0	0				amine catabolic process	0	0	0.110878	0.108613	0.180568	0	0	0	0	0
																							response to metal ion	0.00926167	0.0010871	0.000708478	0.000647581	0.000991322	0.000434512	0	0	0	0	0	0				solute:cation antiporter activity	0	0.388011	0.117635	0.121151	0.170118	0	0	0	0	0
																							Golgi apparatus part	0	0	3.47449e-05	2.60585e-05	5.21185e-05	0.000312805	0	0	0	0	0	0				regulation of hormone levels	0	0	0.101862	0.0997039	0.168918	0	0	0	0	0
																							mitochondrial inner membrane	0.00198055	4.34297e-06	0	8.68598e-06	2.60585e-05	0.000243273	0	0	0	0	0	0				response to fungus	0	0	0.324075	0.318379	0.158165	0	0	0	0	0
																							phosphoric ester hydrolase activity	0	0.00909755	0.00575326	0.0065285	0.000495378	0.000238928	0	0	0	0	0	0				ribonuclease activity	0	0.157509	0.0171185	0.0181633	0.148283	0	0	0	0	0
																							ATPase activity, coupled	0.22245	0.00879608	0.00165782	0.00592492	0.000199821	0.000217202	0	0	0	0	0	0				flower development	0	0	0.0861756	0.0842151	0.14821	0	0	0	0	0
																							ligase activity	0.00460615	0	0	8.68598e-06	2.17153e-05	0.000217202	0	0	0	0	0	0				cellular metabolic compound salvage	0	0	0	0	0.138986	0	0	0	0	0
																							hydrolase activity, acting on ester bonds	2.17153e-05	0.000295421	3.04017e-05	0.000138996	0.000112931	0.000165063	0	0	0	0	0	0				3-5 exonuclease activity	0	0.338102	0	0	0.135714	0	0	0	0	0
																							transporter activity	0.0101143	7.818e-05	2.17153e-05	0.000208511	3.47449e-05	0.000147685	0	0	0	0	0	0				aspartate family amino acid metabolic process	0	0.878801	0	0	0.130422	0	0	0	0	0
																							RNA processing	0.00494864	0.000330189	0.000199821	0.000178097	2.60585e-05	0.000143341	0	0	0	0	0	0				sulfur compound biosynthetic process	0	0	0	0	0.101686	0	0	0	0	0
																							extrinsic to plasma membrane	0.0051991	0.000308459	0.000138996	9.12114e-05	0.000191132	0.000108587	0	0	0	0	0	0				damaged DNA binding	0	0	0	0	0.0980733	0	0	0	0	0
																							lyase activity	0.00442623	0.00015203	7.818e-05	9.55553e-05	0.000173753	9.12114e-05	0	0	0	0	0	0				nuclease activity	0	0.309848	0.00233408	0.00261798	0.0910434	0	0	0	0	0
																							NADH dehydrogenase complex	0.00354087	8.68598e-06	4.34297e-06	0	0	5.21185e-05	0	0	0	0	0	0				cytoplasmic chromosome	0	0	0	0	0.0910327	0	0	0	0	0
																							respiratory chain complex I	0.00354087	8.68598e-06	4.34297e-06	0	0	5.21185e-05	0	0	0	0	0	0				plastid chromosome	0	0	0	0	0.0910327	0	0	0	0	0
																							ATPase activity	0.118672	0.00445255	0.00075198	0.000921682	2.17153e-05	3.04017e-05	0	0	0	0	0	0				solute:solute antiporter activity	0	0.262291	0.053096	0.055315	0.0882513	0	0	0	0	0
																							nucleoside-triphosphatase activity	0.0428335	0.000382347	4.34316e-05	5.6462e-05	4.34297e-06	3.04017e-05	0	0	0	0	0	0				intramolecular oxidoreductase activity	0	0	0.053096	0.055315	0.0882513	0	0	0	0	0
																							chloroplast thylakoid lumen	0	0	0	0	0	3.04017e-05	0	0	0	0	0	0				lipase activity	0	0	0.053096	0.055315	0.0882513	0	0	0	0	0
																							plastid thylakoid lumen	0	0	0	0	0	3.04017e-05	0	0	0	0	0	0				reproductive structure development	0	0	0.0417085	0.0404578	0.0847691	0	0	0	0	0
																							extrinsic to membrane	0.00240831	6.51491e-05	2.60585e-05	1.3029e-05	3.47449e-05	2.60585e-05	0	0	0	0	0	0				monovalent inorganic cation transport	0	0.231184	0	0	0.0752143	0	0	0	0	0
																							vacuolar membrane	0	0	0	0	0	2.60585e-05	0	0	0	0	0	0				developmental growth involved in morphogenesis	0	0	0.0281816	0.0272234	0.062999	0	0	0	0	0
																							vacuolar part	0	0	0	0	0	2.60585e-05	0	0	0	0	0	0				unidimensional cell growth	0	0	0.0281816	0.0272234	0.062999	0	0	0	0	0
																							cellular component organization	0.00515076	1.73721e-05	2.17153e-05	1.73721e-05	1.3029e-05	2.17153e-05	0	0	0	0	0	0				carboxylic acid catabolic process	0	0	0.0260736	0.0251614	0.0594138	0	0	0	0	0
																							plasma membrane part	0.000504074	2.60585e-05	8.68598e-06	4.34297e-06	1.3029e-05	2.17153e-05	0	0	0	0	0	0				organic acid catabolic process	0	0	0.0260736	0.0251614	0.0594138	0	0	0	0	0
																							cellular protein metabolic process	4.34297e-06	0	0	0	4.34297e-06	1.3029e-05	0	0	0	0	0	0				fatty acid biosynthetic process	0	0	0.100864	0.0978665	0.0528752	0	0	0	0	0
																							cellular macromolecule biosynthetic process	6.51491e-05	0	0	0	4.34297e-06	8.68598e-06	0	0	0	0	0	0				developmental growth	0	0	0.0206611	0.0198875	0.0498981	0	0	0	0	0
																							macromolecule biosynthetic process	6.08055e-05	0	0	0	4.34297e-06	8.68598e-06	0	0	0	0	0	0				antiporter activity	0	0.175523	0.0219519	0.0231917	0.0431883	0	0	0	0	0
																							pyrophosphatase activity	0.0273668	0.000117275	8.68598e-06	1.3029e-05	0	8.68598e-06	0	0	0	0	0	0				protein serine/threonine phosphatase activity	0	0	0.0219519	0.0231917	0.0431883	0	0	0	0	0
																							hydrolase activity, acting on acid anhydrides, in phosphorus-containing anhydrides	0.0265442	0.000108587	8.68598e-06	1.3029e-05	0	8.68598e-06	0	0	0	0	0	0				hydrolase activity, acting on carbon-nitrogen (but not peptide) bonds, in linear amides	0	0	0.0219519	0.0231917	0.0431883	0	0	0	0	0
																							hydrolase activity, acting on acid anhydrides	0.0241961	8.25238e-05	8.68598e-06	8.68598e-06	0	4.34297e-06	0	0	0	0	0	0				response to abscisic acid stimulus	0	0	0.196802	0.19133	0.0396291	0	0	0	0	0
																							RNA metabolic process	0.000595391	4.34297e-06	4.34297e-06	0	0	4.34297e-06	0	0	0	0	0	0				oxidoreductase activity, acting on sulfur group of donors	0	0	0.240597	0.249854	0.0390871	0	0	0	0	0
																							protein metabolic process	0.000191132	0	0	0	0	4.34297e-06	0	0	0	0	0	0				endonuclease activity	0	0.166222	0.091633	0.0959285	0.0390871	0	0	0	0	0
																							intrinsic to membrane	8.68598e-06	0	0	0	0	4.34297e-06	0	0	0	0	0	0				carboxylesterase activity	0	0	0.0171185	0.0868116	0.0353916	0	0	0	0	0
																							Golgi apparatus	0.00267042	8.68598e-06	4.34297e-06	0	0	0	0	0	0	0	0	0				hydrogen ion transmembrane transporter activity	0	0.127587	0.010439	0.0111691	0.0238519	0	0	0	0	0
																							peroxisome	0.00116112	0	0	0	0	0	0	0	0	0	0	0				acetyltransferase activity	0	0.127587	0	0	0.0238519	0	0	0	0	0
																							microbody	0.000417123	0	0	0	0	0	0	0	0	0	0	0				cell growth	0	0	0.0390205	0.0374223	0.0224547	0	0	0	0	0
																							cellular biosynthetic process	0.000295421	0	0	0	0	0	0	0	0	0	0	0				nucleoplasm	0	0	0	0	0.0218332	0	0	0	0	0
																							RNA binding	0.000165063	0	0	0	0	0	0	0	0	0	0	0				cell morphogenesis	0	0	0.0366136	0.0350854	0.0212217	0	0	0	0	0
																							mitochondrial membrane	0.000125964	0	0	0	0	0	0	0	0	0	0	0				transferase activity, transferring alkyl or aryl (other than methyl) groups	0	0	0.0449476	0.0476581	0.0196103	0	0	0	0	0
																							endoplasmic reticulum	0.000121619	0	0	0	0	0	0	0	0	0	0	0				cellular component morphogenesis	0	0	0.0985199	0.0949439	0.018961	0	0	0	0	0
																							biosynthetic process	0.000104243	0	0	0	0	0	0	0	0	0	0	0				sulfur metabolic process	0	0	0	0	0.018961	0	0	0	0	0
																							organelle inner membrane	1.73721e-05	0	0	0	0	0	0	0	0	0	0	0				post-embryonic development	0	0	0.0884642	0.0270801	0.0169423	0	0	0	0	0
																							extracellular region	1.3029e-05	0	0	0	0	0	0	0	0	0	0	0				small molecule catabolic process	0	0	0.551804	0.537812	0.0151443	0	0	0	0	0
																							apoplast	8.68598e-06	0	0	0	0	0	0	0	0	0	0	0				fatty acid metabolic process	0	0	0.0712304	0.0683489	0.0135373	0	0	0	0	0
																							hydrolase activity	8.68598e-06	0	0	0	0	0	0	0	0	0	0	0				monovalent inorganic cation transmembrane transporter activity	0	0.0940477	0.0298299	0.0318674	0.013273	0	0	0	0	0
																							nucleobase, nucleoside, nucleotide and nucleic acid metabolic process	4.34297e-06	0	0	0	0	0	0	0	0	0	0	0				growth	0	0	0.143609	0.138388	0.011441	0	0	0	0	0
																							cell wall	4.34297e-06	0	0	0	0	0	0	0	0	0	0	0				heterocycle biosynthetic process	0	0.0799654	0.00260051	0.00244325	0.0108172	0	0	0	0	0
																							external encapsulating structure	4.34297e-06	0	0	0	0	0	0	0	0	0	0	0				phosphoprotein phosphatase activity	0	0	0.00269227	0.00295017	0.00816722	0	0	0	0	0
																							zinc ion binding	4.34297e-06	0	0	0	0	0	0	0	0	0	0	0				secondary active transmembrane transporter activity	0	0.0666342	0.0144209	0.0156257	0.00672253	0	0	0	0	0
																							cellular process	0	0	0	0	0	0	0	0	0	0	0	0				cellular developmental process	0	0	0.0772849	0.073812	0.00552887	0	0	0	0	0
																																							nuclear pore	0	0	0	0	0.00546729	0	0	0	0	0
																																							pore complex	0	0	0	0	0.00546729	0	0	0	0	0
																																							response to salt stress	0	0	0.257888	0.248698	0.00467199	0	0	0	0	0
																																							phosphatase activity	0	0	0.014026	0.0155852	0.0040403	0	0	0	0	0
																																							regulation of biological quality	0	0	0.00422884	0.00393511	0.0033395	0	0	0	0	0
																																							protein transporter activity	0	0	0.0225188	0.0244947	0.0028059	0	0	0	0	0
																																							response to osmotic stress	0	0	0.17004	0.162929	0.00252187	0	0	0	0	0
																																							monocarboxylic acid metabolic process	0	0	0.0116061	0.0108529	0.00225549	0	0	0	0	0
																																							copper ion binding	0	0	0.000373654	0.00042147	0.00172322	0	0	0	0	0
																																							phosphoric ester hydrolase activity	0	0	0.00575326	0.0065285	0.00170142	0	0	0	0	0
																																							intracellular protein transport	0	0	0.3385	0.113808	0.0015227	0	0	0	0	0
																																							establishment of protein localization	0	0	0.264202	0.0890343	0.000438859	0	0	0	0	0
																																							protein transport	0	0	0.264202	0.0890343	0.000438859	0	0	0	0	0
																																							response to radiation	0	0.0143311	0.080697	0.0760517	0.000351921	0	0	0	0	0
																																							hydrolase activity, acting on ester bonds	0	0.00339202	3.04017e-05	0.000138996	0.000351921	0	0	0	0	0
																																							intracellular transport	0	0.0117979	0.420125	0.276602	0.000234582	0	0	0	0	0
																																							establishment of localization in cell	0	0.00822033	0.297681	0.187575	0.000112931	0	0	0	0	0
																																							cellular catabolic process	0	0	0.449112	0.207868	6.08055e-05	0	0	0	0	0
																																							catabolic process	0	0	0.382245	0.26114	8.68598e-06	0	0	0	0	0
																																							chloroplast thylakoid lumen	0	0	0	0	4.34297e-06	0	0	0	0	0
																																							plastid thylakoid lumen	0	0	0	0	4.34297e-06	0	0	0	0	0
																																							intracellular	0	0	0	0	0	0	0	0	0	0
																																							thylakoid lumen	0	0	0	0	0	0	0	0	0	0
																																							response to high light intensity	0	0	1.23669	1.22133	0	0	0	0	0	0
																																							polyol metabolic process	0	0	1.21909	1.20662	0	0	0	0	0	0
																																							steroid metabolic process	0	0	1.21909	1.20662	0	0	0	0	0	0
																																							steroid binding	0	0	1.18783	1.20138	0	0	0	0	0	0
																																							proline metabolic process	0	0	1.2006	1.19146	0	0	0	0	0	0
																																							endosome transport	0	0	1.2006	1.19146	0	0	0	0	0	0
																																							vacuole organization	0	0	1.2006	1.19146	0	0	0	0	0	0
																																							cellular response to red or far red light	0	0	0.444144	1.19146	0	0	0	0	0	0
																																							red or far-red light signaling pathway	0	0	0.444144	1.19146	0	0	0	0	0	0
																																							aerenchyma formation	0	0	1.14558	1.14053	0	0	0	0	0	0
																																							detoxification of copper ion	0	0	1.14558	1.14053	0	0	0	0	0	0
																																							ER overload response	0	0	1.14558	1.14053	0	0	0	0	0	0
																																							glycerophosphate shuttle	0	0	1.14558	1.14053	0	0	0	0	0	0
																																							Golgi vesicle budding	0	0	1.14558	1.14053	0	0	0	0	0	0
																																							inositol phosphate biosynthetic process	0	0	1.14558	1.14053	0	0	0	0	0	0
																																							myo-inositol hexakisphosphate biosynthetic process	0	0	1.14558	1.14053	0	0	0	0	0	0
																																							myo-inositol hexakisphosphate metabolic process	0	0	1.14558	1.14053	0	0	0	0	0	0
																																							regulation of 1-aminocyclopropane-1-carboxylate metabolic process	0	0	1.14558	1.14053	0	0	0	0	0	0
																																							regulation of cell growth by extracellular stimulus	0	0	1.14558	1.14053	0	0	0	0	0	0
																																							response to molecule of oomycetes origin	0	0	1.14558	1.14053	0	0	0	0	0	0
																																							specification of organ axis polarity	0	0	1.14558	1.14053	0	0	0	0	0	0
																																							endosome transport via multivesicular body sorting pathway	0	0	1.14558	1.14053	0	0	0	0	0	0
																																							negative regulation of organ growth	0	0	1.14558	1.14053	0	0	0	0	0	0
																																							ovule morphogenesis	0	0	1.14558	1.14053	0	0	0	0	0	0
																																							proline catabolic process to glutamate	0	0	1.14558	1.14053	0	0	0	0	0	0
																																							purine base catabolic process	0	0	1.14558	1.14053	0	0	0	0	0	0
																																							regulation of organ growth	0	0	1.14558	1.14053	0	0	0	0	0	0
																																							response to molecule of bacterial origin	0	0	1.14558	1.14053	0	0	0	0	0	0
																																							seed morphogenesis	0	0	1.14558	1.14053	0	0	0	0	0	0
																																							superoxide anion generation	0	0	1.14558	1.14053	0	0	0	0	0	0
																																							xanthine metabolic process	0	0	1.14558	1.14053	0	0	0	0	0	0
																																							positive regulation of anthocyanin metabolic process	0	0	1.14558	1.14053	0	0	0	0	0	0
																																							protein amino acid glutathionylation	0	0	1.14558	1.14053	0	0	0	0	0	0
																																							cellular response to light stimulus	0	0	0.391966	1.06605	0	0	0	0	0	0
																																							cellular response to radiation	0	0	0.391966	1.06605	0	0	0	0	0	0
																																							cellular nitrogen compound catabolic process	0	0	0.994991	0.983301	0	0	0	0	0	0
																																							regulation of programmed cell death	0	0	0.970332	0.961698	0	0	0	0	0	0
																																							sterol biosynthetic process	0	0	0.970332	0.961698	0	0	0	0	0	0
																																							sterol metabolic process	0	0	0.970332	0.961698	0	0	0	0	0	0
																																							hydrogen-exporting ATPase activity, phosphorylative mechanism	0	0	0.948539	0.955892	0	0	0	0	0	0
																																							oxidoreductase activity, acting on other nitrogenous compounds as donors, cytochrome as acceptor	0	0	0.948539	0.955892	0	0	0	0	0	0
																																							oxidoreductase activity, acting on other nitrogenous compounds as donors, iron-sulfur protein as acceptor	0	0	0.948539	0.955892	0	0	0	0	0	0
																																							oxidoreductase activity, acting on other nitrogenous compounds as donors, oxygen as acceptor	0	0	0.948539	0.955892	0	0	0	0	0	0
																																							acetoacetyl-CoA reductase activity	0	0	0.948539	0.955892	0	0	0	0	0	0
																																							aryl-alcohol dehydrogenase activity	0	0	0.948539	0.955892	0	0	0	0	0	0
																																							calcium-dependent protein kinase activity	0	0	0.948539	0.955892	0	0	0	0	0	0
																																							calcium-dependent protein serine/threonine kinase activity	0	0	0.948539	0.955892	0	0	0	0	0	0
																																							ferredoxin-nitrate reductase activity	0	0	0.948539	0.955892	0	0	0	0	0	0
																																							galactose-1-phosphate guanylyltransferase (GDP) activity	0	0	0.948539	0.955892	0	0	0	0	0	0
																																							GDP-D-glucose phosphorylase activity	0	0	0.948539	0.955892	0	0	0	0	0	0
																																							glycerol-3-phosphate dehydrogenase activity	0	0	0.948539	0.955892	0	0	0	0	0	0
																																							hexitol dehydrogenase activity	0	0	0.948539	0.955892	0	0	0	0	0	0
																																							inositol phosphoceramide synthase activity	0	0	0.948539	0.955892	0	0	0	0	0	0
																																							inositol-3-phosphate synthase activity	0	0	0.948539	0.955892	0	0	0	0	0	0
																																							ketoreductase activity	0	0	0.948539	0.955892	0	0	0	0	0	0
																																							mannitol dehydrogenase activity	0	0	0.948539	0.955892	0	0	0	0	0	0
																																							NADPH-hemoprotein reductase activity	0	0	0.948539	0.955892	0	0	0	0	0	0
																																							nitrite reductase (NO-forming) activity	0	0	0.948539	0.955892	0	0	0	0	0	0
																																							quercetin 4-O-glucosyltransferase activity	0	0	0.948539	0.955892	0	0	0	0	0	0
																																							quinone binding	0	0	0.948539	0.955892	0	0	0	0	0	0
																																							UDP-glucose 6-dehydrogenase activity	0	0	0.948539	0.955892	0	0	0	0	0	0
																																							urate oxidase activity	0	0	0.948539	0.955892	0	0	0	0	0	0
																																							glutamate 5-kinase activity	0	0	0.948539	0.955892	0	0	0	0	0	0
																																							oxidoreductase activity, acting on the aldehyde or oxo group of donors, cytochrome as acceptor	0	0	0.948539	0.955892	0	0	0	0	0	0
																																							1-phosphatidylinositol 4-kinase activity	0	0	0.948539	0.955892	0	0	0	0	0	0
																																							1-pyrroline-5-carboxylate dehydrogenase activity	0	0	0.948539	0.955892	0	0	0	0	0	0
																																							3-dehydroquinate synthase activity	0	0	0.948539	0.955892	0	0	0	0	0	0
																																							acyl-[acyl-carrier-protein] hydrolase activity	0	0	0.948539	0.955892	0	0	0	0	0	0
																																							agmatine deiminase activity	0	0	0.948539	0.955892	0	0	0	0	0	0
																																							beta-ureidopropionase activity	0	0	0.948539	0.955892	0	0	0	0	0	0
																																							C-8 sterol isomerase activity	0	0	0.948539	0.955892	0	0	0	0	0	0
																																							carbon-monoxide oxygenase activity	0	0	0.948539	0.955892	0	0	0	0	0	0
																																							delta14-sterol reductase activity	0	0	0.948539	0.955892	0	0	0	0	0	0
																																							dihydropyrimidine dehydrogenase (NADP+) activity	0	0	0.948539	0.955892	0	0	0	0	0	0
																																							glutamate binding	0	0	0.948539	0.955892	0	0	0	0	0	0
																																							glutamate-5-semialdehyde dehydrogenase activity	0	0	0.948539	0.955892	0	0	0	0	0	0
																																							glycerol kinase activity	0	0	0.948539	0.955892	0	0	0	0	0	0
																																							lysophosphatidic acid acyltransferase activity	0	0	0.948539	0.955892	0	0	0	0	0	0
																																							lysophospholipid acyltransferase activity	0	0	0.948539	0.955892	0	0	0	0	0	0
																																							phosphatidylinositol-4-phosphate phosphatase activity	0	0	0.948539	0.955892	0	0	0	0	0	0
																																							soluble NSF attachment protein activity	0	0	0.948539	0.955892	0	0	0	0	0	0
																																							trans-octaprenyltranstransferase activity	0	0	0.948539	0.955892	0	0	0	0	0	0
																																							xanthine dehydrogenase activity	0	0	0.948539	0.955892	0	0	0	0	0	0
																																							1,4-alpha-glucan branching enzyme activity	0	0	0.948539	0.955892	0	0	0	0	0	0
																																							oxidoreductase activity, acting on sulfur group of donors, quinone or similar compound as acceptor	0	0	0.948539	0.955892	0	0	0	0	0	0
																																							glutathione dehydrogenase (ascorbate) activity	0	0	0.948539	0.955892	0	0	0	0	0	0
																																							UDP-glucuronate 4-epimerase activity	0	0	0.948539	0.955892	0	0	0	0	0	0
																																							response to hydrogen peroxide	0	0	0.881405	0.87296	0	0	0	0	0	0
																																							regulation of cell death	0	0	0.881405	0.87296	0	0	0	0	0	0
																																							alditol metabolic process	0	0	0.881405	0.87296	0	0	0	0	0	0
																																							glycerol metabolic process	0	0	0.881405	0.87296	0	0	0	0	0	0
																																							anti-apoptosis	0	0	0.860278	0.855426	0	0	0	0	0	0
																																							cell part morphogenesis	0	0	0.860278	0.855426	0	0	0	0	0	0
																																							cellular response to biotic stimulus	0	0	0.860278	0.855426	0	0	0	0	0	0
																																							cytokinin metabolic process	0	0	0.860278	0.855426	0	0	0	0	0	0
																																							ER-nucleus signaling pathway	0	0	0.860278	0.855426	0	0	0	0	0	0
																																							inositol biosynthetic process	0	0	0.860278	0.855426	0	0	0	0	0	0
																																							inositol phosphate metabolic process	0	0	0.860278	0.855426	0	0	0	0	0	0
																																							membrane budding	0	0	0.860278	0.855426	0	0	0	0	0	0
																																							mitochondrial fission	0	0	0.860278	0.855426	0	0	0	0	0	0
																																							mitochondrion morphogenesis	0	0	0.860278	0.855426	0	0	0	0	0	0
																																							negative regulation of apoptosis	0	0	0.860278	0.855426	0	0	0	0	0	0
																																							pollen maturation	0	0	0.860278	0.855426	0	0	0	0	0	0
																																							polyol biosynthetic process	0	0	0.860278	0.855426	0	0	0	0	0	0
																																							regulation of cellular amine metabolic process	0	0	0.860278	0.855426	0	0	0	0	0	0
																																							regulation of ethylene mediated signaling pathway	0	0	0.860278	0.855426	0	0	0	0	0	0
																																							regulation of hydrogen peroxide metabolic process	0	0	0.860278	0.855426	0	0	0	0	0	0
																																							regulation of two-component signal transduction system (phosphorelay)	0	0	0.860278	0.855426	0	0	0	0	0	0
																																							response to nitrate	0	0	0.860278	0.855426	0	0	0	0	0	0
																																							response to oxygen radical	0	0	0.860278	0.855426	0	0	0	0	0	0
																																							response to superoxide	0	0	0.860278	0.855426	0	0	0	0	0	0
																																							sexual reproduction	0	0	0.860278	0.855426	0	0	0	0	0	0
																																							specification of axis polarity	0	0	0.860278	0.855426	0	0	0	0	0	0
																																							superoxide metabolic process	0	0	0.860278	0.855426	0	0	0	0	0	0
																																							axis specification	0	0	0.860278	0.855426	0	0	0	0	0	0
																																							embryonic axis specification	0	0	0.860278	0.855426	0	0	0	0	0	0
																																							ncRNA 3-end processing	0	0	0.860278	0.855426	0	0	0	0	0	0
																																							negative regulation of growth	0	0	0.860278	0.855426	0	0	0	0	0	0
																																							proline catabolic process	0	0	0.860278	0.855426	0	0	0	0	0	0
																																							regulation of chlorophyll biosynthetic process	0	0	0.860278	0.855426	0	0	0	0	0	0
																																							regulation of chlorophyll metabolic process	0	0	0.860278	0.855426	0	0	0	0	0	0
																																							response to microbial phytotoxin	0	0	0.860278	0.855426	0	0	0	0	0	0
																																							tRNA 3-end processing	0	0	0.860278	0.855426	0	0	0	0	0	0
																																							amyloplast organization	0	0	0.860278	0.855426	0	0	0	0	0	0
																																							regulation of anthocyanin metabolic process	0	0	0.860278	0.855426	0	0	0	0	0	0
																																							response to light intensity	0	0	0.827689	0.814486	0	0	0	0	0	0
																																							positive regulation of cellular metabolic process	0	0	0.823706	0.81279	0	0	0	0	0	0
																																							positive regulation of metabolic process	0	0	0.823706	0.81279	0	0	0	0	0	0
																																							response to far red light	0	0	0.804543	0.796369	0	0	0	0	0	0
																																							cellular response to abiotic stimulus	0	0	0.280213	0.796369	0	0	0	0	0	0
																																							oxidoreductase activity, acting on the aldehyde or oxo group of donors	0	0	0.744101	0.76301	0	0	0	0	0	0
																																							oxidoreductase activity, acting on the CH-CH group of donors, NAD or NADP as acceptor	0	0	0.741291	0.753206	0	0	0	0	0	0
																																							positive regulation of gene expression	0	0	0.737335	0.729368	0	0	0	0	0	0
																																							positive regulation of transcription	0	0	0.737335	0.729368	0	0	0	0	0	0
																																							steroid biosynthetic process	0	0	0.737335	0.729368	0	0	0	0	0	0
																																							acylglycerol biosynthetic process	0	0	0.699731	0.695036	0	0	0	0	0	0
																																							brassinosteroid mediated signaling pathway	0	0	0.699731	0.695036	0	0	0	0	0	0
																																							cellular response to brassinosteroid stimulus	0	0	0.699731	0.695036	0	0	0	0	0	0
																																							cellular response to hydrogen peroxide	0	0	0.699731	0.695036	0	0	0	0	0	0
																																							cellular response to nitrogen starvation	0	0	0.699731	0.695036	0	0	0	0	0	0
																																							cellular response to steroid hormone stimulus	0	0	0.699731	0.695036	0	0	0	0	0	0
																																							developmental maturation	0	0	0.699731	0.695036	0	0	0	0	0	0
																																							glycerol ether biosynthetic process	0	0	0.699731	0.695036	0	0	0	0	0	0
																																							hydrogen peroxide catabolic process	0	0	0.699731	0.695036	0	0	0	0	0	0
																																							meristem development	0	0	0.699731	0.695036	0	0	0	0	0	0
																																							neutral lipid biosynthetic process	0	0	0.699731	0.695036	0	0	0	0	0	0
																																							regulation of apoptosis	0	0	0.699731	0.695036	0	0	0	0	0	0
																																							response to copper ion	0	0	0.699731	0.695036	0	0	0	0	0	0
																																							response to endoplasmic reticulum stress	0	0	0.699731	0.695036	0	0	0	0	0	0
																																							response to steroid hormone stimulus	0	0	0.699731	0.695036	0	0	0	0	0	0
																																							steroid hormone mediated signaling pathway	0	0	0.699731	0.695036	0	0	0	0	0	0
																																							sucrose metabolic process	0	0	0.699731	0.695036	0	0	0	0	0	0
																																							triglyceride biosynthetic process	0	0	0.699731	0.695036	0	0	0	0	0	0
																																							vesicle organization	0	0	0.699731	0.695036	0	0	0	0	0	0
																																							regulation of Rab GTPase activity	0	0	0.699731	0.695036	0	0	0	0	0	0
																																							retrograde transport, endosome to Golgi	0	0	0.699731	0.695036	0	0	0	0	0	0
																																							de novo pyrimidine base biosynthetic process	0	0	0.699731	0.695036	0	0	0	0	0	0
																																							positive regulation of cell proliferation	0	0	0.699731	0.695036	0	0	0	0	0	0
																																							post-embryonic morphogenesis	0	0	0.699731	0.695036	0	0	0	0	0	0
																																							regulation of cofactor metabolic process	0	0	0.699731	0.695036	0	0	0	0	0	0
																																							regulation of meristem structural organization	0	0	0.699731	0.695036	0	0	0	0	0	0
																																							response to arsenic	0	0	0.699731	0.695036	0	0	0	0	0	0
																																							ubiquinone biosynthetic process	0	0	0.699731	0.695036	0	0	0	0	0	0
																																							ubiquinone metabolic process	0	0	0.699731	0.695036	0	0	0	0	0	0
																																							amylopectin biosynthetic process	0	0	0.699731	0.695036	0	0	0	0	0	0
																																							cellular response to gibberellin stimulus	0	0	0.699731	0.695036	0	0	0	0	0	0
																																							gibberellic acid mediated signaling pathway	0	0	0.699731	0.695036	0	0	0	0	0	0
																																							gibberellin mediated signaling pathway	0	0	0.699731	0.695036	0	0	0	0	0	0
																																							negative gravitropism	0	0	0.699731	0.695036	0	0	0	0	0	0
																																							regulation of secondary metabolic process	0	0	0.699731	0.695036	0	0	0	0	0	0
																																							oxidoreductase activity, acting on NADH or NADPH, heme protein as acceptor	0	0	0.672539	0.679459	0	0	0	0	0	0
																																							alternative oxidase activity	0	0	0.672539	0.679459	0	0	0	0	0	0
																																							amide transmembrane transporter activity	0	0	0.672539	0.679459	0	0	0	0	0	0
																																							phospholipid transporter activity	0	0	0.672539	0.679459	0	0	0	0	0	0
																																							phosphorylase activity	0	0	0.672539	0.679459	0	0	0	0	0	0
																																							pyruvate decarboxylase activity	0	0	0.672539	0.679459	0	0	0	0	0	0
																																							thiamin pyrophosphate binding	0	0	0.672539	0.679459	0	0	0	0	0	0
																																							thioredoxin-disulfide reductase activity	0	0	0.672539	0.679459	0	0	0	0	0	0
																																							urea transmembrane transporter activity	0	0	0.672539	0.679459	0	0	0	0	0	0
																																							vacuolar sorting signal binding	0	0	0.672539	0.679459	0	0	0	0	0	0
																																							MAP kinase activity	0	0	0.672539	0.679459	0	0	0	0	0	0
																																							oxidoreductase activity, acting on CH or CH2 groups, NAD or NADP as acceptor	0	0	0.672539	0.679459	0	0	0	0	0	0
																																							phosphatidylinositol-4,5-bisphosphate 5-phosphatase activity	0	0	0.672539	0.679459	0	0	0	0	0	0
																																							3-methyl-2-oxobutanoate dehydrogenase (2-methylpropanoyl-transferring) activity	0	0	0.672539	0.679459	0	0	0	0	0	0
																																							3-tRNA processing endoribonuclease activity	0	0	0.672539	0.679459	0	0	0	0	0	0
																																							calcium:sodium antiporter activity	0	0	0.672539	0.679459	0	0	0	0	0	0
																																							kinase binding	0	0	0.672539	0.679459	0	0	0	0	0	0
																																							oxysterol binding	0	0	0.672539	0.679459	0	0	0	0	0	0
																																							peroxiredoxin activity	0	0	0.672539	0.679459	0	0	0	0	0	0
																																							phosphatidate phosphatase activity	0	0	0.672539	0.679459	0	0	0	0	0	0
																																							phosphatidylinositol bisphosphate phosphatase activity	0	0	0.672539	0.679459	0	0	0	0	0	0
																																							phosphoinositide 5-phosphatase activity	0	0	0.672539	0.679459	0	0	0	0	0	0
																																							phospholipase A2 activity	0	0	0.672539	0.679459	0	0	0	0	0	0
																																							protein kinase binding	0	0	0.672539	0.679459	0	0	0	0	0	0
																																							uridylyltransferase activity	0	0	0.672539	0.679459	0	0	0	0	0	0
																																							UTP-monosaccharide-1-phosphate uridylyltransferase activity	0	0	0.672539	0.679459	0	0	0	0	0	0
																																							UTP:glucose-1-phosphate uridylyltransferase activity	0	0	0.672539	0.679459	0	0	0	0	0	0
																																							serine-type endopeptidase inhibitor activity	0	0	0	0.679459	0	0	0	0	0	0
																																							mitochondrion organization	0	0	0.677946	0.670216	0	0	0	0	0	0
																																							positive regulation of nucleobase, nucleoside, nucleotide and nucleic acid metabolic process	0	0	0.62505	0.617533	0	0	0	0	0	0
																																							positive regulation of macromolecule biosynthetic process	0	0	0.62505	0.617533	0	0	0	0	0	0
																																							positive regulation of nitrogen compound metabolic process	0	0	0.62505	0.617533	0	0	0	0	0	0
																																							response to red light	0	0	0.62505	0.617533	0	0	0	0	0	0
																																							response to UV-B	0	0	0.62505	0.617533	0	0	0	0	0	0
																																							immune system process	0	0	0.62335	0.611686	0	0	0	0	0	0
																																							lipid binding	0	0	0.593443	0.610568	0	0	0	0	0	0
																																							intracellular signaling pathway	0	0	0.359777	0.601539	0	0	0	0	0	0
																																							ESCRT III complex	0	0	0.625508	0.59176	0	0	0	0	0	0
																																							polyamine biosynthetic process	0	0	0.590134	0.585628	0	0	0	0	0	0
																																							systemic acquired resistance, salicylic acid mediated signaling pathway	0	0	0.590134	0.585628	0	0	0	0	0	0
																																							apoptosis	0	0	0.590134	0.585628	0	0	0	0	0	0
																																							hydrogen peroxide metabolic process	0	0	0.590134	0.585628	0	0	0	0	0	0
																																							inositol metabolic process	0	0	0.590134	0.585628	0	0	0	0	0	0
																																							meristem maintenance	0	0	0.590134	0.585628	0	0	0	0	0	0
																																							regulation of cell growth	0	0	0.590134	0.585628	0	0	0	0	0	0
																																							regulation of signal transduction	0	0	0.590134	0.585628	0	0	0	0	0	0
																																							regulation of signaling process	0	0	0.590134	0.585628	0	0	0	0	0	0
																																							specification of floral organ identity	0	0	0.590134	0.585628	0	0	0	0	0	0
																																							specification of organ identity	0	0	0.590134	0.585628	0	0	0	0	0	0
																																							very long-chain fatty acid metabolic process	0	0	0.590134	0.585628	0	0	0	0	0	0
																																							proline biosynthetic process	0	0	0.590134	0.585628	0	0	0	0	0	0
																																							ER to Golgi vesicle-mediated transport	0	0	0.590134	0.585628	0	0	0	0	0	0
																																							glutamine family amino acid catabolic process	0	0	0.590134	0.585628	0	0	0	0	0	0
																																							root hair cell tip growth	0	0	0.590134	0.585628	0	0	0	0	0	0
																																							endocytosis	0	0	0.590134	0.585628	0	0	0	0	0	0
																																							membrane invagination	0	0	0.590134	0.585628	0	0	0	0	0	0
																																							inositol or phosphatidylinositol phosphatase activity	0	0	0.570474	0.581334	0	0	0	0	0	0
																																							phosphoinositide binding	0	0	0.570474	0.581334	0	0	0	0	0	0
																																							racemase and epimerase activity	0	0	0.18068	0.581334	0	0	0	0	0	0
																																							positive regulation of biosynthetic process	0	0	0.577624	0.570328	0	0	0	0	0	0
																																							positive regulation of cellular biosynthetic process	0	0	0.577624	0.570328	0	0	0	0	0	0
																																							alcohol catabolic process	0	0	0.534855	0.52777	0	0	0	0	0	0
																																							positive regulation of macromolecule metabolic process	0	0	0.534855	0.52777	0	0	0	0	0	0
																																							aging	0	0	0.534855	0.52777	0	0	0	0	0	0
																																							carbon-oxygen lyase activity, acting on phosphates	0	0.910201	0.520986	0.527478	0	0	0	0	0	0
																																							amine oxidase activity	0	0	0.520986	0.527478	0	0	0	0	0	0
																																							guanylyltransferase activity	0	0	0.520986	0.527478	0	0	0	0	0	0
																																							intramolecular lyase activity	0	0	0.520986	0.527478	0	0	0	0	0	0
																																							nucleobase transmembrane transporter activity	0	0	0.520986	0.527478	0	0	0	0	0	0
																																							intramolecular oxidoreductase activity, transposing C=C bonds	0	0	0.520986	0.527478	0	0	0	0	0	0
																																							acyl carrier activity	0	0	0.520986	0.527478	0	0	0	0	0	0
																																							calcium:cation antiporter activity	0	0	0.520986	0.527478	0	0	0	0	0	0
																																							sterol binding	0	0	0.520986	0.527478	0	0	0	0	0	0
																																							aminoacyl-tRNA hydrolase activity	0	0	0	0.527478	0	0	0	0	0	0
																																							endopeptidase inhibitor activity	0	0	0	0.527478	0	0	0	0	0	0
																																							endopeptidase regulator activity	0	0	0	0.527478	0	0	0	0	0	0
																																							peptidase inhibitor activity	0	0	0	0.527478	0	0	0	0	0	0
																																							peptidase regulator activity	0	0	0	0.527478	0	0	0	0	0	0
																																							ESCRT I complex	0	0	0.547095	0.522343	0	0	0	0	0	0
																																							immune response	0	0	0.517713	0.508694	0	0	0	0	0	0
																																							innate immune response	0	0	0.517713	0.508694	0	0	0	0	0	0
																																							cellular response to hormone stimulus	0	0	0.517713	0.508694	0	0	0	0	0	0
																																							hormone-mediated signaling pathway	0	0	0.517713	0.508694	0	0	0	0	0	0
																																							abscisic acid mediated signaling pathway	0	0	0.508372	0.50404	0	0	0	0	0	0
																																							acylglycerol metabolic process	0	0	0.508372	0.50404	0	0	0	0	0	0
																																							biological adhesion	0	0	0.508372	0.50404	0	0	0	0	0	0
																																							cell adhesion	0	0	0.508372	0.50404	0	0	0	0	0	0
																																							cellular hormone metabolic process	0	0	0.508372	0.50404	0	0	0	0	0	0
																																							cellular response to abscisic acid stimulus	0	0	0.508372	0.50404	0	0	0	0	0	0
																																							cellular response to reactive oxygen species	0	0	0.508372	0.50404	0	0	0	0	0	0
																																							cellular response to salicylic acid stimulus	0	0	0.508372	0.50404	0	0	0	0	0	0
																																							cotyledon development	0	0	0.508372	0.50404	0	0	0	0	0	0
																																							double fertilization forming a zygote and endosperm	0	0	0.508372	0.50404	0	0	0	0	0	0
																																							fertilization	0	0	0.508372	0.50404	0	0	0	0	0	0
																																							negative regulation of programmed cell death	0	0	0.508372	0.50404	0	0	0	0	0	0
																																							neutral lipid metabolic process	0	0	0.508372	0.50404	0	0	0	0	0	0
																																							salicylic acid mediated signaling pathway	0	0	0.508372	0.50404	0	0	0	0	0	0
																																							trichome branching	0	0	0.508372	0.50404	0	0	0	0	0	0
																																							triglyceride metabolic process	0	0	0.508372	0.50404	0	0	0	0	0	0
																																							defense response to fungus, incompatible interaction	0	0	0.508372	0.50404	0	0	0	0	0	0
																																							cellular protein catabolic process	0	0	0.508372	0.50404	0	0	0	0	0	0
																																							glutamate metabolic process	0	0	0.508372	0.50404	0	0	0	0	0	0
																																							polyamine metabolic process	0	0	0.508372	0.50404	0	0	0	0	0	0
																																							PSII associated light-harvesting complex II catabolic process	0	0	0.508372	0.50404	0	0	0	0	0	0
																																							positive gravitropism	0	0	0.508372	0.50404	0	0	0	0	0	0
																																							glutamine family amino acid metabolic process	0	0	0.4961	0.489214	0	0	0	0	0	0
																																							positive regulation of cellular process	0	0	0.463454	0.454891	0	0	0	0	0	0
																																							defense response to fungus	0	0	0.460836	0.454161	0	0	0	0	0	0
																																							protein catabolic process	0	0	0.14387	0.454161	0	0	0	0	0	0
																																							cellular response to oxidative stress	0	0	0.444144	0.439986	0	0	0	0	0	0
																																							defense response to virus	0	0	0.444144	0.439986	0	0	0	0	0	0
																																							glycerol ether metabolic process	0	0	0.444144	0.439986	0	0	0	0	0	0
																																							immune effector process	0	0	0.444144	0.439986	0	0	0	0	0	0
																																							negative regulation of cell death	0	0	0.444144	0.439986	0	0	0	0	0	0
																																							organic ether metabolic process	0	0	0.444144	0.439986	0	0	0	0	0	0
																																							regulation of oxygen and reactive oxygen species metabolic process	0	0	0.444144	0.439986	0	0	0	0	0	0
																																							reproduction	0	0	0.444144	0.439986	0	0	0	0	0	0
																																							stomatal movement	0	0	0.444144	0.439986	0	0	0	0	0	0
																																							regulation of Ras GTPase activity	0	0	0.444144	0.439986	0	0	0	0	0	0
																																							regulation of anatomical structure morphogenesis	0	0	0.444144	0.439986	0	0	0	0	0	0
																																							nucleotide-sugar metabolic process	0	0	0.444144	0.439986	0	0	0	0	0	0
																																							G-protein coupled receptor protein signaling pathway	0	0	0	0.439986	0	0	0	0	0	0
																																							cell cortex	0	0	0.453692	0.439066	0	0	0	0	0	0
																																							early endosome	0	0	0.453692	0.439066	0	0	0	0	0	0
																																							extrinsic to internal side of plasma membrane	0	0	0.453692	0.439066	0	0	0	0	0	0
																																							plasma membrane of cell tip	0	0	0.453692	0.439066	0	0	0	0	0	0
																																							oxidoreductase activity, acting on diphenols and related substances as donors, oxygen as acceptor	0	0	0.420091	0.426177	0	0	0	0	0	0
																																							phosphatidate cytidylyltransferase activity	0	0	0.420091	0.426177	0	0	0	0	0	0
																																							solute:sodium symporter activity	0	0	0.420091	0.426177	0	0	0	0	0	0
																																							amino acid kinase activity	0	0	0.420091	0.426177	0	0	0	0	0	0
																																							hydrolase activity, acting on carbon-nitrogen (but not peptide) bonds, in linear amidines	0	0	0.420091	0.426177	0	0	0	0	0	0
																																							glutathione disulfide oxidoreductase activity	0	0	0.420091	0.426177	0	0	0	0	0	0
																																							peptide disulfide oxidoreductase activity	0	0	0.420091	0.426177	0	0	0	0	0	0
																																							enzyme inhibitor activity	0	0	0	0.426177	0	0	0	0	0	0
																																							antioxidant activity	0	0	0.403216	0.415262	0	0	0	0	0	0
																																							oxidoreductase activity, acting on the aldehyde or oxo group of donors, NAD or NADP as acceptor	0	0	0.399386	0.408791	0	0	0	0	0	0
																																							response to red or far red light	0	0	0.415443	0.407302	0	0	0	0	0	0
																																							mitochondrial transport	0	0.409883	0.120801	0.392867	0	0	0	0	0	0
																																							response to gibberellin stimulus	0	0	0.391966	0.387969	0	0	0	0	0	0
																																							regulation of stomatal movement	0	0	0.391966	0.387969	0	0	0	0	0	0
																																							unsaturated fatty acid biosynthetic process	0	0	0.391966	0.387969	0	0	0	0	0	0
																																							unsaturated fatty acid metabolic process	0	0	0.391966	0.387969	0	0	0	0	0	0
																																							regulation of GTP catabolic process	0	0	0.391966	0.387969	0	0	0	0	0	0
																																							regulation of GTPase activity	0	0	0.391966	0.387969	0	0	0	0	0	0
																																							regulation of nucleotide catabolic process	0	0	0.391966	0.387969	0	0	0	0	0	0
																																							regulation of purine nucleotide catabolic process	0	0	0.391966	0.387969	0	0	0	0	0	0
																																							regulation of hydrolase activity	0	0	0.391966	0.387969	0	0	0	0	0	0
																																							phospholipid binding	0	0	0.356814	0.365755	0	0	0	0	0	0
																																							cellular response to endogenous stimulus	0	0	0.372788	0.36508	0	0	0	0	0	0
																																							alcohol metabolic process	0	0	0.592405	0.355916	0	0	0	0	0	0
																																							C-acyltransferase activity	0	0	0.998829	0.352421	0	0	0	0	0	0
																																							oxidoreductase activity, acting on sulfur group of donors, NAD or NADP as acceptor	0	0	0.34671	0.352421	0	0	0	0	0	0
																																							phosphotransferase activity, carboxyl group as acceptor	0	0	0.34671	0.352421	0	0	0	0	0	0
																																							oxidoreductase activity, acting on the CH-NH group of donors, NAD or NADP as acceptor	0	0	0.34671	0.352421	0	0	0	0	0	0
																																							L-ascorbic acid biosynthetic process	0	0	0.348548	0.344717	0	0	0	0	0	0
																																							L-ascorbic acid metabolic process	0	0	0.348548	0.344717	0	0	0	0	0	0
																																							photosynthetic electron transport in photosystem I	0	0	0.348548	0.344717	0	0	0	0	0	0
																																							regulation of cellular catabolic process	0	0	0.348548	0.344717	0	0	0	0	0	0
																																							regulation of nucleotide metabolic process	0	0	0.348548	0.344717	0	0	0	0	0	0
																																							hyperosmotic salinity response	0	0	0.348548	0.344717	0	0	0	0	0	0
																																							senescence	0	0	0.348548	0.344717	0	0	0	0	0	0
																																							regulation of photomorphogenesis	0	0	0.348548	0.344717	0	0	0	0	0	0
																																							cell surface receptor linked signaling pathway	0	0	0	0.344717	0	0	0	0	0	0
																																							nucleobase, nucleoside, nucleotide and nucleic acid transport	0	0	0.311776	0.308097	0	0	0	0	0	0
																																							phenylpropanoid metabolic process	0	0	0.311776	0.308097	0	0	0	0	0	0
																																							seed development	0	0	0.311776	0.308097	0	0	0	0	0	0
																																							RNA 3-end processing	0	0	0.311776	0.308097	0	0	0	0	0	0
																																							response to UV	0	0	0.302797	0.297277	0	0	0	0	0	0
																																							nucleobase, nucleoside, nucleotide and nucleic acid transmembrane transporter activity	0	0	0.290577	0.295927	0	0	0	0	0	0
																																							cytidylyltransferase activity	0	0	0.290577	0.295927	0	0	0	0	0	0
																																							signal sequence binding	0	0	0.290577	0.295927	0	0	0	0	0	0
																																							phospholipase activity	0	0	0.290577	0.295927	0	0	0	0	0	0
																																							alcohol biosynthetic process	0	0	0.804543	0.276684	0	0	0	0	0	0
																																							regulation of catabolic process	0	0	0.280213	0.276684	0	0	0	0	0	0
																																							quinone cofactor biosynthetic process	0	0	0.280213	0.276684	0	0	0	0	0	0
																																							quinone cofactor metabolic process	0	0	0.280213	0.276684	0	0	0	0	0	0
																																							gravitropism	0	0	0.280213	0.276684	0	0	0	0	0	0
																																							endosomal part	0	0	0.295944	0.265072	0	0	0	0	0	0
																																							oxidoreductase activity, acting on diphenols and related substances as donors	0	0	0.24618	0.251184	0	0	0	0	0	0
																																							oxidoreductase activity, acting on the CH-NH2 group of donors, oxygen as acceptor	0	0	0.24618	0.251184	0	0	0	0	0	0
																																							cysteine-type endopeptidase activity	0	0	0.24618	0.251184	0	0	0	0	0	0
																																							lipid transporter activity	0	0	0.24618	0.251184	0	0	0	0	0	0
																																							sodium ion transmembrane transporter activity	0	0	0.24618	0.251184	0	0	0	0	0	0
																																							Rab GTPase activator activity	0	0	0.24618	0.251184	0	0	0	0	0	0
																																							amino acid binding	0	0	0.24618	0.251184	0	0	0	0	0	0
																																							protein serine/threonine/tyrosine kinase activity	0	0	0.24618	0.251184	0	0	0	0	0	0
																																							oxidoreductase activity, acting on the aldehyde or oxo group of donors, disulfide as acceptor	0	0	0.24618	0.251184	0	0	0	0	0	0
																																							3-chloroallyl aldehyde dehydrogenase activity	0	0	0.24618	0.251184	0	0	0	0	0	0
																																							fatty acid synthase activity	0	0	0.24618	0.251184	0	0	0	0	0	0
																																							racemase and epimerase activity, acting on carbohydrates and derivatives	0	0	0.24618	0.251184	0	0	0	0	0	0
																																							auxin metabolic process	0	0	0.252821	0.249445	0	0	0	0	0	0
																																							disaccharide metabolic process	0	0	0.252821	0.249445	0	0	0	0	0	0
																																							regulation of signaling pathway	0	0	0.252821	0.249445	0	0	0	0	0	0
																																							cellular biogenic amine biosynthetic process	0	0	0.252821	0.249445	0	0	0	0	0	0
																																							positive regulation of catalytic activity	0	0	0	0.249445	0	0	0	0	0	0
																																							positive regulation of molecular function	0	0	0	0.249445	0	0	0	0	0	0
																																							carbohydrate catabolic process	0	0	0.232036	0.227209	0	0	0	0	0	0
																																							cellular carbohydrate catabolic process	0	0	0.232036	0.227209	0	0	0	0	0	0
																																							oligosaccharide metabolic process	0	0	0.228846	0.225614	0	0	0	0	0	0
																																							regulation of cell communication	0	0	0.228846	0.225614	0	0	0	0	0	0
																																							response to virus	0	0	0.228846	0.225614	0	0	0	0	0	0
																																							cellular biogenic amine metabolic process	0	0	0.228846	0.225614	0	0	0	0	0	0
																																							response to gravity	0	0	0.228846	0.225614	0	0	0	0	0	0
																																							SNARE complex	0	0	0.236273	0.224841	0	0	0	0	0	0
																																							late endosome	0	0	0.238192	0.217284	0	0	0	0	0	0
																																							amine binding	0	0	0.210257	0.214927	0	0	0	0	0	0
																																							lipid kinase activity	0	0	0.210257	0.214927	0	0	0	0	0	0
																																							transcription coactivator activity	0	0	0.210257	0.214927	0	0	0	0	0	0
																																							glycoside metabolic process	0	0	0.207713	0.204614	0	0	0	0	0	0
																																							hormone metabolic process	0	0	0.207713	0.204614	0	0	0	0	0	0
																																							glutamine family amino acid biosynthetic process	0	0	0.207713	0.204614	0	0	0	0	0	0
																																							Golgi vesicle transport	0	0	0.207713	0.204614	0	0	0	0	0	0
																																							hyperosmotic response	0	0	0.207713	0.204614	0	0	0	0	0	0
																																							oxidoreduction coenzyme metabolic process	0	0	0.207713	0.204614	0	0	0	0	0	0
																																							tropism	0	0	0.207713	0.204614	0	0	0	0	0	0
																																							serine family amino acid metabolic process	0	0	0	0.204614	0	0	0	0	0	0
																																							photomorphogenesis	0	0	0.577624	0.186006	0	0	0	0	0	0
																																							response to ethylene stimulus	0	0	0.188975	0.186006	0	0	0	0	0	0
																																							protein targeting to membrane	0	0	0.188975	0.186006	0	0	0	0	0	0
																																							peptide binding	0	0	0.18068	0.18504	0	0	0	0	0	0
																																							UDP-glucosyltransferase activity	0	0	0.18068	0.18504	0	0	0	0	0	0
																																							Ras GTPase activator activity	0	0	0.18068	0.18504	0	0	0	0	0	0
																																							endoribonuclease activity, producing 5-phosphomonoesters	0	0	0.18068	0.18504	0	0	0	0	0	0
																																							oxidoreductase activity, acting on the CH-NH group of donors	0	0	0.18068	0.18504	0	0	0	0	0	0
																																							transcription cofactor activity	0	0	0.18068	0.18504	0	0	0	0	0	0
																																							protein heterodimerization activity	0	0	0.18068	0.18504	0	0	0	0	0	0
																																							NAD or NADH binding	0	0	0.156026	0.160089	0	0	0	0	0	0
																																							endonuclease activity, active with either ribo- or deoxyribonucleic acids and producing 5-phosphomonoesters	0	0	0.156026	0.160089	0	0	0	0	0	0
																																							chlorophyll binding	0	0	0.156026	0.160089	0	0	0	0	0	0
[truncated: 152 more rows]
[truncated: 15 more columns]

## Sheet: c_ABA_analysis
Supplementary Data 2. Overlap ABA regulated genes in Arabidopsis and Chlamydomanas osmotic timecourse (supporting Supplementary Figure 1 e)
[truncated: 1,224 more rows]

[truncated: 3 more sheets: d_Flagella, e_Conservation_NaCl_fe_response, f_Pie chart_orthology_SF3]
