# Supplementary material for: Multi-omics analysis of green lineage osmotic stress pathways unveils crucial roles of different cellular compartments
Source: Nat Commun. 2024 Jul 16;15:5988. doi: 10.1038/s41467-024-49844-3 (PMC11252407; doi:10.1038/s41467-024-49844-3)
Supplement: Supplementary file 6 — Supplementary Data 3 [file 41467_2024_49844_MOESM6_ESM.xlsx]

## Sheet: Legend
In the sequence column (column D), modifications appear AFTER the modified amino acid.
A'@' indicates phosphorylation,
a '*' indicates an oxidized methionine,
and a '#' indicates a deamidated glutamine or asparagine.

## Sheet: 1_14N_NaCl_rep1
NP	gi	Name	Sequence	Charge	ObsMass	Score	error(ppm)	numID	numQuant	aveRatio(linear)	log(2) of ratio	sdRatio(linear)	bestCorr	numOccurInProteome	Sam_Int	Ref_Int	Sample name
CAS1_BOVIN	N/A	AMBIGUOUS	K.DIGS@ES@TEDQAM*EDIK.Q	2	1942.68		-1.08098	20	20	50.1955	5.64949	2.64907	0.86	1	7019027	142751	2
CAS1_BOVIN	N/A	AMBIGUOUS	K.DIGS@ES@TEDQAMEDIK.Q	2	1926.69		0.20761	7	7	140.029	7.12958	19.1381	0.62	1	7133724	49077	2
CAS1_BOVIN	N/A	AMBIGUOUS	K.DIGS@ESTEDQAM*EDIK.Q	2	1862.72		-0.966328	2	2	4.06	2.02148	0	0.88	1	872127	214736	2
CAS1_BOVIN	N/A	AMBIGUOUS	K.DIGS@ESTEDQAMEDIK.Q	2	1846.73		1.89525	3	3	420.93	8.71744	0	0.93	1	3120762	7414	2
CAS1_BOVIN	N/A	AMBIGUOUS	K.DIGSES@TEDQAM*EDIK.Q	2	1862.72		0.912644	1	1	2.45	1.29278	0	0.91	1	493281	201594	2
CAS1_BOVIN	N/A	AMBIGUOUS	K.DIGSES@TEDQAMEDIK.Q	2	1846.73		1.6245	1	1	420.93	8.71744	0	0.93	1	3120762	7414	2
CAS1_BOVIN	N/A	AMBIGUOUS	K.VPQLEIVPN#S@AEER.L	2	1660.79		4.09446	1	1	78.02	6.28577	0	0.85	1	8448245	108284	2
CAS1_BOVIN	N/A	AMBIGUOUS	K.VPQLEIVPNS@AEER.L	3	1659.8		2.10869	8	8	228.567	7.83648	121.139	0.94	1	6193269	191752	2
CAS1_BOVIN	N/A	AMBIGUOUS	K.YKVPQLEIVPN#S@AEER.L	3	1951.94		-0.512312	2	2	208.06	7.70086	9.07925	0.84	1	3533158	17522	2
CAS1_BOVIN	N/A	AMBIGUOUS	K.YKVPQLEIVPNS@AEER.L	2	1950.96		2.25531	11	11	829.411	9.69594	526.022	0.9	1	6854091	207153	2
CAS1_BOVIN	N/A	AMBIGUOUS	K.YKVPQLEIVPNS@AEERLHSMK.E	4	2547.26		0.471094	1	1	306.39	8.25923	0	0.99	1	4949781	16155	2
CAS1_BOVIN	N/A	AMBIGUOUS	K.YKVPQLEIVPNSAEERLHS@M*K.E	4	2564.26		-1.15267	1	1	79.09	6.30542	0	0.98	1	3091921	39095	2
CAS2_BOVIN	N/A	AMBIGUOUS	K.KTVDM*ES@TEVFTK.K	2	1609.71		2.6713	2	2	4.31	2.10769	0	0.97	1	915854	212591	2
CAS2_BOVIN	N/A	AMBIGUOUS	K.KTVDMES@TEVFTK.K	2	1593.71		2.50987	2	2	8.34	3.06005	0	0.96	1	2599027	311595	2
CAS2_BOVIN	N/A	AMBIGUOUS	K.KTVDMES@TEVFTKK.T	3	1721.81		2.26507	1	1	89.97	6.49137	0	0.94	1	1198553	13322	2
CAS2_BOVIN	N/A	AMBIGUOUS	K.KTVDMEST@EVFTK.K	3	1593.71		2.0079	1	1	53.28	5.73552	0	0.96	1	631576	11855	2
CAS2_BOVIN	N/A	AMBIGUOUS	K.NM*AINPS@K.E	2	969.408		1.34103	1	1	57.16	5.83693	0	0.78	1	5629389	98477	2
CAS2_BOVIN	N/A	AMBIGUOUS	K.NMAINPS@K.E	2	953.413		0.629319	2	2	39.95	5.32012	0	0.99	1	4536798	113549	2
CAS2_BOVIN	N/A	AMBIGUOUS	K.TVDM*ES@TEVFTK.K	2	1481.61		-0.0674943	12	12	230.981	7.85163	274.636	0.97	1	2575353	114016	2
CAS2_BOVIN	N/A	AMBIGUOUS	K.TVDM*EST@EVFTK.K	2	1481.61		0.607448	3	3	227.427	7.82926	354.788	0.97	1	2575353	114016	2
CAS2_BOVIN	N/A	AMBIGUOUS	K.TVDMES@TEVFTK.K	2	1465.62		2.59277	3	3	229.44	7.84197	3.8147e-06	0.98	1	9107098	39692	2
CAS2_BOVIN	N/A	AMBIGUOUS	K.TVDMES@TEVFTKK.T	3	1593.71		1.0667	3	3	14.2567	3.83356	8.10022	0.98	1	3432790	145379	2
CAS2_BOVIN	N/A	AMBIGUOUS	K.TVDMEST@EVFTK.K	2	1465.62		2.93393	1	1	229.44	7.84197	0	0.98	1	9107098	39692	2
CAS2_BOVIN	N/A	AMBIGUOUS	R.EQLS@TS@EEN#SK.K	2	1411.49		2.12542	1	1	105.67	6.72342	0	0.85	1	871604	8248	2
CAS2_BOVIN	N/A	AMBIGUOUS	R.EQLS@TS@EENSK.K	2	1410.5		1.06345	1	1	5958.04	12.5406	0	0.95	1	9121763	1531	2
CAS2_BOVIN	N/A	AMBIGUOUS	R.EQLS@TSEENSK.K	2	1330.54		-0.375788	1	1	9.39	3.23113	0	0.89	1	1899231	202350	2
CAS2_BOVIN	N/A	AMBIGUOUS	R.EQLSTS@EENSK.K	2	1330.54		0.901892	3	3	18.13	4.18031	0	0.98	1	1763989	97304	2
CAS2_BOVIN	N/A	AMBIGUOUS	R.EQLSTS@EENSKK.T	2	1458.63		1.09692	1	1	26.46	4.72574	0	0.99	1	3915997	148007	2
CP_Trypsin	N/A	AMBIGUOUS	R.VATVSLPR.S	2	841.512		2.25785	1	1	0	#NUM!	0	0.93	3	67348	0	2
Cre01.g001100.t1.2	N/A	AMBIGUOUS	R.APS@GVLGACLR.S	2	1180.55		-4.28518	1	1	2.15	1.10434	0	0.96	1	180302	83952	2
Cre01.g001678.t1.1	N/A	AMBIGUOUS	K.ADEPSAQTTN#GGSN#GALTS@PR.G	2	2111.88		2.50962	1	1	15.06	3.91265	0	0.91	2	91410	6068	2
Cre01.g001678.t1.1	N/A	AMBIGUOUS	R.S@LN#GADGTAAGQPPSR.S	2	1578.68		0.126688	1	1	0.99	-0.0144996	0	0.92	2	118315	119283	2
Cre01.g003376.t1.1	N/A	AMBIGUOUS	R.ALQQAGLWEDPAEAAAEAAAAAAEAGAAAS@PSGAAASADDKPPPGVEWK.G	4	4694.17		-0.0968642	1	1	1.9	0.925999	0	0.79	1	3444157	1815695	2
Cre01.g004400.t1.2	N/A	AMBIGUOUS	K.DQVESSEPAGTVYLS@DGEGHVVR.R	2	2510.11		0.995975	2	2	0.87	-0.200913	0.0424264	0.91	1	115528	128204	2
Cre01.g004400.t1.2	N/A	AMBIGUOUS	K.DQVESSEPAGTVYLS@DGEGHVVRR.S	3	2666.21		2.47543	3	3	0.663333	-0.592194	0.150111	0.97	1	4138174	5521646	2
Cre01.g004400.t1.2	N/A	AMBIGUOUS	K.VVEPEVVS@EEEPPS@PK.I	2	1909.81		1.46612	3	3	1.16	0.214125	0	0.88	1	3430561	2966785	2
Cre01.g004400.t1.2	N/A	AMBIGUOUS	K.VVEPEVVS@EEEPPSPK.I	2	1829.85		4.26266	1	1	0.23	-2.12029	0	0.98	1	447967	1915639	2
Cre01.g004400.t1.2	N/A	AMBIGUOUS	K.VVEPEVVSEEEPPS@PK.I	2	1829.84		1.36624	2	2	2.23	1.15704	0	0.98	1	497463	222824	2
Cre01.g005950.t1.2	N/A	AMBIGUOUS	K.EAQTAAAAAQAGEDDEEEHGN#GN#GN#GN#GN#GYYSSAK.S	3	3558.41		8.3184	2	2	9.96	3.31615	0.113137	0.9	1	5341253	540476	2
Cre01.g005950.t1.2	N/A	AMBIGUOUS	K.EAQTAAAAAQAGEDDEEEHGN#GN#GN#GN#GNGYYSSAK.S	3	3557.4		1.32119	3	3	11.6	3.53605	0	0.9	1	6696834	577103	2
Cre01.g005950.t1.2	N/A	AMBIGUOUS	K.EAQTAAAAAQAGEDDEEEHGNGN#GN#GN#GN#GYYSSAK.S	3	3557.41		6.04375	1	1	11.6	3.53605	0	0.9	1	6696834	577103	2
Cre01.g005950.t1.2	N/A	AMBIGUOUS	K.EAQTAAAAAQAGEDDEEEHGNGN#GN#GN#GNGYYSSAK.S	3	3556.41		1.63086	1	1	12.53	3.64731	0	0.91	1	7505979	599200	2
Cre01.g007350.t1.2	N/A	AMBIGUOUS	K.EAAALEPQSTAAS@PSGGVVK.L	2	1948.92		-0.410483	1	1	3.87	1.95233	0	0.88	1	81675	21090	2
Cre01.g008550.t1.1	N/A	AMBIGUOUS	K.VIDLGCSIYNSEAHLSHYVQS@R.S	3	2627.2		1.71286	1	1	1.88	0.910733	0	0.6	1	3063340	1631137	2
Cre01.g008550.t1.1	N/A	AMBIGUOUS	R.GQPEGQQQYEQELEQQQEQDASQ#RPS@GSMDEVEEPVLR.D	3	4466.94		4.85794	1	1	0.76	-0.395929	0	0.56	1	153687	201844	2
Cre01.g010450.t1.2	N/A	AMBIGUOUS	R.GRS@SS@PPPEDAVK.R	2	1485.6		1.07701	1	1	0.8	-0.321928	0	0.83	1	1290288	1618763	2
Cre01.g010450.t1.2	N/A	AMBIGUOUS	R.SSS@PPPEDAVK.R	2	1192.51		1.09014	3	3	1.3	0.378512	0	0.99	1	2159367	1666354	2
Cre01.g010450.t1.2	N/A	AMBIGUOUS	R.SSS@PPPEDAVKR.G	2	1348.61		1.48301	1	1	1.09	0.124328	0	0.94	1	374631	344209	2
Cre01.g011300.t1.1	N/A	AMBIGUOUS	K.SLADRPFFITGES@YAGK.Y	3	1937.91		2.68332	1	1	1.42	0.505891	0	0.9	1	936511	661424	2
Cre01.g011400.t1.1	N/A	AMBIGUOUS	K.AGS@DAEDDEDEDGSSAGGGAADTEYEGR.G	2	2812.01		8.57047	1	1	0.89	-0.168123	0	0.94	2	52061	58808	2
Cre01.g011400.t1.1	N/A	AMBIGUOUS	R.LPAAES@PR.V	2	919.425		1.08764	1	1	1.07	0.0976108	0	0.89	2	113428	105730	2
Cre01.g012200.t1.1	N/A	AMBIGUOUS	R.S@LPSELLAGGPGIGGGGGDDDRQAYAR.R	3	2666.23		1.29273	1	1	1.15	0.201634	0	0.81	2	255554	221969	2
Cre01.g012450.t1.1	N/A	AMBIGUOUS	K.LLASGGGGPGGPAAAAGVS@PTTR.G	2	2000.98		3.79815	1	1	1.45	0.536053	0	0.97	1	287587	198623	2
Cre01.g012450.t1.1	N/A	AMBIGUOUS	R.GAS@GQLPTAGAASAAGAAAAAASAAAGASTAAAASAAK.A	3	3050.46		1.88407	1	1	0.89	-0.168123	0	0.73	1	1158887	1303720	2
Cre01.g012900.t1.1	N/A	AMBIGUOUS	R.ATS@AEAAAGR.G	2	983.417		1.5253	1	1	1.45	0.536053	0	0.79	1	107917	74328	2
Cre01.g013600.t1.1	N/A	AMBIGUOUS	R.DTGAQRPAQTEAAQQQ#EQAAGAEEAGPKQPEAGSSAGK.S	4	3750.76		6.23877	1	1	0.91	-0.136062	0	0.73	1	796272	872706	2
Cre01.g013600.t1.1	N/A	AMBIGUOUS	R.DTGAQRPAQTEAAQQQEQAAGAEEAGPKQPEAGSSAGK.S	4	3749.77		3.78691	1	1	0.9	-0.152003	0	0.93	1	692529	765999	2
Cre01.g013600.t1.1	N/A	AMBIGUOUS	R.LGS@GAWTSGGTDSPAPARPSFPLDR.H	3	2579.2		3.68333	1	1	0.79	-0.340075	0	0.99	1	1104345	1394321	2
Cre01.g013600.t1.1	N/A	AMBIGUOUS	R.LGSGAWTSGGTDS@PAPARPSFPLDR.H	3	2579.19		2.05491	1	1	1.76	0.815575	0	0.92	1	1537982	872108	2
Cre01.g015050.t1.1	N/A	AMBIGUOUS	K.VQEPATGTTAAAAT@TSPGPEQGSTAVGASRPDVR.A	3	3317.56		0.813851	1	1	1.09	0.124328	0	0.98	1	675662	618076	2
Cre01.g015050.t1.1	N/A	AMBIGUOUS	R.S@ISDAGTGGGGAAGGR.G	2	1369.57		-0.949203	1	1	1.37	0.454176	0	0.95	1	104697	76249	2
Cre01.g015050.t1.1	N/A	AMBIGUOUS	R.SSS@GLTSTGVAGAASPPAK.R	2	1725.81		0.953962	1	1	0.62	-0.68966	0	0.79	1	72818	118236	2
Cre01.g019850.t1.1	N/A	AMBIGUOUS	K.AEEQGGAGEEEGGSGGGGGSGGGEGEGK.E	2	2349.94		1.33908	1	1	1.09	0.124328	0	0.94	1	239819	221001	2
Cre01.g019850.t1.1	N/A	AMBIGUOUS	R.HGSGAAAALAAAADAEGVKAEEQ#GGAGEEEGGSGGGGGSGGGEGEGK.E	4	3969.75		7.64614	1	1	0.91	-0.136062	0	0.96	1	346253	380656	2
Cre01.g021600.t1.2	N/A	AMBIGUOUS	R.DRGRDDYASN#GN#GAAN#GAN#GYAATTVQK.T	4	2818.23		4.13366	1	1	1.23	0.298658	0	0.6	1	503450	408717	2
Cre01.g021600.t1.2	N/A	AMBIGUOUS	R.GRDDYASN#GN#GAAN#GAN#GYAATTVQK.T	3	2546.09		3.02425	1	1	0.75	-0.415037	0	0.88	1	415058	550711	2
Cre01.g021750.t1.2	N/A	AMBIGUOUS	R.RRS@PLTAGTSSGDGDAGGR.A	3	1896.85		-0.316314	1	1	1.01	0.0143553	0	0.95	1	202763	199936	2
Cre01.g025050.t1.2	N/A	AMBIGUOUS	K.TRQPAGPAAVAPAGVNLQS@PK.R	3	2109.08		1.75432	1	1	0.74	-0.434403	0	0.96	1	932423	1267642	2
Cre01.g025551.t1.1	N/A	AMBIGUOUS	K.EQQQQQQQQQQQQQQQQQQQQQQRPER.E	3	3502.67		5.33882	1	1	1.07	0.0976108	0	0.87	1	239610	224728	2
Cre01.g026900.t1.2	N/A	AMBIGUOUS	R.ALAS@VDEPDGGALYAGK.R	2	1712.77		-0.233539	2	2	1.09	0.124328	0	0.97	2	1194529	1095904	2
Cre01.g027200.t1.2	N/A	AMBIGUOUS	R.YARPEQLLGHN#PVSVNNKSS@DDEEGDGDQK.M	4	3378.49		5.74224	1	1	0.59	-0.761213	0	0.75	1	3134285	5357604	2
Cre01.g027950.t1.2	N/A	AMBIGUOUS	K.MQLENT@QTTQER.L	2	1558.67		8.11822	1	1	2.44	1.28688	0	0.98	1	510908	209350	2
Cre01.g028300.t1.2	N/A	AMBIGUOUS	R.IVTQPES@PASSSAQQQQPAK.R	2	2161.02		2.96157	1	1	38.84	5.27947	0	0.87	1	136758	3521	2
Cre01.g029450.t1.1	N/A	AMBIGUOUS	K.EKPAT@SPSGADAAPGSGGK.G	3	1763.78		1.47411	2	2	2.26	1.17632	0	0.99	1	2240428	990026	2
Cre01.g029450.t1.1	N/A	AMBIGUOUS	K.EKPATS@PSGADAAPGSGGK.G	2	1763.78		1.98437	1	1	1.87	0.903038	0	0.99	1	810755	433541	2
Cre01.g030150.t1.2	N/A	AMBIGUOUS	R.SVS@GTGGDAAMGEAADR.G	2	1630.64		3.67954	2	2	3.49	1.80323	0	0.98	1	187193	53583	2
Cre01.g030150.t1.2	N/A	AMBIGUOUS	R.VASTGGAAVLS@PR.A	2	1264.63		0.632598	1	1	11.91	3.5741	0	0.95	1	136054	11421	2
Cre01.g030200.t1.2	N/A	AMBIGUOUS	K.LNGEGEGGDEQ#DMEGGDEPAVQGQLAPEEQERR.T	3	3527.53		5.54242	1	1	0.71	-0.494109	0	0.95	1	626497	877488	2
Cre01.g030200.t1.2	N/A	AMBIGUOUS	K.LNGEGEGGDEQDM*EGGDEPAVQGQLAPEEQERR.T	3	3542.51		-2.92377	1	1	0.69	-0.535332	0	0.92	1	360025	523055	2
Cre01.g030200.t1.2	N/A	AMBIGUOUS	K.LNGEGEGGDEQDMEGGDEPAVQGQLAPEEQERR.T	3	3525.53		-0.113458	1	1	0.73	-0.454032	0	0.95	1	638306	877488	2
Cre01.g030200.t1.2	N/A	AMBIGUOUS	R.RLS@YISNDANGAAVN#APPGSAAPAAANPGGK.S	3	2959.4		3.44666	1	1	2.35	1.23266	0	0.98	1	5655205	2409529	2
Cre01.g030200.t1.2	N/A	AMBIGUOUS	R.RLS@YISNDANGAAVNAPPGSAAPAAANPGGK.S	3	2958.41		0.236614	1	1	2.4	1.26303	0	0.79	1	7113664	2963453	2
Cre01.g030200.t1.2	N/A	AMBIGUOUS	R.RLS@YVTNDPNASPGNLK.L	2	1924.91		0.623405	2	2	2.26	1.17632	0	0.99	1	966106	427712	2
Cre01.g030200.t1.2	N/A	AMBIGUOUS	R.RLSY@ISNDAN#GAAVNAPPGSAAPAAANPGGK.S	3	2960.4		3.02272	1	1	2.35	1.23266	0	0.98	1	5655205	2409529	2
Cre01.g030200.t1.2	N/A	AMBIGUOUS	R.RLSY@VTNDPNASPGNLK.L	3	1924.91		0.311703	2	2	2.05	1.03562	0	0.99	1	3471795	1692380	2
Cre01.g030200.t1.2	N/A	AMBIGUOUS	R.RLSYIS@N#DAN#GAAVNAPPGSAAPAAANPGGK.S	3	2961.39		4.40667	1	1	1.86	0.895303	0	0.97	1	1207133	648243	2
Cre01.g030200.t1.2	N/A	AMBIGUOUS	R.RLSYIS@NDAN#GAAVNAPPGSAAPAAANPGGK.S	3	2959.4		2.16261	2	2	2.335	1.22342	0.0212132	0.98	1	1485428	639876	2
Cre01.g030200.t1.2	N/A	AMBIGUOUS	R.RLSYIS@NDANGAAVN#APPGSAAPAAANPGGK.S	3	2959.4		2.02744	1	1	2.35	1.23266	0	0.98	1	5655205	2409529	2
Cre01.g031300.t1.1	N/A	AMBIGUOUS	R.GGGGAAAALAAARDS@GAR.S	3	1578.74		3.35712	1	1	15.06	3.91265	0	0.95	1	2192380	145543	2
Cre01.g033091.t1.1	N/A	AMBIGUOUS	R.S@GGSGSGSGGGSGAELR.A	2	1458.58		0.274239	1	1	0.96	-0.0588937	0	0.98	3	1002337	1044525	2
Cre01.g033091.t1.1	N/A	AMBIGUOUS	R.SGGS@GSGSGGGSGAELR.A	2	1458.58		1.16552	2	2	0.96	-0.0588937	0	0.98	3	1002337	1044525	2
Cre01.g033091.t1.1	N/A	AMBIGUOUS	R.SSS@NFDTGSVGSGTPR.G	2	1634.67		1.22349	1	1	0.45	-1.152	0	0.83	3	102484	228252	2
Cre01.g033550.t1.2	N/A	AMBIGUOUS	K.DNMQDYNQAR.T	2	1253.52		1.19663	2	2	1.01	0.0143553	0	0.98	1	632534	628258	2
Cre01.g034150.t1.1	N/A	AMBIGUOUS	R.SGS@SNASAAAAAAR.R	2	1270.54		0	2	2	0.92	-0.120294	0	0.94	1	536864	582292	2
Cre01.g034150.t1.1	N/A	AMBIGUOUS	R.SRS@HTGPPGLNR.S	3	1357.63		1.39949	1	1	1.18	0.238787	0	0.96	1	343245	291980	2
Cre01.g034451.t1.1	N/A	AMBIGUOUS	R.GAPEDES@DEEDDRVGALFNR.A	3	2299.93		1.73918	1	1	1	0	0	0.93	1	11608853	11622050	2
Cre01.g034950.t1.2	N/A	AMBIGUOUS	R.GGGNDDGASSS@AAAAPQR.W	2	1667.66		0.539678	1	1	1.34	0.422233	0	0.97	1	238923	178790	2
Cre01.g037100.t1.1	N/A	AMBIGUOUS	R.GSGGGGTAVQGGSPT@GR.R	2	1481.64		2.96969	1	1	1.23	0.298658	0	0.97	1	231243	187662	2
Cre01.g037400.t1.1	N/A	AMBIGUOUS	K.ARDAS@AEPEAEQQQQQ#QQQQGGEEMEMEQEER.Q	3	3812.54		3.12129	1	1	0.81	-0.304006	0	0.97	1	609783	755225	2
Cre01.g037400.t1.1	N/A	AMBIGUOUS	K.S@PGAEAAADDSASGQR.R	2	1568.62		0.382502	3	3	0.87	-0.200913	0	0.99	1	1057230	1210730	2
Cre01.g037400.t1.1	N/A	AMBIGUOUS	K.S@PGAEAAADDSASGQRR.W	3	1724.72		1.85537	1	1	0.66	-0.599462	0	0.96	1	330545	498541	2
Cre01.g037400.t1.1	N/A	AMBIGUOUS	R.DAS@AEPEAEQQQQQQQQQ#GGEEMEMEQEER.Q	3	3585.41		5.60609	1	1	0.77	-0.37707	0	0.96	1	422080	545561	2
Cre01.g037400.t1.1	N/A	AMBIGUOUS	R.QKS@PGAEAAADDSASGQR.R	3	1824.77		1.58924	1	1	1.06	0.0840643	0	0.96	1	300819	284150	2
Cre01.g037850.t1.1	N/A	AMBIGUOUS	R.SVSGGAPVYAHAPVAAPAAPAPAATVS@VDVPAPTVEDTVDESLVYVNAPK.V	3	4905.41		-4.35415	1	1	1.56	0.641546	0	0.72	1	1717637	1099702	2
Cre01.g038650.t1.2	N/A	AMBIGUOUS	R.ADLS@PDAGR.R	2	980.405		1.01999	4	4	0.9	-0.152003	0	0.98	1	2161215	2409147	2
Cre01.g038850.t1.1	N/A	AMBIGUOUS	K.EAT@PAVDYGPEEWETMDIPN#EFKPLPLLR.V	3	3438.62		7.86756	1	1	0.69	-0.535332	0	0.87	1	919923	1337697	2
Cre01.g039400.t1.1	N/A	AMBIGUOUS	R.S@GNSSIHIGAPAAGPGSAIASR.G	3	2056.98		1.75014	1	1	2.14	1.09761	0	0.95	1	290008	135727	2
Cre01.g039850.t1.1	N/A	AMBIGUOUS	R.RSS@LSVPTSGHAVSAEDVLHQLQQQR.-	4	2910.43		1.04674	1	1	0.84	-0.251539	0	0.7	1	430983	512958	2
Cre01.g039900.t1.2	N/A	AMBIGUOUS	R.VAPDNSPEMS@DAEEDAK.A	2	1883.72		1.91111	1	1	0.86	-0.217591	0	0.99	1	770459	894428	2
Cre01.g040200.t1.2	N/A	AMBIGUOUS	R.AGS@FADGGEAEAPM*R.A	2	1560.6		1.08933	1	1	1.42	0.505891	0	0.93	1	253836	179315	2
Cre01.g041500.t1.1	N/A	AMBIGUOUS	K.ALNAGGPGGGGGGGDAGS@PAGGGGR.N	2	1959.83		-0.510249	1	1	6.46	2.69153	0	0.93	1	105246	16293	2
Cre01.g044600.t1.2	N/A	AMBIGUOUS	K.AGS@LTQR.A	2	811.368		1.10924	1	1	1.03	0.0426443	0	0.89	1	1796803	1740559	2
Cre01.g044600.t1.2	N/A	AMBIGUOUS	R.AESAISAVPAAAASAAS@QTGAAASALAGR.A	3	2578.26		3.45196	1	1	1.84	0.879706	0	0.95	1	2597950	1411850	2
Cre01.g044600.t1.2	N/A	AMBIGUOUS	R.KAS@IANLAAAGPTEPATPIK.A	3	2000.05		2.64994	3	3	3.14667	1.65382	0.202073	0.98	1	1388751	458549	2
Cre01.g044800.t1.2	N/A	AMBIGUOUS	R.DAHGALAS@LNSVAK.L	3	1432.68		0.97719	4	4	0.9075	-0.14003	1.555	0.97	1	1433687	442298	2
Cre01.g045640.t1.2	N/A	AMBIGUOUS	R.GSVLLERPPPPAGTGGGSGSGSGN#GSGN#GSGN#GSGSGGGGVAVVAPGVR.A	3	4104.96		3.62977	4	4	0.965	-0.0513992	0.0635085	0.99	1	1124542	1100386	2
Cre01.g045640.t1.2	N/A	AMBIGUOUS	R.GSVLLERPPPPAGTGGGSGSGSGN#GSGN#GSGNGSGSGGGGVAVVAPGVR.A	3	4104.96		-0.354438	1	1	1.02	0.0285692	0	0.99	1	1114247	1095673	2
Cre01.g048550.t1.1	N/A	AMBIGUOUS	R.IS@GDS@PRGMYAS@GGS@AQHAMT@AGSHGWSM*GAQPQAQVAGAAS@GS@RR.G	4	5063.77		-9.22776	1	1	46.65	5.54381	0	0.93	1	1497254	32094	2
Cre01.g048850.t1.2	N/A	AMBIGUOUS	R.GGS@GGVDGLHPGWLSR.A	3	1630.74		1.71702	2	2	3.27	1.70929	0	0.91	1	161142	49226	2
Cre01.g050850.t1.2	N/A	AMBIGUOUS	R.QLS@IDQLDNEGR.R	2	1466.65		1.77275	1	1	1.02	0.0285692	0	0.94	2	437723	431043	2
Cre01.g050850.t1.2	N/A	AMBIGUOUS	R.QLS@IDQLDNEGRR.V	3	1622.75		3.32769	1	1	1.18	0.238787	0	0.97	2	755342	638253	2
Cre01.g050850.t1.2	N/A	AMBIGUOUS	R.SSS@PDVSLGK.D	2	1055.46		0.947453	3	3	1.13	0.176323	0	1	2	2592410	2286155	2
Cre01.g052000.t1.2	N/A	AMBIGUOUS	R.FS@RASGDGASASPGLGANAPEATPDHVHDNSVSTISLR.C	4	3828.76		-0.771888	1	1	2.18	1.12433	0	0.97	1	1765963	811552	2
Cre01.g052000.t1.2	N/A	AMBIGUOUS	R.FSRASGDGAS@ASPGLGANAPEATPDHVHDNSVSTISLR.C	4	3827.77		2.58637	1	1	2.18	1.12433	0	0.97	1	1765963	811552	2
Cre01.g052000.t1.2	N/A	AMBIGUOUS	R.ST@GVSCCSSR.A	2	1179.41		-0.84788	1	1	1.35	0.432959	0	0.94	1	504435	372607	2
Cre01.g052300.t1.1	N/A	AMBIGUOUS	R.GDDS@GDDDEDYEPR.G	2	1663.52		0.601134	3	3	1.18	0.238787	0	0.98	1	580520	490045	2
Cre01.g053250.t1.1	N/A	AMBIGUOUS	R.GAAAAAAGGN#SS@DAEAEVAELAEAEAAGGAHR.L	3	2932.27		5.55886	1	1	1.39	0.475085	0	0.81	1	1091972	785409	2
Cre01.g054000.t1.2	N/A	AMBIGUOUS	K.SNS@GLALDGK.Y	2	1040.46		0.961112	1	1	0.47	-1.08927	0	0.99	1	275737	583540	2
Cre01.g054150.t1.2	N/A	AMBIGUOUS	K.ATSS@IDTPETFDLSADK.H	2	1876.81		1.65174	3	3	1.02	0.0285692	0	0.96	1	9035998	8843259	2
Cre01.g054800.t1.2	N/A	AMBIGUOUS	R.AAS@ATGEDAADGAAADQR.Q	2	1726.69		1.44786	2	2	0.6	-0.736966	0	0.99	1	663335	1109694	2
Cre01.g054800.t1.2	N/A	AMBIGUOUS	R.VVSGSTS@PNASK.R	2	1212.55		0.989653	4	4	7.405	2.8885	0.50705	0.92	1	2402931	320144	2
Cre01.g054800.t1.2	N/A	AMBIGUOUS	R.VVSGSTSPNAS@K.R	2	1212.55		1.97931	1	1	7.19	2.84599	0	0.78	1	2580113	358605	2
Cre01.g055420.t1.1	N/A	AMBIGUOUS	R.ANEQS@ESGTDYASK.L	2	1565.6		2.36332	2	2	1.25	0.321928	0	0.98	1	564268	450358	2
Cre01.g055420.t1.1	N/A	AMBIGUOUS	R.N#NGGTANS@PRPNALAN#SPVSLR.L	3	2289.08		4.47776	1	1	1.06	0.0840643	0	0.79	1	1338841	1268131	2
Cre01.g055420.t1.1	N/A	AMBIGUOUS	R.NN#GGTANS@PRPNALANSPVSLR.L	3	2287.08		1.66151	2	2	4.16	2.05658	0	0.99	1	7743318	1859829	2
Cre01.g055420.t1.1	N/A	AMBIGUOUS	R.NNGGTANS@PRPNALANSPVSLR.L	3	2286.1		3.10573	2	2	4.085	2.03034	0.0636396	0.99	1	8694266	2152306	2
Cre01.g055420.t1.1	N/A	AMBIGUOUS	R.NNGGTANSPRPNALANS@PVSLR.L	3	2286.11		5.07416	1	1	1.55	0.632268	0	0.95	1	263932	170659	2
Cre01.g061077.t1.1	N/A	AMBIGUOUS	K.FPEVGEAFASGSKT@DSEPNK.V	3	2175.95		2.80338	1	1	0.53	-0.915936	0	0.94	1	2019484	3809604	2
Cre01.g063997.t1.1	N/A	AMBIGUOUS	R.SPVFAS@PLVADPVSFSALDLDPGAPQVK.L	3	2903.46		5.68291	1	1	0.61	-0.713119	0	0.73	2	480780	791367	2
Cre01.g070932.t1.1	N/A	AMBIGUOUS	R.SQQQAPHQQQEDQSNVAQER.R	3	2335.07		2.91213	2	2	1.21	0.275007	0	0.98	1	681765	564586	2
Cre02.g073750.t1.2	N/A	AMBIGUOUS	R.SELGS@PGAGASGAEALGEPR.S	2	1891.84		0.158576	2	2	2.97	1.57046	0	0.99	1	820190	276113	2
Cre02.g076900.t1.1	N/A	AMBIGUOUS	K.TYT@ICGTPDYQAPEVIM*R.R	2	2210.97		5.08853	1	1	1.3	0.378512	0	0.94	1	390350	299641	2
Cre02.g077401.t1.1	N/A	AMBIGUOUS	K.ATPAPSVATGGPAS@ASK.T	2	1548.73		-0.322846	1	1	0.63	-0.666576	0	0.96	1	148120	235425	2
Cre02.g077401.t1.1	N/A	AMBIGUOUS	K.SMPGAASS@PGAAGAK.A	2	1338.57		0.672358	2	2	10.05	3.32912	0	0.99	1	1547820	153936	2
Cre02.g077401.t1.1	N/A	AMBIGUOUS	R.LAS@MER.H	2	785.322		-0.127336	2	2	0.78	-0.358454	0	0.92	1	412442	526238	2
Cre02.g077550.t1.2	N/A	AMBIGUOUS	R.VPGAS@QGGAAAPGGR.-	2	1331.61		5.33191	1	1	1.28	0.356144	0	0.88	2	61676	48333	2
Cre02.g078100.t1.1	N/A	AMBIGUOUS	K.AAADS@DEDNAPVSK.A	2	1468.58		0.476651	3	3	0.89	-0.168123	0	0.96	1	10828821	12175520	2
Cre02.g078100.t1.1	N/A	AMBIGUOUS	K.AALLDLDDPDAEPEQ#SGAAAEPAQDS@PAKPK.A	3	3198.46		6.64451	1	1	5.36	2.42223	0	0.75	1	9924457	1851814	2
Cre02.g078100.t1.1	N/A	AMBIGUOUS	K.AALLDLDDPDAEPEQSGAAAEPAQ#DS@PAKPK.A	3	3198.47		7.80169	1	1	5.36	2.42223	0	0.75	1	9924457	1851814	2
Cre02.g078100.t1.1	N/A	AMBIGUOUS	K.AALLDLDDPDAEPEQSGAAAEPAQDS@PAKPK.A	3	3196.46		1.03239	6	6	6.65167	2.73372	0.0285774	0.8	1	12017186	1790538	2
Cre02.g078100.t1.1	N/A	AMBIGUOUS	K.KTGQEAGQ#EGGADREAS@LELPAGEAAEAAAAAEEPAK.A	4	3661.69		9.49159	1	1	1.11	0.15056	0	0.85	1	6157943	5564206	2
Cre02.g078100.t1.1	N/A	AMBIGUOUS	K.T@GQEAGQEGGADREASLELPAGEAAEAAAAAEEPAK.A	3	3531.58		1.86886	2	2	1.25	0.321928	0	0.85	1	8772276	7032739	2
Cre02.g078100.t1.1	N/A	AMBIGUOUS	K.TGQ#EAGQEGGADREAS@LELPAGEAAEAAAAAEEPAK.A	3	3532.59		9.85122	1	1	1.09	0.124328	0	0.91	1	7123047	6542134	2
Cre02.g078100.t1.1	N/A	AMBIGUOUS	K.TGQEAGQ#EGGADREAS@LELPAGEAAEAAAAAEEPAK.A	3	3532.58		5.77486	2	2	1.09	0.124328	0	0.91	1	7123047	6542134	2
Cre02.g078100.t1.1	N/A	AMBIGUOUS	K.TGQEAGQEGGADREAS@LELPAGEAAEAAAAAEEPAK.A	4	3531.58		2.88823	2	2	1.14	0.189034	0.155563	0.96	1	640759	620336	2
Cre02.g079300.t1.2	N/A	AMBIGUOUS	K.GVN#GTEN#GGNNDSGTAAAQK.V	2	1862.8		2.03994	4	4	1.29	0.367371	0.18	0.96	1	743031	538838	2
Cre02.g079300.t1.2	N/A	AMBIGUOUS	K.GVN#GTENGGNN#DSGTAAAQK.V	2	1862.8		1.5568	1	1	1.38	0.464668	0	0.96	1	743031	538838	2
Cre02.g079300.t1.2	N/A	AMBIGUOUS	K.GVNGTEN#GGNNDSGTAAAQK.V	2	1861.82		2.95411	2	2	0.85	-0.234465	0	0.8	1	236379	277619	2
Cre02.g079550.t1.2	N/A	AMBIGUOUS	K.FFPSFGPAAGAPAAGTTPPGTPPPN#GVPADDDS@DDGKSPPK.T	3	3985.79		1.49203	1	1	0.96	-0.0588937	0	0.83	1	3124415	3268670	2
Cre02.g080700.t1.2	N/A	AMBIGUOUS	K.N#GRVEIIAN#DQGNR.I	3	1556.76		0.449651	1	1	0.62	-0.68966	0	0.91	2	144035	230867	2
Cre02.g080700.t1.2	N/A	AMBIGUOUS	K.N#GRVEIIANDQGNR.I	3	1555.78		0	4	4	0.99	-0.0144996	0	0.95	2	2270162	2300055	2
Cre02.g081176.t1.2	N/A	AMBIGUOUS	R.LGGGSASAASSSGPAS@GDEEADEEAGSAESRPASSPASLER.T	3	3870.65		2.09268	2	2	0.59	-0.761213	0	0.97	2	586228	1001506	2
Cre02.g081250.t1.2	N/A	AMBIGUOUS	K.AAGFFGT@GR.V	2	962.411		1.66249	2	2	0.75	-0.415037	0	0.98	1	967447	1298151	2
Cre02.g081250.t1.2	N/A	AMBIGUOUS	K.AAGFFGT@SR.V	2	992.421		1.20917	1	1	0.95	-0.0740006	0	0.97	1	429017	451048	2
Cre02.g081250.t1.2	N/A	AMBIGUOUS	K.AGS@GFNFFGTGK.V	2	1268.53		2.44377	3	3	0.63	-0.666576	0	0.99	1	5791544	9150400	2
Cre02.g081250.t1.2	N/A	AMBIGUOUS	K.AGSGFNFFGT@GK.V	2	1268.53		1.97078	1	1	0.81	-0.304006	0	0.98	1	1490689	1839518	2
Cre02.g081250.t1.2	N/A	AMBIGUOUS	K.KGT@GFSALFATPK.R	2	1403.7		2.06598	1	1	0.82	-0.286304	0	0.99	1	1973660	2392794	2
Cre02.g081250.t1.2	N/A	AMBIGUOUS	K.KGT@GFSFFGTGK.V	2	1312.59		0.914221	5	5	0.86	-0.217591	0.0547723	0.96	1	2107616	2354126	2
Cre02.g081250.t1.2	N/A	AMBIGUOUS	K.KGTGFS@ALFATPK.R	3	1403.7		1.70978	2	2	0.79	-0.340075	0	0.98	1	581121	734714	2
Cre02.g081250.t1.2	N/A	AMBIGUOUS	K.KGTGFS@FFGTGK.V	2	1312.6		1.37133	1	1	0.77	-0.37707	0	0.97	1	258312	333788	2
Cre02.g081250.t1.2	N/A	AMBIGUOUS	K.KTGT@GFSFAFGAPK.A	3	1494.7		1.80638	3	3	0.896667	-0.157356	0.011547	0.98	1	684851	765666	2
Cre02.g081250.t1.2	N/A	AMBIGUOUS	K.NAAPSIGLFGLGT@MSIAR.A	2	1854.91		-2.53381	1	1	0.68	-0.556393	0	0.48	1	356600	522982	2
Cre02.g081250.t1.2	N/A	AMBIGUOUS	K.RNVS@VSSR.A	2	983.464		0.813452	4	4	0.82	-0.286304	0	0.99	1	4146525	5054464	2
Cre02.g081250.t1.2	N/A	AMBIGUOUS	K.TGS@GFSFFGTGK.V	2	1271.53		2.12343	4	4	0.58	-0.785875	0	0.97	1	4075390	7077281	2
Cre02.g081250.t1.2	N/A	AMBIGUOUS	K.TGSGFSFFGT@GK.V	2	1272.53		-0.278877	1	1	0.49	-1.02915	0	0.96	1	612074	1246018	2
Cre02.g081250.t1.2	N/A	AMBIGUOUS	K.TGT@GFSFAFGAPK.A	2	1366.61		2.2684	2	2	0.94	-0.0892673	0	0.98	1	1385392	1477335	2
Cre02.g081250.t1.2	N/A	AMBIGUOUS	K.VGT@LSAR.R	2	782.378		1.40597	2	2	0.85	-0.234465	0	0.97	1	1132446	1324684	2
Cre02.g081250.t1.2	N/A	AMBIGUOUS	R.NVS@VSSR.A	2	827.363		1.57126	3	3	0.84	-0.251539	0	0.97	1	14895660	17723827	2
Cre02.g081250.t1.2	N/A	AMBIGUOUS	R.SGTTS@VSSK.S	2	932.394		1.17976	5	5	0.976	-0.0350469	0.0230217	0.47	1	1602661	1627453	2
Cre02.g081250.t1.2	N/A	AMBIGUOUS	R.STESAPTYVPGT@R.G	2	1444.63		1.86899	1	1	1.38	0.464668	0	0.99	1	1203689	872995	2
Cre02.g081450.t1.2	N/A	AMBIGUOUS	R.AGAAAGHSEDQGASSSSSNINNNNNK.L	3	2501.09		0.399827	1	1	0.98	-0.0291463	0	0.94	1	900164	921664	2
Cre02.g081500.t1.2	N/A	AMBIGUOUS	R.KDS@DTVSPDQGGEGR.-	3	1626.66		0.184427	2	2	0.93	-0.104697	0.141421	0.95	1	721452	702467	2
Cre02.g082300.t1.2	N/A	AMBIGUOUS	K.GQQQQQQQQQQQQQPAAK.K	3	2107.03		1.66111	2	2	0.67	-0.577767	0.183848	0.98	1	1101251	1371188	2
Cre02.g082350.t1.1	N/A	AMBIGUOUS	K.GAPAQQAQQAQQAQ.-	2	1423.69		0.913121	1	1	1	0	0	0.91	2	85072	85304	2
Cre02.g082450.t1.2	N/A	AMBIGUOUS	R.DSPAAGDAAAGGGAGGGS@GAEEERPPLPPPSLGPHN#PVR.Q	3	3653.69		7.43168	1	1	0.25	-2	0	0.86	1	212010	852345	2
Cre02.g083950.t1.1	N/A	AMBIGUOUS	R.YAEAAVS@SDDK.A	2	1234.49		1.4581	2	2	1.13	0.176323	0	0.95	1	627371	557327	2
Cre02.g083950.t1.1	N/A	AMBIGUOUS	R.YAEAAVSS@DDK.A	2	1234.48		0.0810056	1	1	1.13	0.176323	0	0.95	1	627371	557327	2
Cre02.g084750.t1.1	N/A	AMBIGUOUS	R.GPPAAGGAPAAAAALTPTGS@GGR.G	3	1954.94		1.68804	2	2	0.98	-0.0291463	0	0.96	2	885899	901291	2
Cre02.g084750.t1.1	N/A	AMBIGUOUS	R.GPPAAGGAPAAAAALTPTGS@GGRGAAAAYAPDAGYEGSGR.G	3	3519.63		0.426182	3	3	0.92	-0.120294	0.0519615	0.98	2	1643890	1727801	2
Cre02.g085950.t1.2	N/A	AMBIGUOUS	K.AEET@PDAVEVKEEQ#AAEEEEAVEEGAEGEDAAGEGGEDAPASADK.K	3	4624.9		5.92449	1	1	0.94	-0.0892673	0	0.95	1	1891094	2007719	2
Cre02.g085950.t1.2	N/A	AMBIGUOUS	K.AEETPDAVEVKEEQ#AAEEEEAVEEGAEGEDAAGEGGEDAPAS@ADK.K	3	4624.9		6.72451	2	2	1.01	0.0143553	0	0.95	1	1601666	1588531	2
Cre02.g085950.t1.2	N/A	AMBIGUOUS	K.AEETPDAVEVKEEQAAEEEEAVEEGAEGEDAAGEGGEDAPAS@ADK.K	3	4624.9		3.16734	1	1	1.14	0.189034	0	0.95	1	1808819	1588531	2
Cre02.g085950.t1.2	N/A	AMBIGUOUS	K.AEETPDAVEVKEEQAAEEEEAVEEGAEGEDAAGEGGEDAPASADK.K	3	4543.95		7.1084	1	1	0.72	-0.473931	0	0.92	1	378670	525898	2
Cre02.g086300.t1.1	N/A	AMBIGUOUS	R.ALSAT@AEDIAAAGGAGGSPTGGSSLAAQ#LSGLGLGGAAGAAGVGAN#ATCPN#GAVPWAAHAALHR.H	4	5717.7		-2.99336	1	1	0.86	-0.217591	0	0.28	2	1545761	1795798	2
Cre02.g086300.t1.1	N/A	AMBIGUOUS	R.LEERAPS@ITTLIVDAMK.S	3	1966.99		-0.536421	1	1	0.74	-0.434403	0	0.4	2	91869	124892	2
Cre02.g086300.t1.1	N/A	AMBIGUOUS	R.QAS@LDQQGAAEQQLVR.L	3	1820.85		1.9771	3	3	1.56667	0.647698	0.11547	0.98	2	402241	237191	2
Cre02.g086600.t1.2	N/A	AMBIGUOUS	R.S@LGSEDEGGVTFGAVGPTGR.M	2	1971.87		1.82568	2	2	1.9	0.925999	0	0.94	1	2532399	1331638	2
Cre02.g086600.t1.2	N/A	AMBIGUOUS	R.SLGS@EDEGGVTFGAVGPTGR.M	2	1971.87		2.33282	2	2	1.805	0.851999	0.13435	0.94	1	2532399	1331638	2
Cre02.g086887.t1.1	N/A	AMBIGUOUS	R.TGGS@GHN#GYTN#GYATGGAGAGGASGPAFHDAPPSEAHLPR.L	4	3803.62		1.82648	1	1	1.02	0.0285692	0	0.84	2	311010	304221	2
Cre02.g087100.t1.2	N/A	AMBIGUOUS	R.TAAGYGPVAAAGAAAAVADDTQ#SGLGGTIAQQQQQQQQQTDASK.S	4	4230.04		5.6501	1	1	1.37	0.454176	0	0.95	1	3015957	2208301	2
Cre02.g087100.t1.2	N/A	AMBIGUOUS	R.TAAGYGPVAAAGAAAAVADDTQSGLGGTIAQQQQ#Q#QQQQTDASK.S	3	4232.04		9.60658	1	1	1.23	0.298658	0	0.64	1	728060	591136	2
Cre02.g087600.t1.1	N/A	AMBIGUOUS	R.ILN#GQDPGPDS@EDDEAVPEIR.I	2	2346.01		6.56437	2	2	0.74	-0.434403	0	0.7	1	1848365	2512186	2
Cre02.g088700.t1.2	N/A	AMBIGUOUS	R.APGQKDS@DEEEEEAETHGER.L	3	2321.9		1.59352	5	5	0.87	-0.200913	1.49012e-08	0.86	1	3984482	4583923	2
Cre02.g088700.t1.2	N/A	AMBIGUOUS	R.SLYVDS@DDDGPPR.K	2	1514.6		0.528192	2	2	1.37	0.454176	0	0.47	1	2245590	1640999	2
Cre02.g091700.t1.2	N/A	AMBIGUOUS	K.LPGYTVCLPQS@LSDK.G	2	1756.83		3.87063	1	1	1.18	0.238787	0	0.9	1	916532	774748	2
Cre02.g092700.t1.2	N/A	AMBIGUOUS	M.PQT@PPR.S	2	774.352		1.80797	1	1	0.83	-0.268817	0	0.91	3	159009	191682	2
Cre02.g095071.t1.1	N/A	AMBIGUOUS	R.LAGSGPSGHLPSGGLQQVPS@FGAGGGAGAGAGVAGR.G	3	3139.52		3.99725	1	1	0.54	-0.888969	0	0.92	1	746114	1379547	2
Cre02.g095082.t1.1	N/A	AMBIGUOUS	R.GTAASAAAAAAAGS@PSAK.G	2	1509.69		2.25212	1	1	3.87	1.95233	0	0.98	1	667696	172539	2
Cre02.g095101.t1.1	N/A	AMBIGUOUS	R.SGAGSGSAAPM*S@PAGHHSSSAAAAQR.M	3	2403.01		0.124843	1	1	2.07	1.04963	0	0.97	1	505282	243695	2
Cre02.g095101.t1.1	N/A	AMBIGUOUS	R.SGAGSGSAAPMS@PAGHHSSSAAAAQR.M	3	2387.02		1.08923	2	2	1.54	0.62293	0	0.96	1	1018929	662512	2
Cre02.g095400.t1.2	N/A	AMBIGUOUS	K.GEEGEEEEGDDAGS@E.-	2	1617.49		1.17466	2	2	0.89	-0.168123	0	0.7	2	968466	1090480	2
Cre02.g095400.t1.2	N/A	AMBIGUOUS	R.NPLDSIFKGEEGEEEEGDDAGS@E.-	2	2531.98		0.947876	5	5	0.84	-0.251539	0	0.91	2	3119491	3724182	2
Cre02.g096300.t1.1	N/A	AMBIGUOUS	R.IPS@PPPLPPDFHTAATGGN#GMLFNFSQFGQK.L	3	3351.57		4.16212	1	1	0.82	-0.286304	0	0.85	2	1069716	1311843	2
Cre02.g096300.t1.1	N/A	AMBIGUOUS	R.TGADDADEAVPGS@PHSK.H	3	1732.7		1.32741	2	2	1.135	0.182692	0.0494975	0.98	2	1497622	1366013	2
Cre02.g096400.t1.2	N/A	AMBIGUOUS	R.AGLPPLVSAPAASGQQQQQQQQ#QQQQQQQGQQQGQQGQR.G	4	4225.09		9.43299	1	1	0.84	-0.251539	0	0.95	1	755606	903985	2
Cre02.g096400.t1.2	N/A	AMBIGUOUS	R.AGLPPLVSAPAASGQQQQQQQQQ#QQQQQQGQQQGQQGQR.G	4	4224.08		7.22056	1	1	0.84	-0.251539	0	0.95	1	755606	903985	2
Cre02.g102450.t1.2	N/A	AMBIGUOUS	K.S@KGSDSEAEPVATGPAK.E	3	1709.76		1.11127	1	1	1.56	0.641546	0	0.98	1	1103891	705625	2
Cre02.g102450.t1.2	N/A	AMBIGUOUS	K.SKGS@DSEAEPVATGPAK.E	2	1709.76		1.40371	2	2	1.68	0.748461	0	0.97	1	750529	447154	2
Cre02.g103450.t1.1	N/A	AMBIGUOUS	R.GSVGGAVS@PR.A	2	965.442		0.517898	2	2	0.095	-3.39593	0.0353553	0.97	1	118034	1609074	2
Cre02.g104800.t1.1	N/A	AMBIGUOUS	R.AGEAVGS@PAR.G	2	993.438		1.71123	1	1	1.4	0.485427	0	0.72	1	292799	209540	2
Cre02.g108300.t1.1	N/A	AMBIGUOUS	K.MGKEDDS@DDEDEGDKEEK.K	3	2149.76		1.48854	2	2	0.77	-0.37707	0	0.91	1	1802378	2341501	2
Cre02.g109050.t1.2	N/A	AMBIGUOUS	R.ASGFRS@SDDADTLAAVAAASR.Q	3	2117.95		2.26635	1	1	0.84	-0.251539	0	0.91	1	675625	804619	2
Cre02.g109100.t1.1	N/A	AMBIGUOUS	K.SS@NSQTAQPGPAAGGVN#GGR.T	2	1892.81		1.32079	1	1	1.76	0.815575	0	0.94	1	355382	202420	2
Cre02.g110250.t1.1	N/A	AMBIGUOUS	K.AMEMHPDKVS@IDDTAAQESATLK.F	3	2567.15		5.02505	2	2	1.03	0.0426443	0	0.89	1	2687911	2612344	2
Cre02.g111050.t1.1	N/A	AMBIGUOUS	R.VQS@TRPGY.-	2	986.432		1.52063	1	1	1.02	0.0285692	0	0.98	1	297480	291125	2
Cre02.g111650.t1.2	N/A	AMBIGUOUS	R.RAS@IGDGFGEAAGPSSDGGGGAAGAQPGGAFLR.H	3	2997.35		0.70062	2	2	0.77	-0.37707	0	0.79	1	1525827	1981257	2
Cre02.g112600.t1.2	N/A	AMBIGUOUS	R.RS@SSAAGGAVAGAGPM*DTGAGAGEEGQAEDEGR.S	3	3073.26		-1.27283	1	1	1.25	0.321928	0	0.88	1	640690	511566	2
Cre02.g112600.t1.2	N/A	AMBIGUOUS	R.RSS@SAAGGAVAGAGPMDTGAGAGEEGQAEDEGR.S	3	3055.28		4.15676	1	1	1.08	0.111031	0	0.99	1	1231213	1136144	2
Cre02.g112600.t1.2	N/A	AMBIGUOUS	R.RSSS@AAGGAVAGAGPM*DTGAGAGEEGQAEDEGR.S	3	3071.27		1.88848	2	2	1.25	0.321928	0	0.88	1	640690	511566	2
Cre02.g112600.t1.2	N/A	AMBIGUOUS	R.RSSS@AAGGAVAGAGPMDTGAGAGEEGQAEDEGR.S	3	3055.28		3.99311	2	2	1.08	0.111031	0	0.99	1	1231213	1136144	2
Cre02.g112600.t1.2	N/A	AMBIGUOUS	R.VSAPGS@PPLGAGLAR.R	2	1428.72		2.72972	2	2	1.28	0.356144	0	0.98	1	4169059	3258547	2
Cre02.g112750.t1.2	N/A	AMBIGUOUS	R.SPSTDSERAPS@PGAEPR.V	3	1819.78		0.769323	1	1	1.18	0.238787	0	0.97	1	225230	191216	2
Cre02.g113200.t1.1	N/A	AMBIGUOUS	K.HET@SSM*SDFSWGVANR.G	2	1905.74		0.787095	2	2	0.42	-1.25154	0	0.61	1	782432	1842225	2
Cre02.g113200.t1.1	N/A	AMBIGUOUS	K.HET@SSMSDFSWGVANR.G	2	1889.75		1.58751	3	3	0.833333	-0.263034	0.23094	0.94	1	1614577	2318675	2
Cre02.g113200.t1.1	N/A	AMBIGUOUS	K.HETS@SM*SDFSWGVANR.G	3	1905.75		1.57419	3	3	1.05	0.0703893	0	0.91	1	3633833	3463634	2
Cre02.g113200.t1.1	N/A	AMBIGUOUS	K.HETSS@MSDFSWGVANR.G	3	1889.75		2.69877	1	1	1.1	0.137504	0	0.94	1	4225141	3850563	2
Cre02.g113200.t1.1	N/A	AMBIGUOUS	K.HETSSM*S@DFSWGVANR.G	3	1905.75		1.57419	1	1	1.05	0.0703893	0	0.91	1	3633833	3463634	2
Cre02.g113200.t1.1	N/A	AMBIGUOUS	K.HETSSMS@DFSWGVANR.G	3	1889.75		2.59294	2	2	1.1	0.137504	0	0.94	1	4225141	3850563	2
Cre02.g113200.t1.1	N/A	AMBIGUOUS	R.LTGKHET@SSMSDFSWGVANR.G	3	2289.01		4.41241	1	1	1.4	0.485427	0	0.93	1	1188524	848463	2
Cre02.g113200.t1.1	N/A	AMBIGUOUS	R.LTGKHETS@SMSDFSWGVANR.G	3	2289		2.7523	2	2	1.035	0.0496308	0.516188	0.95	1	587166	876607	2
Cre02.g113200.t1.1	N/A	AMBIGUOUS	R.LTGKHETSS@MSDFSWGVANR.G	3	2289		1.04849	1	1	0.67	-0.577767	0	0.95	1	587166	876607	2
Cre02.g113250.t1.1	N/A	AMBIGUOUS	K.AAATAAGDGDDDADS@DS@DS@DGGGK.K	2	2379.71		1.47077	1	1	0.99	-0.0144996	0	0.91	1	494657	501519	2
Cre02.g113400.t1.2	N/A	AMBIGUOUS	K.APPAANLSGTGSCFDTTSLS@PAR.A	3	2357.04		0.466686	4	4	0.975	-0.0365259	0.132791	0.95	1	1064837	978843	2
Cre02.g113400.t1.2	N/A	AMBIGUOUS	K.TGGFEERKPS@PPQAGAYK.R	3	1998.93		1.95105	1	1	0.66	-0.599462	0	0.98	1	1496667	2284234	2
Cre02.g113400.t1.2	N/A	AMBIGUOUS	R.KPS@PPQAGAYKR.R	3	1378.68		0.870395	1	1	0.6	-0.736966	0	0.92	1	336906	558226	2
Cre02.g117850.t1.2	N/A	AMBIGUOUS	K.DAVES@DS@DDGACGS@DNDTGAGK.R	2	2381.71		3.61087	1	1	0.86	-0.217591	0	0.96	1	211039	246360	2
Cre02.g117850.t1.2	N/A	AMBIGUOUS	R.AVGS@PGSGSDR.Q	2	1068.43		0	1	1	1.19	0.250962	0	0.66	1	1260152	1060160	2
Cre02.g117950.t1.1	N/A	AMBIGUOUS	R.TYNAQAGAT@SGGYGR.T	2	1552.64		0.837284	1	1	1.45	0.536053	0	0.95	1	381604	263189	2
Cre02.g117950.t1.1	N/A	AMBIGUOUS	R.TYNAQAGATS@GGYGR.T	2	1552.64		0.772878	1	1	1.45	0.536053	0	0.95	1	381604	263189	2
Cre02.g118300.t1.2	N/A	AMBIGUOUS	K.AAS@EDSEEPVKPPTK.L	2	1663.74		1.74306	1	1	0.67	-0.577767	0	0.85	1	581842	865364	2
Cre02.g119150.t1.2	N/A	AMBIGUOUS	R.RPQVPAAPPAGAAPAS@PAR.R	3	1860.95		2.09571	1	1	1.56	0.641546	0	0.95	1	990226	635955	2
Cre02.g120250.t1.1	N/A	AMBIGUOUS	K.DAGLAS@MEEAILK.V	2	1426.65		-0.350472	1	1	0.89	-0.168123	0	0.66	2	856804	958102	2
Cre02.g120250.t1.1	N/A	AMBIGUOUS	K.QQPVEEVQEEPEEEVEPEQETAS@K.K	3	2876.21		-4.93704	1	1	0.61	-0.713119	0	0.94	3	513372	840570	2
Cre02.g120250.t1.1	N/A	AMBIGUOUS	K.QQPVEEVQEEPEEEVEPEQETAS@KK.E	3	3004.31		-0.199713	1	1	0.81	-0.304006	0	0.96	3	1897008	2345121	2
Cre02.g120250.t1.1	N/A	AMBIGUOUS	R.KQQPVEEVQEEPEEEVEPEQETAS@K.K	3	3004.32		2.72941	1	1	0.78	-0.358454	0	0.94	3	1700829	2187415	2
Cre02.g120250.t1.1	N/A	AMBIGUOUS	R.KQQPVEEVQEEPEEEVEPEQETAS@KK.E	3	3132.41		1.27697	2	2	0.73	-0.454032	0	0.95	3	3492641	4755800	2
Cre02.g141606.t1.1	N/A	AMBIGUOUS	R.N#GS@PTRQPAAK.R	2	1206.55		0.0828811	2	2	1.28	0.356144	0	0.98	1	1166016	911223	2
Cre02.g142351.t1.1	N/A	AMBIGUOUS	K.KEGCEDDVEFITVQ#RPVTAS@QEDCVSSSDLLR.S	4	3749.67		5.97389	1	1	0.74	-0.434403	0	0.67	1	1494284	2028711	2
Cre02.g142352.t1.1	N/A	AMBIGUOUS	R.LAAAAAADGGSAAPEAAAAAAEPATPAS@Q.-	3	2529.14		-1.14663	1	1	1.38	0.464668	0	0.94	1	472480	342388	2
Cre02.g142800.t1.2	N/A	AMBIGUOUS	R.TEGFLPAAQIM*EIVGQIEAGQTPGQPQQPEAPQQ.-	4	3603.77		1.72043	1	1	1.08	0.111031	0	0.99	1	2849895	2637056	2
Cre02.g142800.t1.2	N/A	AMBIGUOUS	R.TEGFLPAAQIMEIVGQIEAGQTPGQPQQPEAPQQ.-	4	3587.77		2.42491	1	1	0.93	-0.104697	0	0.96	1	11143523	12005718	2
Cre02.g143587.t1.1	N/A	AMBIGUOUS	K.GGS@DDDDDDGADS@DFEAK.E	2	1989.58		0.904716	1	1	1.18	0.238787	0	0.98	1	118973	101213	2
Cre02.g146000.t1.2	N/A	AMBIGUOUS	R.GAAGGQDEPADDYYDDYYDDDDADEEGS@EQGQKK.G	3	3810.4		2.88685	1	1	0.88	-0.184425	0	0.94	1	663230	752089	2
Cre02.g147800.t1.2	N/A	AMBIGUOUS	R.SASTAGPAGAAPTTLPSPT@APALAN#GGPQGHGELYK.L	3	3396.63		4.99038	1	1	1.26	0.333424	0	0.95	1	406835	324155	2
Cre03.g144647.t1.1	N/A	AMBIGUOUS	K.GAEEEEDGS@EEEEVPAQR.G	2	2068.79		2.22353	2	2	0.49	-1.02915	0	0.85	1	1427874	2904245	2
Cre03.g144667.t1.1	N/A	AMBIGUOUS	R.RYQLPDETEEAGPLKS@EDDVSFL.-	3	2717.22		0.0736047	1	1	0.86	-0.217591	0	0.55	1	4830370	5588131	2
Cre03.g144847.t1.1	N/A	AMBIGUOUS	R.TS@AGLAGTSVNR.A	2	1212.56		1.48447	2	2	1.86	0.895303	0	0.98	1	1324888	711543	2
Cre03.g144987.t1.1	N/A	AMBIGUOUS	R.SAPDAAPSATPFSGS@PR.A	2	1694.74		4.01242	1	1	2.63	1.39506	0	0.9	1	514154	195227	2
Cre03.g145107.t1.1	N/A	AMBIGUOUS	R.LAQAADGPS@PR.G	2	1161.53		0.94703	3	3	3.97	1.98914	0	0.99	1	466968	117735	2
Cre03.g145247.t1.1	N/A	AMBIGUOUS	K.SGAS@TDADMFASK.D	2	1366.52		0.731786	2	2	2.01	1.0072	0	0.97	1	391050	195037	2
Cre03.g145247.t1.1	N/A	AMBIGUOUS	K.SGAST@DADM*FASK.D	2	1383.52		1.55181	1	1	2.55	1.3505	0	0.95	1	384917	151127	2
Cre03.g145247.t1.1	N/A	AMBIGUOUS	K.SGASTDADMFAS@K.D	2	1366.52		1.31722	1	1	0.76	-0.395929	0	0.97	1	461841	606269	2
Cre03.g145647.t1.1	N/A	AMBIGUOUS	R.SRS@VAEQQQAPAGK.Q	3	1535.72		0.520929	1	1	0.29	-1.78588	0	0.96	1	239258	824980	2
Cre03.g146267.t1.1	N/A	AMBIGUOUS	K.QQS@GQGMESSAVAAEAR.A	2	1786.75		2.60138	1	1	0.92	-0.120294	0	0.91	2	249568	271452	2
Cre03.g146267.t1.1	N/A	AMBIGUOUS	R.ALLSHTLSGIPVAASNTSEGAMSGPGNIS@PR.G	3	3071.49		1.39998	1	1	1.04	0.0565835	0	0.85	2	2435826	2338399	2
Cre03.g146527.t1.1	N/A	AMBIGUOUS	K.VLAGGS@EAGGS@EAGGAGAGAGGR.Q	3	1974.79		-1.41787	7	7	0.96	-0.0588937	0.0748331	0.91	1	1246683	1415654	2
Cre03.g146527.t1.1	N/A	AMBIGUOUS	K.VLAGGS@EAGGSEAGGAGAGAGGR.Q	2	1894.83		1.21383	2	2	2.14	1.09761	0	0.98	1	609032	285178	2
Cre03.g146527.t1.1	N/A	AMBIGUOUS	K.VLAGGSEAGGS@EAGGAGAGAGGR.Q	2	1894.83		0.949956	2	2	1.57	0.650765	0	1	1	1133315	720427	2
Cre03.g146627.t1.1	N/A	AMBIGUOUS	R.GGGSSLAPTAAAAPGSAAGAGGDVFHDAPDMDPTS@SSIQR.Q	4	3733.65		2.94619	1	1	1.05	0.0703893	0	0.93	1	433295	413528	2
Cre03.g149500.t1.1	N/A	AMBIGUOUS	R.SVDAERPASATSSGGPASTSS@PAAAK.R	3	2439.1		1.22996	1	1	8.15	3.0268	0	0.79	1	822182	100939	2
Cre03.g150650.t1.2	N/A	AMBIGUOUS	R.GAS@PPLEDGAGGAAAAAAAAAK.R	3	1873.86		-1.7077	3	3	1.01	0.0143553	0.069282	0.99	1	297192	272655	2
Cre03.g150900.t1.2	N/A	AMBIGUOUS	R.VILITS@PNK.S	2	1063.58		1.03425	1	1	0.99	-0.0144996	0	0.92	1	242327	245912	2
Cre03.g152150.t1.2	N/A	AMBIGUOUS	R.GGDAAAPAAGGDAAAAS@GDAPAPAGGAK.R	2	2271.99		2.46481	1	1	0.75	-0.415037	0	0.55	1	147672	196689	2
Cre03.g152150.t1.2	N/A	AMBIGUOUS	R.TAN#GDEPS@GDAAEGEEGAAEGGR.A	3	2226.83		-0.314349	2	2	0.735	-0.444184	0.00707107	0.99	1	1146316	1569641	2
Cre03.g152150.t1.2	N/A	AMBIGUOUS	R.TAN#GDEPSGDAAEGEEGAAEGGR.A	2	2147.87		2.48987	1	1	1.2	0.263034	0	0.95	1	240682	200866	2
Cre03.g152150.t1.2	N/A	AMBIGUOUS	R.TANGDEPS@GDAAEGEEGAAEGGR.A	2	2225.85		1.75215	4	4	0.82	-0.286304	0.023094	0.98	1	7918076	9880233	2
Cre03.g153450.t1.2	N/A	AMBIGUOUS	K.DSAPADVFAGVRPMASDS@APTDVFK.G	3	2630.18		1.36873	1	1	3.58	1.83996	0	0.93	1	1652681	461783	2
Cre03.g155100.t1.2	N/A	AMBIGUOUS	R.GLSMGGAGAPSS@PNRPSHAGANPR.S	3	2325.06		3.61282	1	1	1.94	0.956057	0	0.95	1	401437	207354	2
Cre03.g155250.t1.2	N/A	AMBIGUOUS	R.DAS@HSEDLEDELEELMAR.T	3	2167.87		1.75287	1	1	0.35	-1.51457	0	0.89	1	479329	1380083	2
Cre03.g156050.t1.2	N/A	AMBIGUOUS	R.AIQESDIGINPNNDGER.I	2	1840.87		4.50876	1	1	0.67	-0.577767	0	0.96	1	400195	596303	2
Cre03.g156100.t1.2	N/A	AMBIGUOUS	K.AAN#GAAS@PAPR.D	2	1062.46		-0.847093	3	3	0.923333	-0.115077	0.0981495	0.95	1	4351429	4443221	2
Cre03.g156100.t1.2	N/A	AMBIGUOUS	K.NAGLPAM*AAGGGGGGGDS@DDEDTGR.R	2	2299.87		-0.434807	1	1	1.14	0.189034	0	0.73	1	132697	116456	2
Cre03.g156100.t1.2	N/A	AMBIGUOUS	K.SLLDEQGNLREGDS@GDELEN#TLLAEEK.R	3	3054.38		4.19073	1	1	0.83	-0.268817	0	0.76	1	3128662	3768051	2
Cre03.g156100.t1.2	N/A	AMBIGUOUS	R.DGAAS@VGGSAGAR.G	2	1154.48		0.95281	2	2	0.94	-0.0892673	0	0.94	1	474538	505082	2
Cre03.g156100.t1.2	N/A	AMBIGUOUS	R.GAYADGDGS@DLDDDDGAGDAK.M	2	2078.73		0.914019	4	4	1.01	0.0143553	0	0.95	1	1746515	1726729	2
Cre03.g157200.t1.1	N/A	AMBIGUOUS	K.GAQ#AASGAGMAGT@PR.R	3	1383.58		2.99832	1	1	1.22	0.286881	0	0.8	1	312447	255070	2
Cre03.g158050.t1.1	N/A	AMBIGUOUS	R.AALAALQQSAAELGLS@PGAIQEQAAK.L	3	2586.32		0.850632	1	1	1.26	0.333424	0	0.97	1	3590360	2860258	2
Cre03.g158750.t1.1	N/A	AMBIGUOUS	K.M*S@SQGM*VQTAGGSAVK.V	2	1649.69		1.21235	2	2	0.71	-0.494109	0	0.9	1	648365	918094	2
Cre03.g158750.t1.1	N/A	AMBIGUOUS	K.M*S@SQGMVQTAGGSAVK.V	2	1633.7		1.89754	3	3	0.54	-0.888969	0	0.99	1	1316216	2426965	2
Cre03.g158750.t1.1	N/A	AMBIGUOUS	K.M*SS@QGM*VQTAGGSAVK.V	2	1649.69		1.0305	2	2	0.71	-0.494109	0	0.9	1	648365	918094	2
Cre03.g158750.t1.1	N/A	AMBIGUOUS	K.M*SS@QGMVQTAGGSAVK.V	2	1634.7		4.43499	1	1	0.54	-0.888969	0	0.99	1	1316216	2426965	2
Cre03.g158750.t1.1	N/A	AMBIGUOUS	K.MS@SQGMVQTAGGSAVK.V	2	1617.7		2.10175	2	2	0.7	-0.514573	0	0.99	1	1540084	2187727	2
Cre03.g158750.t1.1	N/A	AMBIGUOUS	K.MSS@QGM*VQTAGGSAVK.V	2	1633.69		1.83633	1	1	0.73	-0.454032	0	0.96	1	679984	933488	2
Cre03.g158750.t1.1	N/A	AMBIGUOUS	R.TGS@TQSFN#R.A	2	1077.42		1.02096	1	1	0.78	-0.358454	0	0.96	1	228719	291370	2
Cre03.g158750.t1.1	N/A	AMBIGUOUS	R.TGS@TQSFNR.A	2	1076.44		1.20769	5	5	0.75	-0.415037	0	0.98	1	6244383	8355641	2
Cre03.g158750.t1.1	N/A	AMBIGUOUS	R.TGST@Q#SFNRAPIEPVFNTWQPTSR.V	3	2802.32		8.5123	1	1	0.59	-0.761213	0	0.57	1	3094559	5235811	2
Cre03.g159900.t1.1	N/A	AMBIGUOUS	R.GADGEGAGPGPEGEVLDAEGGS@DVDER.L	2	2621.05		1.25904	3	3	0.856667	-0.223194	0.11547	0.87	1	301114	383288	2
Cre03.g159900.t1.1	N/A	AMBIGUOUS	R.GADGEGAGPGPEGEVLDAEGGS@DVDERLK.A	3	2862.23		1.88664	1	1	0.98	-0.0291463	0	0.86	1	2103233	2140415	2
Cre03.g161550.t1.2	N/A	AMBIGUOUS	R.SSARPGAGPDPLS@PQSSTQK.L	3	2046.95		2.10069	2	2	1.09	0.124328	0	0.96	1	518450	475418	2
Cre03.g161750.t1.1	N/A	AMBIGUOUS	K.KYDPDEQAAGS@PR.L	2	1512.64		3.23939	1	1	3.63	1.85997	0	0.99	1	479334	132035	2
Cre03.g161800.t1.2	N/A	AMBIGUOUS	K.NAPIQ#VEDKTDLEYAAGQEEDEQQQEQQGK.E	3	3418.57		9.41924	1	1	0.65	-0.621488	0	0.96	1	346872	537786	2
Cre03.g162050.t1.1	N/A	AMBIGUOUS	R.SGSSSGAASGSN#N#AAWGKPWDDLGGEDDGEGGGQPSTSQQR.W	3	3965.69		9.80923	1	1	0.72	-0.473931	0	0.88	1	657614	908062	2
Cre03.g162050.t1.1	N/A	AMBIGUOUS	R.SGSSSGAASGSNN#AAWGKPWDDLGGEDDGEGGGQPSTSQQR.W	3	3965.69		5.58569	1	1	0.99	-0.0144996	0	0.88	1	903231	912574	2
Cre03.g162050.t1.1	N/A	AMBIGUOUS	R.SGSSSGAASGSNNAAWGKPWDDLGGEDDGEGGGQ#PSTSQQR.W	3	3965.71		8.73854	1	1	0.99	-0.0144996	0	0.88	1	903231	912574	2
Cre03.g162050.t1.1	N/A	AMBIGUOUS	R.SGSSSGAASGSNNAAWGKPWDDLGGEDDGEGGGQPSTSQQR.W	3	3963.71		5.4747	1	1	1.1	0.137504	0	0.91	1	989424	902991	2
Cre03.g163300.t1.2	N/A	AMBIGUOUS	K.GAVETGGGGS@PTGR.L	2	1281.55		2.41896	1	1	15.83	3.98459	0	0.71	1	76233	4815	2
Cre03.g163500.t1.2	N/A	AMBIGUOUS	R.VDAVAT@SVSDAEEQR.I	2	1655.72		4.65057	1	1	2.24	1.1635	0	0.89	1	542161	242312	2
Cre03.g163500.t1.2	N/A	AMBIGUOUS	R.VDAVATS@VSDAEEQR.I	2	1655.72		4.10699	1	1	2.24	1.1635	0	0.89	1	542161	242312	2
Cre03.g164050.t1.1	N/A	AMBIGUOUS	R.ITES@PAES@PR.M	2	1245.48		1.92697	1	1	25.22	4.6565	0	0.99	1	159615	6328	2
Cre03.g164600.t1.2	N/A	AMBIGUOUS	R.GS@VGLVEGK.L	2	924.441		1.18991	1	1	3.46	1.79077	0	0.98	1	628185	181544	2
Cre03.g164800.t1.2	N/A	AMBIGUOUS	K.TSS@LANLSDAGK.S	2	1242.56		0	2	2	1.48	0.565597	0	0.96	4	345250	233573	2
Cre03.g164800.t1.2	N/A	AMBIGUOUS	R.AVAS@GEGLAGGDR.G	2	1239.53		-5.77665	2	2	1.28	0.356144	0	0.99	4	1224975	953650	2
Cre03.g164800.t1.2	N/A	AMBIGUOUS	R.FNLPDSSGGALQS@PTLSVSPK.L	2	2182.05		3.82633	1	1	0.06	-4.05889	0	0.62	4	377041	6502666	2
Cre03.g164950.t1.1	N/A	AMBIGUOUS	K.RRS@PPPPLPPPPGR.R	3	1599.85		1.81267	3	3	0.92	-0.120294	0	0.97	1	2893582	3146728	2
Cre03.g164950.t1.1	N/A	AMBIGUOUS	R.RGPS@PPR.R	2	845.399		0.709724	3	3	0.99	-0.0144996	1.49012e-08	0.99	2	2397785	2415461	2
Cre03.g167101.t1.1	N/A	AMBIGUOUS	R.YGSPQHPALVVVSDASQ#AASPTTS@APAAAPPAAVEPAATAAAAPK.A	3	4245.08		2.94459	1	1	1.24	0.31034	0	0.32	1	509708	411350	2
Cre03.g168150.t1.2	N/A	AMBIGUOUS	K.LT@GETGSYR.Y	2	1062.45		1.03535	2	2	0.94	-0.0892673	0	0.99	4	727014	774703	2
Cre03.g168200.t1.2	N/A	AMBIGUOUS	R.ASS@PGGASALDEFGEEPDIRPLR.G	3	2450.12		1.87746	1	1	0.25	-2	0	0.64	1	1078331	4235790	2
Cre03.g170800.t1.2	N/A	AMBIGUOUS	R.YDS@DGEEVGVAVRPGAR.A	3	1855.82		1.18546	5	5	1.832	0.87342	0.0109545	0.84	1	2278352	1253266	2
Cre03.g171950.t1.1	N/A	AMBIGUOUS	R.AAS@GLGGDPTFTR.R	2	1328.59		2.55912	1	1	1.03	0.0426443	0	0.8	1	765222	746460	2
Cre03.g171950.t1.1	N/A	AMBIGUOUS	R.LGTSS@VQFAR.A	2	1144.54		1.83481	2	2	1.14	0.189034	0	0.98	1	561349	492691	2
Cre03.g172150.t1.2	N/A	AMBIGUOUS	R.DGGRVS@GDGGAAAAAAAAAAAAAGLHR.G	3	2342.1		2.77529	1	1	1.11	0.15056	0	0.93	1	508838	458664	2
Cre03.g172150.t1.2	N/A	AMBIGUOUS	R.GPS@DDGTGGASSSSGR.G	2	1473.55		1.42513	2	2	1.41	0.495695	0	0.76	1	372665	264952	2
Cre03.g172200.t1.1	N/A	AMBIGUOUS	K.RN#GS@VGALAAGGPPGGGSAHDR.K	3	2040.93		2.25388	1	1	2.96	1.5656	0	0.91	1	246232	83197	2
Cre03.g172950.t1.2	N/A	AMBIGUOUS	K.RAAS@ESPEVSEETKPEK.K	3	1952.88		-0.972922	1	1	0.37	-1.4344	0	0.93	1	850813	2277669	2
Cre03.g172950.t1.2	N/A	AMBIGUOUS	K.SAAAGGEM*S@VGEAQQR.T	2	1643.67		1.03427	1	1	0.11	-3.18442	0	0.93	1	147684	1285130	2
Cre03.g172950.t1.2	N/A	AMBIGUOUS	K.SAAAGGEMS@VGEAQQR.T	2	1627.68		1.59737	2	2	1.09	0.124328	0	0.98	1	609065	556226	2
Cre03.g172950.t1.2	N/A	AMBIGUOUS	R.AAS@ESPEVSEETKPEK.K	2	1796.78		2.1149	1	1	0.51	-0.971431	0	0.95	1	632615	1249314	2
Cre03.g173000.t1.1	N/A	AMBIGUOUS	R.GAAAAPAAASSSGGGGSSS@K.K	2	1627.7		2.27316	1	1	0.32	-1.64386	0	0.79	1	60559	192143	2
Cre03.g173750.t1.1	N/A	AMBIGUOUS	K.M*AAGEDDAS@DGADTPR.A	2	1673.6		2.27056	1	1	0.53	-0.915936	0	0.84	1	43962	82853	2
Cre03.g173750.t1.1	N/A	AMBIGUOUS	K.MAAGEDDAS@DGADTPR.A	2	1657.6		1.32722	1	1	0.34	-1.55639	0	0.61	1	91495	269851	2
Cre03.g174250.t1.2	N/A	AMBIGUOUS	M.PVEAEASSS@PSR.K	2	1295.55		-0.385937	2	2	2.95	1.56071	0	0.97	1	280083	94913	2
Cre03.g174500.t1.1	N/A	AMBIGUOUS	K.DGAGNEEEEYS@GEEEEQ#QQEEEEQQAEEETASR.G	3	3882.45		7.34078	1	1	1.06	0.0840643	0	0.98	1	1006957	953655	2
Cre03.g174950.t1.1	N/A	AMBIGUOUS	R.GGS@ASGTGTGM*DTGAGTGAR.A	2	1764.7		4.505	1	1	1.04	0.0565835	0	0.92	1	38467	36999	2
Cre03.g175200.t1.2	N/A	AMBIGUOUS	K.LTGDS@ELEY@SVYDEGK.V	2	1963.75		0.407385	8	8	0.955	-0.0664274	0.0220389	0.67	1	5093584	5373680	2
Cre03.g175750.t1.2	N/A	AMBIGUOUS	R.NASN#AAGAASGS@SSGAQER.W	2	1773.71		0.364077	1	1	4.06	2.02148	0	0.9	1	31614	7786	2
Cre03.g175750.t1.2	N/A	AMBIGUOUS	R.NASNAAGAASGS@SSGAQER.W	2	1771.72		2.65279	2	2	3.33	1.73552	0.0424264	0.91	1	1315814	398905	2
Cre03.g175750.t1.2	N/A	AMBIGUOUS	R.NASNAAGAASGSS@SGAQER.W	2	1771.72		0.846635	3	3	3.36	1.74846	0	0.91	1	1295241	385465	2
Cre03.g176600.t1.2	N/A	AMBIGUOUS	R.STGGGGADSAAAVSS@PK.A	2	1498.64		0.934182	2	2	2.18	1.12433	0	0.97	1	323777	148452	2
Cre03.g177350.t1.1	N/A	AMBIGUOUS	K.NN#GGGGGGGGGGGN#N#GDGKEPMDPK.I	3	2158.86		3.84463	2	2	0.76	-0.395929	0	0.95	1	2810800	3679984	2
Cre03.g177350.t1.1	N/A	AMBIGUOUS	K.NN#GGGGGGGGGGGNN#GDGKEPMDPK.I	3	2157.87		0.787814	7	7	1.06	0.0840643	0.10247	0.97	1	3775011	3358928	2
Cre03.g177350.t1.1	N/A	AMBIGUOUS	K.NNGGGGGGGGGGGN#N#GDGKEPM*DPK.I	3	2173.88		5.47412	1	1	0.93	-0.104697	0	0.81	1	696853	750376	2
Cre03.g177350.t1.1	N/A	AMBIGUOUS	K.NNGGGGGGGGGGGN#N#GDGKEPMDPK.I	3	2157.87		1.11221	1	1	1.13	0.176323	0	0.87	1	4025757	3562619	2
Cre03.g177500.t1.1	N/A	AMBIGUOUS	K.AAS@GQPGAAAFSGAH.-	2	1378.58		1.23316	2	2	2.03	1.02148	0	0.99	1	1525829	751614	2
Cre03.g177500.t1.1	N/A	AMBIGUOUS	K.KAAS@GQPGAAAFSGAH.-	2	1506.67		-0.331858	2	2	1.34	0.422233	0.282843	0.92	1	332167	290399	2
Cre03.g177950.t1.1	N/A	AMBIGUOUS	R.RHTTDVAGDVGS@PR.S	3	1547.7		0.0293529	1	1	4.38	2.13093	0	0.87	1	43021	9815	2
Cre03.g178300.t1.2	N/A	AMBIGUOUS	R.GGRGS@AS@PEPPR.D	2	1326.52		2.33694	1	1	0.51	-0.971431	0	0.86	1	510057	1008881	2
Cre03.g179300.t1.1	N/A	AMBIGUOUS	K.VSYAES@DDDS@DEGGGGGGGGGGGGR.G	2	2330.77		2.10231	2	2	0.87	-0.200913	0	0.96	2	285847	326803	2
Cre03.g180450.t1.2	N/A	AMBIGUOUS	K.S@LNNLAALDTGGADDSTTPTQR.T	2	2298.03		-0.197908	1	1	0.43	-1.21759	0	0.94	1	578431	1358172	2
Cre03.g180750.t1.2	N/A	AMBIGUOUS	K.GAALGAAAGT@SR.C	2	1081.5		-0.184928	1	1	0.75	-0.415037	0	0.94	1	526809	699399	2
Cre03.g180750.t1.2	N/A	AMBIGUOUS	K.GAALGAAAGTS@R.C	2	1081.5		0.0924642	2	2	0.75	-0.415037	0	0.94	1	526809	699399	2
Cre03.g180800.t1.1	N/A	AMBIGUOUS	K.DGNVGVS@DKEGDEEDTSADGGR.H	3	2287.88		2.09801	3	3	1.18	0.238787	0.0519615	0.97	1	1728108	1431545	2
Cre03.g180800.t1.1	N/A	AMBIGUOUS	R.GYEIELARIS@DDEEEDDQ#GKQPVEFDQAINYVNK.I	4	4037.82		8.33471	1	1	0.91	-0.136062	0	0.52	1	3603049	3962434	2
Cre03.g182551.t1.2	N/A	AMBIGUOUS	K.LGADS@GALEFVPK.T	2	1382.66		2.02509	5	5	1.41	0.495695	0	0.96	1	12403466	8800350	2
Cre03.g182551.t1.2	N/A	AMBIGUOUS	K.SGETVNFVNNAGFPHNIVFDEDAIPS@GVN#ADAISRDDYLNAPGETYSVK.L	4	5308.43		2.74966	1	1	1.13	0.176323	0	0.87	1	5720749	5076770	2
Cre03.g184450.t1.1	N/A	AMBIGUOUS	R.T@GSVNELAESEDLGLVQR.S	2	1997.93		2.40029	1	1	1.43	0.516015	0	0.98	1	421015	294981	2
Cre03.g184450.t1.1	N/A	AMBIGUOUS	R.TGS@VNELAESEDLGLVQR.S	2	1995.93		3.10633	2	2	1.43	0.516015	0	0.98	1	421015	294981	2
Cre03.g185500.t1.1	N/A	AMBIGUOUS	R.AANPGPRPAS@SGGAAEPATEGAATAGADEADDEGPAGGEPEAK.L	4	3953.69		0.961127	2	2	0.79	-0.340075	0	0.99	1	1185311	1503540	2
Cre03.g185500.t1.1	N/A	AMBIGUOUS	R.AANPGPRPASS@GGAAEPATEGAATAGADEADDEGPAGGEPEAK.L	3	3953.69		-1.0623	3	3	0.86	-0.217591	0	0.99	1	2243637	2614833	2
Cre03.g185500.t1.1	N/A	AMBIGUOUS	R.ASS@FAAK.S	2	760.323		0	3	3	1.15	0.201634	0	0.9	1	1718516	1493273	2
Cre03.g185500.t1.1	N/A	AMBIGUOUS	R.DRS@GPAPSTSGTGGGGTEGGAAADGAPGSAGN#TTSGGGAGGGEMEPAETETIHR.L	4	4852.06		4.32797	1	1	1.66	0.731183	0	0.9	1	588955	354794	2
Cre03.g185500.t1.1	N/A	AMBIGUOUS	R.SGPAPSTSGTGGGGTEGGAAADGAPGS@AGN#TTSGGGAGGGEMEPAETETIHR.L	3	4579.92		3.06742	1	1	0.82	-0.286304	0	0.62	1	147812	180751	2
Cre03.g185500.t1.1	N/A	AMBIGUOUS	R.STAS@IAGNDSTGDLAATK.G	2	1758.78		1.42144	1	1	0.37	-1.4344	0	0.68	1	976114	2620857	2
Cre03.g185500.t1.1	N/A	AMBIGUOUS	R.STASIAGNDS@TGDLAATK.G	2	1758.78		1.59202	1	1	0.37	-1.4344	0	0.68	1	976114	2620857	2
Cre03.g185550.t1.2	N/A	AMBIGUOUS	R.TASCAGT@ACVNSFGDEQLAVDM*VADK.L	3	2812.16		2.98704	1	1	1.08	0.111031	0	0.88	1	9202284	8557406	2
Cre03.g185550.t1.2	N/A	AMBIGUOUS	R.TASCAGTACVN#S@FGDEQLAVDM*VADK.L	3	2813.15		6.46966	1	1	0.83	-0.268817	0	0.42	1	7359992	8833635	2
Cre03.g185550.t1.2	N/A	AMBIGUOUS	R.TASCAGTACVN#S@FGDEQLAVDMVADK.L	2	2797.14		1.07253	2	2	1.055	0.077243	0.219203	0.85	1	2066688	1710716	2
Cre03.g185550.t1.2	N/A	AMBIGUOUS	R.TASCAGTACVNS@FGDEQLAVDM*VADK.L	2	2812.15		0.14224	12	12	1.115	0.157044	0.068689	0.92	1	784341	653782	2
Cre03.g185550.t1.2	N/A	AMBIGUOUS	R.TASCAGTACVNS@FGDEQLAVDMVADK.L	2	2796.15		-1.68088	2	2	1.095	0.130931	0.00707107	0.88	1	5836321	5328616	2
Cre03.g186200.t1.2	N/A	AMBIGUOUS	K.QQAQVTAAEDTAS@EPEPEPKPVDRK.S	4	2800.3		-0.249973	2	2	0.75	-0.415037	0	0.94	1	600716	798262	2
Cre03.g188300.t1.1	N/A	AMBIGUOUS	K.VAS@TSALADLER.A	2	1311.62		3.04968	1	1	1.34	0.422233	0	0.94	1	110335	82595	2
Cre03.g189550.t1.1	N/A	AMBIGUOUS	K.RTSDSSAAAQADTT@VAAPASASASSVAATGGTAAER.A	3	3344.54		4.90354	1	1	2.07	1.04963	0	0.94	1	527089	254180	2
Cre03.g189605.t1.2	N/A	AMBIGUOUS	K.SAGRDEVGDLFGDDEEEAAPGT@EQGDDEPEYDER.A	3	3779.47		1.07065	1	1	1.1	0.137504	0	0.84	1	1054812	955967	2
Cre03.g190100.t1.1	N/A	AMBIGUOUS	M.VQS@EEYDPYEVAK.Q	2	1635.68		3.05684	1	1	0.76	-0.395929	0	0.91	1	252008	329593	2
Cre03.g190281.t1.1	N/A	AMBIGUOUS	R.TSTT@GQVNASQDG.-	2	1344.53		1.63626	1	1	0.29	-1.78588	0	1	2	215834	750369	2
Cre03.g190950.t1.2	N/A	AMBIGUOUS	K.RTIQFVDWCPT@GFK.C	3	1833.84		1.85404	2	2	1.93	0.948601	1.38593	0.96	2	2456265	842798	2
Cre03.g190950.t1.2	N/A	AMBIGUOUS	R.TIQFVDWCPT@GFK.C	2	1677.74		1.54971	1	1	2.8	1.48543	0	0.94	2	34699892	12392022	2
Cre03.g191200.t1.2	N/A	AMBIGUOUS	R.AQQQQQPQGS@ASGAAR.S	2	1691.75		1.41865	1	1	0.57	-0.810966	0	0.78	1	139039	245520	2
Cre03.g192050.t1.1	N/A	AMBIGUOUS	K.VEGEEAVGGAANDPAAVEGAAPAS@K.D	2	2346.05		1.364	4	4	1.29	0.367371	0.023094	0.97	1	397683	303032	2
Cre03.g192350.t1.1	N/A	AMBIGUOUS	K.AGS@FTNLDGTDQK.M	2	1432.6		1.9545	3	3	1.36	0.443607	0	0.99	1	3055682	2239204	2
Cre03.g192850.t1.2	N/A	AMBIGUOUS	R.GGAGAGGS@GS@GEEDGDEAR.R	2	1794.58		1.83887	1	1	0.91	-0.136062	0	0.96	1	2211236	2418029	2
Cre03.g194150.t1.1	N/A	AMBIGUOUS	R.AGTREDS@PAPEAAR.G	3	1506.66		1.46019	2	2	0.77	-0.37707	0	0.99	1	2130133	2765012	2
Cre03.g194150.t1.1	N/A	AMBIGUOUS	R.SGQRQETT@PEPQHQVQDSPGPSGTSSQR.S	4	3085.36		1.39368	1	1	0.71	-0.494109	0	0.98	1	720037	1013854	2
Cre03.g194350.t1.2	N/A	AMBIGUOUS	K.VDAAEAN#GHSS@DVPDFAAAEEFAADVAGDSTDVPEPEDAEAEASTSHAK.I	4	4981.11		9.00499	1	1	1.62	0.695994	0	0.88	1	5636036	3476441	2
Cre03.g194350.t1.2	N/A	AMBIGUOUS	K.VDAAEAN#GHSSDVPDFAAAEEFAADVAGDS@TDVPEPEDAEAEASTSHAK.I	4	4980.09		5.46178	1	1	1.66	0.731183	0	0.85	1	5486415	3295575	2
Cre03.g194850.t1.2	N/A	AMBIGUOUS	K.IANAGT@VVVEAK.A	2	1250.64		0.399797	1	1	2.16	1.11103	0	0.81	1	142417	65870	2
Cre03.g196900.t1.2	N/A	AMBIGUOUS	R.LRVTIEGPAAPPS@PVPEANEADDEAVAR.S	3	2950.43		4.47395	2	2	0.06	-4.05889	0	0.66	1	2915389	49669790	2
Cre03.g196900.t1.2	N/A	AMBIGUOUS	R.VTIEGPAAPPS@PVPEAN#EADDEAVAR.S	2	2683.24		7.95813	1	1	0.68	-0.556393	0	0.7	1	100143	147302	2
Cre03.g196900.t1.2	N/A	AMBIGUOUS	R.VTIEGPAAPPS@PVPEANEADDEAVAR.S	2	2681.23		1.23078	1	1	1.02	0.0285692	0	0.9	1	147477	144494	2
Cre03.g197350.t1.2	N/A	AMBIGUOUS	R.AGS@GGVGPGATPLIR.D	2	1388.69		1.51222	1	1	2.6	1.37851	0	0.99	1	1988675	763498	2
Cre03.g197500.t2.1	N/A	AMBIGUOUS	R.SPAGTAAAGAPASS@PEPSMRPGTGR.R	3	2360.07		1.48301	1	1	0.9	-0.152003	0	0.88	2	369897	409238	2
Cre03.g197500.t2.1	N/A	AMBIGUOUS	R.T@PGAPPRSPAGTAAAGAPASSPEPSMRPGTGR.R	4	3036.44		1.71254	1	1	4.25	2.08746	0	0.98	2	4396799	1035306	2
Cre03.g197500.t2.1	N/A	AMBIGUOUS	R.TPGAPPRS@PAGTAAAGAPASSPEPSM*RPGTGRR.G	4	3208.53		2.21285	1	1	3.94	1.9782	0	0.96	2	1975651	501822	2
Cre03.g197500.t2.1	N/A	AMBIGUOUS	R.TPGAPPRS@PAGTAAAGAPASSPEPSMRPGTGR.R	4	3037.46		7.8531	1	1	4.25	2.08746	0	0.98	2	4396799	1035306	2
Cre03.g197500.t2.1	N/A	AMBIGUOUS	R.TPGAPPRSPAGT@AAAGAPAS@SPEPSMRPGTGRR.G	4	3272.51		3.60581	1	1	2.98	1.57531	0	0.67	2	969840	325026	2
Cre03.g197500.t2.1	N/A	AMBIGUOUS	R.VSQAPGGTSSISFGDAPPPS@PK.A	3	2163		1.71059	4	4	2.7225	1.44493	0.115	0.99	2	5258216	2060863	2
Cre03.g197800.t1.1	N/A	AMBIGUOUS	R.ATS@GAGAAESTAGVNSSPPASR.V	2	2024.89		1.77788	2	2	1.32	0.400538	0	0.99	1	699652	529965	2
Cre03.g199000.t1.2	N/A	AMBIGUOUS	K.AAGGS@STGGAAFDNY.-	2	1424.53		0.772183	1	1	1.15	0.201634	0	0.96	1	1805056	1569761	2
Cre03.g199000.t1.2	N/A	AMBIGUOUS	K.AAGGSS@TGGAAFDNY.-	2	1424.53		1.68476	1	1	1.15	0.201634	0	0.96	1	1805056	1569761	2
Cre03.g201400.t1.2	N/A	AMBIGUOUS	K.GGAAGSGGNEAEVEAGEAGLPERPAS@PPPR.T	3	2866.3		1.74441	4	4	1.12	0.163499	0	0.95	1	4960878	4418967	2
Cre03.g201400.t1.2	N/A	AMBIGUOUS	K.HQSGVAPPPPSGVGSAAASTGN#IFGLLDN#DDVS@DDDAGAGGEGAAGGAK.K	3	4514.99		4.96127	1	1	0.67	-0.577767	0	0.5	1	711172	1065374	2
Cre03.g201400.t1.2	N/A	AMBIGUOUS	K.KGGAAGSGGNEAEVEAGEAGLPERPAS@PPPR.T	4	2994.39		-0.734707	4	4	0.975	-0.0365259	0.0519615	0.98	1	1667582	1791046	2
Cre03.g201400.t1.2	N/A	AMBIGUOUS	R.GGS@AGRPAAEGAS@PTGAAPAAPEGVVK.S	3	2492.12		1.72544	1	1	5.82	2.54102	0	0.92	1	2925076	502662	2
Cre03.g201400.t1.2	N/A	AMBIGUOUS	R.GGSAGRPAAEGAS@PTGAAPAAPEGVVK.S	3	2412.16		2.23867	3	3	6.99667	2.80667	5.84278	0.99	1	2657710	256285	2
Cre03.g202100.t1.1	N/A	AMBIGUOUS	R.VTSTS@DDEGGLDTDAGR.E	2	1774.69		-2.25391	2	2	0.49	-1.02915	0	0.98	1	317366	647863	2
Cre03.g202250.t1.2	N/A	AMBIGUOUS	K.SAPAGTAAPAAAGPSGSS@PPK.A	2	1828.85		2.89801	1	1	3.19	1.67356	0	0.98	1	444970	139621	2
Cre03.g202561.t1.1	N/A	AMBIGUOUS	K.AGAAAAAAS@PR.E	2	992.452		-0.403042	1	1	2.49	1.31615	0	0.6	2	209708	84157	2
Cre03.g202561.t1.1	N/A	AMBIGUOUS	K.ELAALQQQGQQQGQQGQQGQAPR.G	3	2476.23		1.09037	1	1	1.22	0.286881	0	0.97	2	262686	215228	2
Cre03.g203800.t1.2	N/A	AMBIGUOUS	R.GKLS@TSGAGSSSPPSSGSSSAPVVR.R	3	2326.09		0.816822	1	1	3.37	1.75275	0	0.9	1	154364	45847	2
Cre03.g204250.t1.2	N/A	AMBIGUOUS	K.DGTLPNPDSTDNAEFK.I	2	1719.77		2.26775	1	1	1.08	0.111031	0	0.99	1	917671	847546	2
Cre03.g204300.t1.1	N/A	AMBIGUOUS	K.S@YDGYEDTPR.G	2	1281.46		1.24857	2	2	0.94	-0.0892673	0	0.99	1	1156214	1236073	2
Cre03.g204950.t1.2	N/A	AMBIGUOUS	K.ATS@PSAGAAAR.A	2	1038.46		0.674077	9	9	2.58778	1.37171	0.343394	0.92	1	3516158	1329155	2
Cre03.g204950.t1.2	N/A	AMBIGUOUS	K.EAAADEAGVEDEAAAKPDVEGDGGS@GDDAAAAEAGAK.A	3	3467.43		1.02278	3	3	0.92	-0.120294	0	0.9	1	2850016	3106316	2
Cre03.g205137.t1.1	N/A	AMBIGUOUS	R.SGS@TADLTAESGADDGVATALGGGGGGPASSALHASATR.A	3	3480.55		-0.0731703	1	1	1.22	0.286881	0	0.96	1	841725	688691	2
Cre03.g205137.t1.1	N/A	AMBIGUOUS	R.SGST@ADLTAESGADDGVATALGGGGGGPASSALHASATR.A	3	3479.57		4.13846	2	2	1.22	0.286881	0	0.96	1	841725	688691	2
Cre03.g205450.t1.1	N/A	AMBIGUOUS	R.EGNSDVLAQ#AAS@GGGGGDSDTHPAGEAVGAVAQAGTGGNR.S	3	3646.6		8.02219	1	1	5.61	2.488	0	0.84	1	451634	80482	2
Cre03.g205450.t1.1	N/A	AMBIGUOUS	R.EGNSDVLAQAAS@GGGGGDSDTHPAGEAVGAVAQAGTGGNR.S	3	3644.6		4.30777	1	1	6.91	2.78869	0	0.94	1	484305	70115	2
Cre03.g205450.t1.1	N/A	AMBIGUOUS	R.EGNSDVLAQAASGGGGGDSDTHPAGEAVGAVAQ#AGTGGNR.S	3	3565.62		7.40409	1	1	1.11	0.15056	0	0.96	1	378830	342727	2
Cre03.g205950.t1.1	N/A	AMBIGUOUS	R.S@AGGNVASAVPER.V	2	1293.58		2.62837	1	1	0.26	-1.94342	0	0.99	1	109644	420554	2
Cre03.g206929.t1.1	N/A	AMBIGUOUS	R.AASSTPASTSGVSTSN#GN#GASSSN#GASEDQFQK.I	3	3092.33		5.64338	1	1	0.92	-0.120294	0	0.74	1	1892227	2046613	2
Cre03.g207713.t1.1	N/A	AMBIGUOUS	K.HN#DANGEGNRDGTNDNFSWN#CGAEGETGN#GGVR.A	4	3480.38		6.60851	1	1	1.02	0.0285692	0	0.85	1	1266127	1236784	2
Cre03.g207713.t1.1	N/A	AMBIGUOUS	K.HNDAN#GEGN#RDGTNDNFSWNCGAEGETGNGGVR.A	4	3479.38		0.74726	1	1	1.26	0.333424	0	0.87	1	1557955	1240814	2
Cre03.g207713.t1.1	N/A	AMBIGUOUS	K.HNDANGEGNRDGTN#DN#FSWNCGAEGETGNGGVR.A	4	3481.4		4.71084	1	1	1.34	0.422233	0	0.75	1	852755	635881	2
Cre03.g207713.t1.1	N/A	AMBIGUOUS	K.HNDANGEGNRDGTNDNFSWN#CGAEGETGN#GGVR.A	4	3479.41		9.36949	1	1	1.34	0.422233	0	0.75	1	852755	635881	2
Cre03.g209393.t1.1	N/A	AMBIGUOUS	K.DNVNDRTDEYGGSIENR.C	3	1952.86		1.17776	1	1	0.67	-0.577767	0	0.97	2	211635	317133	2
Cre03.g210849.t1.1	N/A	AMBIGUOUS	R.APVS@SSPPAPAPAPAAPIIKPPPAPEER.T	3	2792.45		2.66723	1	1	1.63	0.704872	0	0.95	1	427682	261685	2
Cre03.g211073.t1.1	N/A	AMBIGUOUS	R.NDRPGAPQ#AACPGSGGS@VPVDCPCAEAAAAEDK.G	3	3362.4		7.34601	2	2	1.25	0.321928	0	0.9	1	604372	483328	2
Cre03.g211521.t1.1	N/A	AMBIGUOUS	R.LATAVS@FTK.R	2	1016.5		0.983766	1	1	0.64	-0.643856	0	0.94	1	346811	539371	2
Cre03.g211521.t1.1	N/A	AMBIGUOUS	R.LATAVSFT@K.R	2	1016.5		0.0983766	1	1	0.64	-0.643856	0	0.94	1	346811	539371	2
Cre03.g212753.t1.1	N/A	AMBIGUOUS	R.RAPDPLADTEGEQQTQQQPQQQ#EGADASVGTLAAK.L	4	3664.77		8.14617	1	1	0.68	-0.556393	0	0.88	1	645399	953091	2
Cre03.g212753.t1.1	N/A	AMBIGUOUS	R.RAPDPLADTEGEQQTQQQPQQQEGADASVGTLAAK.L	3	3662.78		7.45342	1	1	1.06	0.0840643	0	0.97	1	800051	751909	2
Cre04.g211600.t1.1	N/A	AMBIGUOUS	K.TS@CGSPNYAAPEVISGK.L	2	1816.78		3.41263	2	2	0.78	-0.358454	0	0.88	1	1293585	1668047	2
Cre04.g211600.t1.1	N/A	AMBIGUOUS	R.S@SAGGSGSGAAGGPAR.M	2	1325.54		-0.829848	1	1	0.87	-0.200913	0	0.96	1	199110	229405	2
Cre04.g212300.t1.1	N/A	AMBIGUOUS	R.RPDEEEEEELDEGYNDEDDEEAEEGEGFGEENGQ#K.Q	3	4048.54		1.99944	1	1	0.94	-0.0892673	0	0.93	1	486547	518412	2
Cre04.g213350.t1.1	N/A	AMBIGUOUS	R.ADVADEGS@PAAR.V	2	1237.51		1.13131	2	2	1.8	0.847997	0	0.9	1	184886	102878	2
Cre04.g213905.t1.1	N/A	AMBIGUOUS	K.QVDAPGAS@PK.E	2	1048.47		1.14453	2	2	0.98	-0.0291463	0	0.98	2	1597846	1625546	2
Cre04.g217915.t1.1	N/A	AMBIGUOUS	K.TGAS@TGAASQR.G	2	1085.46		1.56616	1	1	1.99	0.992768	0	0.96	1	764064	383730	2
Cre04.g218800.t1.1	N/A	AMBIGUOUS	R.RQSES@DHSDLPSEPVAAAPAGEVAAGGAASL.-	3	3028.4		6.50641	2	2	0.61	-0.713119	0	0.96	1	1399886	2301846	2
Cre04.g218850.t1.2	N/A	AMBIGUOUS	K.GRPNADS@DDDAGPSTSGNVGK.D	3	2095.86		1.57454	3	3	1.12	0.163499	0.467654	0.97	1	5427107	3276781	2
Cre04.g221000.t1.2	N/A	AMBIGUOUS	R.VRPVAGVAAAGVAAAPSGGAGGGN#GTSSGQ#SQGQGQQPVLESQAAR.A	4	4117.06		7.69973	1	1	0.81	-0.304006	0	0.92	1	360079	443560	2
Cre04.g221350.t1.2	N/A	AMBIGUOUS	R.LQAQQAAVAAGAADGEAGNQAQQQPQ#QEGEAAAEAAAAR.Q	4	3746.79		8.087	1	1	0.83	-0.268817	0	0.97	1	1647736	1991162	2
Cre04.g221350.t1.2	N/A	AMBIGUOUS	R.LQAQQAAVAAGAADGEAGNQAQQQPQQ#EGEAAAEAAAAR.Q	3	3747.79		8.47277	1	1	0.92	-0.120294	0	0.84	1	868744	942045	2
Cre04.g221350.t1.2	N/A	AMBIGUOUS	R.LQAQQAAVAAGAADGEAGNQAQQQPQQEGEAAAEAAAAR.Q	4	3745.78		2.64298	3	3	1.01667	0.0238467	0.057735	0.98	1	1890108	1994563	2
Cre04.g221550.t1.2	N/A	AMBIGUOUS	R.S@IDGGAATES@MDGGDGGDAAGEAGAAGK.S	3	2553.94		4.033	1	1	0.43	-1.21759	0	0.95	1	261922	604599	2
Cre04.g222300.t1.1	N/A	AMBIGUOUS	R.SRS@EEPEDGEGGGRR.R	3	1696.69		0.589384	1	1	0.87	-0.200913	0	0.95	1	727685	832698	2
Cre04.g222700.t1.2	N/A	AMBIGUOUS	K.ERGEVVT@DS@EEEC.-	2	1697.56		1.35489	5	5	0.938	-0.0923402	0.0178885	0.64	1	36680400	39545384	2
Cre04.g222700.t1.2	N/A	AMBIGUOUS	K.ERGEVVT@DSEEEC.-	2	1617.6		1.5455	3	3	1.56	0.641546	3.65002e-08	0.99	1	1791440	1151089	2
Cre04.g222700.t1.2	N/A	AMBIGUOUS	R.GEVVT@DS@EEEC.-	2	1412.42		1.77002	2	2	0.97	-0.0439433	0	0.98	1	3195230	3282035	2
Cre04.g225350.t1.1	N/A	AMBIGUOUS	R.ATS@MEPPMK.S	2	1070.43		1.21447	2	2	1.09	0.124328	0	0.99	2	991463	911358	2
Cre04.g225350.t1.1	N/A	AMBIGUOUS	R.TSS@LLETLLGR.K	2	1268.65		0.630594	1	1	1.14	0.189034	0	0.99	2	682144	599916	2
Cre04.g225350.t1.1	N/A	AMBIGUOUS	R.VDS@GLQGGGS@QGGTR.R	2	1534.59		2.5414	1	1	1.45	0.536053	0	0.99	2	761686	526654	2
Cre04.g225350.t1.1	N/A	AMBIGUOUS	R.VDS@GLQGGGSQGGTR.R	2	1454.62		0.618717	3	3	0.69	-0.535332	0	0.99	2	885823	1283179	2
Cre04.g225350.t1.1	N/A	AMBIGUOUS	R.VDS@GLQGGGSQGGTRR.Y	3	1610.72		0.496671	1	1	0.71	-0.494109	0	0.98	2	1551223	2176559	2
Cre04.g226200.t1.1	N/A	AMBIGUOUS	K.SST@PTS@TGGAGPGAGAGQR.S	2	1776.7		1.43347	1	1	2.06	1.04264	0	0.86	1	86738	42191	2
Cre04.g227350.t1.1	N/A	AMBIGUOUS	R.AAS@GPLPAVAAN#GTAAGDAAAPGGVPR.W	3	2367.14		4.98494	2	2	1.23	0.298658	0.353553	0.92	1	2026313	1366103	2
Cre04.g227550.t1.1	N/A	AMBIGUOUS	R.SGS@AAGSGAAGGGGGGGGGDGGSR.T	2	1799.7		3.00052	1	1	1.91	0.933573	0	0.73	1	101090	52890	2
Cre04.g229300.t1.1	N/A	AMBIGUOUS	R.EM*VDDLFQGGFGAGGTHNAVLSS@QEYLSQSR.A	3	3395.48		0.0883526	1	1	0.92	-0.120294	0	0.82	1	14858332	16217990	2
Cre04.g229300.t1.1	N/A	AMBIGUOUS	R.EMVDDLFQ#GGFGAGGTHNAVLSS@QEYLSQSR.A	3	3380.48		3.07649	1	1	0.85	-0.234465	0	0.74	1	40802418	48065512	2
Cre04.g229300.t1.1	N/A	AMBIGUOUS	R.EMVDDLFQGGFGAGGTHNAVLSS@QEYLSQSR.A	3	3379.5		2.01214	1	1	0.98	-0.0291463	0	0.85	1	45546687	46581595	2
Cre04.g229300.t1.1	N/A	AMBIGUOUS	R.GREMVDDLFQGGFGAGGTHN#AVLSS@QEYLSQSR.A	3	3594.62		4.60413	1	1	0.84	-0.251539	0	0.78	1	6129695	7336519	2
Cre04.g229300.t1.1	N/A	AMBIGUOUS	R.GREMVDDLFQGGFGAGGTHNAVLSS@QEYLSQSR.A	3	3592.64		6.65254	2	2	1.01	0.0143553	0.0282843	0.91	1	7364772	7180529	2
Cre04.g229300.t1.1	N/A	AMBIGUOUS	R.SIDAGVDAS@DDQQDITR.G	2	1884.79		2.49366	2	2	1.31	0.389567	0	0.84	1	7249542	5553131	2
Cre04.g229300.t1.1	N/A	AMBIGUOUS	R.SIDAGVDASDDQQDITR.G	2	1804.82		3.71229	1	1	0.22	-2.18442	0	0.9	1	135953	611543	2
Cre04.g229300.t1.1	N/A	AMBIGUOUS	R.WRS@IDAGVDASDDQQDITR.G	3	2226.97		2.33502	3	3	2.44333	1.28885	0.79097	0.87	1	9003609	3106472	2
Cre04.g229948.t1.1	N/A	AMBIGUOUS	K.GQQQQQQQQQEEK.E	2	1613.75		4.15183	1	1	1	0	0	0.55	1	110104	109698	2
Cre04.g230144.t1.1	N/A	AMBIGUOUS	K.HGHVASASGQQQQQQAAGSGPAS@PQAK.R	4	2692.22		1.74577	2	2	9.435	3.23802	1.1243	0.99	1	571499	66181	2
Cre04.g231124.t1.1	N/A	AMBIGUOUS	R.GDGYGGS@QGDGEGQGGKPR.G	2	1857.74		0.376803	4	4	0.6175	-0.695489	0.005	0.99	1	1554547	2494533	2
Cre04.g231124.t1.1	N/A	AMBIGUOUS	R.RGDGYGGS@QGDGEGQGGKPR.G	3	2013.84		0.943473	3	3	0.64	-0.643856	0	0.95	1	6112406	9620800	2
Cre05.g232300.t1.1	N/A	AMBIGUOUS	K.GSPGGTGAAAS@PR.S	2	1164.5		1.11636	1	1	1.34	0.422233	0	0.94	1	244523	182146	2
Cre05.g232750.t1.2	N/A	AMBIGUOUS	K.T@PQGDM*NAPPEVAGTSAGDDK.A	2	2152.87		1.67219	2	2	1.3	0.378512	0	0.88	1	175739	134957	2
Cre05.g232950.t1.2	N/A	AMBIGUOUS	R.ERS@EEPDGDGGGEGDGGAGGPQAR.R	3	2335.91		1.7124	1	1	0.97	-0.0439433	0	0.99	1	2929695	3006033	2
Cre05.g232950.t1.2	N/A	AMBIGUOUS	R.RRGES@EEPEAEQ#PVLEGDVPADEMQR.R	3	3034.33		5.35567	1	1	1.01	0.0143553	0	0.9	1	635568	631197	2
Cre05.g233550.t1.1	N/A	AMBIGUOUS	R.APLEHGGEGLTAGGGALS@GEGDGEGGGSGSGPGAGGPSEADK.A	3	3643.55		2.45581	1	1	0.98	-0.0291463	0	0.9	1	141671	144495	2
Cre05.g234200.t1.2	N/A	AMBIGUOUS	R.GSSGPPGATVASALAAPTS@PAVYR.S	2	2265.11		4.56934	1	1	1.03	0.0426443	0	0.94	1	443986	429443	2
Cre05.g234200.t1.2	N/A	AMBIGUOUS	R.LANAS@AAPASR.R	2	1107.52		1.26409	1	1	27.7	4.79181	0	0.95	1	118670	4284	2
Cre05.g234200.t1.2	N/A	AMBIGUOUS	R.LTAAYASNTGVPGS@PLRPDR.E	3	2122.03		2.82748	1	1	1.35	0.432959	0	0.94	1	370637	273720	2
Cre05.g234200.t1.2	N/A	AMBIGUOUS	R.RHS@M*PNTEEAMAAADAAAR.A	3	2095.88		2.88581	1	1	3.23	1.69153	0	0.95	1	228485	70739	2
Cre05.g234200.t1.2	N/A	AMBIGUOUS	R.RHSMPNT@EEAMAAADAAAR.A	3	2078.88		2.21274	2	2	0.84	-0.251539	0	0.76	1	608543	721755	2
Cre05.g234200.t1.2	N/A	AMBIGUOUS	R.SPGS@FTGR.A	2	887.362		0.112694	1	1	1.49	0.575312	0	0.98	1	675401	453055	2
Cre05.g234200.t1.2	N/A	AMBIGUOUS	R.SPGS@ITHAGMPGGVLVR.T	3	1714.84		3.09068	2	2	2.64	1.40054	0	0.93	1	359076	135823	2
Cre05.g234700.t1.1	N/A	AMBIGUOUS	K.QEAVQPTS@PSK.S	2	1250.56		1.27942	1	1	2.79	1.48027	0	0.99	1	1540828	551559	2
Cre05.g234700.t1.1	N/A	AMBIGUOUS	K.QEAVQPTSPS@K.S	2	1250.56		1.1195	2	2	2.79	1.48027	0	0.99	1	1540828	551559	2
Cre05.g234700.t1.1	N/A	AMBIGUOUS	K.S@QSQSLAFDDR.S	2	1332.55		2.25134	1	1	1.1	0.137504	0	0.93	1	255183	231702	2
Cre05.g234700.t1.1	N/A	AMBIGUOUS	R.GWST@GNTLYTPSGVPIQRPGVR.S	3	2422.19		0.701845	2	2	2.36	1.23879	0	0.94	1	550932	233172	2
Cre05.g234850.t1.1	N/A	AMBIGUOUS	R.VPS@SSSSAVPR.V	2	1152.53		3.47064	1	1	0.33	-1.59946	0	0.98	1	331190	1000257	2
Cre05.g236050.t1.1	N/A	AMBIGUOUS	R.SAS@IVAGR.G	2	839.401		2.97832	1	1	1.21	0.275007	0	0.92	1	97967	80707	2
Cre05.g238900.t1.1	N/A	AMBIGUOUS	K.AAAGVS@EEEDEPDIALFAR.E	2	2068.91		3.19009	1	1	0.57	-0.810966	0	0.79	1	1508475	2663801	2
Cre05.g240850.t1.2	N/A	AMBIGUOUS	K.VN#SNFGNSAVTS@SIEEEVEK.L	2	2219.97		8.28846	1	1	0.32	-1.64386	0	0.95	1	227950	705527	2
Cre05.g241350.t1.1	N/A	AMBIGUOUS	R.SGVS@TVGSGVR.S	2	1084.5		0.829876	2	2	11.43	3.51475	0	0.98	1	311134	27216	2
Cre05.g241637.t1.1	N/A	AMBIGUOUS	R.TLS@PTGYEAGK.H	2	1202.53		2.07895	1	1	0.86	-0.217591	0	0.98	1	1224505	1416880	2
Cre05.g242000.t1.2	N/A	AMBIGUOUS	R.FQ#DKPQDT@IDDTAELTDALR.T	2	2372.07		9.99136	1	1	0.7	-0.514573	0	0.9	1	407580	582821	2
Cre05.g242000.t1.2	N/A	AMBIGUOUS	R.FQDKPQDT@IDDTAELTDALR.T	3	2371.06		-1.3496	11	11	0.815455	-0.294324	0.0121356	0.9	1	18527463	22708529	2
Cre05.g242300.t1.2	N/A	AMBIGUOUS	K.VADS@GAADADDA.-	2	1156.4		2.07541	1	1	3.64	1.86394	0	0.98	1	611055	167770	2
Cre05.g242858.t1.1	N/A	AMBIGUOUS	K.QVTTGS@PAGVAADGGR.I	2	1522.69		0.459714	1	1	1.07	0.0976108	0	0.97	1	123394	115465	2
Cre05.g242858.t1.1	N/A	AMBIGUOUS	R.EAS@SDDVAVQAPSR.S	2	1510.64		1.58873	2	2	0.85	-0.234465	0	0.97	1	1501386	1762655	2
Cre05.g242858.t1.1	N/A	AMBIGUOUS	R.EASS@DDVAVQAPSR.S	2	1510.64		1.72113	1	1	0.85	-0.234465	0	0.97	1	1501386	1762655	2
Cre05.g242858.t1.1	N/A	AMBIGUOUS	R.SSVAAS@PLGGEQAAGR.R	2	1536.71		2.73313	1	1	7.24	2.85599	0	0.98	1	205832	28434	2
Cre05.g244900.t1.1	N/A	AMBIGUOUS	K.ATSS@QDVPASDDGPGGSPTALKPALQGS.-	2	2690.23		6.76526	1	1	0.77	-0.37707	0	0.98	1	328882	426131	2
Cre05.g245550.t1.1	N/A	AMBIGUOUS	R.GGRPGALTSMTSS@VGAQK.A	3	1783.84		2.35448	2	2	1.22	0.286881	0	0.96	1	385474	314774	2
Cre05.g246800.t1.2	N/A	AMBIGUOUS	K.QIDWTQGENNNYR.K	2	1636.73		-1.28305	1	1	0.75	-0.415037	0	0.82	1	274242	367699	2
Cre05.g246950.t1.1	N/A	AMBIGUOUS	R.RGEEPAAAAS@SPSGAMASPS@LR.R	3	2258.95		0.486953	1	1	11.46	3.51854	0	0.93	1	3090363	269718	2
Cre05.g246950.t1.1	N/A	AMBIGUOUS	R.RGEEPAAAASS@PSGAM*ASPS@LR.R	3	2274.94		1.09893	4	4	10.61	3.40735	0	0.93	1	2840598	267849	2
Cre05.g246950.t1.1	N/A	AMBIGUOUS	R.RGEEPAAAASS@PSGAMASPS@LR.R	3	2258.95		1.46086	3	3	11.46	3.51854	0	0.93	1	3090363	269718	2
Cre05.g246950.t1.1	N/A	AMBIGUOUS	R.RGEEPAAAASS@PSGAMASPSLR.R	3	2178.99		2.34054	1	1	0.9	-0.152003	0	0.86	1	2142123	2381088	2
Cre05.g246950.t1.1	N/A	AMBIGUOUS	R.RGEEPAAAASSPS@GAM*ASPSLR.R	3	2194.98		1.09341	2	2	0.94	-0.0892673	0	0.95	1	1696195	1810959	2
Cre05.g246950.t1.1	N/A	AMBIGUOUS	R.RGEEPAAAASSPS@GAMASPSLR.R	3	2178.99		2.34054	1	1	0.9	-0.152003	0	0.86	1	2142123	2381088	2
Cre05.g247450.t1.2	N/A	AMBIGUOUS	K.VSVAPEGTAST@SD.-	2	1299.53		-0.153902	2	2	1.31	0.389567	0	0.99	1	1817900	1386126	2
Cre05.g247950.t1.2	N/A	AMBIGUOUS	K.YVS@ISDPK.Y	2	987.44		1.11399	1	1	0.51	-0.971431	0	0.99	1	537882	1053741	2
Cre06.g248850.t1.1	N/A	AMBIGUOUS	R.QQPAGDKS@PEEADAAALALVDDEDEEARIER.E	4	3417.54		3.7454	1	1	0.76	-0.395929	0	0.77	1	610870	798695	2
Cre06.g249750.t1.1	N/A	AMBIGUOUS	R.AGLPTAS@PTK.S	2	1021.49		0.881064	2	2	7.08	2.82375	0	0.98	1	565438	79851	2
Cre06.g250100.t1.2	N/A	AMBIGUOUS	R.RM*S@EVGSESTQVPYR.V	3	1820.79		1.97717	2	2	1.92	0.941106	0.155563	0.97	1	6317000	3105832	2
Cre06.g250100.t1.2	N/A	AMBIGUOUS	R.RM*SEVGS@ESTQVPYR.V	3	1820.79		1.81241	1	1	2.03	1.02148	0	0.96	1	6317000	3105832	2
Cre06.g250100.t1.2	N/A	AMBIGUOUS	R.RMS@EVGSESTQ#VPYR.V	2	1805.78		1.88285	1	1	1.76	0.815575	0	0.92	1	232970	132554	2
Cre06.g250100.t1.2	N/A	AMBIGUOUS	R.RMS@EVGSESTQVPYR.V	2	1804.79		0.332449	4	4	2.07	1.04963	0.04	0.99	1	5374512	2567318	2
Cre06.g250200.t1.2	N/A	AMBIGUOUS	K.ICDQVSDAVLDACLEQDPDSK.V	3	2377.06		3.57586	2	2	0.9	-0.152003	0	0.91	1	1090162	1217648	2
Cre06.g250200.t1.2	N/A	AMBIGUOUS	K.VLVHIEEQ#SPDIGQGVHGM*GT@K.A	3	2427.14		7.25139	1	1	0.19	-2.39593	0	0.81	1	34648881	183346270	2
Cre06.g250200.t1.2	N/A	AMBIGUOUS	K.VLVHIEEQ#SPDIGQGVHGMGT@K.A	3	2411.14		6.84327	2	2	0.19	-2.39593	0	0.75	1	37148802	197752997	2
Cre06.g250200.t1.2	N/A	AMBIGUOUS	K.VLVHIEEQSPDIGQ#GVHGM*GT@K.A	3	2427.14		5.76815	2	2	0.19	-2.39593	0	0.87	1	31997338	169242189	2
Cre06.g250200.t1.2	N/A	AMBIGUOUS	K.VLVHIEEQSPDIGQ#GVHGMGT@K.A	3	2411.15		7.83866	1	1	0.19	-2.39593	0	0.76	1	35948293	191673561	2
Cre06.g250200.t1.2	N/A	AMBIGUOUS	K.VLVHIEEQSPDIGQGVHGM*GT@K.A	4	2426.14		2.3082	8	8	0.25	-2	0	0.94	1	15332683	62526376	2
Cre06.g250200.t1.2	N/A	AMBIGUOUS	K.VLVHIEEQSPDIGQGVHGMGT@K.A	3	2410.15		1.9086	12	12	0.256667	-1.96203	0.00492366	0.75	1	46496874	182139283	2
Cre06.g250450.t1.2	N/A	AMBIGUOUS	K.AEGAEGVAAAGS@EVK.M	2	1424.63		4.91357	1	1	0.5	-1	0	0.98	1	192441	386424	2
Cre06.g250800.t1.1	N/A	AMBIGUOUS	R.AAS@MVQELIGGEHANTSQVVQR.V	3	2404.13		-0.998283	1	1	1.03	0.0426443	0	0.97	2	612637	594302	2
Cre06.g250950.t1.2	N/A	AMBIGUOUS	K.IAAWNTERDGS@AGGGGGGGW.-	2	1954.81		1.43237	1	1	0.57	-0.810966	0	0.83	1	514658	898862	2
Cre06.g250950.t1.2	N/A	AMBIGUOUS	R.DGS@AGGGGGGGW.-	2	1013.33		1.08553	1	1	0.58	-0.785875	0	0.8	1	125147	214026	2
Cre06.g251200.t1.2	N/A	AMBIGUOUS	K.GGFGLDSGFGGGGGS@PR.G	2	1560.65		1.92228	3	3	1.48	0.565597	2.10734e-08	0.97	1	1228950	831296	2
Cre06.g251650.t1.1	N/A	AMBIGUOUS	R.M*GGSASPGGPM*SS@PR.A	2	1486.57		2.6235	1	1	6.17	2.62527	0	0.89	1	174762	28304	2
Cre06.g251650.t1.1	N/A	AMBIGUOUS	R.M*GGSASPGGPMSS@PR.A	2	1470.57		0.544006	1	1	3.36	1.74846	0	0.97	1	296576	88213	2
Cre06.g252100.t1.2	N/A	AMBIGUOUS	R.DLASAVCGHHQQPQQQPQ#QQQEGQAGADGAVASFR.L	4	3730.74		8.77963	1	1	0.73	-0.454032	0	0.77	1	500857	686367	2
Cre06.g253250.t1.1	N/A	AMBIGUOUS	R.EAEADAEGADDDS@DEDS@DENK.G	2	2385.73		1.25748	1	1	0.95	-0.0740006	0	0.95	1	105221	110190	2
Cre06.g254650.t1.2	N/A	AMBIGUOUS	K.RGGAEGGS@DDDEAGGGVVR.K	3	1840.75		2.57938	1	1	1.32	0.400538	0	0.79	1	376360	284347	2
Cre06.g254650.t1.2	N/A	AMBIGUOUS	R.GGAEGGS@DDDEAGGGVVR.K	2	1683.64		-0.475159	1	1	0.94	-0.0892673	0	0.95	1	106437	112975	2
Cre06.g255450.t1.1	N/A	AMBIGUOUS	R.ELGMPLLHPLLPTGSSTGGGALS@PTK.G	3	2610.32		1.26421	1	1	1.23	0.298658	0	0.35	1	1392104	1134343	2
Cre06.g257500.t1.2	N/A	AMBIGUOUS	R.DNLTLWTSEMQDDDK.N	2	1810.79		1.68275	1	1	1.27	0.344828	0	0.88	1	301196	236813	2
Cre06.g258733.t2.1	N/A	AMBIGUOUS	R.ATAS@GGAALASVEN#GSSAPSAGK.D	2	2040.91		2.05791	2	2	1.31	0.389567	0	0.99	2	18096080	13819038	2
Cre06.g258733.t2.1	N/A	AMBIGUOUS	R.ATASGGAALAS@VEN#GSSAPSAGK.D	3	2040.91		0	9	9	1.01667	0.0238467	0.539236	0.99	2	2189227	1828864	2
Cre06.g258733.t2.1	N/A	AMBIGUOUS	R.ATASGGAALAS@VENGSSAPSAGK.D	2	2039.93		1.51966	3	3	1.32333	0.404177	0.0057735	0.97	2	5658349	4258372	2
Cre06.g258733.t2.1	N/A	AMBIGUOUS	R.IFDTTLRDGEQS@PGATLTSK.E	3	2217.05		2.95364	1	1	0.79	-0.340075	0	0.94	2	525920	665692	2
Cre06.g258800.t1.1	N/A	AMBIGUOUS	K.DGSGQPYPTSEQNK.W	2	1506.67		0.597345	3	3	0.96	-0.0588937	0	0.98	1	1455533	1517449	2
Cre06.g258900.t1.2	N/A	AMBIGUOUS	K.AAGGEEHT@GITDDEADDEGEPDYDVASR.M	3	3000.15		1.66658	1	1	0.95	-0.0740006	0	0.83	1	3331427	3505628	2
Cre06.g258900.t1.2	N/A	AMBIGUOUS	K.AAGGEEHTGIT@DDEADDEGEPDYDVASR.M	3	3000.16		1.96657	3	3	0.95	-0.0740006	1.49012e-08	0.83	1	3331427	3505628	2
Cre06.g259100.t1.1	N/A	AMBIGUOUS	K.AVLQS@QVEELK.E	2	1322.66		2.49498	1	1	1.46	0.545968	0	0.98	1	441786	302599	2
Cre06.g259100.t1.1	N/A	AMBIGUOUS	R.VAEAESLLQAAEDAERATS@PGR.A	3	2350.09		1.70206	1	1	0.89	-0.168123	0	0.92	1	3244172	3653245	2
Cre06.g259600.t1.1	N/A	AMBIGUOUS	R.GGGADVIPGS@PAAGSSK.S	2	1506.68		2.78759	1	1	1.99	0.992768	0	1	1	773059	388166	2
Cre06.g259600.t1.1	N/A	AMBIGUOUS	R.TGS@SDANSAASGTSAFFK.E	2	1784.74		2.07314	2	2	1.52	0.604071	0	0.98	1	624193	409702	2
Cre06.g259900.t1.2	N/A	AMBIGUOUS	R.M*NAMNNASDNAK.E	2	1295.53		1.62096	1	1	0.05	-4.32193	0	0.99	1	65866	1380761	2
Cre06.g261000.t1.2	N/A	AMBIGUOUS	K.VGLN#S@IEDPVVK.Q	2	1349.66		0.592744	1	1	1.09	0.124328	0	0.88	1	502170	459502	2
Cre06.g261000.t1.2	N/A	AMBIGUOUS	K.VGLNS@IEDPVVK.Q	2	1348.67		2.44685	4	4	1.05	0.0703893	0	0.98	1	17635784	16870194	2
Cre06.g261450.t1.2	N/A	AMBIGUOUS	K.AKEEEEEDEPEADDDGDDDDEDDDGDDDE.-	2	3271.05		1.34514	9	9	0.936667	-0.0943924	0.01	0.99	1	817748	863656	2
Cre06.g261450.t1.2	N/A	AMBIGUOUS	K.KAKEEEEEDEPEADDDGDDDDEDDDGDDDE.-	3	3399.14		1.26503	3	3	0.91	-0.136062	0	0.94	1	1411708	1557034	2
Cre06.g261750.t1.2	N/A	AMBIGUOUS	R.SGN#GGGGSS@DTELSEANRPR.T	3	2028.83		-0.865262	1	1	1.86	0.895303	0	0.88	1	583677	314417	2
Cre06.g261750.t1.2	N/A	AMBIGUOUS	R.SVS@PQPDVAK.T	2	1106.51		0.813369	3	3	0.8	-0.321928	0	0.97	1	3375727	4208760	2
Cre06.g261750.t1.2	N/A	AMBIGUOUS	R.SVS@PSFPR.A	2	955.425		0.837324	3	3	1.35	0.432959	0	0.98	1	1490518	1104783	2
Cre06.g261800.t1.2	N/A	AMBIGUOUS	K.S@M*EELSNPAYSAAK.A	2	1592.65		1.25577	3	3	1.16667	0.222392	0.178979	0.97	1	1586288	1245561	2
Cre06.g261800.t1.2	N/A	AMBIGUOUS	K.S@MEELSNPAYSAAK.A	2	1576.66		1.96619	2	2	0.76	-0.395929	0	0.88	1	2817994	3697481	2
Cre06.g262850.t1.2	N/A	AMBIGUOUS	R.SS@GDDEAAPEAATEK.L	2	1556.6		1.86304	3	3	1.57	0.650765	2.98023e-08	0.96	1	1674796	1068052	2
Cre06.g263250.t1.1	N/A	AMBIGUOUS	K.AAAT@GAAAAAGSQLASAQEAGK.A	2	1952.91		0.0744912	1	1	2.86	1.51602	0	0.93	1	166423	58160	2
Cre06.g263250.t1.1	N/A	AMBIGUOUS	K.AAATGAAAAAGS@QLASAQEAGK.A	3	1951.91		0.870943	4	4	1.1675	0.223423	0.328367	0.99	1	1181046	1075004	2
Cre06.g263250.t1.1	N/A	AMBIGUOUS	K.AAVADATGAAS@SAAADAR.A	2	1626.72		3.22652	1	1	1.07	0.0976108	0	0.95	1	552903	517731	2
Cre06.g263250.t1.1	N/A	AMBIGUOUS	K.AAVADATGAASS@AAADAR.A	2	1625.72		2.89104	1	1	1.07	0.0976108	0	0.95	1	552903	517731	2
Cre06.g263250.t1.1	N/A	AMBIGUOUS	K.AAVTDATGAAS@SAAADAR.A	2	1655.72		0.543569	1	1	1.84	0.879706	0	0.89	1	542161	294689	2
Cre06.g263250.t1.1	N/A	AMBIGUOUS	K.AAVTDATGAASS@AAADAR.A	2	1656.73		-0.334959	1	1	2.69	1.42761	0	0.94	1	263552	98013	2
Cre06.g263250.t1.1	N/A	AMBIGUOUS	K.APEAAAAPT@AGGAASPGEEEDGWTEAAGKR.R	3	2904.27		0.9641	1	1	0.79	-0.340075	0	0.99	1	562438	710364	2
Cre06.g263250.t1.1	N/A	AMBIGUOUS	K.APEAAAAPTAGGAAS@PGEEEDGWTEAAGK.R	3	2748.17		2.83826	2	2	0.79	-0.340075	0.254558	0.98	1	1638545	1688346	2
Cre06.g263250.t1.1	N/A	AMBIGUOUS	K.S@AQDGAAGAAATAR.G	2	1296.55		-0.771275	2	2	2.76	1.46467	0	0.97	1	165004	59723	2
Cre06.g263250.t1.1	N/A	AMBIGUOUS	R.AAS@PSTEAEAELAAVAR.E	3	1722.79		2.14768	3	3	0.603333	-0.728973	0.0288675	0.98	1	440638	779543	2
Cre06.g263250.t1.1	N/A	AMBIGUOUS	R.AASPST@EAEAELAAVAR.E	3	1722.79		1.33504	1	1	0.57	-0.810966	0	0.98	1	440638	779543	2
Cre06.g263250.t1.1	N/A	AMBIGUOUS	R.GAAESTASAAS@GALGTQTGTLQEQTK.A	3	2515.16		2.4253	1	1	1.36	0.443607	0	0.97	1	367491	270263	2
Cre06.g263250.t1.1	N/A	AMBIGUOUS	R.GGS@GGGDATGTSAALK.T	2	1385.59		0.793886	1	1	1.3	0.378512	0	0.88	1	385860	297052	2
Cre06.g263250.t1.1	N/A	AMBIGUOUS	R.S@LTGAATDASK.A	2	1100.48		1.81738	1	1	1.69	0.757023	0	0.98	1	216786	128575	2
Cre06.g263250.t1.1	N/A	AMBIGUOUS	R.SASNDRS@ADAAAAASR.D	3	1599.68		2.37549	2	2	1.14	0.189034	0	0.98	1	957143	842762	2
Cre06.g263250.t1.1	N/A	AMBIGUOUS	R.SFADVVAAAAAAAAAAT@GDRTSNSGAGSK.G	3	2645.22		2.83531	1	1	0.45	-1.152	0	0.65	1	345227	762400	2
Cre06.g263250.t1.1	N/A	AMBIGUOUS	R.T@S@SSGGTAGAALTAPSAPR.G	2	1818.77		2.52919	1	1	0.69	-0.535332	0	0.67	1	524143	757005	2
Cre06.g263250.t1.1	N/A	AMBIGUOUS	R.TS@SSGGTAGAALTAPSAPR.G	2	1738.8		1.78284	1	1	0.7	-0.514573	0	0.95	1	2332202	3322491	2
Cre06.g263250.t1.1	N/A	AMBIGUOUS	R.TSSS@GGT@AGAALTAPSAPR.G	2	1819.77		2.22426	1	1	0.69	-0.535332	0	0.67	1	524143	757005	2
Cre06.g263250.t1.1	N/A	AMBIGUOUS	R.TSSS@GGTAGAALTAPSAPR.G	2	1738.8		1.09271	1	1	0.7	-0.514573	0	0.95	1	2332202	3322491	2
Cre06.g264400.t1.1	N/A	AMBIGUOUS	K.GGGALGGGGGS@GGIER.L	2	1337.58		2.46714	1	1	1.16	0.214125	0	0.97	1	274801	236597	2
Cre06.g264400.t1.1	N/A	AMBIGUOUS	R.AAS@GGAGGLSER.Q	2	1111.47		0.989677	1	1	0.9	-0.152003	0	0.76	1	173973	192262	2
Cre06.g264400.t1.1	N/A	AMBIGUOUS	R.SS@SQGGGGGPPS@PGQVGR.E	2	1727.68		0.9261	1	1	1.07	0.0976108	0	0.98	1	197617	184955	2
Cre06.g264400.t1.1	N/A	AMBIGUOUS	R.SSS@QGGGGGPPS@PGQVGR.E	2	1728.68		-0.841941	1	1	1.07	0.0976108	0	0.98	1	197617	184955	2
Cre06.g268150.t1.1	N/A	AMBIGUOUS	R.AAAAAGS@DS@EGAGPSGR.G	2	1590.58		3.33212	1	1	0.41	-1.2863	0	0.99	1	1019986	2499162	2
Cre06.g269050.t1.2	N/A	AMBIGUOUS	K.ATEQPKGT@VSLGALFGGLPK.L	3	2050.07		3.80477	1	1	1.32	0.400538	0	1	1	372421	282689	2
Cre06.g269050.t1.2	N/A	AMBIGUOUS	K.GT@VSLGALFGGLPK.L	2	1395.73		1.00306	1	1	0.62	-0.68966	0	1	1	222951	358808	2
Cre06.g269050.t1.2	N/A	AMBIGUOUS	K.KGS@AQIFGFFGK.K	2	1365.66		0.585799	1	1	1.23	0.298658	0	0.99	1	7286722	5942747	2
Cre06.g269050.t1.2	N/A	AMBIGUOUS	K.LGVTGT@VQLGNK.K	2	1265.65		5.84682	4	4	0.86	-0.217591	0	0.84	1	1051097	1218802	2
Cre06.g269450.t1.2	N/A	AMBIGUOUS	R.NRGPGDGES@MQK.K	2	1354.54		1.55034	1	1	0.8	-0.321928	0	0.98	1	796620	996163	2
Cre06.g270700.t1.1	N/A	AMBIGUOUS	R.AAVGAATGGASGGAPAS@PR.T	2	1604.75		4.98524	1	1	0.52	-0.943416	0	0.92	1	258751	496495	2
Cre06.g270700.t1.1	N/A	AMBIGUOUS	R.AGS@GNAGLGSAPAGPPK.S	2	1487.69		0.672185	2	2	2.32	1.21412	0	0.97	1	283385	122220	2
Cre06.g270950.t1.2	N/A	AMBIGUOUS	K.AQQQQQQQQQQQVEDEAR.W	3	2197.02		2.27581	1	1	0.85	-0.234465	0	0.93	1	208836	245026	2
Cre06.g271150.t1.1	N/A	AMBIGUOUS	R.SSS@PQLGGR.Q	2	967.413		-7.23574	1	1	0.85	-0.234465	0	0.36	1	62935	73720	2
Cre06.g272050.t1.2	N/A	AMBIGUOUS	K.AVGLPSDADM*GNS@EVGHN#ALGSGQVVDQGAR.L	3	3104.39		8.85851	1	1	0.69	-0.535332	0	0.94	1	1855058	2703774	2
Cre06.g272050.t1.2	N/A	AMBIGUOUS	K.AVGLPSDADM*GNS@EVGHNALGSGQ#VVDQGAR.L	3	3105.39		9.06641	1	1	0.69	-0.535332	0	0.94	1	1855058	2703774	2
Cre06.g272050.t1.2	N/A	AMBIGUOUS	K.AVGLPSDADMGNS@EVGHNALGSGQVVDQGAR.L	3	3087.39		3.49811	1	1	0.88	-0.184425	0	0.94	1	3860762	4389662	2
Cre06.g272450.t1.1	N/A	AMBIGUOUS	R.AASS@YDGADGEPPPPSDAGR.M	2	1995.79		0.400843	1	1	1.22	0.286881	0	0.94	1	354479	291212	2
Cre06.g273050.t1.2	N/A	AMBIGUOUS	K.GVVFDPAGLSAAAAAAS@SDEDPGASSAFDALGPASVSVVR.D	4	3769.76		0.197784	1	1	0.62	-0.68966	0	0.74	1	1325451	2153898	2
Cre06.g273050.t1.2	N/A	AMBIGUOUS	K.KGVVFDPAGLSAAAAAASS@DEDPGASSAFDALGPASVSVVR.D	3	3897.86		-0.552907	2	2	1.08	0.111031	0.325269	0.72	1	4242044	3227845	2
Cre06.g273250.t1.2	N/A	AMBIGUOUS	R.NVAS@VSADKDQEPALVTR.E	3	1978.95		1.51596	1	1	2.35	1.23266	0	0.97	1	349792	148766	2
Cre06.g273250.t1.2	N/A	AMBIGUOUS	R.RNS@LSARPAANLPGLR.N	3	1771.93		2.14456	1	1	1.16	0.214125	0	0.98	1	1820239	1567975	2
Cre06.g273300.t1.2	N/A	AMBIGUOUS	-.M*AAAS@VGPSPVEER.M	2	1495.65		3.54362	1	1	2.25	1.16993	0	0.86	1	112568	50138	2
Cre06.g273413.t1.1	N/A	AMBIGUOUS	K.DKDEEDEEDEDAEAGGS@GS@GDEEGGQAAK.A	3	3085.04		-0.0972434	8	8	0.8925	-0.164076	0.00707107	0.93	1	2947745	3324884	2
Cre06.g273413.t1.1	N/A	AMBIGUOUS	K.DKDEEDEEDEDAEAGGSGS@GDEEGGQAAK.A	3	3006.09		4.70717	1	1	2.48	1.31034	0	0.94	1	233175	94005	2
Cre06.g273600.t1.2	N/A	AMBIGUOUS	K.S@GGAAAAAAPAPAAEAGGK.G	2	1574.72		2.41313	1	1	1.89	0.918386	0	0.99	1	501303	264750	2
Cre06.g274550.t1.1	N/A	AMBIGUOUS	R.LGGPGAEDGALPGRNS@TDAEAMADTDGQSSR.A	3	3082.3		0.0324433	1	1	1.04	0.0565835	0	0.95	1	776436	748545	2
Cre06.g274550.t1.1	N/A	AMBIGUOUS	R.S@HRPSAQEAAFASELAK.L	3	1879.88		3.80303	1	1	0.85	-0.234465	0	0.94	1	376893	444209	2
Cre06.g274550.t1.1	N/A	AMBIGUOUS	R.SHRPS@AQEAAFASELAK.L	3	1878.88		3.93854	1	1	0.85	-0.234465	0	0.94	1	376893	444209	2
Cre06.g275100.t1.2	N/A	AMBIGUOUS	K.AADS@DDDDDS@DDDDDS@DDEPPAK.K	2	2678.72		0.261319	6	6	0.9	-0.152003	1.3328e-08	0.93	1	21050249	23415315	2
Cre06.g275100.t1.2	N/A	AMBIGUOUS	K.AADS@DDDDDS@DDDDDS@DDEPPAKK.G	3	2806.82		2.24454	4	4	0.8825	-0.180332	0.0125831	0.92	1	12680638	14452658	2
Cre06.g275100.t1.2	N/A	AMBIGUOUS	K.AADS@DDDDDS@DDDDDSDDEPPAK.K	2	2598.75		0.53872	1	1	0.97	-0.0439433	0	0.97	1	373646	383529	2
Cre06.g275100.t1.2	N/A	AMBIGUOUS	K.AADS@DDDDDSDDDDDS@DDEPPAK.K	2	2598.75		0.65416	1	1	0.97	-0.0439433	0	0.97	1	373646	383529	2
Cre06.g275100.t1.2	N/A	AMBIGUOUS	K.AADSDDDDDS@DDDDDS@DDEPPAK.K	2	2598.75		0.53872	1	1	0.78	-0.358454	0	0.84	1	154889	197319	2
Cre06.g275100.t1.2	N/A	AMBIGUOUS	K.AADSDDDDDS@DDDDDSDDEPPAK.K	2	2518.79		0.198508	2	2	4.675	2.22497	0.388909	0.85	1	153595	31048	2
Cre06.g275100.t1.2	N/A	AMBIGUOUS	K.DDS@DDDEEDS@DDDDDDEDM*EEAKPAAAK.R	3	3277.01		0.640829	5	5	0.872	-0.1976	0.00447214	0.96	1	2581931	2961957	2
Cre06.g275100.t1.2	N/A	AMBIGUOUS	K.DDSDDDEEDSDDDDDDEDM*EEAKPAAAK.R	3	3117.08		1.34742	1	1	26.72	4.73985	0	0.94	1	209197	7829	2
Cre06.g275100.t1.2	N/A	AMBIGUOUS	K.KAADS@DDDDDS@DDDDDS@DDEPPAK.K	2	2806.81		-1.0332	8	8	0.88125	-0.182377	0.00353553	0.96	1	19657841	22459791	2
Cre06.g275100.t1.2	N/A	AMBIGUOUS	K.KAADS@DDDDDS@DDDDDS@DDEPPAKK.G	3	2934.91		-0.0340726	6	6	0.796667	-0.327952	0.0294392	0.95	1	8834296	10804605	2
Cre06.g275100.t1.2	N/A	AMBIGUOUS	K.KAADS@DDDDDSDDDDDS@DDEPPAK.K	2	2726.86		4.73074	1	1	0.9	-0.152003	0	0.98	1	328523	365906	2
Cre06.g275100.t1.2	N/A	AMBIGUOUS	K.KEES@S@DDDDDDDES@DDDDS@EEEAPK.K	2	3149.85		0.634952	14	14	0.85	-0.234465	2.02467e-08	0.86	1	12756398	15059848	2
Cre06.g275100.t1.2	N/A	AMBIGUOUS	K.KEES@S@DDS@DDDDDS@DDDS@DDEPPKK.A	2	3198.85		0.468918	2	2	0.85	-0.234465	0	0.99	1	2044152	2413719	2
Cre06.g275100.t1.2	N/A	AMBIGUOUS	K.KEESS@DDDDDDDES@DDDDS@EEEAPK.K	3	3069.89		4.33242	1	1	0.98	-0.0291463	0	0.85	1	466933	478522	2
Cre06.g275100.t1.2	N/A	AMBIGUOUS	K.KEESS@DDSDDDDDSDDDSDDEPPKK.A	3	2880		2.75979	1	1	6.53	2.70708	0	0.78	1	434053	66495	2
Cre06.g275100.t1.2	N/A	AMBIGUOUS	K.KEESSDDDDDDDESDDDDSEEEAPK.K	3	2830.98		1.00545	1	1	8.33	3.05832	0	0.88	1	254741	30567	2
Cre06.g275450.t1.1	N/A	AMBIGUOUS	R.AAAPAAGAAGGSGS@SGK.L	2	1366.6		1.39032	1	1	0.67	-0.577767	0	0.89	1	260501	386407	2
Cre06.g278175.t1.1	N/A	AMBIGUOUS	R.GVT@GGSDEEEGDEEGDEEDEDEGAR.T	2	2690.93		2.78715	2	2	0.87	-0.200913	0	0.99	1	706028	810491	2
Cre06.g278175.t1.1	N/A	AMBIGUOUS	R.GVTGGS@DEEEGDEEGDEEDEDEGAR.T	2	2690.92		0.520269	1	1	0.87	-0.200913	0	0.99	1	706028	810491	2
Cre06.g278178.t1.1	N/A	AMBIGUOUS	K.ALAGSKPSTKPAADAM*ES@D.-	3	1941.85		3.81081	1	1	0.93	-0.104697	0	0.78	1	1439855	1551496	2
Cre06.g278195.t1.1	N/A	AMBIGUOUS	K.IAQLNAS@IDEVAAQLK.V	2	1762.9		2.72279	1	1	1.18	0.238787	0	0.99	1	1198869	1018320	2
Cre06.g278210.t1.1	N/A	AMBIGUOUS	R.HLYGGLIM*SAS@HNPGGPENDFGIK.F	3	2606.17		0.882521	1	1	1.05	0.0703893	0	0.96	1	2759283	2622912	2
Cre06.g278210.t1.1	N/A	AMBIGUOUS	R.HLYGGLIMSAS@HNPGGPENDFGIK.F	4	2590.18		2.5867	1	1	1.2	0.263034	0	1	1	1266356	1058965	2
Cre06.g278221.t1.1	N/A	AMBIGUOUS	R.GS@YHNLAALVEGGLGQ#EVQPSPLSGLGRPLATSR.L	3	3511.78		6.32163	1	1	0.46	-1.12029	0	0.45	1	662341	1450250	2
Cre06.g278221.t1.1	N/A	AMBIGUOUS	R.GS@YHNLAALVEGGLGQEVQ#PSPLSGLGRPLATSR.L	4	3513.79		8.11298	1	1	1.09	0.124328	0	0.9	1	1066862	978364	2
Cre06.g278221.t1.1	N/A	AMBIGUOUS	R.GS@YHNLAALVEGGLGQEVQPSPLSGLGRPLATSR.L	4	3510.78		2.53506	1	1	1.36	0.443607	0	0.92	1	1237226	912092	2
Cre06.g278230.t1.1	N/A	AMBIGUOUS	R.KAS@LLGATPGVNSQLGR.G	3	1747.91		0.228845	1	1	0.75	-0.415037	0	0.78	2	94623	126895	2
Cre06.g278251.t1.1	N/A	AMBIGUOUS	K.GEAGGDGDDS@GGEGGSGGGAAAGR.K	2	1999.73		2.40033	1	1	1.01	0.0143553	0	0.86	1	119481	118035	2
Cre06.g278254.t1.1	N/A	AMBIGUOUS	R.VAS@GAEATTTAGEGAGPK.Q	2	1653.74		1.99549	1	1	1.54	0.62293	0	0.95	1	198873	129135	2
Cre06.g280050.t1.2	N/A	AMBIGUOUS	R.AQS@FDSGADLLK.E	2	1330.59		2.55526	2	2	2.43	1.28096	0	0.97	1	991518	408266	2
Cre06.g280050.t1.2	N/A	AMBIGUOUS	R.TAS@GQLPTVAAPAPPDAGAGAGK.V	2	2084.01		1.91938	2	2	0.68	-0.556393	0	0.98	1	821727	1204690	2
Cre06.g280500.t1.1	N/A	AMBIGUOUS	K.RPAS@PVDAGAGPSAAAGSGFNEPPAK.A	3	2458.14		2.72564	1	1	0.96	-0.0588937	0	0.93	2	616288	639764	2
Cre06.g280550.t1.1	N/A	AMBIGUOUS	R.SGS@AGPSFGPPRPPPR.G	3	1642.77		1.94793	1	1	1.21	0.275007	0	0.98	1	820957	676948	2
Cre06.g280800.t1.2	N/A	AMBIGUOUS	K.EQAEGAGPSTS@AGAGGSAAEFK.A	2	2058.87		5.68275	1	1	3.17	1.66448	0	0.94	1	96031	30257	2
Cre06.g280950.t1.2	N/A	AMBIGUOUS	K.RDDTVMSHSVFGSSPMAVQGSSGYDS@PR.V	3	3037.3		4.23063	1	1	0.74	-0.434403	0	0.8	1	709521	962575	2
Cre06.g280950.t1.2	N/A	AMBIGUOUS	K.RDDTVMSHSVFGSSPMAVQGSSGYDS@PRVHNNPIGNK.F	5	4009.81		4.46407	1	1	1.1	0.137504	0	0.76	1	1822505	1658274	2
Cre06.g280950.t1.2	N/A	AMBIGUOUS	R.DDTVMSHSVFGSSPMAVQGSSGY@DSPRVHNN#PIGNK.F	4	3854.7		6.30403	1	1	1.2	0.263034	0	0.94	1	1316222	1096262	2
Cre06.g280950.t1.2	N/A	AMBIGUOUS	R.FS@QVASAGSLAGLGLGR.S	3	1669.83		2.33557	1	1	0.51	-0.971431	0	0.97	1	437861	854082	2
Cre06.g280950.t1.2	N/A	AMBIGUOUS	R.FSQVAS@AGSLAGLGLGR.S	2	1669.83		3.95251	1	1	0.58	-0.785875	0	0.93	1	5197717	8920774	2
Cre06.g280950.t1.2	N/A	AMBIGUOUS	R.RDDS@WNSVTSAGAHHPLPSLGVAAK.T	4	2652.26		1.09341	1	1	0.57	-0.810966	0	0.87	1	4982432	8771726	2
Cre06.g280950.t1.2	N/A	AMBIGUOUS	R.S@AAATSAYQR.A	2	1104.47		0.724331	1	1	0.56	-0.836501	0	0.96	1	279882	497085	2
Cre06.g282800.t1.2	N/A	AMBIGUOUS	K.GS@TEEEQFHH.-	2	1279.46		0.547106	3	3	2.22	1.15056	0	0.98	1	2944062	1327841	2
Cre06.g282900.t1.2	N/A	AMBIGUOUS	R.SPS@STNNSFDR.V	2	1290.5		1.23983	2	2	0.69	-0.535332	0	0.98	1	1035167	1493162	2
Cre06.g282900.t1.2	N/A	AMBIGUOUS	R.SPSS@TNNSFDR.V	2	1290.5		1.00736	1	1	0.69	-0.535332	0	0.98	1	1035167	1493162	2
Cre06.g283150.t1.2	N/A	AMBIGUOUS	R.AAAPSSAAAAPAAASS@PATSASPAPR.A	3	2286.07		-0.83112	2	2	5.26	2.39506	1.37179	0.97	1	166355	38762	2
Cre06.g283500.t1.1	N/A	AMBIGUOUS	R.LSSDGAVADS@PGER.G	2	1439.6		1.66713	1	1	12.29	3.61941	0	0.97	1	183260	14911	2
Cre06.g283634.t1.1	N/A	AMBIGUOUS	K.EGS@EPPPAQEAAE.-	2	1390.54		0.215744	2	2	0.85	-0.234465	0	0.97	2	814829	960924	2
Cre06.g284000.t1.2	N/A	AMBIGUOUS	K.ATADS@DDEGESAKPASTSLGAAAAASGK.E	3	2615.13		0.458868	6	6	1.27167	0.346721	0.00408248	0.86	1	3097959	2447959	2
Cre06.g284000.t1.2	N/A	AMBIGUOUS	K.SVGGAPDS@PQ#LPGGGAAGPSPEWDDSPAR.Q	3	2813.23		7.34136	1	1	1.69	0.757023	0	0.96	1	1542621	911258	2
Cre06.g284000.t1.2	N/A	AMBIGUOUS	K.SVGGAPDS@PQLPGGGAAGPSPEWDDSPAR.Q	3	2811.23		1.56516	2	2	2.07	1.04963	0	0.97	1	1965342	949180	2
Cre06.g284000.t1.2	N/A	AMBIGUOUS	R.DYVVVSSESKPAAAGPSST@GGAGTPPASGTPAK.S	3	3081.46		4.0726	1	1	2.67	1.41684	0	0.94	1	359457	134774	2
Cre06.g284000.t1.2	N/A	AMBIGUOUS	R.DYVVVSSESKPAAAGPSSTGGAGTPPASGT@PAK.S	3	3082.45		0.873511	1	1	3.11	1.63691	0	0.71	1	579805	186595	2
Cre06.g284550.t1.2	N/A	AMBIGUOUS	R.RKT@VTATPEDAEAAAGGAEAEAEQPKPK.K	4	2902.38		0.206727	1	1	1.49	0.575312	0	0.95	1	703890	471100	2
Cre06.g286600.t1.1	N/A	AMBIGUOUS	R.RPS@ALGLATAPTAPGGLPPPR.Q	3	2076.1		2.69737	1	1	1.27	0.344828	0	0.98	1	661557	520568	2
Cre06.g286800.t1.2	N/A	AMBIGUOUS	R.ATTATTANTT@GSPPGSAK.K	2	1712.77		2.27701	1	1	4.78	2.25701	0	0.94	1	514571	107664	2
Cre06.g287250.t1.2	N/A	AMBIGUOUS	R.AAAAAAAAAAATAGGAGAGGPYGRDST@GGAPGAATAAGQLPLAR.E	4	3715.82		6.06908	1	1	1.63	0.704872	0	0.92	1	369435	226151	2
Cre06.g287250.t1.2	N/A	AMBIGUOUS	R.SAGS@TGGAPPLQLLQQQHTADASQAEDQRR.V	3	3197.47		-8.19392	1	1	27.31	4.77136	0	0.73	1	10128432	370931	2
Cre06.g287500.t1.1	N/A	AMBIGUOUS	R.GAQQQQEQQQQQ#PYGPGPAEPGSSAEASGSR.S	3	3184.45		8.62137	1	1	0.89	-0.168123	0	0.94	1	260249	293295	2
Cre06.g289150.t1.1	N/A	AMBIGUOUS	R.ADADPASSSSGGGGDN#GSGPGGVAGATSAAVSQASTSAPLSGGPQQQ#QAR.Q	3	4386.99		6.40617	1	1	0.61	-0.713119	0	0.74	1	131211	214959	2
Cre06.g290250.t1.1	N/A	AMBIGUOUS	R.GGS@GTWEVR.D	2	1027.42		0.389325	1	1	2.07	1.04963	0	0.76	1	110873	53433	2
Cre06.g291850.t1.2	N/A	AMBIGUOUS	K.DANS@GPSS@PGGSAVER.S	2	1646.61		1.88266	2	2	1.1	0.137504	0	0.97	3	718116	652558	2
Cre06.g291850.t1.2	N/A	AMBIGUOUS	K.DANSGPSS@PGGSAVER.S	2	1566.64		1.21279	3	3	2.25	1.16993	0	0.98	3	1643499	731258	2
Cre06.g291850.t1.2	N/A	AMBIGUOUS	R.SGGS@MTGNSGALK.G	2	1245.51		0.401441	2	2	1.61	0.687061	0	0.96	3	760144	471157	2
Cre06.g294700.t1.1	N/A	AMBIGUOUS	K.FTAALSGGTGERDDDAGEDDEEGVS@PATHAR.R	3	3213.32		-0.98203	1	1	0.16	-2.64386	0	0.78	1	162075	1018780	2
Cre06.g295150.t1.1	N/A	AMBIGUOUS	R.SAS@AGATADTAR.R	2	1157.48		2.33266	1	1	1.23	0.298658	0	0.84	1	188635	153100	2
Cre06.g296850.t1.2	N/A	AMBIGUOUS	R.S@ASGGNLAGEASAPDSR.A	2	1625.68		2.399	1	1	0.8	-0.321928	0	0.96	1	223312	278538	2
Cre06.g296850.t1.2	N/A	AMBIGUOUS	R.SAS@GGNLAGEASAPDSR.A	2	1625.68		2.27598	1	1	0.8	-0.321928	0	0.96	1	223312	278538	2
Cre06.g298600.t1.2	N/A	AMBIGUOUS	K.AAAS@PSNTTSGSGPDDLFEER.L	2	2187.91		4.06782	1	1	2.05	1.03562	0	0.94	1	546094	265743	2
Cre06.g298650.t1.2	N/A	AMBIGUOUS	K.CHACVGGT@SVR.E	3	1282.5		0	8	8	0.63875	-0.646677	0.0155265	0.94	1	4335842	6968524	2
Cre06.g298650.t1.2	N/A	AMBIGUOUS	K.CHACVGGTS@VR.E	3	1282.5		-0.467835	2	2	0.62	-0.68966	0	0.93	1	4335842	6968524	2
Cre06.g298650.t1.2	N/A	AMBIGUOUS	K.MQQFLGNNEDK.F	2	1322.6		2.11704	1	1	0.94	-0.0892673	0	0.92	1	326995	347602	2
Cre06.g300550.t1.2	N/A	AMBIGUOUS	K.VFES@EAGEPEAK.I	2	1371.57		-0.218728	4	4	0.91	-0.136062	0	0.98	1	14042867	15440755	2
Cre06.g300550.t1.2	N/A	AMBIGUOUS	R.DVDS@EEAR.E	2	999.364		1.00064	2	2	0.92	-0.120294	0	0.88	1	2132595	2313187	2
Cre06.g300550.t1.2	N/A	AMBIGUOUS	R.EGKPTMM*PDTPAAQQEGEES@EDFDDFYTAYRPR.D	4	3903.61		3.20217	2	2	0.935	-0.0969617	0.0353553	0.91	1	11089246	12190390	2
Cre06.g300550.t1.2	N/A	AMBIGUOUS	R.EGKPTMMPDTPAAQ#QEGEES@EDFDDFYTAYRPR.D	3	3888.61		4.47463	1	1	0.84	-0.251539	0	0.85	1	5907725	7044837	2
Cre06.g300550.t1.2	N/A	AMBIGUOUS	R.EGKPTMMPDTPAAQQ#EGEES@EDFDDFYTAYRPR.D	4	3890.62		6.01524	1	1	0.79	-0.340075	0	0.71	1	15783419	20096881	2
Cre06.g300550.t1.2	N/A	AMBIGUOUS	R.EGKPTMMPDTPAAQQEGEES@EDFDDFYTAYRPR.D	4	3887.61		2.34077	1	1	0.89	-0.168123	0	0.71	1	17825758	20128983	2
Cre06.g300550.t1.2	N/A	AMBIGUOUS	R.GTVAAEKT@EYEDEFM*PDPTVGAPVSAADAAK.A	3	3262.44		2.94259	1	1	0.9	-0.152003	0	0.95	1	5377709	5976254	2
Cre06.g300550.t1.2	N/A	AMBIGUOUS	R.GTVAAEKTEY@EDEFM*PDPTVGAPVSAADAAK.A	3	3263.45		2.55803	1	1	0.9	-0.152003	0	0.95	1	5377709	5976254	2
Cre06.g300550.t1.2	N/A	AMBIGUOUS	R.GTVAAEKTEY@EDEFMPDPTVGAPVSAADAAK.A	3	3246.47		8.19359	1	1	0.91	-0.136062	0	0.79	1	15727402	17374378	2
Cre06.g300850.t1.1	N/A	AMBIGUOUS	K.AEQDAAADAPGAAPAPAS@PGFRPVSAAAR.Q	3	2769.29		-3.24992	2	2	5.38	2.42761	0	0.97	1	491580	91422	2
Cre06.g301150.t1.1	N/A	AMBIGUOUS	R.GAEPAPQS@PVYSR.A	2	1437.64		3.54749	1	1	0.91	-0.136062	0	0.96	1	380462	416066	2
Cre06.g301350.t1.1	N/A	AMBIGUOUS	R.AATS@PPAGAAR.R	2	1048.48		0.763011	5	5	1.398	0.483364	0.0178885	0.96	8	1088718	784708	2
Cre06.g301350.t1.1	N/A	AMBIGUOUS	R.LALAPAS@PSEAR.G	2	1261.62		2.29864	2	2	1.4	0.485427	0	0.99	8	1569817	1122842	2
Cre06.g301850.t1.1	N/A	AMBIGUOUS	R.VDESGPSGLGAM*AS@FGR.G	2	1732.73		3.46276	1	1	0.97	-0.0439433	0	0.21	1	121424	124941	2
Cre06.g302850.t1.2	N/A	AMBIGUOUS	K.S@PLATPVEAPAQ#AASSPEAEVK.A	2	2230.07		9.01326	1	1	0.6	-0.736966	0	0.84	1	423561	706923	2
Cre06.g302900.t1.1	N/A	AMBIGUOUS	K.RYFGAAPPQPAGGAAAGVGGVGS@PGQASR.S	3	2690.29		3.08518	2	2	8.66	3.11437	0	0.95	1	383068	44258	2
Cre06.g303700.t1.2	N/A	AMBIGUOUS	K.AAPAAAAS@SSAAK.S	2	1152.53		2.08238	3	3	0.666667	-0.584963	0.0057735	0.65	1	352321	526824	2
Cre06.g303700.t1.2	N/A	AMBIGUOUS	K.AAPAAAASS@SAAK.S	2	1152.53		2.42945	1	1	0.67	-0.577767	0	0.56	1	352321	526824	2
Cre06.g303850.t1.1	N/A	AMBIGUOUS	R.GY@GRHSLSTPEGAAAAAADR.G	3	2036.92		4.36935	1	1	0.93	-0.104697	0	0.94	1	347053	373679	2
Cre06.g304850.t1.1	N/A	AMBIGUOUS	R.SS@PQ#YQIGLPVGAAAASAGAR.V	2	2052.99		7.38089	1	1	0.26	-1.94342	0	0.88	1	800064	3062070	2
Cre06.g304850.t1.1	N/A	AMBIGUOUS	R.SS@PQYQIGLPVGAAAASAGAR.V	3	2050.99		0.487569	1	1	1.54	0.62293	0	0.97	1	257499	167293	2
Cre06.g305900.t1.1	N/A	AMBIGUOUS	K.Q#AS@GSRNSSSGGPPADATGGQLLQER.Q	3	2608.18		7.89829	1	1	0.73	-0.454032	0	0.92	1	181302	249662	2
Cre06.g306950.t1.1	N/A	AMBIGUOUS	K.TGVSDGNLDSS@PPAPTR.K	2	1749.77		3.77194	2	2	0.42	-1.25154	0	0.87	1	399116	942656	2
Cre06.g307500.t1.1	N/A	AMBIGUOUS	R.DMSAPTM*DSPELANM*N.-	2	1755.69		-0.316068	1	1	4.17	2.06005	0	0.71	1	420782	100970	2
Cre06.g308450.t1.2	N/A	AMBIGUOUS	K.QGGSGKPGGAS@MDNFLPDDSTLGLVGESLVGGPATLNK.Y	3	3722.75		-2.22953	1	1	1.15	0.201634	0	0.57	1	2816341	2456393	2
Cre06.g309050.t1.2	N/A	AMBIGUOUS	K.LTGGGQGGAGGAQGPVGAGGAQGQQ#PGGAGAPQSQGQAGVPGRH.-	4	3748.82		6.68271	2	2	0.92	-0.120294	0	0.93	1	291502	317710	2
Cre06.g309050.t1.2	N/A	AMBIGUOUS	K.LTGGGQGGAGGAQGPVGAGGAQGQQPGGAGAPQSQGQAGVPGRH.-	3	3746.81		2.18853	1	1	0.67	-0.577767	0	0.79	1	92147	138096	2
Cre06.g309200.t1.2	N/A	AMBIGUOUS	K.GCDADVSS@PK.R	2	1114.41		0.358935	2	2	1.66	0.731183	0	0.82	1	629129	379892	2
Cre06.g310000.t1.2	N/A	AMBIGUOUS	R.NAS@GSGPALTGQAAER.E	2	1565.7		2.36317	2	2	1.3	0.378512	0	0.99	1	749879	575070	2
Cre06.g310100.t1.2	N/A	AMBIGUOUS	R.S@STGALVTGLTEK.L	2	1342.65		1.1172	2	2	5.16	2.36737	0	0.89	1	944958	183098	2
Cre06.g310100.t1.2	N/A	AMBIGUOUS	R.TLS@NPTGSS@SFK.L	2	1384.54		1.01117	1	1	1.32	0.400538	0	0.98	1	472916	358206	2
Cre06.g310100.t1.2	N/A	AMBIGUOUS	R.TLS@NPTGSSS@FK.L	2	1384.54		1.80566	1	1	1.32	0.400538	0	0.98	1	472916	358206	2
Cre06.g310100.t1.2	N/A	AMBIGUOUS	R.TLSNPTGSSS@FK.L	2	1304.57		1.37976	1	1	0.54	-0.888969	0	0.87	1	419794	773171	2
Cre06.g310750.t1.2	N/A	AMBIGUOUS	R.AAGSGALGMPGASS@TSGGGALPAASATR.K	2	2410.12		7.59304	1	1	0.83	-0.268817	0	0.66	1	174877	211800	2
Cre07.g312900.t1.1	N/A	AMBIGUOUS	R.S@GGGTAGEAGADQR.M	2	1312.51		0.457139	3	3	0.88	-0.184425	0	0.98	1	1295922	1476910	2
Cre07.g313250.t1.2	N/A	AMBIGUOUS	K.IDSFLTESS@DVLPEHIQK.E	3	2137.01		1.63781	1	1	1.09	0.124328	0	0.93	1	684084	628019	2
Cre07.g317150.t1.2	N/A	AMBIGUOUS	R.AGS@STNVATGAGAAGGLSR.Y	2	1683.77		2.91014	2	2	1.35	0.432959	0	0.93	1	271370	201426	2
Cre07.g317300.t1.1	N/A	AMBIGUOUS	R.SGGS@DGDGGGYLAAVR.A	2	1517.63		2.37213	1	1	1.14	0.189034	0	0.92	1	367221	322927	2
Cre07.g318450.t1.2	N/A	AMBIGUOUS	M.AGS@QSQASTLVAR.G	2	1354.63		2.1408	1	1	0.8	-0.321928	0	0.99	1	739742	922290	2
Cre07.g319150.t1.2	N/A	AMBIGUOUS	R.SAS@ISIGALGR.A	2	1110.55		1.26064	1	1	5.34	2.41684	0	0.93	1	118880	22279	2
Cre07.g319300.t1.1	N/A	AMBIGUOUS	R.AGS@AT@SSLDGGAAAAPARPSGPPPQ#VGAPLGTPK.R	3	3171.49		5.86479	1	1	0.98	-0.0291463	0	0.92	1	1832407	1867075	2
Cre07.g319300.t1.1	N/A	AMBIGUOUS	R.AGSAT@SS@LDGGAAAAPARPSGPPPQVGAPLGTPK.R	3	3170.5		3.65874	2	2	1.15	0.201634	0	0.9	1	2172452	1897331	2
Cre07.g319300.t1.1	N/A	AMBIGUOUS	R.AGSAT@SSLDGGAAAAPARPSGPPPQVGAPLGTPK.R	4	3091.53		3.28275	2	2	1.215	0.280956	0.26163	0.94	1	437538	425920	2
Cre07.g319300.t1.1	N/A	AMBIGUOUS	R.AGSATS@S@LDGGAAAAPARPSGPPPQ#VGAPLGTPK.R	3	3171.5		9.08096	1	1	0.98	-0.0291463	0	0.92	1	1832407	1867075	2
Cre07.g319300.t1.1	N/A	AMBIGUOUS	R.AGSATS@SLDGGAAAAPARPSGPPPQ#VGAPLGTPK.R	3	3092.54		8.91003	1	1	1.08	0.111031	0	0.92	1	8226252	7628583	2
Cre07.g319300.t1.1	N/A	AMBIGUOUS	R.AGSATSS@LDGGAAAAPARPSGPPPQVGAPLGTPK.R	3	3090.52		0.841282	3	3	1.32	0.400538	0	0.92	1	10117430	7662161	2
Cre07.g321000.t1.1	N/A	AMBIGUOUS	R.STS@SVALQTK.Q	2	1100.52		0.0908662	1	1	0.86	-0.217591	0	0.95	1	265578	307235	2
Cre07.g321400.t1.1	N/A	AMBIGUOUS	K.VPILLETIDDLGNNR.G	3	1680.91		1.30881	1	1	0.42	-1.25154	0	1	1	396059	937713	2
Cre07.g321550.t1.2	N/A	AMBIGUOUS	R.AAALTHQSTLPSPS@GGSSDHTR.A	3	2257.03		3.85464	1	1	1.59	0.669027	0	0.97	1	1243470	784447	2
Cre07.g324000.t1.2	N/A	AMBIGUOUS	R.LGGS@PTAAAK.R	2	951.451		0	1	1	1.34	0.422233	0	0.98	1	583935	436037	2
Cre07.g324000.t1.2	N/A	AMBIGUOUS	R.LGGSPT@AAAK.R	2	951.451		0.525513	2	2	1.34	0.422233	0	0.98	1	583935	436037	2
Cre07.g324450.t1.2	N/A	AMBIGUOUS	R.AAAAAAGS@DDEDGSGGAGGK.G	2	1713.66		1.63393	3	3	0.99	-0.0144996	1.49012e-08	0.69	1	505152	511077	2
Cre07.g324550.t1.1	N/A	AMBIGUOUS	R.VAALNVGPGGGS@PVSTVEDTGRVELTPQEAAK.V	3	3186.58		4.09516	1	1	1.06	0.0840643	0	0.96	1	422934	397243	2
Cre07.g325450.t1.1	N/A	AMBIGUOUS	R.FAPGT@HSPGGAATAAVSATPR.G	3	2002.94		3.64465	1	1	7.15	2.83794	0	0.96	1	983634	137623	2
Cre07.g325550.t1.1	N/A	AMBIGUOUS	R.QATGGSNTGGGQDAS@SGGR.G	2	1743.69		0.286748	2	2	1.16	0.214125	0.19799	0.3	1	625948	613191	2
Cre07.g325550.t1.1	N/A	AMBIGUOUS	R.SAM*S@TPAEVQAAPLDTR.A	2	1839.82		4.94615	1	1	0.99	-0.0144996	0	0.95	1	119278	120312	2
Cre07.g325550.t1.1	N/A	AMBIGUOUS	R.TTASSKPGEVIDTAN#GSGS@PR.T	3	2111.95		1.89399	1	1	1.78	0.831877	0	0.94	1	638709	359705	2
Cre07.g325716.t1.1	N/A	AMBIGUOUS	K.AAAAAAAGGS@PAPGNAK.K	2	1431.66		1.11758	1	1	8.05	3.00899	0	0.95	1	126776	15739	2
Cre07.g325716.t1.1	N/A	AMBIGUOUS	K.AAAAAASPAS@KK.D	2	1122.55		1.87074	1	1	15.21	3.92695	0	0.38	1	298735	19645	2
Cre07.g325716.t1.1	N/A	AMBIGUOUS	K.TKPEPADPAS@DQDNEADAASRPAR.K	3	2588.13		2.08646	2	2	1.95	0.963474	0	0.96	1	1524957	781548	2
Cre07.g325718.t1.1	N/A	AMBIGUOUS	R.APS@SSNINSELR.S	2	1353.59		-5.24527	1	1	0.75	-0.415037	0	0.97	4	419656	562233	2
Cre07.g325736.t1.1	N/A	AMBIGUOUS	K.VAVAPPSRPGS@GK.V	2	1301.66		1.38285	2	2	0.96	-0.0588937	0	0.96	1	14358157	14907466	2
Cre07.g325736.t1.1	N/A	AMBIGUOUS	K.VAVAPS@RQGS@TK.V	2	1359.6		0.735509	2	2	1.83	0.871844	0	0.98	1	4168863	2283222	2
Cre07.g325736.t1.1	N/A	AMBIGUOUS	K.VAVAPSRQGS@T@K.V	3	1359.6		1.10326	1	1	1.99	0.992768	0	0.96	1	537342	270516	2
Cre07.g325736.t1.1	N/A	AMBIGUOUS	R.KLESAAT@VAER.Q	2	1253.61		2.07401	2	2	1.12	0.163499	0	0.98	1	1689080	1501674	2
Cre07.g325741.t1.1	N/A	AMBIGUOUS	K.AKAEDEAASETNS@K.F	2	1529.63		-0.457626	2	2	1.27	0.344828	0	0.99	1	913262	719790	2
Cre07.g325754.t1.1	N/A	AMBIGUOUS	R.TLTS@GGLAN#GEGAGGGGR.L	2	1611.7		2.41981	1	1	1.69	0.757023	0	0.87	1	170045	100581	2
Cre07.g326010.t1.2	N/A	AMBIGUOUS	R.SAAGGLEAGSSQRPAAAAVPAS@PLR.G	3	2372.18		0.567399	1	1	0.69	-0.535332	0	0.5	1	142438	207177	2
Cre07.g326150.t1.1	N/A	AMBIGUOUS	R.S@PSATSSGLPAAAEEEAAR.Q	2	1880.83		2.55207	1	1	0.49	-1.02915	0	0.9	1	207472	420892	2
Cre07.g326450.t1.1	N/A	AMBIGUOUS	R.QFAGEPVDSGALPADGDS@PRLDE.-	2	2423.06		5.46869	1	1	1.23	0.298658	0	0.84	1	290917	235998	2
Cre07.g326450.t1.1	N/A	AMBIGUOUS	R.SPAQALPAQ#HS@DSPGFASAALGTR.S	3	2419.13		4.21611	1	1	0.91	-0.136062	0	0.92	1	1359472	1485881	2
Cre07.g326450.t1.1	N/A	AMBIGUOUS	R.SPAQALPAQHS@DSPGFASAALGTR.S	3	2416.13		3.80775	2	2	1.95	0.963474	0	0.98	1	1801506	922976	2
Cre07.g327100.t1.2	N/A	AMBIGUOUS	R.QQQQEQGQQGQQGQGQEGQQGQ.-	3	2411.06		1.45165	2	2	0.96	-0.0588937	0	0.83	1	699842	726075	2
Cre07.g327100.t1.2	N/A	AMBIGUOUS	R.QQQQGQQQQEGQQQ#EQGEQGQGQGQR.Q	3	2955.32		4.06014	1	1	0.61	-0.713119	0	0.96	1	434415	717012	2
Cre07.g327100.t1.2	N/A	AMBIGUOUS	R.QQQQGQQQQEGQQQEQGEQGQGQGQR.Q	3	2952.31		-1.38874	1	1	0.81	-0.304006	0	0.96	1	579892	717012	2
Cre07.g328900.t1.2	N/A	AMBIGUOUS	R.NNNEALKQS@TR.A	2	1353.61		1.62528	1	1	0.67	-0.577767	0	0.99	1	1362672	2030006	2
Cre07.g328950.t1.1	N/A	AMBIGUOUS	K.VGDGS@PGTATS@PR.Q	2	1360.52		2.42555	1	1	2.52	1.33342	0	0.96	1	194220	77010	2
Cre07.g335150.t1.1	N/A	AMBIGUOUS	R.RRS@GDGMGVAEEQR.L	3	1627.71		0.950021	1	1	0.61	-0.713119	0	0.86	1	85550	139448	2
Cre07.g335150.t1.1	N/A	AMBIGUOUS	R.S@GDGMGVAEEQR.L	2	1314.5		4.1841	1	1	0.98	-0.0291463	0	0.95	1	185052	187936	2
Cre07.g336750.t1.1	N/A	AMBIGUOUS	R.SFPS@GGDAATSGGGAAR.Q	2	1544.63		0.971104	2	2	3.59	1.84398	0	0.99	1	708690	197182	2
Cre07.g336750.t1.1	N/A	AMBIGUOUS	R.SSS@AGGAPPAGEQPAAAPGLGAEAEAALRK.E	3	2768.34		5.67131	1	1	0.97	-0.0439433	0	0.97	1	1306614	1350973	2
Cre07.g337300.t1.1	N/A	AMBIGUOUS	K.TADGETSGTLAS@PDGNSAAGSGTAR.Q	2	2329.99		7.21038	1	1	3.29	1.71809	0	0.96	1	198128	60157	2
Cre07.g337300.t1.1	N/A	AMBIGUOUS	R.FAEIELDAAS@GDEGSER.Q	2	1874.77		3.04038	3	3	1.14	0.189034	0	0.92	1	591868	520930	2
Cre07.g337300.t1.1	N/A	AMBIGUOUS	R.KDS@SQVVAHR.I	3	1205.56		0.746539	3	3	2.76	1.46467	0	0.68	1	1535415	556860	2
Cre07.g337300.t1.1	N/A	AMBIGUOUS	R.KDSS@QVVAHR.I	3	1205.56		-0.248846	2	2	2.76	1.46467	0	0.68	1	1535415	556860	2
Cre07.g337300.t1.1	N/A	AMBIGUOUS	R.VES@LSSSFK.D	2	1062.47		0.18824	2	2	1.01	0.0143553	0	0.97	1	610262	606586	2
Cre07.g337650.t1.2	N/A	AMBIGUOUS	R.YHGHS@MSDPGSTYR.T	3	1673.64		1.3145	2	2	0.71	-0.494109	0	0.98	1	2241784	3168781	2
Cre07.g337650.t1.2	N/A	AMBIGUOUS	R.YHGHSM*S@DPGSTYR.T	3	1689.63		0.591845	1	1	0.71	-0.494109	0	0.95	1	1085718	1520011	2
Cre07.g337650.t1.2	N/A	AMBIGUOUS	R.YHGHSMS@DPGSTYR.T	3	1673.64		-0.358501	1	1	0.71	-0.494109	0	0.98	1	2241784	3168781	2
Cre07.g338200.t1.2	N/A	AMBIGUOUS	R.SGGS@FGAGPAGQGSAASAAHGQ#GVTGAAHR.V	4	2659.18		6.91948	1	1	0.88	-0.184425	0	0.97	1	520765	594901	2
Cre07.g338200.t1.2	N/A	AMBIGUOUS	R.SGGS@FGAGPAGQGSAASAAHGQGVTGAAHR.V	3	2658.19		3.4234	2	2	1.1	0.137504	0.0707107	0.99	1	637881	607002	2
Cre07.g338451.t1.1	N/A	AMBIGUOUS	K.WTKPSVTN#IS@LDEDSDEAGGR.S	3	2357.03		5.17604	1	1	0.56	-0.836501	0	0.81	1	3004688	5350977	2
Cre07.g339250.t1.2	N/A	AMBIGUOUS	K.APAPAS@PAAPPPSGPVR.A	2	1618.8		2.59452	1	1	12.6	3.65535	0	0.98	1	853525	67744	2
Cre07.g339600.t1.2	N/A	AMBIGUOUS	R.KGS@ASTLLGR.A	2	1068.54		2.6204	2	2	1.2	0.263034	0	0.95	1	284690	236432	2
Cre07.g339600.t1.2	N/A	AMBIGUOUS	R.LGGGVGGDT@GSDN#GQR.L	2	1526.61		3.66826	1	1	0.79	-0.340075	0	0.94	1	226846	287741	2
Cre07.g339600.t1.2	N/A	AMBIGUOUS	R.LGGGVGGDTGS@DNGQR.L	2	1525.63		1.1143	1	1	1.21	0.275007	0	0.92	1	353785	292363	2
Cre07.g340200.t1.1	N/A	AMBIGUOUS	K.DDGYIS@EDEGLGN#VAADYCAIDGAGK.K	2	2755.1		3.59335	1	1	0.88	-0.184425	0	0.68	1	1410111	1606415	2
Cre07.g340200.t1.1	N/A	AMBIGUOUS	K.DDGYIS@EDEGLGNVAADYCAIDGAGK.K	3	2754.11		1.81547	1	1	0.81	-0.304006	0	0.93	1	2574430	3165691	2
Cre07.g340200.t1.1	N/A	AMBIGUOUS	K.DDGYIS@EDEGLGNVAADYCAIDGAGKK.A	3	2882.21		2.63687	1	1	0.95	-0.0740006	0	0.94	1	46100402	48607116	2
Cre07.g340200.t1.1	N/A	AMBIGUOUS	K.KDDGYIS@EDEGLGN#VAADYCAIDGAGKK.A	3	3011.3		4.61597	1	1	0.75	-0.415037	0	0.87	1	647352	860236	2
Cre07.g340200.t1.1	N/A	AMBIGUOUS	K.KDDGYIS@EDEGLGNVAADYCAIDGAGKK.A	3	3010.31		2.55789	4	4	0.9225	-0.116379	0.015	0.95	1	28950538	31146895	2
Cre07.g341000.t1.1	N/A	AMBIGUOUS	K.AAT@NAAAVAAAAAAPAAPAAK.S	3	1799.91		2.66681	1	1	0.52	-0.943416	0	0.97	1	852427	1632240	2
Cre07.g341600.t1.2	N/A	AMBIGUOUS	K.VS@YTEDGPAASSEE.-	2	1520.57		2.23601	1	1	0.95	-0.0740006	0	1	2	4793853	5044717	2
Cre07.g341600.t1.2	N/A	AMBIGUOUS	K.VSYTEDGPAAS@SEE.-	2	1520.57		2.69637	1	1	0.95	-0.0740006	0	1	2	4793853	5044717	2
Cre07.g341650.t1.2	N/A	AMBIGUOUS	K.S@PPPDEYVPDGFDGAASAEAK.E	2	2198.92		4.27484	1	1	0.78	-0.358454	0	0.89	1	128173	164823	2
Cre07.g341650.t1.2	N/A	AMBIGUOUS	K.SRKS@PPPDEYVPDGFDGAASAEAK.E	3	2570.15		4.70791	1	1	0.82	-0.286304	0	0.95	1	2124008	2601746	2
Cre07.g342000.t1.1	N/A	AMBIGUOUS	R.M*GGGADS@DEDGDGDGDDGGGAGQVR.V	2	2362.81		2.72902	1	1	0.98	-0.0291463	0	0.89	1	138379	140695	2
Cre07.g342000.t1.1	N/A	AMBIGUOUS	R.MGGGADS@DEDGDGDGDDGGGAGQVR.V	2	2345.81		1.27888	2	2	0.91	-0.136062	0	0.97	1	182784	199770	2
Cre07.g344050.t1.1	N/A	AMBIGUOUS	K.AAAAAAGAS@DEEEEEEEEEEEEDGEEKEEDEEEEEAPAPAK.G	3	4514.72		3.23388	4	4	0.73	-0.454032	0	0.96	1	1860933	2557437	2
Cre07.g344300.t1.2	N/A	AMBIGUOUS	R.AGAS@PPR.S	2	734.32		0.817083	1	1	0.97	-0.0439433	0	0.86	6	406189	420249	2
Cre07.g345350.t1.1	N/A	AMBIGUOUS	R.AAGGEGGDGGS@GDAADDAGEAQAR.G	2	2140.81		5.79222	1	1	1.75	0.807355	0	0.9	1	327772	187088	2
Cre07.g345350.t1.1	N/A	AMBIGUOUS	R.DGETPDPGS@DEDSAAVALK.Q	2	1952.8		1.38263	1	1	1.59	0.669027	0	0.96	1	166744	105069	2
Cre07.g345350.t1.1	N/A	AMBIGUOUS	R.TGS@GTGPAASGKPQQPQQPQQQPK.Q	3	2482.17		2.49782	3	3	1.23	0.298658	0	0.99	1	1419806	1153654	2
Cre07.g347250.t1.1	N/A	AMBIGUOUS	K.LTSM*GS@GQQQQQ#AQPATDRWR.V	3	2470.1		7.48964	1	1	4.24	2.08406	0	0.87	2	282918	66738	2
Cre07.g347250.t1.1	N/A	AMBIGUOUS	K.LTSMGS@GQQQQ#QAQPATDRWR.V	3	2454.1		8.02744	1	1	4.96	2.31034	0	0.94	2	383528	77318	2
Cre07.g347980.t1.1	N/A	AMBIGUOUS	R.S@PAGGSSGAGGQQAGFR.G	2	1570.66		1.40068	1	1	5.04	2.33342	0	0.97	2	225849	44844	2
Cre07.g349100.t1.1	N/A	AMBIGUOUS	R.AGS@PGPGGAAAAGGGK.Q	2	1261.55		0.158535	3	3	0.95	-0.0740006	1.49012e-08	0.99	1	1336461	1413159	2
Cre07.g349100.t1.1	N/A	AMBIGUOUS	R.SGRGGS@ADEDDDDTVVR.Q	3	1829.71		-0.437227	2	2	0.67	-0.577767	0	0.7	1	220916	330629	2
Cre07.g349152.t1.1	N/A	AMBIGUOUS	R.TGGS@PPPPLSISGPTPTR.D	2	1797.88		2.39171	1	1	1.18	0.238787	0	0.96	2	323040	274212	2
Cre07.g350750.t1.2	N/A	AMBIGUOUS	R.AAYSVGQAALDS@LDAVDR.A	3	1900.87		1.78866	5	5	1.626	0.701327	0.169794	0.89	1	641211	446752	2
Cre07.g351000.t1.1	N/A	AMBIGUOUS	K.SAGGVQVVSLTGASGAAAAAAAAPAGGGGDSRSS@PSGADGPSASAQ#SGEPK.N	3	4390.04		7.94988	1	1	0.86	-0.217591	0	0.68	1	216570	252574	2
Cre07.g351000.t1.1	N/A	AMBIGUOUS	R.SS@PSGADGPSASAQSGEPK.N	2	1795.74		2.06044	1	1	0.97	-0.0439433	0	0.92	1	275608	283175	2
Cre07.g351300.t1.2	N/A	AMBIGUOUS	K.Q#AAS@EEDEEEEQAAEGGDDEKEEAKPEK.G	3	3157.26		7.31653	1	1	0.63	-0.666576	0	0.98	1	801776	1265058	2
Cre07.g351300.t1.2	N/A	AMBIGUOUS	K.SGAYDHEEEEEEAQQEEAEEQPEAS@EEATEEEAPAAK.K	3	4185.64		2.73511	1	1	0.95	-0.0740006	0	0.97	1	1149192	1204087	2
Cre07.g352850.t1.2	N/A	AMBIGUOUS	K.DMVVST@QTEEK.S	2	1345.56		0.445913	1	1	0.99	-0.0144996	0	0.95	1	262897	266389	2
Cre07.g352850.t1.2	N/A	AMBIGUOUS	K.DMVVSTQTEEKS@E.-	2	1561.63		2.81757	1	1	1	0	0	0.94	1	391685	390832	2
Cre07.g353450.t1.2	N/A	AMBIGUOUS	R.GEQAALIWEGNDENERR.T	3	1985.93		-0.453189	1	1	0.8	-0.321928	0	0.63	1	99348	124552	2
Cre07.g353550.t1.2	N/A	AMBIGUOUS	K.AAQEAALAGES@VEK.L	2	1452.66		2.06518	3	3	1.32	0.400538	0	0.98	1	1141811	864143	2
Cre07.g356350.t1.1	N/A	AMBIGUOUS	K.NM*IVILNDNQQVSLPTQ#YNNK.N	3	2462.23		5.27979	1	1	1.18	0.238787	0	0.83	1	361877	306244	2
Cre07.g356350.t1.1	N/A	AMBIGUOUS	K.NM*IVILNDNQQVSLPTQYNNK.N	3	2461.24		1.2189	2	2	1.12	0.163499	0	0.99	1	887722	796020	2
Cre07.g356350.t1.1	N/A	AMBIGUOUS	R.AGPAGS@YSGEWDK.L	2	1403.55		-0.569984	1	1	1.25	0.321928	0	0.95	1	551564	442362	2
Cre07.g357450.t1.1	N/A	AMBIGUOUS	R.AGNS@GGGAAADDDGAGGGAVK.E	2	1753.7		3.19325	1	1	1.11	0.15056	0	0.92	1	94216	85124	2
Cre07.g357550.t1.2	N/A	AMBIGUOUS	R.ASHAGAASSALGGPAS@PGLASR.A	3	1971.92		-0.912814	1	1	1.29	0.367371	0	0.98	1	354777	275343	2
Cre07.g357900.t1.2	N/A	AMBIGUOUS	K.KTDAVQPDGELAAGEDDAGASGQ#PDEAAGAADEDEDEAQDEAAGASR.R	3	4572.92		4.41733	2	2	1.15	0.201634	0	0.86	1	314424	272982	2
Cre08.g358546.t1.1	N/A	AMBIGUOUS	R.SIPEGVLS@HEEEEGDAQGGK.Q	2	2146.92		4.00575	1	1	0.22	-2.18442	0	0.91	1	514342	2289177	2
Cre08.g358616.t1.1	N/A	AMBIGUOUS	R.AGALGS@PK.L	2	779.366		0.898166	1	1	1.49	0.575312	0	0.98	1	621910	417741	2
Cre08.g358616.t1.1	N/A	AMBIGUOUS	R.GGAASGPS@ASGGGGLFGSTQR.A	2	1857.81		2.47604	1	1	0.79	-0.340075	0	0.85	1	241584	303952	2
Cre08.g359700.t1.2	N/A	AMBIGUOUS	R.GGEGEGGEGQQQQQGQQQQQAR.A	2	2312.02		-0.0432522	4	4	0.845	-0.242977	0.15	0.98	1	302820	492192	2
Cre08.g359700.t1.2	N/A	AMBIGUOUS	R.RGGEGEGGEGQQ#QQQGQQQQQAR.A	3	2469.13		8.3026	1	1	0.62	-0.68966	0	0.98	1	1128168	1809150	2
Cre08.g359700.t1.2	N/A	AMBIGUOUS	R.RGGEGEGGEGQQQQQGQQQQQAR.A	3	2468.12		0.972399	2	2	0.89	-0.168123	0	0.98	1	1620949	1818308	2
Cre08.g360001.t1.1	N/A	AMBIGUOUS	R.MQS@DDGGGAGGGGGGGGAAAAR.G	2	1812.7		3.80649	1	1	1.24	0.31034	0	0.91	1	64031	51665	2
Cre08.g360350.t2.1	N/A	AMBIGUOUS	R.SAS@FLDVR.S	2	973.436		1.02729	1	1	1.06	0.0840643	0	0.92	2	331299	312560	2
Cre08.g360600.t1.1	N/A	AMBIGUOUS	K.HGLPASVTS@LKK.S	3	1316.69		0.759478	1	1	3.33	1.73552	0	0.98	1	576513	173038	2
Cre08.g360600.t1.1	N/A	AMBIGUOUS	K.S@VTIVEPGGKN#GAGGAAQQPASSLR.S	3	2432.18		1.68573	1	1	0.58	-0.785875	0	0.96	1	578167	990428	2
Cre08.g360900.t1.2	N/A	AMBIGUOUS	K.KLAAS@GEKPEPVR.T	3	1460.75		0.821498	11	11	0.675455	-0.566069	0.00522233	0.9	1	67163109	100713851	2
Cre08.g360900.t1.2	N/A	AMBIGUOUS	K.LAAS@GEKPEPVR.T	2	1332.65		1.35069	11	11	0.672727	-0.571906	0.0100905	0.98	1	120258494	175868949	2
Cre08.g361950.t1.1	N/A	AMBIGUOUS	K.GGGS@FANSK.R	2	903.358		1.21768	1	1	0.88	-0.184425	0	0.54	4	886807	1003637	2
Cre08.g362100.t1.1	N/A	AMBIGUOUS	R.LELAGS@SGGAEDEGK.G	2	1498.63		-0.467094	1	1	0.45	-1.152	0	0.98	1	265442	586413	2
Cre08.g364800.t1.2	N/A	AMBIGUOUS	R.LDGYGQPHEDASFVYPDNLASPQQILIDASN#GASDYGNK.F	3	4167.91		-0.0131032	1	1	1.74	0.799087	0	0.45	1	3066028	1760931	2
Cre08.g367300.t1.1	N/A	AMBIGUOUS	M.APLS@PEQAQSAR.T	2	1333.61		2.17455	1	1	1.15	0.201634	0	0.99	1	298163	258931	2
Cre08.g367300.t1.1	N/A	AMBIGUOUS	R.VNS@VQLM*QEADPTR.A	2	1682.74		1.42624	2	2	1.12	0.163499	0	0.96	1	398572	355008	2
Cre08.g367300.t1.1	N/A	AMBIGUOUS	R.VNS@VQLMQEADPTR.A	2	1666.75		0.959954	2	2	1.09	0.124328	0	0.99	1	937131	859797	2
Cre08.g370450.t1.2	N/A	AMBIGUOUS	K.DVSGASSDQAAAGEEKPSTSGADGADASADGEPSAQ#ELMSQLK.A	3	4123.82		3.45527	2	2	1.13	0.176323	0	0.97	1	1444454	1272945	2
Cre08.g370450.t1.2	N/A	AMBIGUOUS	K.DVSGASSDQAAAGEEKPSTSGADGADASADGEPSAQELMSQLK.A	4	4121.83		2.64446	2	2	1.115	0.157044	0.205061	0.98	1	1130291	1163064	2
Cre08.g372100.t1.2	N/A	AMBIGUOUS	R.LYQGGAGAGGM*PGGAPGAGAAPS@GGSGAGPK.I	3	2578.14		3.10302	1	1	1.98	0.9855	0	0.97	1	698874	352149	2
Cre08.g372100.t1.2	N/A	AMBIGUOUS	R.LYQGGAGAGGMPGGAPGAGAAPSGGS@GAGPK.I	3	2562.15		3.47366	1	1	1.92	0.941106	0	0.99	1	1052020	546929	2
Cre08.g372450.t1.2	N/A	AMBIGUOUS	R.DLDLPQNVR.E	2	1068.57		2.05884	1	1	1.63	0.704872	0	0.97	1	165351	101245	2
Cre08.g372550.t1.1	N/A	AMBIGUOUS	K.IGEGTY@GK.V	2	903.383		0.885561	1	1	9.43	3.23726	0	0.97	1	1004613	106542	2
Cre08.g375950.t1.1	N/A	AMBIGUOUS	R.S@LSLDAEDLDTPIADLEQALKR.A	3	2493.22		1.30222	1	1	0.93	-0.104697	0	0.66	1	436928	468291	2
Cre08.g375950.t1.1	N/A	AMBIGUOUS	R.SLS@LDAEDLDTPIADLEQALK.R	2	2336.11		-1.45541	1	1	0.72	-0.473931	0	0.79	1	921784	1272426	2
Cre08.g379500.t1.1	N/A	AMBIGUOUS	R.DAS@FASR.Q	2	832.32		0.600731	1	1	1.75	0.807355	0	0.97	1	468680	268407	2
Cre08.g379500.t1.1	N/A	AMBIGUOUS	R.SDS@VSTSALVR.A	2	1200.55		0.249886	2	2	0.94	-0.0892673	0	0.7	1	512241	544670	2
Cre08.g380151.t1.1	N/A	AMBIGUOUS	K.ADGDEDEDEEEADVDAAGT@PR.A	2	2284.83		2.36342	2	2	0.9	-0.152003	0	0.71	1	437398	486636	2
Cre08.g380250.t1.2	N/A	AMBIGUOUS	K.GTS@ADCAVAWDTVEELSAAVSHK.K	3	2483.08		2.215	1	1	2.59	1.37295	0	0.65	1	1971875	760751	2
Cre08.g382500.t1.2	N/A	AMBIGUOUS	K.ALAAANSS@K.G	2	911.421		1.7555	2	2	0.95	-0.0740006	0.0282843	0.81	1	952166	983117	2
Cre08.g382575.t1.1	N/A	AMBIGUOUS	-.M*LCCAR.L	2	827.344		0.231178	1	1	25.11	4.65019	0	0.95	1	322462	12844	2
Cre08.g382650.t1.1	N/A	AMBIGUOUS	R.TAPSGSS@PSGAAAAAAGGR.A	2	1622.71		0.616252	2	2	2.87	1.52105	0	0.99	1	773811	270028	2
Cre08.g382800.t1.2	N/A	AMBIGUOUS	R.ARPVTQAHPPSSQQQQQQGGLQTAQR.-	4	2826.43		0.495324	1	1	0.78	-0.358454	0	0.98	1	1006291	1286937	2
Cre08.g382800.t1.2	N/A	AMBIGUOUS	R.DGHAPDS@LSFYDDRLAIGEDGR.A	3	2485.07		1.40842	2	2	1.08	0.111031	0.226274	0.95	1	4704129	3798368	2
Cre08.g384000.t1.1	N/A	AMBIGUOUS	K.AGAGAAGVAK.A	2	771.432		0.777775	1	1	20.65	4.36807	0	0.68	1	187998	9102	2
Cre08.g384000.t1.1	N/A	AMBIGUOUS	R.AQQQQQQQQEGGGGSSSSTAAPVAELNDK.L	3	2928.36		1.4001	2	2	0.81	-0.304006	0	0.97	1	1981585	2456435	2
Cre08.g384864.t1.2	N/A	AMBIGUOUS	R.LAGAS@LDGGGGAGAGGGGGAAAAADEAVSR.L	3	2451.1		1.8552	1	1	2.58	1.36737	0	0.91	1	579701	224521	2
Cre08.g384864.t1.2	N/A	AMBIGUOUS	R.QAADSAALS@PSSSFAGR.T	2	1701.75		3.11445	1	1	1.22	0.286881	0	0.93	1	212040	173117	2
Cre08.g384864.t1.2	N/A	AMBIGUOUS	R.RHS@IADGMGGGGGR.Q	3	1406.6		2.91484	1	1	1.43	0.516015	0	0.86	1	142854	99834	2
Cre08.g384864.t1.2	N/A	AMBIGUOUS	R.RLAGAS@LDGGGGAGAGGGGGAAAAADEAVSR.L	3	2606.19		0.537182	1	1	1.41	0.495695	0	0.9	1	290237	205888	2
Cre08.g386000.t1.1	N/A	AMBIGUOUS	K.VVAGGSGDS@DS@ASER.A	2	1553.55		-1.45219	1	1	18.07	4.17552	0	0.97	2	923208	51103	2
Cre09.g386113.t1.1	N/A	AMBIGUOUS	K.QHLQHNEDAATATVS@PSAQR.T	3	2240.01		2.67857	1	1	3.31	1.72683	0	0.69	1	1215593	367588	2
Cre09.g386350.t1.1	N/A	AMBIGUOUS	R.QPS@ASSSGFSVDPPR.C	2	1597.69		5.06983	1	1	0.81	-0.304006	0	0.91	1	760033	939438	2
Cre09.g386350.t1.1	N/A	AMBIGUOUS	R.SAGS@SQQLLTR.Q	2	1226.57		0.652224	2	2	0.38	-1.39593	0	0.9	1	233073	607606	2
Cre09.g386550.t1.2	N/A	AMBIGUOUS	R.AAGHSGGGAPSSDYQQAPSSWDAGN#DEDYRSAQQQQQQPSGGIR.G	4	4548.01		7.64144	1	1	1.02	0.0285692	0	0.97	1	1297222	1273515	2
Cre09.g386550.t1.2	N/A	AMBIGUOUS	R.AAGHSGGGAPSSDYQQAPSSWDAGNDEDYRSAQQQQQQPSGGIR.G	4	4547.02		6.25726	1	1	1.13	0.176323	0	0.96	1	1432875	1268350	2
Cre09.g386550.t1.2	N/A	AMBIGUOUS	R.S@AAGAGAAAHSGGSARPSGGAVGGVAAATHK.S	4	2638.25		1.81939	1	1	1.55	0.632268	0	0.93	1	1048789	678369	2
Cre09.g386731.t1.1	N/A	AMBIGUOUS	K.WGPPALDAPGGVEGQ#GAASGGGGST@PTPPPDGGEGDEAERK.R	3	3865.69		3.02664	1	1	2.05	1.03562	0	0.94	1	635415	310041	2
Cre09.g386731.t1.1	N/A	AMBIGUOUS	R.AVAEPAAAEAGSAEPAAGEGQ#PN#GAEHAAAGEGDGDGEGQGGDEQPR.R	3	4313.84		6.30532	1	1	0.86	-0.217591	0	0.92	1	232041	271342	2
Cre09.g386736.t1.1	N/A	AMBIGUOUS	R.GKGS@DTGGGPGGDAAAR.A	2	1509.63		-1.98724	2	2	1.2	0.263034	0	0.34	1	590671	491426	2
Cre09.g386740.t1.1	N/A	AMBIGUOUS	M.ST@SGSGFAAPGAAEQQDSTTSVSK.E	2	2350.01		2.89361	1	1	0.81	-0.304006	0	0.9	1	939401	1158545	2
Cre09.g386740.t1.1	N/A	AMBIGUOUS	M.STSGS@GFAAPGAAEQQDSTTSVSK.E	2	2350		-0.127659	1	1	0.81	-0.304006	0	0.9	1	939401	1158545	2
Cre09.g386750.t1.2	N/A	AMBIGUOUS	K.EVS@DDEAEEEEK.K	2	1487.53		1.61342	4	4	1.04	0.0565835	0	0.97	1	5084909	4875944	2
Cre09.g386750.t1.2	N/A	AMBIGUOUS	K.TVDKEVS@DDEAEEEEK.K	2	1930.77		0.621515	12	12	0.999167	-0.00120275	0.0875379	0.96	1	9197745	8633332	2
Cre09.g386758.t1.1	N/A	AMBIGUOUS	R.ES@EWHATQ#DEEDIYPNFVNMAQAFGVPSR.R	4	3447.47		5.62735	1	1	1.02	0.0285692	0	0.74	1	552670	541710	2
Cre09.g386758.t1.1	N/A	AMBIGUOUS	R.ES@EWHATQDEEDIYPNFVNMAQAFGVPSR.R	3	3446.47		0.667351	1	1	1.11	0.15056	0	0.85	1	6505573	5852264	2
Cre09.g386758.t1.1	N/A	AMBIGUOUS	R.ESEWHAT@Q#DEEDIYPNFVNM*AQAFGVPSR.R	3	3463.46		5.25489	1	1	0.87	-0.200913	0	0.67	1	1658507	1909622	2
Cre09.g386875.t1.1	N/A	AMBIGUOUS	R.GAAAPHTS@PR.R	2	1043.46		1.82086	1	1	1.59	0.669027	0	0.97	2	702985	442691	2
Cre09.g386875.t1.1	N/A	AMBIGUOUS	R.VEARPS@SSGGGAGGVAGGR.G	3	1707.78		1.17111	1	1	1.03	0.0426443	0	0.95	1	452344	440803	2
Cre09.g387393.t1.1	N/A	AMBIGUOUS	R.VRDGDES@DGEEGTGR.G	3	1657.63		0.542944	5	5	1.1	0.137504	0	0.98	1	1787207	1619308	2
Cre09.g387393.t1.1	N/A	AMBIGUOUS	R.VRDGDES@DGEEGTGRGGFGEHTNPTAAAGAAVAGGR.V	4	3509.52		1.67948	1	1	1.08	0.111031	0	0.97	1	3406046	3143847	2
Cre09.g387393.t1.1	N/A	AMBIGUOUS	R.VRDGDESDGEEGT@GRGGFGEHTNPTAAAGAAVAGGR.V	4	3509.54		5.84198	1	1	1.08	0.111031	0	0.97	1	3406046	3143847	2
Cre09.g387550.t1.1	N/A	AMBIGUOUS	R.T@ARVSGGGDLPGLGR.A	3	1491.73		2.41331	1	1	1.42	0.505891	0	0.96	1	272213	191366	2
Cre09.g387750.t1.1	N/A	AMBIGUOUS	R.SSCATGSS@PPK.G	2	1157.45		1.55514	1	1	1.36	0.443607	0	0.93	1	147981	108644	2
Cre09.g388500.t1.2	N/A	AMBIGUOUS	K.GRTT@AEPVAAAAPAAAPAK.R	3	1799.9		2.22234	1	1	0.52	-0.943416	0	0.97	1	852427	1632240	2
Cre09.g388550.t1.2	N/A	AMBIGUOUS	R.LTGRGEQQQQQQQQQDEEQR.Q	3	2441.14		2.78559	1	1	1.09	0.124328	0	0.98	1	580698	534718	2
Cre09.g388986.t1.1	N/A	AMBIGUOUS	R.KGSSFST@PVAFVSSGVQR.D	3	1919.93		2.76053	1	1	0.68	-0.556393	0	0.94	1	143011	208937	2
Cre09.g389300.t1.1	N/A	AMBIGUOUS	R.HGS@AGTSAAMR.A	2	1124.45		1.06719	1	1	0.28	-1.8365	0	0.86	1	1516616	5405416	2
Cre09.g389450.t1.2	N/A	AMBIGUOUS	K.RLPHVGS@QSR.L	3	1215.6		1.72755	1	1	0.65	-0.621488	0	0.96	1	256662	395736	2
Cre09.g389450.t1.2	N/A	AMBIGUOUS	R.SSS@TQNLTGLTAAASLAR.L	2	1827.88		2.13362	1	1	1.34	0.422233	0	0.88	1	182986	136324	2
Cre09.g389900.t1.1	N/A	AMBIGUOUS	R.EGEQARPS@PPPPDNPYAAYAAQYGR.G	3	2781.23		-0.0719107	2	2	1.17	0.226509	0	0.94	1	1127833	967484	2
Cre09.g389986.t1.1	N/A	AMBIGUOUS	R.VTEGYGS@GGGATGSGVSEWPSAR.L	2	2248.97		6.24809	1	1	1.07	0.0976108	0	0.92	2	69552	64720	2
Cre09.g390615.t1.1	N/A	AMBIGUOUS	R.DGGDGNTAS@APQPK.K	2	1393.56		0.358794	2	2	0.02	-5.64386	0	0.87	1	146849	9344659	2
Cre09.g391097.t1.1	N/A	AMBIGUOUS	K.SNNRS@IVGTSLEVIQK.K	3	1823.92		1.31585	1	1	1.69	0.757023	0	0.97	2	405734	239841	2
Cre09.g391097.t1.1	N/A	AMBIGUOUS	R.SIVGTS@LEVIQK.K	2	1352.71		3.4006	1	1	1.55	0.632268	0	0.94	2	224267	144246	2
Cre09.g391171.t1.1	N/A	AMBIGUOUS	R.S@LDGHHGGAGVGSASGSR.R	3	1687.72		1.5998	1	1	0.95	-0.0740006	0	0.98	1	786826	830706	2
Cre09.g391578.t1.1	N/A	AMBIGUOUS	R.SSS@PGASASAGGGGGGGANSR.V	2	1727.7		1.33125	1	1	1.03	0.0426443	0	0.96	1	92799	90027	2
Cre09.g391652.t1.1	N/A	AMBIGUOUS	K.AAEEDEEEEDEQ#EGGS@EDADEQPGTSGR.I	2	3075.09		3.96737	1	1	0.6	-0.736966	0	0.97	1	278213	464279	2
Cre09.g391652.t1.1	N/A	AMBIGUOUS	K.AAEEDEEEEDEQEGGS@EDADEQPGTSGR.I	3	3074.1		1.5289	4	4	0.8025	-0.317427	0.015	0.98	1	2005446	2469234	2
Cre09.g391652.t1.1	N/A	AMBIGUOUS	K.KAAEEDEEEEDEQEGGS@EDADEQPGTSGR.I	3	3202.2		2.09232	3	3	0.82	-0.286304	0	0.97	1	2548168	3096277	2
Cre09.g391652.t1.1	N/A	AMBIGUOUS	K.TDEVGGGGDS@DS@DEEAGGR.G	2	1968.64		1.32071	3	3	0.91	-0.136062	0	0.94	1	1717639	1895715	2
Cre09.g391900.t1.1	N/A	AMBIGUOUS	M.GGS@VIVIDSK.A	2	1053.52		2.08824	1	1	0.84	-0.251539	0	0.96	1	219700	260968	2
Cre09.g391912.t1.1	N/A	AMBIGUOUS	K.AT@SPAASPTAGAAAN#GADADK.S	2	1894.81		2.6388	1	1	0.99	-0.0144996	0	0.85	1	192164	194021	2
Cre09.g392319.t1.1	N/A	AMBIGUOUS	K.DSTTVYQGCANPNNDPK.G	2	1879.8		-2.34066	3	3	1.34	0.422233	0	0.93	1	425995	318796	2
Cre09.g392350.t1.2	N/A	AMBIGUOUS	K.S@ACSECDGTEFMGR.T	2	1686.56		0.323572	1	1	1.03	0.0426443	0	0.94	2	166763	161576	2
Cre09.g392500.t1.2	N/A	AMBIGUOUS	K.VPTGS@DGGAGSPNK.F	2	1322.56		2.11711	1	1	0.78	-0.358454	0	0.96	1	177754	226662	2
Cre09.g392500.t1.2	N/A	AMBIGUOUS	R.QAATSMKYDS@DDES.-	2	1626.58		0.922178	2	2	0.94	-0.0892673	0	0.99	1	2663713	2836137	2
Cre09.g392655.t1.1	N/A	AMBIGUOUS	K.AAVVES@DEEDDYAPSTSAAAASK.S	2	2362.99		3.4702	3	3	0.92	-0.120294	0	0.95	1	1675227	1824512	2
Cre09.g392766.t1.1	N/A	AMBIGUOUS	R.DVRWPNVIFLPAER.R	3	1711.93		1.13704	1	1	1.03	0.0426443	0	1	6	385485	374327	2
Cre09.g393136.t1.1	N/A	AMBIGUOUS	R.AAT@AVRQPGPGAATSAALGGTR.L	3	2060.03		1.74755	1	1	2.43	1.28096	0	0.97	1	557402	229378	2
Cre09.g393200.t1.2	N/A	AMBIGUOUS	K.IGETLAQQ#SGSSSSSSSSSSGSSDSGSSSSEEKK.-	3	3226.4		5.11409	1	1	0.86	-0.217591	0	0.98	1	2563934	2986422	2
Cre09.g393200.t1.2	N/A	AMBIGUOUS	K.IGETLAQQSGSSSSSSSSSSGSSDSGSSSSEEK.K	3	3097.31		2.64747	5	5	1.086	0.119024	0.049295	0.93	1	4067715	3863846	2
Cre09.g393200.t1.2	N/A	AMBIGUOUS	K.IGETLAQQSGSSSSSSSSSSGSSDSGSSSSEEKK.-	3	3225.41		3.96851	2	2	1.08	0.111031	0	0.97	1	3211600	2986422	2
Cre09.g393358.t1.1	N/A	AMBIGUOUS	K.VFTKQS@TEEQGLDLAAVEK.K	3	2172.05		5.06436	2	2	1.84	0.879706	0	0.98	1	898926	488066	2
Cre09.g393358.t1.1	N/A	AMBIGUOUS	K.VFTKQST@EEQGLDLAAVEK.K	3	2172.05		2.53218	1	1	1.84	0.879706	0	0.98	1	898926	488066	2
Cre09.g393358.t1.1	N/A	AMBIGUOUS	R.IESAES@AGR.G	2	998.415		0.600953	3	3	4.56	2.18903	0	0.86	1	896229	196495	2
Cre09.g393650.t1.2	N/A	AMBIGUOUS	R.TSGLSN#TSS@S@GEHASSASASGIMSGDGGSAEPLASSAR.R	3	3628.49		8.01993	1	1	2.05	1.03562	0	0.89	1	323287	157705	2
Cre09.g393650.t1.2	N/A	AMBIGUOUS	R.TSGLSN#TSSS@GEHASSASASGIMSGDGGSAEPLASSAR.R	3	3549.52		5.98716	1	1	1.36	0.443607	0	0.98	1	1569970	1151561	2
Cre09.g393650.t1.2	N/A	AMBIGUOUS	R.TSGLSN#TSSSGEHASS@ASASGIM*SGDGGSAEPLASSAR.R	3	3564.51		5.13398	1	1	1.63	0.704872	0	0.96	1	596351	365797	2
Cre09.g393650.t1.2	N/A	AMBIGUOUS	R.TSGLSN#TSSSGEHASS@ASASGIMSGDGGSAEPLASSAR.R	3	3548.51		3.83261	1	1	1.49	0.575312	0	0.98	1	1530519	1024606	2
Cre09.g393650.t1.2	N/A	AMBIGUOUS	R.TSGLSN#TSSSGEHASSAS@ASGIMSGDGGSAEPLASSAR.R	3	3548.52		7.4116	2	2	1.64	0.713696	0	0.66	1	2013584	1227261	2
Cre09.g393650.t1.2	N/A	AMBIGUOUS	R.TSGLSNTSSSGEHASS@ASASGIMSGDGGSAEPLASSAR.R	3	3547.5		-2.90345	1	1	1.79	0.83996	0	0.98	1	1830655	1025571	2
Cre09.g393650.t1.2	N/A	AMBIGUOUS	R.TSGLSNTSSSGEHASSAS@ASGIM*SGDGGSAEPLASSAR.R	3	3564.52		2.67866	1	1	1.98	0.9855	0	0.96	1	718542	362499	2
Cre09.g393650.t1.2	N/A	AMBIGUOUS	R.TSGLSNTSSSGEHASSASASGIM*S@GDGGSAEPLASSAR.R	3	3564.51		0.63011	1	1	2.07	1.04963	0	0.85	1	895526	433462	2
Cre09.g393700.t1.1	N/A	AMBIGUOUS	R.ETTCNDGFDN#DCDGAADNEDGDCQ.-	2	2694.87		4.93533	1	1	0.62	-0.68966	0	0.99	1	321843	519817	2
Cre09.g393700.t1.1	N/A	AMBIGUOUS	R.ETTCNDGFDNDCDGAADNEDGDCQ.-	3	2693.88		2.59849	2	2	1.075	0.104337	0.33234	0.99	1	1269459	967638	2
Cre09.g394399.t1.1	N/A	AMBIGUOUS	K.AYYGADEEEAS@DEEDAK.Q	2	1970.7		1.42081	4	4	0.86	-0.217591	0	0.96	1	4390045	5109494	2
Cre09.g394436.t1.1	N/A	AMBIGUOUS	R.VLSS@Q#NGREYLLEEEQR.G	3	2130.98		0.866397	1	1	0.73	-0.454032	0	0.92	1	729215	1000827	2
Cre09.g394436.t1.1	N/A	AMBIGUOUS	R.VLSS@QNGREYLLEEEQR.G	3	2129		4.3213	1	1	0.81	-0.304006	0	0.93	1	798710	987278	2
Cre09.g394621.t1.1	N/A	AMBIGUOUS	K.HGS@GAGGSASDSEGGETVTK.A	2	1869.75		1.9254	1	1	0.47	-1.08927	0	0.96	2	328826	700077	2
Cre09.g394621.t1.1	N/A	AMBIGUOUS	K.HGSGAGGS@ASDSEGGETVTK.A	3	1869.75		0.909215	1	1	0.54	-0.888969	0	0.97	2	929980	1737627	2
Cre09.g394621.t1.1	N/A	AMBIGUOUS	K.HGSGAGGSAS@DSEGGETVTK.A	2	1869.75		2.72764	1	1	0.47	-1.08927	0	0.96	2	328826	700077	2
Cre09.g394621.t1.1	N/A	AMBIGUOUS	R.EALAAAHDAGS@DGEEAAVAR.S	3	1989.85		0.854335	1	1	0.46	-1.12029	0	0.87	2	1491038	3272569	2
Cre09.g394700.t1.1	N/A	AMBIGUOUS	R.ST@ATADFEDGRGAAVAAPSGTAGR.A	3	2316.03		-0.887506	1	1	0.8	-0.321928	0	0.97	1	356272	444573	2
Cre09.g394843.t1.1	N/A	AMBIGUOUS	R.ERDSSAHEGDGAGASAAGGGPTS@PGGR.S	3	2491.03		0.0182328	1	1	5.63	2.49313	0	0.87	1	251339	44629	2
Cre09.g394880.t1.1	N/A	AMBIGUOUS	K.GLAGATPS@SPR.L	2	1092.5		0.366131	1	1	3.19	1.67356	0	0.99	1	492682	154224	2
Cre09.g394880.t1.1	N/A	AMBIGUOUS	K.GLAGATPSS@PR.L	2	1092.51		2.10525	1	1	3.19	1.67356	0	0.99	1	492682	154224	2
Cre09.g395250.t1.1	N/A	AMBIGUOUS	K.AAAASKPEASGGS@LTAK.A	2	1595.77		1.62931	3	3	1.15	0.201634	0.034641	0.99	1	2467892	2107284	2
Cre09.g395250.t1.1	N/A	AMBIGUOUS	K.AAAASKPEASGGSLT@AK.A	3	1595.78		7.89591	1	1	1.11	0.15056	0	0.99	1	2886657	2609312	2
Cre09.g395621.t1.1	N/A	AMBIGUOUS	R.AALDS@DEEDEEDK.V	2	1544.55		0.194232	3	3	0.82	-0.286304	0	0.99	1	805152	979837	2
Cre09.g395917.t1.1	N/A	AMBIGUOUS	K.AN#GASAAGASGLAS@PR.A	2	1437.63		1.1825	1	1	2.36	1.23879	0	0.98	1	469636	198634	2
Cre09.g396213.t1.1	N/A	AMBIGUOUS	K.VGS@DGSAELK.E	2	1041.45		1.53633	3	3	0.943333	-0.0841604	0.0057735	0.84	1	426517	454669	2
Cre09.g396326.t1.1	N/A	AMBIGUOUS	K.RGAAAAPAGAVAAQ#PAGVAAPAATTAAASGGGGS@EGGAGGAPR.M	3	3536.71		8.48252	2	2	0.78	-0.358454	0	0.96	1	592204	757839	2
Cre09.g396326.t1.1	N/A	AMBIGUOUS	K.RGAAAAPAGAVAAQPAGVAAPAATTAAAS@GGGGSEGGAGGAPR.M	4	3536.71		1.99265	1	1	0.83	-0.268817	0	0.98	1	816513	981054	2
Cre09.g396950.t1.1	N/A	AMBIGUOUS	R.GTSSATAS@GDDGDEGGSVR.R	2	1804.69		5.87361	1	1	0.91	-0.136062	0	0.98	1	1041157	1148662	2
Cre09.g397327.t1.1	N/A	AMBIGUOUS	R.GGGAAEGGERS@GEEDDEDGEEEDFEPQLAQR.R	3	3345.31		4.79784	1	1	1.22	0.286881	0	0.93	1	182322	149498	2
Cre09.g397586.t1.1	N/A	AMBIGUOUS	R.LQGAGDS@APVR.M	2	1149.53		0.0869924	2	2	0.32	-1.64386	0	0.97	1	229833	728910	2
Cre09.g397586.t1.1	N/A	AMBIGUOUS	R.RAS@AAGDDAESVAAGAGGGR.S	2	1824.79		1.37003	1	1	1.15	0.201634	0	0.94	1	233601	202887	2
Cre09.g397586.t1.1	N/A	AMBIGUOUS	R.RASAAGDDAES@VAAGAGGGR.S	3	1824.78		-0.986419	1	1	1.02	0.0285692	0	0.97	1	424021	414468	2
Cre09.g399178.t1.1	N/A	AMBIGUOUS	K.KKPAT@SGSGAAGGGGGGEESALAR.I	3	2152		2.09108	1	1	1.82	0.863938	0	0.95	1	1017401	560107	2
Cre09.g399215.t1.1	N/A	AMBIGUOUS	R.GLGAGGGGGGEGSYGPGS@PAAYASGGGAGGGGGGGGGGAAGRPR.S	3	3453.5		1.44781	1	1	1.46	0.545968	0	0.75	1	102706	70273	2
Cre09.g400000.t1.1	N/A	AMBIGUOUS	R.GVS@PGEDEDEDEHEDGGEDEDAEGLDEGGGAR.T	3	3352.21		1.67054	3	3	0.86	-0.217591	0	0.97	1	1521352	1767037	2
Cre09.g400553.t1.1	N/A	AMBIGUOUS	R.DALGGGGGGAGGGGGGDPGAM*PS@PPRR.E	3	2329.99		0.386267	2	2	1.15	0.201634	0	0.97	2	843148	735812	2
Cre09.g400553.t1.1	N/A	AMBIGUOUS	R.DALGGGGGGAGGGGGGDPGAMPS@PPRR.E	3	2314		-0.302507	3	3	0.98	-0.0291463	0	0.97	2	1561414	1593246	2
Cre09.g400664.t1.1	N/A	AMBIGUOUS	R.RPS@AEPEMLPPHLR.G	3	1709.82		0.787327	1	1	0.85	-0.234465	0	0.94	1	311350	368461	2
Cre09.g400812.t1.1	N/A	AMBIGUOUS	R.AAS@EDGGGGEQ#GAGPGVAGAGAGTGAGAGTAVAAVTR.L	3	3064.39		9.02453	1	1	0.86	-0.217591	0	0.96	1	516080	600478	2
Cre09.g400812.t1.1	N/A	AMBIGUOUS	R.AAS@EDGGGGEQGAGPGVAGAGAGTGAGAGTAVAAVTR.L	3	3063.38		1.48427	1	1	1.09	0.124328	0	0.97	1	666510	611075	2
Cre09.g400997.t1.1	N/A	AMBIGUOUS	K.QGQQSVSQQS@QEGYESGADETTSSGVVAR.V	3	3079.32		3.9944	1	1	1.48	0.565597	0	0.93	1	267651	180308	2
Cre09.g401367.t1.1	N/A	AMBIGUOUS	R.GPAS@PGAVAGAAAAAAAR.V	2	1515.73		2.44107	2	2	4.33	2.11437	2.80014	0.97	1	230448	98121	2
Cre09.g401367.t1.1	N/A	AMBIGUOUS	R.TGSS@SAGSSSSAGCGPAALR.A	2	1846.76		0.270745	1	1	1.56	0.641546	0	0.96	1	233380	149405	2
Cre09.g401367.t1.1	N/A	AMBIGUOUS	R.TGSSS@AGSSSSAGCGPAALR.A	2	1846.77		5.14415	1	1	1.56	0.641546	0	0.96	1	233380	149405	2
Cre09.g401515.t1.1	N/A	AMBIGUOUS	R.GGS@QDDMDIHETK.L	2	1511.57		2.18316	1	1	0.86	-0.217591	0	0.96	1	813379	941493	2
Cre09.g401515.t1.1	N/A	AMBIGUOUS	R.GRGGS@QDDM*DIHETK.L	3	1740.69		1.78091	4	4	0.8	-0.321928	0.12	0.97	1	5028481	5848507	2
Cre09.g401515.t1.1	N/A	AMBIGUOUS	R.GRGGS@QDDMDIHETK.L	3	1724.69		0.81174	6	6	0.85	-0.234465	1.3328e-08	0.96	1	13246954	15502136	2
Cre09.g402775.t1.1	N/A	AMBIGUOUS	K.EAETGEASFS@PR.T	2	1359.54		1.7653	3	3	0.96	-0.0588937	0	0.96	1	7510528	7794562	2
Cre09.g402775.t1.1	N/A	AMBIGUOUS	R.ASMLASAPSPLEGGSPLPEDGSVAGGSAGGPSTSN#GS@PVAAAAAAASAAR.S	3	4417.06		6.06809	1	1	1.52	0.604071	0	0.67	1	1887746	1238737	2
Cre09.g402775.t1.1	N/A	AMBIGUOUS	R.GGS@GHPGFFAR.L	2	1168.49		1.28371	1	1	0.67	-0.577767	0	0.97	1	2682405	4026444	2
Cre09.g403600.t1.1	N/A	AMBIGUOUS	R.LPAAGS@DGGR.L	2	979.42		-0.510506	1	1	3.3	1.72247	0	0.96	1	132384	40111	2
Cre09.g405701.t1.1	N/A	AMBIGUOUS	R.AM*QAAGWPAGGGS@EDEDDEGDRGQQQLR.R	3	3028.25		8.29114	1	1	1.18	0.238787	0	0.85	1	233448	197013	2
Cre09.g405750.t1.1	N/A	AMBIGUOUS	M.APSSEDVAVSGGGSQELSN#SSPTSSSS@GGAGVLGERDHFSK.L	4	4001.78		8.04648	1	1	0.68	-0.556393	0	0.61	1	363774	538023	2
Cre09.g406050.t1.2	N/A	AMBIGUOUS	K.SLAGS@M*GNLAVEASPAK.A	2	1697.78		4.00524	1	1	0.54	-0.888969	0	0.97	1	459332	849298	2
Cre09.g406400.t1.1	N/A	AMBIGUOUS	R.AAGAAPAPATAAPAGPAS@R.A	2	1654.79		-0.120861	2	2	2.65	1.40599	0	0.97	1	369344	139610	2
Cre09.g406416.t1.1	N/A	AMBIGUOUS	R.RGGGGGGSGSGAGGGGGSGGGGGGAGQ#GGHAAAGPDDLDDLELPEGMSR.A	4	4050.77		7.65292	1	1	0.63	-0.666576	0	0.91	1	437709	694383	2
Cre09.g410300.t1.1	N/A	AMBIGUOUS	K.RGGGGS@EEGEDEDEEEEGDEEGEGK.A	3	2689.94		0.780688	1	1	1.48	0.565597	0	0.99	1	776033	524756	2
Cre09.g410300.t1.1	N/A	AMBIGUOUS	R.DSLEPLPAS@DDEEGGEEGAQEQEADK.G	3	2825.12		0.0868944	1	1	1.03	0.0426443	0	0.91	1	695481	676788	2
Cre09.g410300.t1.1	N/A	AMBIGUOUS	R.GGGGS@EEGEDEDEEEEGDEEGEGK.A	2	2533.84		2.36795	2	2	1.11	0.15056	0	0.98	1	359511	324702	2
Cre09.g411200.t1.2	N/A	AMBIGUOUS	R.ATEESVEVKPVAS@TSESSEPEWVPVCKPEDLPK.G	3	3719.74		3.70995	1	1	1.83	0.871844	0	0.92	1	2371082	1292660	2
Cre09.g412150.t1.1	N/A	AMBIGUOUS	R.EQQQQQQQQQSADGDR.R	2	1901.84		1.75996	1	1	1.03	0.0426443	0	0.57	1	136725	132103	2
Cre09.g412300.t1.2	N/A	AMBIGUOUS	K.RLGLYEQM*EGEQLGQ#QPGQQQQAEQQEQQQAPK.D	3	3827.81		4.45423	1	1	0.97	-0.0439433	0	0.9	1	305203	313744	2
Cre09.g412300.t1.2	N/A	AMBIGUOUS	K.RLGLYEQM*EGEQLGQQPGQQQ#QAEQQEQQQAPK.D	4	3826.81		5.25244	1	1	1.09	0.124328	0	0.99	1	840385	772209	2
Cre09.g412300.t1.2	N/A	AMBIGUOUS	K.RLGLYEQM*EGEQLGQQPGQQQQ#AEQQEQQQAPK.D	4	3826.81		5.12179	1	1	1.09	0.124328	0	0.99	1	840385	772209	2
Cre09.g412300.t1.2	N/A	AMBIGUOUS	K.RLGLYEQM*EGEQLGQQPGQQQQAEQQEQQQAPK.D	3	3825.83		5.38449	1	1	1.1	0.137504	0	0.9	1	345273	313744	2
Cre09.g412300.t1.2	N/A	AMBIGUOUS	K.RLGLYEQMEGEQLGQQPGQQQQAEQQEQQQAPK.D	3	3809.82		1.94235	2	2	1.2	0.263034	0.183848	0.99	1	1717040	1288928	2
Cre09.g412300.t1.2	N/A	AMBIGUOUS	R.LGLYEQMEGEQLGQQPGQQQQAEQQEQQQAPK.D	3	3653.72		2.62747	1	1	1.08	0.111031	0	0.99	1	2115270	1959148	2
Cre09.g414250.t1.1	N/A	AMBIGUOUS	R.STS@FSGLPVDSR.S	2	1331.59		2.40315	2	2	1.22	0.286881	0	0.98	1	720803	589186	2
Cre09.g416850.t1.2	N/A	AMBIGUOUS	R.AAAGADS@ADEEAEAR.G	2	1512.58		0.991683	3	3	0.76	-0.395929	0	0.99	1	4811965	6337356	2
Cre09.g416850.t1.2	N/A	AMBIGUOUS	R.AAS@PARQPVAAVSGSNS@R.S	3	1884.83		1.22027	1	1	1.33	0.411426	0	0.97	1	399857	300019	2
Cre09.g416850.t1.2	N/A	AMBIGUOUS	R.HAT@PANLS@PSER.L	2	1438.57		0.41708	1	1	1.58	0.659925	0	0.88	1	467146	296470	2
Cre09.g416850.t1.2	N/A	AMBIGUOUS	R.QQVDGGSN#GN#GN#GN#GN#GN#GQSSPR.H	2	2276.89		6.93934	2	2	0.43	-1.21759	0.0141421	0.84	1	291987	669716	2
Cre09.g416850.t1.2	N/A	AMBIGUOUS	R.QQVDGGSNGN#GN#GN#GN#GN#GQSSPR.H	2	2275.89		0.527267	3	3	0.616667	-0.697437	0.0251661	0.87	1	240155	405403	2
Cre09.g416850.t1.2	N/A	AMBIGUOUS	R.SPS@PGPAFAAGISR.S	2	1393.65		1.43508	3	3	0.91	-0.136062	0	0.99	1	4618372	5048682	2
Cre09.g416850.t1.2	N/A	AMBIGUOUS	R.YTPSVS@PSASAVVPR.D	2	1596.77		1.69092	2	2	1.01	0.0143553	0	0.99	1	2240606	2227833	2
Cre09.g417150.t1.2	N/A	AMBIGUOUS	K.IRPSS@AYN#TPYWTTN#SGAPVWNNNNSMTVGTR.G	3	3637.64		9.59424	1	1	0.74	-0.434403	0	0.64	1	3024919	4064161	2
Cre09.g417150.t1.2	N/A	AMBIGUOUS	K.IRPSSAYN#TPYWTTNSGAPVWNNN#NSM*TVGTR.G	3	3574.66		6.70058	1	1	0.77	-0.37707	0	0.86	1	1275484	1661422	2
Cre09.g417150.t1.2	N/A	AMBIGUOUS	K.IRPSSAYNTPYWTTNSGAPVWNNNNSM*TVGTR.G	3	3571.66		-0.699954	1	1	1	0	0	0.82	1	1762036	1770818	2
Cre09.g417150.t1.2	N/A	AMBIGUOUS	K.IRPSSAYNTPYWTTNSGAPVWNNNNSMTVGTR.G	3	3555.66		-1.23746	1	1	0.85	-0.234465	0	0.66	1	2909411	3416825	2
Cre09.g417150.t1.2	N/A	AMBIGUOUS	R.VAAVSSAPLS@GRR.E	3	1349.69		1.7041	1	1	1.08	0.111031	0	0.97	1	167007	154869	2
Cre10.g418400.t1.1	N/A	AMBIGUOUS	R.KAPS@TEQPKK.D	3	1192.6		1.59317	1	1	1.91	0.933573	0	0.94	2	825823	433182	2
Cre10.g418500.t1.1	N/A	AMBIGUOUS	K.RPTPAHSPPPGAGGLAT@SPK.A	3	1974.98		1.41774	1	1	3.98	1.99277	0	0.98	2	859321	215683	2
Cre10.g418500.t1.1	N/A	AMBIGUOUS	R.GPAAAALGGGPVGRES@PKR.S	3	1826.92		0.985263	1	1	1.09	0.124328	0	0.98	2	394514	362432	2
Cre10.g418950.t1.1	N/A	AMBIGUOUS	K.AGAVGAGVAGAGGS@EVSLTELER.A	2	2137.02		1.35703	1	1	1.04	0.0565835	0	0.93	2	362355	347112	2
Cre10.g418950.t1.1	N/A	AMBIGUOUS	R.AAAAAEGEGEGS@Q#TDGTAAREEDAGGYDLLDEGEVPK.L	3	3717.59		7.78823	1	1	1.06	0.0840643	0	0.91	2	3125124	2945859	2
Cre10.g418950.t1.1	N/A	AMBIGUOUS	R.AAAAAEGEGEGS@QTDGTAAR.E	2	1898.78		1.5273	2	2	0.91	-0.136062	0	0.98	2	381522	417863	2
Cre10.g418950.t1.1	N/A	AMBIGUOUS	R.AAAAAEGEGEGSQ#T@DGTAAREEDAGGYDLLDEGEVPK.L	3	3717.59		7.06175	1	1	1.06	0.0840643	0	0.91	2	3125124	2945859	2
Cre10.g418950.t1.1	N/A	AMBIGUOUS	R.AAAAAEGEGEGSQT@DGTAAREEDAGGYDLLDEGEVPK.L	3	3715.61		9.04302	2	2	1.23	0.298658	0	0.91	2	3626702	2938163	2
Cre10.g418950.t1.1	N/A	AMBIGUOUS	R.LSQVASS@QEGLPAAGPASAR.R	2	1975.95		4.55478	1	1	6.76	2.75702	0	0.91	2	383264	56736	2
Cre10.g418950.t1.1	N/A	AMBIGUOUS	R.LSQVASSQEGLPAAGPAS@ARR.S	3	2132.05		1.4071	1	1	0.93	-0.104697	0	0.53	2	226263	242731	2
Cre10.g418950.t1.1	N/A	AMBIGUOUS	R.RPGAGAAAGEEGTAS@PGGTTPSRPRPGASTAK.S	4	2999.43		1.96704	2	2	1.34	0.422233	0	0.97	2	6868960	5123513	2
Cre10.g419950.t1.1	N/A	AMBIGUOUS	R.AVS@HSQPR.A	2	960.421		-4.68542	2	2	7.49	2.90497	3.39411	0.67	1	3959723	400410	2
Cre10.g420350.t1.2	N/A	AMBIGUOUS	R.FENQNYAGVTTNNYALDEVVAAK.-	3	2530.22		4.82174	1	1	0.93	-0.104697	0	0.75	1	403266	433267	2
Cre10.g420400.t1.1	N/A	AMBIGUOUS	R.RPIDPATDPAGAAAAAAAAAAAAAAAGAGGLATAGS@GGLSPR.V	4	3564.78		4.55851	1	1	0.75	-0.415037	0	0.75	1	1071335	1430008	2
Cre10.g420900.t1.2	N/A	AMBIGUOUS	R.SAQAAGGEEEDDGDDDEGGQEDGR.G	2	2407.89		2.53335	2	2	0.62	-0.68966	0	0.84	1	202576	324566	2
Cre10.g421650.t1.2	N/A	AMBIGUOUS	R.AAS@GGLGGGGPPVR.K	2	1231.58		1.38034	2	2	1.3	0.378512	0	0.95	1	591788	455275	2
Cre10.g422050.t1.2	N/A	AMBIGUOUS	R.GGFFNRPAPATTAAAGS@STSPAASGAGAGAGSGGNSGGAGTAR.S	3	3688.66		-0.843366	1	1	3.15	1.65535	0	0.76	1	289460	91848	2
Cre10.g423350.t1.2	N/A	AMBIGUOUS	R.VAS@EDEDAPDVSAEPECQR.D	2	2183.86		3.54831	2	2	0.99	-0.0144996	0	0.96	1	326253	329680	2
Cre10.g427300.t1.2	N/A	AMBIGUOUS	R.EAAPAEAEAAPAEGEAAPPAEGEGEAQPAQEGSN#SSSSSSDSSSSEESK.A	3	4662.95		2.90553	1	1	0.71	-0.494109	0	0.92	1	232813	329474	2
Cre10.g427700.t1.2	N/A	AMBIGUOUS	K.DN#YGGGGGGGYGGGGGGGYGGGGYGGGGYGGNR.G	3	2702.07		6.77264	1	1	0.96	-0.0588937	0	0.93	1	1191805	1247784	2
Cre10.g427700.t1.2	N/A	AMBIGUOUS	K.DNYGGGGGGGYGGGGGGGYGGGGYGGGGYGGNR.G	3	2701.07		2.07326	3	3	0.98	-0.0291463	0.138564	0.94	1	1447221	1271556	2
Cre10.g428050.t1.1	N/A	AMBIGUOUS	R.NAAAN#GNAAVAPASS@GR.G	2	1578.69		1.71028	1	1	1.55	0.632268	0	0.9	1	313470	201938	2
Cre10.g428050.t1.1	N/A	AMBIGUOUS	R.S@GATGTAAAADPEVTTK.S	2	1626.72		0.676207	1	1	0.28	-1.8365	0	0.97	1	181832	658543	2
Cre10.g428664.t1.1	N/A	AMBIGUOUS	R.TSYAGNARPPS@AGPGGGGGGILGNR.G	3	2320.09		2.75853	1	1	0.71	-0.494109	0	0.92	1	532433	747006	2
Cre10.g429050.t1.1	N/A	AMBIGUOUS	R.LGS@PAPAAAAAGGAGGGSSR.L	2	1661.76		2.52744	1	1	0.44	-1.18442	0	0.92	1	103512	234499	2
Cre10.g430200.t2.1	N/A	AMBIGUOUS	R.DRS@GSSGS@R.A	2	1068.35		-4.82934	2	2	70.4	6.1375	0	0.99	2	763331	10843	2
Cre10.g430350.t1.2	N/A	AMBIGUOUS	K.YGYGS@DDEYIATPYK.S	2	1820.73		2.52646	1	1	0.7	-0.514573	0	0.9	1	1659324	2360806	2
Cre10.g430501.t1.1	N/A	AMBIGUOUS	K.TKS@PAKPAPAAPANLDTEVAK.K	3	2156.1		2.50453	1	1	2.19	1.13093	0	0.99	1	1015292	463027	2
Cre10.g430850.t1.2	N/A	AMBIGUOUS	K.GASTAAEGQGGAGAS@PK.G	2	1495.64		1.67153	1	1	0.72	-0.473931	0	0.81	1	54282	75694	2
Cre10.g431950.t1.2	N/A	AMBIGUOUS	K.AAAAASPQVTAQS@PLGR.G	2	1674.82		1.19416	2	2	3.88	1.95606	0	0.98	1	342819	88349	2
Cre10.g431950.t1.2	N/A	AMBIGUOUS	R.IASSM*S@ASQAR.Q	2	1204.51		5.52171	1	1	2.03	1.02148	0	0.96	1	281805	138793	2
Cre10.g431950.t1.2	N/A	AMBIGUOUS	R.IASSMS@ASQAR.Q	2	1187.51		4.12629	2	2	1.015	0.0214797	0.00707107	0.94	1	942999	928822	2
Cre10.g432450.t1.1	N/A	AMBIGUOUS	R.AAAGTGPAS@PLQASNS@K.R	2	1686.71		-0.059287	1	1	2.52	1.33342	0	0.98	1	146806	58163	2
Cre10.g433700.t1.1	N/A	AMBIGUOUS	R.S@DSIGGASR.R	2	928.372		-1.07715	1	1	1.35	0.432959	0	0.77	2	473289	349893	2
Cre10.g433700.t1.1	N/A	AMBIGUOUS	R.SDS@IGGASR.R	2	928.374		0.538577	2	2	1.33	0.411426	0	0.8	2	428836	322774	2
Cre10.g433750.t1.1	N/A	AMBIGUOUS	K.RAPS@EDPAHQDASAAPAAALPAQQPAK.R	3	2746.31		3.07632	1	1	0.96	-0.0588937	0	0.97	1	1170274	1213796	2
Cre10.g435300.t1.2	N/A	AMBIGUOUS	K.T@STPTADNVATEAVPSNADALALHAR.G	3	2672.26		1.08523	1	1	0.55	-0.862496	0	0.94	2	794405	1434943	2
Cre10.g435300.t1.2	N/A	AMBIGUOUS	K.TS@TPTADNVATEAVPSNADALALHAR.G	3	2672.26		1.08523	1	1	0.55	-0.862496	0	0.94	2	794405	1434943	2
Cre10.g435350.t2.1	N/A	AMBIGUOUS	R.YFDS@ADYNLQK.E	2	1442.59		1.3864	3	3	0.86	-0.217591	0	0.98	2	1274518	1475573	2
Cre10.g435800.t1.2	N/A	AMBIGUOUS	R.SAPSTSSY@GSSSK.Y	2	1324.53		3.24644	1	1	4.79	2.26003	0	0.86	1	1677561	349875	2
Cre10.g436550.t1.2	N/A	AMBIGUOUS	K.KAVT@PSR.S	2	837.418		-0.716487	7	7	0.828571	-0.271302	0.054292	0.95	1	20187240	24151489	2
Cre10.g436550.t1.2	N/A	AMBIGUOUS	K.QELES@LRSS@SPAPASSAPAPAR.S	3	2370.08		6.49935	1	1	1.4	0.485427	0	0.76	1	7182892	5139382	2
Cre10.g436550.t1.2	N/A	AMBIGUOUS	K.QELESLRS@NSPAPASSAPAPAR.S	3	2315.1		2.24612	1	1	0.92	-0.120294	0	0.98	1	7569534	8255200	2
Cre10.g436550.t1.2	N/A	AMBIGUOUS	K.QELESLRS@SS@PAPASSAPAPAR.S	3	2368.06		1.77361	1	1	1.4	0.485427	0	0.76	1	7182892	5139382	2
Cre10.g436550.t1.2	N/A	AMBIGUOUS	K.QELESLRSNS@PAPASSAPAPAR.S	3	2315.1		1.72779	1	1	0.92	-0.120294	0	0.98	1	7569534	8255200	2
Cre10.g436550.t1.2	N/A	AMBIGUOUS	R.ASSATNRVS@PTR.S	3	1325.62		0.980676	2	2	1.36	0.443607	0	0.99	1	8870715	6511333	2
Cre10.g436550.t1.2	N/A	AMBIGUOUS	R.ESSTATVQAS@R.A	2	1215.52		1.64538	4	4	8.7475	3.12887	0.655	0.93	1	1576073	187130	2
Cre10.g436550.t1.2	N/A	AMBIGUOUS	R.N#GN#GSSSAASSAPAPAR.S	2	1502.66		-2.32919	1	1	0.91	-0.136062	0	0.91	1	4019761	4424631	2
Cre10.g436550.t1.2	N/A	AMBIGUOUS	R.S@N#SPAPASSAPAPAR.S	2	1460.64		1.09541	2	2	0.65	-0.621488	0.325269	0.99	1	1392550	1575884	2
Cre10.g436550.t1.2	N/A	AMBIGUOUS	R.S@NSPAPASSAPAPAR.S	2	1459.66		3.49398	1	1	1.07	0.0976108	0	0.98	1	314038	292814	2
Cre10.g436550.t1.2	N/A	AMBIGUOUS	R.SN#S@PAPASSAPAPAR.S	2	1460.64		-0.41078	4	4	0.895	-0.16004	0.0173205	0.99	1	1392550	1575884	2
Cre10.g436550.t1.2	N/A	AMBIGUOUS	R.SNS@PAPASSAPAPAR.S	2	1459.65		-0.548075	6	6	0.995	-0.00723157	0.0367423	0.98	1	114868693	117160143	2
Cre10.g436550.t1.2	N/A	AMBIGUOUS	R.SS@SASWRDAAPASSAPAR.S	3	1853.82		1.07886	1	1	1.6	0.678072	0	0.98	1	4467400	2799583	2
Cre10.g436550.t1.2	N/A	AMBIGUOUS	R.SS@SPAPASSAPAPAR.S	2	1432.64		0.62821	1	1	0.9	-0.152003	0	0.96	1	1112210	1234668	2
Cre10.g436550.t1.2	N/A	AMBIGUOUS	R.SSS@ASWR.D	2	859.331		1.04733	14	14	1.75857	0.814404	0.0195555	0.92	2	67377053	37736983	2
Cre10.g436550.t1.2	N/A	AMBIGUOUS	R.SSS@ASWRDAAPASSAPAR.S	3	1853.82		1.45646	3	3	1.62	0.695994	0.034641	0.98	1	4467400	2799583	2
Cre10.g436550.t1.2	N/A	AMBIGUOUS	R.SSS@PAPASSAPAPAR.S	2	1432.64		-0.349005	19	19	0.968947	-0.0455098	0.133037	0.97	1	418301353	459098281	2
Cre10.g436650.t1.1	N/A	AMBIGUOUS	R.RRS@GGGEDADGGSSYSQR.G	3	1921.78		-0.60111	1	1	3.25	1.70044	0	0.96	1	241098	74149	2
Cre10.g436950.t1.2	N/A	AMBIGUOUS	R.GGGAGGGGGGGGPTATTPSS@SGGSTHR.Q	3	2220.93		2.20629	1	1	0.76	-0.395929	0	0.92	1	794182	1041704	2
Cre10.g436950.t1.2	N/A	AMBIGUOUS	R.GGGAGGGGGGGGPTATTPSSSGGS@THR.Q	3	2220.93		2.20629	1	1	0.76	-0.395929	0	0.92	1	794182	1041704	2
Cre10.g437150.t1.2	N/A	AMBIGUOUS	R.S@LSASLAHDAIGEAGTSAGASHR.S	3	2245.03		4.1425	1	1	0.73	-0.454032	0	0.98	1	2106649	2876527	2
Cre10.g437150.t1.2	N/A	AMBIGUOUS	R.SLS@ASLAHDAIGEAGTSAGASHR.S	3	2246.03		1.08926	1	1	0.73	-0.454032	0	0.98	1	2106649	2876527	2
Cre10.g437850.t1.1	N/A	AMBIGUOUS	R.GSTGGRGEEAQQGGGEEAAEAEGGGGGGGGGAEER.A	3	3074.29		-0.683085	1	1	0.67	-0.577767	0	0.82	1	558957	829939	2
Cre10.g438700.t1.1	N/A	AMBIGUOUS	K.AGAAADS@DDEDDAAGVGAADDGEDGIK.A	2	2556.97		1.99455	3	3	0.72	-0.473931	0	0.79	1	1075105	1502854	2
Cre10.g438850.t1.2	N/A	AMBIGUOUS	R.LHADS@DDEQAAK.R	2	1378.55		-0.3627	2	2	0.66	-0.599462	0	0.98	1	2358098	3592118	2
Cre10.g438850.t1.2	N/A	AMBIGUOUS	R.LHADS@DDEQAAKR.H	3	1534.65		1.43355	1	1	0.6	-0.736966	0	0.88	1	336982	563014	2
Cre10.g438850.t1.2	N/A	AMBIGUOUS	R.VPS@LELLR.Q	2	1005.54		1.49174	3	3	0.55	-0.862496	0	0.94	1	500487	907102	2
Cre10.g439600.t1.1	N/A	AMBIGUOUS	R.AAAYAVDGAPNSSSNS@SSR.A	2	1890.79		1.85109	2	2	1.03	0.0426443	0	0.99	1	948044	917759	2
Cre10.g439650.t1.2	N/A	AMBIGUOUS	K.SQVS@GAGAAPQR.Q	2	1207.54		0.662503	2	2	0.82	-0.286304	0	0.96	1	1120274	1366178	2
Cre10.g440050.t1.2	N/A	AMBIGUOUS	K.DWRSS@L.-	2	842.341		1.54332	1	1	0.52	-0.943416	0	0.97	2	430021	832579	2
Cre10.g440050.t1.2	N/A	AMBIGUOUS	R.SRS@SFSPR.R	2	1002.44		1.79563	1	1	2.2	1.1375	0	0.98	1	696762	316846	2
Cre10.g440050.t1.2	N/A	AMBIGUOUS	R.TVLPANWRDS@LDEDEPAKPAAGR.S	3	2587.22		2.97617	3	3	0.85	-0.234465	0	0.89	1	14361860	16895601	2
Cre10.g441000.t1.2	N/A	AMBIGUOUS	R.RPVGEGGDDLPS@DELQEQEADR.A	3	2491.06		2.44876	2	2	1.03	0.0426443	0	0.91	1	1400761	1362449	2
Cre10.g441200.t1.2	N/A	AMBIGUOUS	K.AAGGS@ASGEPASSNDGGER.T	2	1755.68		1.93657	2	2	0.91	-0.136062	0	0.83	1	3067051	3361708	2
Cre10.g441200.t1.2	N/A	AMBIGUOUS	K.AAGGSAS@GEPASSNDGGER.T	2	1755.68		1.65178	1	1	0.91	-0.136062	0	0.83	1	3067051	3361708	2
Cre10.g441200.t1.2	N/A	AMBIGUOUS	K.AAGGSASGEPASS@NDGGER.T	2	1755.68		2.39224	1	1	0.91	-0.136062	0	0.83	1	3067051	3361708	2
Cre10.g441200.t1.2	N/A	AMBIGUOUS	R.EQAPPGANATEGT@K.E	2	1449.63		3.10426	1	1	0.73	-0.454032	0	0.93	1	157977	217888	2
Cre10.g441200.t1.2	N/A	AMBIGUOUS	R.HGMLGTS@PSGR.G	2	1178.5		1.52737	1	1	0.8	-0.321928	0	0.96	1	1406963	1753173	2
Cre10.g441450.t1.2	N/A	AMBIGUOUS	K.EVDALS@EDPDDDEGDGK.Q	2	1884.68		-0.795888	3	3	0.95	-0.0740006	1.49012e-08	0.97	1	2237272	2356940	2
Cre10.g441450.t1.2	N/A	AMBIGUOUS	K.S@AGSEDDDEDEEEEEEEAPKPK.K	2	2542.94		2.79205	3	3	0.96	-0.0588937	0	0.97	1	876487	913610	2
Cre10.g441450.t1.2	N/A	AMBIGUOUS	K.SAGS@EDDDEDEEEEEEEAPKPK.K	3	2542.93		0.943793	3	3	0.9	-0.152003	0	0.95	1	4449050	4927157	2
Cre10.g441800.t1.1	N/A	AMBIGUOUS	R.NSASANAGGGGGGGTS@PSK.A	2	1612.66		0.930143	1	1	7.41	2.88947	0	0.83	1	329855	44498	2
Cre10.g443000.t1.2	N/A	AMBIGUOUS	R.GGPGS@PAGLK.Q	2	919.424		0	1	1	1.11	0.15056	0	0.98	1	235030	212217	2
Cre10.g443100.t1.2	N/A	AMBIGUOUS	R.QLQEQQQQQQTQTSGQQQTR.L	3	2400.15		-0.0416641	1	1	1	0	0	0.97	1	419563	418552	2
Cre10.g443300.t1.2	N/A	AMBIGUOUS	K.QSTS@ISR.R	2	857.373		1.16635	1	1	1.2	0.263034	0	0.92	1	900857	748065	2
Cre10.g444400.t1.1	N/A	AMBIGUOUS	K.ATEASPVAVSAAAESPSPASTTS@PSEATKPTVVVAQPSR.Q	3	3815.87		3.03995	2	2	14.74	3.88166	0	0.99	1	668692	45352	2
Cre10.g444450.t1.1	N/A	AMBIGUOUS	K.AANTAANS@PGALAAAAAAGR.R	2	1775.85		3.49131	1	1	24.02	4.58616	0	0.88	1	67707	2819	2
Cre10.g445600.t1.1	N/A	AMBIGUOUS	K.DGDS@DAEDGGTGGEGGGGGS@GDEGEGGK.K	2	2541.8		0.35408	2	2	0.87	-0.200913	0	0.99	1	428572	494105	2
Cre10.g445600.t1.1	N/A	AMBIGUOUS	K.DGDS@DAEDGGTGGEGGGGGS@GDEGEGGKK.G	3	2669.9		2.43455	2	2	1.01	0.0143553	0.0282843	0.95	1	1180010	1190627	2
Cre10.g445600.t1.1	N/A	AMBIGUOUS	K.RAVAGAGDNADGGS@EDGEGR.G	3	1939.78		0.824839	2	2	0.895	-0.16004	0.0777817	0.97	1	782216	823179	2
Cre10.g445600.t1.1	N/A	AMBIGUOUS	R.AVAGAGDNADGGS@EDGEGR.G	2	1783.67		1.45767	2	2	1.12	0.163499	0	0.91	1	1218241	1091276	2
Cre10.g445900.t1.1	N/A	AMBIGUOUS	K.AGAGS@DDEAEGAR.H	2	1284.47		2.56915	1	1	0.42	-1.25154	0	0.92	1	364538	873598	2
Cre10.g447735.t1.2	N/A	AMBIGUOUS	R.AAAAGAANAS@PAK.A	2	1149.53		2.2618	1	1	4.07	2.02503	0	0.85	1	98095	24104	2
Cre10.g447950.t1.2	N/A	AMBIGUOUS	K.AVSPQS@PPS@PNQESAMNAR.T	3	2126.86		1.88071	1	1	0.27	-1.88897	0	0.84	1	478355	1804981	2
Cre10.g448000.t1.1	N/A	AMBIGUOUS	K.EDAACGSDGPAT@ASTSGR.L	2	1788.67		1.5095	1	1	7.16	2.83996	0	0.83	1	78660	10992	2
Cre10.g448000.t1.1	N/A	AMBIGUOUS	R.AKEDAACGSDGPAT@ASTSGR.L	3	1987.81		2.26381	1	1	11.49	3.52231	0	0.94	1	315416	27448	2
Cre10.g448600.t1.2	N/A	AMBIGUOUS	K.QHPQPEQQPEQQPEQQVEQQAEQR.A	3	2923.35		0.51311	2	2	1.24	0.31034	0	0.98	1	716588	577849	2
Cre10.g448650.t1.1	N/A	AMBIGUOUS	R.DTGSTSASASSGAAAGAAGAGGSSSGAAAAAGQ#QPQEAAPVQQQQQQQQQVQQQQVER.T	4	5508.58		6.37192	1	1	1	0	0	0.89	1	275716	274730	2
Cre10.g448650.t1.1	N/A	AMBIGUOUS	R.DTGSTSASASSGAAAGAAGAGGSSSGAAAAAGQQPQEAAPVQQQ#Q#QQQQQVQQQQVER.T	4	5511.58		8.0571	1	1	0.82	-0.286304	0	0.97	1	225170	275961	2
Cre10.g448650.t1.1	N/A	AMBIGUOUS	R.KPS@RDIDAELAAGLSAK.H	3	1820.92		3.24014	1	1	1.47	0.555816	0	0.91	1	453178	307936	2
Cre10.g449950.t1.2	N/A	AMBIGUOUS	R.LAGAAAAGGGGGGGGS@PAAPR.R	2	1659.76		0.208228	1	1	2.47	1.30451	0	0.97	1	82744	33497	2
Cre10.g450100.t1.1	N/A	AMBIGUOUS	R.RVS@RADGR.K	2	995.465		-9.34228	1	1	1.23	0.298658	0	0.96	1	292731	237174	2
Cre10.g450450.t1.2	N/A	AMBIGUOUS	K.AGEEGSTS@VK.S	2	1043.42		-0.862544	1	1	0.92	-0.120294	0	0	1	1930792	2095466	2
Cre10.g450450.t1.2	N/A	AMBIGUOUS	K.EQQAPNESLAPM*S@VHPPSPSK.I	3	2326.04		0.343932	1	1	6.26	2.64616	0	0.97	1	1453137	232298	2
Cre10.g450450.t1.2	N/A	AMBIGUOUS	K.EQQAPNESLAPMS@VHPPSPSK.I	3	2310.05		4.0259	1	1	4.04	2.01436	0	0.97	1	2624002	648963	2
Cre10.g450450.t1.2	N/A	AMBIGUOUS	K.LKPSPS@QDER.R	2	1235.56		0.890283	2	2	0.62	-0.68966	0	0.98	1	3606317	5787531	2
Cre10.g450450.t1.2	N/A	AMBIGUOUS	K.SEAVGS@TSVK.S	2	1044.47		8.09364	1	1	0.39	-1.35845	0	0.99	1	2109419	5414494	2
Cre10.g450450.t1.2	N/A	AMBIGUOUS	K.SEAVGSTS@VK.S	2	1043.46		0.670844	3	3	0.39	-1.35845	9.12506e-09	0.99	1	2109419	5414494	2
Cre10.g450879.t1.2	N/A	AMBIGUOUS	K.SGYGS@ES@EGEDAETSR.V	2	1819.59		1.75864	2	2	0.54	-0.888969	0	0.89	1	719960	1337040	2
Cre10.g450879.t1.2	N/A	AMBIGUOUS	K.SGYGS@ESEGEDAETSR.V	2	1739.63		2.29935	3	3	1.61	0.687061	0	0.99	1	740944	461061	2
Cre10.g452050.t1.2	N/A	AMBIGUOUS	R.YQDFVKPGSANQDPIFTNNK.L	3	2282.11		3.59317	1	1	0.71	-0.494109	0	0.91	1	867427	1227042	2
Cre10.g452200.t1.1	N/A	AMBIGUOUS	R.APS@AGGGGLPSAR.S	2	1176.54		0.849952	2	2	1.22	0.286881	0	0.98	1	988669	813263	2
Cre10.g453100.t1.2	N/A	AMBIGUOUS	R.YQS@ATAAAAAAR.W	2	1230.55		2.43794	1	1	5.08	2.34483	0	0.92	2	239821	47239	2
Cre10.g454025.t1.1	N/A	AMBIGUOUS	R.ST@DGLDS@PGGGGGGGGGR.T	2	1619.57		1.35839	1	1	1.42	0.505891	0	0.99	2	343798	242765	2
Cre10.g454025.t1.1	N/A	AMBIGUOUS	R.STDGLDS@PGGGGGGGGGR.T	2	1539.61		1.7537	2	2	1.03	0.0426443	0	0.98	2	785029	760194	2
Cre10.g454300.t1.1	N/A	AMBIGUOUS	R.LDAAAGGGGGGGSGGGS@GGGGGR.Q	2	1724.69		-0.46385	1	1	1.37	0.454176	0	0.89	1	43484	31770	2
Cre10.g454600.t1.1	N/A	AMBIGUOUS	R.ALGLFARRS@DPPAAGASAAGGPEPAK.S	3	2514.25		3.22164	1	1	0.7	-0.514573	0	0.84	1	261564	373728	2
Cre10.g454600.t1.1	N/A	AMBIGUOUS	R.AS@WSSSGTPQAGDAER.H	2	1685.68		3.08482	1	1	1.2	0.263034	0	0.64	1	259112	215838	2
Cre10.g454600.t1.1	N/A	AMBIGUOUS	R.ASWS@SSGTPQAGDAER.H	2	1685.68		1.89835	1	1	0.87	-0.200913	0	0.97	1	345323	396795	2
Cre10.g454600.t1.1	N/A	AMBIGUOUS	R.RS@DPPAAGASAAGGPEPAK.S	3	1785.82		1.7919	2	2	1.04	0.0565835	0	0.98	1	1009509	967812	2
Cre10.g454600.t1.1	N/A	AMBIGUOUS	R.S@DPPAAGASAAGGPEPAK.S	2	1629.71		1.22721	2	2	0.96	-0.0588937	0	0.92	1	203185	212047	2
Cre10.g454650.t1.2	N/A	AMBIGUOUS	K.GPGHES@DDEEDDEPK.L	2	1734.6		0.691803	1	1	1.07	0.0976108	0	0.92	1	211311	197280	2
Cre10.g454650.t1.2	N/A	AMBIGUOUS	K.SKGPGHES@DDEEDDEPK.L	3	1949.73		2.51318	1	1	0.96	-0.0588937	0	0.91	1	1805065	1888883	2
Cre10.g455500.t1.2	N/A	AMBIGUOUS	R.GQAPVS@PSHISHNPSVR.L	3	1848.87		1.46035	1	1	3.16	1.65992	0	0.99	1	2736903	866118	2
Cre10.g455500.t1.2	N/A	AMBIGUOUS	R.LDSRPS@GLSLAGADWIAK.C	3	1935.96		2.37609	1	1	0.85	-0.234465	0	0.75	1	544264	641490	2
Cre10.g455500.t1.2	N/A	AMBIGUOUS	R.LEAGDVDDEDYHS@D.-	2	1658.57		-0.361757	4	4	1.22	0.286881	0	0.97	1	2870699	2353776	2
Cre10.g456050.t2.1	N/A	AMBIGUOUS	R.GGSPWGAGTLAGPDGS@RQ#PGEDELQQAEILGK.Q	3	3259.51		5.56865	1	1	0.94	-0.0892673	0	0.76	2	465683	493717	2
Cre10.g456700.t1.2	N/A	AMBIGUOUS	R.YGAEAESAEPEAAKPGASPT@ER.K	3	2298		0.977539	1	1	0.05	-4.32193	0	0.85	1	197142	4086835	2
Cre10.g456700.t1.2	N/A	AMBIGUOUS	R.YGAEAESAEPEAAKPGASPT@ERK.Y	3	2425.09		0.494827	1	1	2.26	1.17632	0	0.77	1	407542	180226	2
Cre10.g457700.t1.2	N/A	AMBIGUOUS	K.AAAAPAAAAPAAS@ASPAAAVAAAAADDK.T	3	2370.14		4.59891	1	1	2.47	1.30451	0	0.99	1	733376	297389	2
Cre10.g457700.t1.2	N/A	AMBIGUOUS	K.AAAAPAAAAPAASAS@PAAAVAAAAADDK.T	3	2371.13		-2.84989	1	1	2.47	1.30451	0	0.99	1	733376	297389	2
Cre10.g457700.t1.2	N/A	AMBIGUOUS	K.S@FIADPN#GK.A	2	1028.43		0	2	2	1.645	0.718088	0.0353553	0.97	1	182005	112286	2
Cre10.g458500.t1.2	N/A	AMBIGUOUS	R.EFFDGPSVCSTN#SGVTVGLGN#GN#GN#GNGSHN#.-	2	3057.25		4.13758	1	1	3.84	1.94111	0	0.64	1	141071	36742	2
Cre10.g460050.t1.1	N/A	AMBIGUOUS	R.AGTVYAPGLSY@APPAAGGAVAAPSR.N	2	2352.15		2.3586	1	1	3.92	1.97085	0	0.98	2	600432	153267	2
Cre10.g462300.t1.1	N/A	AMBIGUOUS	R.GSGGGGTSGAAAAS@PAAAAAPGETAVR.R	2	2250.02		1.88767	1	1	38.3	5.25927	0	0.98	1	221366	5780	2
Cre10.g462350.t1.1	N/A	AMBIGUOUS	R.GHSTSTS@SGDLQELGK.A	2	1682.72		0.71313	1	1	1.58	0.659925	0	0.92	1	191666	121232	2
Cre10.g463250.t1.1	N/A	AMBIGUOUS	K.EQGVEEQEDQGEQEEGQEEEEAVEGEGAGQ#QQEQAQGER.Q	3	4316.79		8.54809	1	1	0.8	-0.321928	0	0.51	1	152131	190002	2
Cre10.g465000.t1.1	N/A	AMBIGUOUS	R.NTTDASEAT@IK.S	2	1229.53		1.21998	2	2	1.03	0.0426443	0	0.97	3	1558968	1511283	2
Cre10.g465650.t1.2	N/A	AMBIGUOUS	R.YSTPGSSSGGGALTAEPPS@PSK.L	2	2114.93		1.20411	1	1	2.59	1.37295	0	0.97	1	319824	123395	2
Cre10.g466250.t1.2	N/A	AMBIGUOUS	R.AGGRGGS@AEPDGEAEGEEAGAGPGSR.V	3	2406.98		1.74493	3	3	0.79	-0.340075	0	0.99	1	2727716	3431306	2
Cre10.g466250.t1.2	N/A	AMBIGUOUS	R.GGS@AEPDGEAEGEEAGAGPGSR.V	2	2065.79		-0.338853	3	3	0.71	-0.494109	0	0.97	1	1578329	2232157	2
Cre10.g466250.t1.2	N/A	AMBIGUOUS	R.LVQEEDEEDEDGVDS@EDEEAEADAAR.R	2	2975.14		5.44574	1	1	1.24	0.31034	0	0.63	1	213919	172495	2
Cre10.g466400.t1.1	N/A	AMBIGUOUS	R.HQGQAAPGEQQQQQQ#QQPEEPSGGLGEASEGGSSK.V	3	3574.62		9.11993	1	1	0.77	-0.37707	0	0.98	2	708883	915486	2
Cre10.g466400.t1.1	N/A	AMBIGUOUS	R.HQGQAAPGEQQQQQQQQPEEPSGGLGEASEGGSSK.V	3	3573.61		3.19006	2	2	0.95	-0.0740006	0	0.98	2	865567	915486	2
Cre10.g466450.t1.1	N/A	AMBIGUOUS	R.AQT@PEAVPAPR.A	2	1215.57		0.246797	2	2	0.65	-0.621488	0	0.99	1	623839	961423	2
Cre10.g466750.t2.1	N/A	AMBIGUOUS	R.LNQQLQLVTGVSPSAS@SDLSVDERPTLLAK.A	3	3246.67		2.7253	1	1	1.08	0.111031	0	0.85	2	561915	519739	2
Cre11.g467500.t1.2	N/A	AMBIGUOUS	R.KGPGGGPGEPPVTSLAS@GVR.L	3	1898.94		1.10588	1	1	3.61	1.852	0	0.96	1	458707	127002	2
Cre11.g467525.t1.1	N/A	AMBIGUOUS	R.LGS@GLAPVREDSTPPPAQR.Q	3	2027		3.45339	1	1	0.96	-0.0588937	0	0.88	1	278718	291740	2
Cre11.g467531.t1.1	N/A	AMBIGUOUS	R.GPS@ADGGGDPGQQR.G	2	1377.54		2.75854	1	1	1.84	0.879706	0	0.92	1	345288	187524	2
Cre11.g467531.t1.1	N/A	AMBIGUOUS	R.GSS@VTLSIIDQHVAR.L	3	1661.82		1.38402	3	3	1.49667	0.581753	0.0288675	0.93	1	246525	160825	2
Cre11.g467531.t1.1	N/A	AMBIGUOUS	R.TTGRGPS@ADGGGDPGQQR.G	3	1792.76		0.2789	2	2	1.39	0.475085	0	0.99	1	2098842	1506315	2
Cre11.g467543.t1.1	N/A	AMBIGUOUS	K.ESETDAGN#T@AGEEDEEEEEEEEEEEGDDKKDD.-	3	3698.3		6.66584	1	1	1.61	0.687061	0	0.99	1	3991471	2474039	2
Cre11.g467543.t1.1	N/A	AMBIGUOUS	K.ESETDAGN#TAGEEDEEEEEEEEEEEGDDKKDD.-	3	3617.33		6.71771	1	1	9.4	3.23266	0	0.99	1	3820685	406625	2
Cre11.g467543.t1.1	N/A	AMBIGUOUS	K.ESETDAGNT@AGEEDEEEEEEEEEEEGDDKKDD.-	3	3696.29		1.48798	2	2	1.9	0.925999	0	0.99	1	4712287	2474039	2
Cre11.g467543.t1.1	N/A	AMBIGUOUS	K.ESETDAGNTAGEEDEEEEEEEEEEEGDDKKDD.-	3	3616.32		-0.470091	4	4	11.15	3.47897	0	0.99	1	4545576	407808	2
Cre11.g467543.t1.1	N/A	AMBIGUOUS	K.SAGKES@ETDAGNTAGEEDEEEEEEEEEEEGDDK.K	3	3682.34		3.48935	1	1	4.68	2.22651	0	0.96	1	554706	118528	2
Cre11.g467547.t1.1	N/A	AMBIGUOUS	K.NM*TKPGAAAPAASS@.-	2	1368.58		0.511478	2	2	1.55	0.632268	0	0.97	1	153457	98970	2
Cre11.g467590.t1.1	N/A	AMBIGUOUS	R.VPM*SPVGS@DDEVPSDAEGDVPVVGIRPSGGAFR.G	3	3390.57		4.54203	2	2	0.67	-0.577767	0	0.75	1	1965287	2924712	2
Cre11.g467590.t1.1	N/A	AMBIGUOUS	R.VPMSPVGS@DDEVPSDAEGDVPVVGIRPSGGAFR.G	3	3375.56		-0.312515	1	1	0.85	-0.234465	0	0.84	1	1933804	2286407	2
Cre11.g467639.t1.1	N/A	AMBIGUOUS	K.GQAADS@DDDSAPAAAGPAGGGK.A	2	1964.79		3.05377	3	3	1.01	0.0143553	0	0.97	1	1483084	1464909	2
Cre11.g467707.t1.1	N/A	AMBIGUOUS	K.SALAAAN#SAQGQ#GDEYDQAANR.A	2	2209.98		9.79891	1	1	0.69	-0.535332	0	0.86	1	170712	248737	2
Cre11.g467707.t1.1	N/A	AMBIGUOUS	K.SALAAAN#SAQGQGDEYDQAANR.A	2	2207.97		-1.08697	3	3	0.9	-0.152003	0.381051	0.98	1	267380	586191	2
Cre11.g467707.t1.1	N/A	AMBIGUOUS	K.SALAAANSAQGQGDEYDQAANR.A	3	2206.99		0.8609	6	6	1.025	0.0356239	0.00547723	0.99	1	4823491	4732610	2
Cre11.g467739.t1.1	N/A	AMBIGUOUS	K.DNS@DDEVEVVHEQ#TPVLSGGANMTGEQGVLVK.D	3	3434.54		2.45968	1	1	0.59	-0.761213	0	0.6	1	1014811	1730470	2
Cre11.g467739.t1.1	N/A	AMBIGUOUS	R.SAS@PGGEDPLNK.S	2	1250.52		-1.83923	2	2	2.06	1.04264	0	0.98	1	5478322	2654493	2
Cre11.g467747.t1.1	N/A	AMBIGUOUS	K.GHAHS@QSAAGIDDLLAQQR.A	3	2054.95		2.69988	1	1	1.57	0.650765	0	0.82	1	460510	293686	2
Cre11.g467747.t1.1	N/A	AMBIGUOUS	K.GHAHSQS@AAGIDDLLAQQR.A	3	2053.94		-2.38566	1	1	1.57	0.650765	0	0.82	1	460510	293686	2
Cre11.g467747.t1.1	N/A	AMBIGUOUS	R.GSAAGS@GDEAAGGAHGR.G	2	1506.6		4.18162	1	1	1.61	0.687061	0	0.44	1	596550	370192	2
Cre11.g467747.t1.1	N/A	AMBIGUOUS	R.VTNDDS@DDEGGTASR.L	2	1617.59		0.741846	7	7	1.03	0.0426443	0.0351188	0.78	1	1013415	954886	2
Cre11.g467751.t1.1	N/A	AMBIGUOUS	K.GAAGAAS@PAPGK.G	2	1033.47		1.74171	2	2	0.78	-0.358454	0	0.99	1	536745	687208	2
Cre11.g467785.t1.1	N/A	AMBIGUOUS	R.AAAAAAAAAAS@PVR.T	2	1247.61		0.24046	1	1	0.26	-1.94342	0	0.87	1	132665	504012	2
Cre11.g468550.t1.2	N/A	AMBIGUOUS	R.LQS@ETGLAVQK.I	2	1252.62		1.27733	2	2	1.59	0.669027	0	0.99	1	881225	555036	2
Cre11.g469450.t1.1	N/A	AMBIGUOUS	R.ERQEQAAASGGDDAGEQPGQQ#GGQSGAGGGSAPMEQ.-	3	3401.44		5.48327	1	1	0.95	-0.0740006	0	0.99	1	614815	648119	2
Cre11.g469450.t1.1	N/A	AMBIGUOUS	R.ERQEQAAASGGDDAGEQPGQQGGQSGAGGGSAPMEQ.-	3	3399.44		2.23567	1	1	1.16	0.214125	0	0.99	1	749201	644614	2
Cre11.g474900.t1.2	N/A	AMBIGUOUS	M.SGS@EPDVEEAGK.V	2	1283.5		1.16868	2	2	0.93	-0.104697	0	0.98	1	664244	716095	2
Cre11.g476200.t1.2	N/A	AMBIGUOUS	K.AWGDGEGDGEAEAYNGGADGGEGDGEGHQ#GAAGGLDSYGS@VGAEEAAAGAK.V	3	4733.9		9.16801	1	1	3.46	1.79077	0	0.89	1	360774	104267	2
Cre11.g476200.t1.2	N/A	AMBIGUOUS	R.EGS@AEPGS@GGGDDADADGAGANK.R	2	2163.74		0.785679	2	2	0.84	-0.251539	0	0.94	1	357466	424008	2
Cre11.g476200.t1.2	N/A	AMBIGUOUS	R.EREGS@AEPGS@GGGDDADADGAGANK.R	3	2448.88		1.06171	6	6	0.97	-0.0439433	1.3328e-08	0.96	1	836972	862070	2
Cre11.g476200.t1.2	N/A	AMBIGUOUS	R.EREGS@AEPGS@GGGDDADADGAGANKR.Q	3	2604.98		1.49713	2	2	0.96	-0.0588937	0	0.92	1	2547636	2649793	2
Cre11.g477100.t1.2	N/A	AMBIGUOUS	K.AVES@QPSVKK.A	2	1151.57		5.81816	1	1	0.2	-2.32193	0	0.97	1	212310	1061997	2
Cre11.g477250.t1.1	N/A	AMBIGUOUS	R.GSEAPATADAAAAATTGTAGGASGASAS@PR.G	3	2582.14		3.87277	2	2	2.97	1.57046	0	0.98	1	541649	182440	2
Cre11.g477400.t1.1	N/A	AMBIGUOUS	R.VHS@GATAAAGSGGGAAAGGPK.R	3	1730.78		1.61777	1	1	1.2	0.263034	0	0.81	1	140107	117078	2
Cre11.g477850.t1.1	N/A	AMBIGUOUS	R.GM*FVYGDPGDS@DDEEPAPGAGGR.F	2	2390.91		1.08745	10	10	0.969	-0.0454314	0.00316228	0.85	1	2604612	2695146	2
Cre11.g477850.t1.1	N/A	AMBIGUOUS	R.GMFVYGDPGDS@DDEEPAPGAGGR.F	2	2374.91		-1.55795	7	7	1.05429	0.0762659	0.0113389	0.68	1	2249707	2131567	2
Cre11.g477950.t1.1	N/A	AMBIGUOUS	K.ASEAATGALS@EIAAVDGEGGAAK.A	2	2124.97		3.57653	2	2	1.88	0.910733	0	0.93	1	584208	311431	2
Cre11.g477950.t1.1	N/A	AMBIGUOUS	R.DAAAGAAAQAQTAAAGLMGS@LNAAAGK.A	3	2408.12		-1.03815	2	2	1.02	0.0285692	0	0.8	1	3514357	3439249	2
Cre11.g480551.t1.2	N/A	AMBIGUOUS	R.AGALDGAAAGSS@PR.G	2	1279.55		-7.89332	2	2	0.87	-0.200913	0	0.83	1	199255	228108	2
Cre11.g481000.t1.2	N/A	AMBIGUOUS	R.T@HQSAELQQFVQNYR.-	3	1927.87		1.2449	1	1	0.76	-0.395929	0	0.95	1	364808	479482	2
Cre11.g481093.t1.1	N/A	AMBIGUOUS	R.EGQDGGSGEQQQQPQQER.K	2	1984.86		3.12365	1	1	1.32	0.400538	0	0.92	1	78714	59802	2
Cre11.g481115.t1.1	N/A	AMBIGUOUS	K.AQ#QAEQGHGLEQLQQQQPQQQPQPQQQ#TPVLCLISDDR.G	4	4379.13		7.92402	1	1	0.77	-0.37707	0	0.58	1	4229227	5493726	2
Cre11.g481115.t1.1	N/A	AMBIGUOUS	K.QQQQQQQEGQGQGPEGQ#QQQAERR.E	3	2779.3		9.24703	1	1	0.83	-0.268817	0	0.96	1	401692	484577	2
Cre11.g481115.t1.1	N/A	AMBIGUOUS	K.QQQQQQQEGQGQGPEGQQQQAERR.E	3	2778.29		2.15961	1	1	1.15	0.201634	0	0.98	1	555210	482918	2
Cre11.g481115.t1.1	N/A	AMBIGUOUS	R.EGQAEREEGQ#TQQEQAQQAQGYGAEK.A	3	2878.29		7.88669	1	1	0.76	-0.395929	0	0.94	1	413585	544179	2
Cre11.g481450.t1.2	N/A	AMBIGUOUS	K.S@LDAQVDK.I	2	954.414		0.523882	3	3	0.86	-0.217591	0	0.97	1	1076646	1252709	2
Cre12.g483650.t1.2	N/A	AMBIGUOUS	R.LQADDQGVT@QR.S	2	1309.57		0.229082	3	3	0.69	-0.535332	0	0.99	1	7602300	11096308	2
Cre12.g485900.t1.2	N/A	AMBIGUOUS	R.DHEAAVAAAQ#QQAQQGEEPAEASTSGR.E	3	2737.25		9.2064	1	1	0.57	-0.810966	0	0.96	1	218134	383008	2
Cre12.g485900.t1.2	N/A	AMBIGUOUS	R.DHEAAVAAAQQQAQQGEEPAEASTSGR.E	3	2736.24		1.31567	1	1	0.78	-0.358454	0	0.9	1	304992	391729	2
Cre12.g486650.t1.2	N/A	AMBIGUOUS	R.GQS@FSAK.L	2	803.331		1.99171	1	1	0.84	-0.251539	0	0.98	1	544767	651474	2
Cre12.g489001.t1.1	N/A	AMBIGUOUS	R.VEARPS@SSGGGAGGGAGGR.G	3	1665.73		0.48027	1	1	1.04	0.0565835	0	0.94	1	392827	376209	2
Cre12.g490500.t1.2	N/A	AMBIGUOUS	R.AAAPAPAAAS@ADK.A	2	1190.54		1.00795	3	3	10.94	3.45154	0	0.99	1	2027146	185256	2
Cre12.g491050.t1.2	N/A	AMBIGUOUS	K.RKNDTVDPS@PAK.Q	3	1406.66		0.853083	1	1	6.75	2.75489	0	0.95	1	623933	92450	2
Cre12.g491050.t1.2	N/A	AMBIGUOUS	R.KNDTVDPS@PAK.Q	2	1250.57		2.23899	1	1	6.86	2.77821	0	0.95	1	273922	39912	2
Cre12.g492350.t1.2	N/A	AMBIGUOUS	R.M*GATAAAAAS@TDGEAESASASGR.V	2	2134.86		2.8105	2	2	1.66	0.731183	0	0.8	1	571342	344270	2
Cre12.g492350.t1.2	N/A	AMBIGUOUS	R.MGATAAAAAS@TDGEAESASASGR.V	2	2118.86		0.991099	5	5	1.58	0.659925	0	0.65	1	599761	378407	2
Cre12.g492950.t1.2	N/A	AMBIGUOUS	K.FTVDQQALS@K.K	2	1215.56		1.89213	1	1	5.79	2.53356	0	0.98	1	1008612	174097	2
Cre12.g493250.t1.2	N/A	AMBIGUOUS	K.YADGEGGQVAYIAQRT@QVGR.A	3	2218.03		1.80341	1	1	0.6	-0.736966	0	0.95	1	1988385	3326667	2
Cre12.g493250.t1.2	N/A	AMBIGUOUS	R.TY@TFCGTPGYVAPENVM*GR.G	2	2214.92		-0.722374	1	1	1.07	0.0976108	0	0.99	1	1104406	1028445	2
Cre12.g493250.t1.2	N/A	AMBIGUOUS	R.TYT@FCGTPGYVAPENVM*GR.G	2	2214.93		3.25068	2	2	1.07	0.0976108	0	0.99	1	1104406	1028445	2
Cre12.g493250.t1.2	N/A	AMBIGUOUS	R.TYT@FCGTPGYVAPENVMGR.G	2	2198.93		1.54621	3	3	1.05333	0.0749621	0.011547	0.99	1	1771438	1677064	2
Cre12.g494000.t1.2	N/A	AMBIGUOUS	R.DAAGASGS@ATSAPAATGAGAK.S	2	1768.78		2.99643	2	2	1.46	0.545968	0	0.99	1	628973	430719	2
Cre12.g494000.t1.2	N/A	AMBIGUOUS	R.TSGT@NTSSSGSAAADGSSVAGR.E	2	2006.83		2.14269	1	1	0.75	-0.415037	0	0.95	1	471789	632966	2
Cre12.g494050.t1.2	N/A	AMBIGUOUS	R.SDGVKDELVLQGNDLENVSR.S	3	2186.09		0.686157	1	1	0.12	-3.05889	0	0.91	1	499084	3992832	2
Cre12.g496900.t1.1	N/A	AMBIGUOUS	R.SPKPEPAPTPAAS@TASVADEEEQPR.Y	3	2642.2		-0.0963956	1	1	1.29	0.367371	0	0.88	1	249143	193419	2
Cre12.g497350.t1.1	N/A	AMBIGUOUS	R.KT@DEPAPEIAESEEPEAPAEDPAAPR.R	3	2825.25		4.67218	2	2	0.72	-0.473931	0	0.88	1	1689995	2356122	2
Cre12.g498150.t1.2	N/A	AMBIGUOUS	K.HYVLTSTPQGAAAVPAQSS@PEAK.A	3	2389.15		2.84621	1	1	3.4	1.76553	0	0.98	1	770322	226384	2
Cre12.g498150.t1.2	N/A	AMBIGUOUS	R.VRPGS@AGDLTTVEGGAAPATDATAAQQHPGGSHDTASK.G	4	3666.7		4.56816	1	1	0.48	-1.05889	0	0.95	1	2163739	4538677	2
Cre12.g498450.t1.2	N/A	AMBIGUOUS	R.AAEEPAEEKEPEPVKEPS@PPAEDEDERPKPAAK.R	4	3675.7		2.20367	1	1	0.96	-0.0588937	0	0.96	1	3615393	3761582	2
Cre12.g498550.t1.1	N/A	AMBIGUOUS	K.S@FDGDEK.E	2	876.293		-5.47759	2	2	1.19	0.250962	0.0141421	0.5	1	2633097	2222629	2
Cre12.g498800.t1.1	N/A	AMBIGUOUS	K.GSN#GS@DAEDDGEDDDTGEVLR.Y	2	2232.8		4.4787	2	2	0.7	-0.514573	0	0.95	1	292979	419831	2
Cre12.g498800.t1.1	N/A	AMBIGUOUS	K.GSNGS@DAEDDGEDDDTGEVLR.Y	2	2231.81		3.53974	2	2	0.8	-0.321928	0	0.94	1	340438	423077	2
Cre12.g499500.t1.1	N/A	AMBIGUOUS	K.FQSAPGS@R.V	2	928.389		1.18485	1	1	0.78	-0.358454	0	0.99	1	1088871	1400187	2
Cre12.g499750.t1.1	N/A	AMBIGUOUS	K.AAGSSQQAAPSQQQQQQQQQQQGGADK.R	3	2810.3		1.56567	1	1	0.94	-0.0892673	0	0.97	1	579842	616254	2
Cre12.g499750.t1.1	N/A	AMBIGUOUS	K.GQS@PEAAGSGGR.K	2	1152.46		-0.607394	5	5	0.85	-0.234465	0.100499	0.66	1	1301957	1860918	2
Cre12.g499750.t1.1	N/A	AMBIGUOUS	R.GASAS@EEPSDTDEK.A	2	1501.55		-0.0665977	1	1	4.02	2.0072	0	0.9	1	88994	22131	2
Cre12.g500400.t1.2	N/A	AMBIGUOUS	R.S@GAGGGSGSAAYPAAAAGSGR.G	2	1758.75		3.92326	1	1	0.66	-0.599462	0	0.95	1	182685	278798	2
Cre12.g500400.t1.2	N/A	AMBIGUOUS	R.SGAGGGS@GSAAYPAAAAGSGR.G	2	1758.74		0.966601	1	1	0.66	-0.599462	0	0.95	1	182685	278798	2
Cre12.g500500.t1.1	N/A	AMBIGUOUS	R.DKPTTLQLS@GGSIDSSK.V	2	1812.86		0.7171	1	1	1.58	0.659925	0	0.95	2	1955922	1238425	2
Cre12.g500500.t1.1	N/A	AMBIGUOUS	R.DKPTTLQLSGGS@IDSSK.V	3	1812.86		1.82033	4	4	1.48	0.565597	0.11547	0.95	2	5018869	3623826	2
Cre12.g500500.t1.1	N/A	AMBIGUOUS	R.DKPTTLQLSGGSIDS@SK.V	3	1812.86		-1.48936	1	1	1.38	0.464668	0	0.95	2	5018869	3623826	2
Cre12.g500550.t1.2	N/A	AMBIGUOUS	K.QSQQSEQQPEQQQQQQPEEDEALTLR.V	3	3109.44		4.50244	2	2	3	1.58496	0	0.99	1	4434352	1480301	2
Cre12.g500550.t1.2	N/A	AMBIGUOUS	R.RTGS@GSHDPPQQQQQQQQAPTPLPQFQ#LGPGGPALHMLQAR.T	4	4494.18		4.55035	1	1	2.23	1.15704	0	0.99	1	1246329	558283	2
Cre12.g500950.t1.2	N/A	AMBIGUOUS	R.QAELM*AES@DDGKK.S	3	1516.62		2.30776	1	1	0.66	-0.599462	0	0.96	1	463701	699315	2
Cre12.g502050.t1.2	N/A	AMBIGUOUS	K.VGVADGGSSS@VK.M	2	1141.51		1.40165	1	1	0.98	-0.0291463	0	0.98	1	671444	685610	2
Cre12.g503650.t1.2	N/A	AMBIGUOUS	R.STTS@SAGGGAAAYETK.K	2	1537.64		1.82098	1	1	0.81	-0.304006	0	0.89	1	140543	172922	2
Cre12.g505400.t1.2	N/A	AMBIGUOUS	R.RPASASSSSSSVSAASGAN#GDSGN#GSSGGGGSR.S	3	2814.2		2.38079	1	1	0.91	-0.136062	0	0.52	1	159310	176002	2
Cre12.g505650.t1.2	N/A	AMBIGUOUS	R.SLST@EMGAPGAGGSAYGGMGAR.Y	2	2063.85		-0.969062	1	1	1.33	0.411426	0	0.9	1	476009	357370	2
Cre12.g506900.t1.2	N/A	AMBIGUOUS	K.ALAAAAAPQRAPSPS@PPLLAR.G	3	2105.13		2.09014	1	1	0.38	-1.39593	0	0.64	1	206244	543070	2
Cre12.g507150.t1.2	N/A	AMBIGUOUS	K.AAADAAAAAAAN#GES@K.R	2	1439.6		-0.0694637	1	1	1.76	0.815575	0	0.8	1	86236	48950	2
Cre12.g507150.t1.2	N/A	AMBIGUOUS	K.KSPEGAEGAAQ#TAAAAAPEEPAS@EEPGSEDVDEAGAPLDPAAVK.A	3	4268.92		5.96206	1	1	1.56	0.641546	0	0.67	1	1212943	775618	2
Cre12.g507150.t1.2	N/A	AMBIGUOUS	K.KSPEGAEGAAQTAAAAAPEEPASEEPGS@EDVDEAGAPLDPAAVK.A	3	4267.91		1.6043	2	2	1.55	0.632268	0	0.93	1	988729	637702	2
Cre12.g507700.t1.1	N/A	AMBIGUOUS	K.SEGGGVGGAS@PGHAAR.G	3	1445.61		0.968447	1	1	0.84	-0.251539	0	0.99	1	670524	799016	2
Cre12.g507700.t1.1	N/A	AMBIGUOUS	R.GGAAGAPPAS@PAAAK.A	2	1272.6		2.20023	1	1	5.67	2.50335	0	0.98	1	701358	123800	2
Cre12.g508050.t1.2	N/A	AMBIGUOUS	R.QLLQVLLQQQQQQQ#QQAAQQQQALQQQR.Q	4	3357.79		8.81541	1	1	0.56	-0.836501	0	0.49	1	673841	1213739	2
Cre12.g508150.t1.2	N/A	AMBIGUOUS	K.GQVATPAAGTPAVGGTPQPGS@EEGS@PQPPDR.K	3	3072.34		3.3525	5	5	0.95	-0.0740006	0	0.85	1	2547312	2694013	2
Cre12.g508150.t1.2	N/A	AMBIGUOUS	K.GQVATPAAGTPAVGGTPQPGS@EEGSPQPPDR.K	3	2992.38		4.94592	4	4	1.74	0.799087	0.103923	1	1	638883	348639	2
Cre12.g508150.t1.2	N/A	AMBIGUOUS	R.KGQVATPAAGTPAVGGTPQ#PGS@EEGSPQPPDR.K	3	3121.47		7.14413	2	2	1.345	0.427606	0.00707107	0.99	1	1696003	1268603	2
Cre12.g508150.t1.2	N/A	AMBIGUOUS	R.KGQVATPAAGTPAVGGTPQPGS@EEGSPQPPDR.K	3	3120.46		1.63437	2	2	1.68	0.748461	0.0424264	0.99	1	1814308	1099510	2
Cre12.g509900.t1.1	N/A	AMBIGUOUS	R.SS@ITGAGGAGPAAR.R	2	1251.57		0.239699	2	2	2.04	1.02857	0	0.97	1	400964	196937	2
Cre12.g510550.t1.2	N/A	AMBIGUOUS	R.GGAAADS@LDGSR.F	2	1155.46		-0.778908	1	1	1.6	0.678072	0	0.97	1	231436	144787	2
Cre12.g510650.t1.2	N/A	AMBIGUOUS	R.AGISNLTGVAGNQNVQGEDQK.K	3	2099.04		2.81082	1	1	0.79	-0.340075	0	0.88	1	609012	773935	2
Cre12.g510950.t1.2	N/A	AMBIGUOUS	R.EAWEVARS@PTGPPGLAER.G	3	2001.95		3.74637	1	1	2.13	1.09085	0	0.95	1	1311424	616121	2
Cre12.g511600.t1.1	N/A	AMBIGUOUS	R.ASS@LQGPVTSGGGAASNLQLAK.L	2	2093.03		2.24556	1	1	1.91	0.933573	0	0.88	1	92904	48740	2
Cre12.g511850.t1.2	N/A	AMBIGUOUS	K.GEPNISY@ICSR.Y	2	1374.57		0.800249	5	5	1.02	0.0285692	0	0.98	1	13404719	13094306	2
Cre12.g511850.t1.2	N/A	AMBIGUOUS	K.TGGHVLSASS@GTGASR.Q	2	1523.69		2.95337	1	1	1.74	0.799087	0	0.95	1	469669	269607	2
Cre12.g511850.t1.2	N/A	AMBIGUOUS	K.TGGHVLSASSGT@GASR.Q	2	1523.68		1.44387	1	1	1.87	0.903038	0	0.94	1	148562	79367	2
Cre12.g512650.t1.1	N/A	AMBIGUOUS	R.GGDLAGGGVSGVTPALSS@PR.I	2	1834.88		4.98694	1	1	1.17	0.226509	0	0.64	1	266374	228086	2
Cre12.g513150.t1.2	N/A	AMBIGUOUS	K.HTVPGEGDAS@PADK.A	2	1459.61		3.22005	1	1	0.94	-0.0892673	0	0.95	1	566395	602136	2
Cre12.g513150.t1.2	N/A	AMBIGUOUS	K.KEES@EEDEDDEEGEEEEPEEEKPK.A	3	2972.1		-0.639277	8	8	0.96375	-0.0532691	0.00744024	0.92	1	6119657	6351291	2
Cre12.g513150.t1.2	N/A	AMBIGUOUS	K.KHTVPGEGDAS@PADK.A	3	1587.7		1.25968	6	6	0.98	-0.0291463	0	0.89	1	3209983	3277844	2
Cre12.g513150.t1.2	N/A	AMBIGUOUS	K.SKKEES@EEDEDDEEGEEEEPEEEKPK.A	4	3187.23		0.439253	3	3	1	0	0.155885	0.9	1	7127239	6558780	2
Cre12.g513200.t1.2	N/A	AMBIGUOUS	K.YGQDACNVGDEGGFAPNIGSNDEGLNLVNEAIEK.A	3	3566.6		-1.52979	1	1	0.89	-0.168123	0	0.69	1	10616880	11899065	2
Cre12.g514250.t1.2	N/A	AMBIGUOUS	K.GADS@ADEGLSGR.S	2	1213.47		2.63707	1	1	2.39	1.25701	0	0.96	1	147569	61742	2
Cre12.g514450.t1.2	N/A	AMBIGUOUS	K.AT@TSEPGS@DDQEGEGVESK.L	2	2081.75		3.07435	1	1	1.09	0.124328	0	0.93	1	1041758	956883	2
Cre12.g514450.t1.2	N/A	AMBIGUOUS	K.AT@TSEPGSDDQEGEGVESK.L	2	2001.78		3.09725	1	1	2.94	1.55582	0	0.92	1	172548	58627	2
Cre12.g514450.t1.2	N/A	AMBIGUOUS	K.ATT@SEPGS@DDQEGEGVESK.L	2	2081.75		2.25772	1	1	1.09	0.124328	0	0.93	1	1041758	956883	2
Cre12.g514450.t1.2	N/A	AMBIGUOUS	K.KAT@TSEPGS@DDQEGEGVESK.L	2	2209.84		-0.316765	1	1	0.96	-0.0588937	0	0.9	1	1403393	1457366	2
Cre12.g514650.t1.2	N/A	AMBIGUOUS	K.LSAAAGRGS@DNDDDDD.-	2	1672.6		2.03277	1	1	0.43	-1.21759	0	0.99	1	220440	516217	2
Cre12.g514850.t1.2	N/A	AMBIGUOUS	K.EGVS@LDEGEDEK.K	2	1385.53		1.51566	2	2	12.44	3.63691	0	0.87	1	8394604	674555	2
Cre12.g515250.t1.1	N/A	AMBIGUOUS	K.S@AGGEVESR.A	2	970.384		0.618312	1	1	1.77	0.823749	0	0.87	1	374654	212184	2
Cre12.g516100.t1.2	N/A	AMBIGUOUS	R.TVS@EVDVNK.N	2	1069.48		0.654525	3	3	1.59	0.669027	0	0.99	1	920653	578700	2
Cre12.g516200.t1.2	N/A	AMBIGUOUS	K.STLTDSLVAAAGIMAVEQ#AGDARLT@DTRADEQER.G	3	3641.72		5.54687	1	1	0.86	-0.217591	0	0.77	1	5729143	6637648	2
Cre12.g516200.t1.2	N/A	AMBIGUOUS	K.STLTDSLVAAAGIMAVEQAGDARLT@DTR.A	3	2913.41		2.24742	1	1	1.07	0.0976108	0	0.79	1	2177490	2036416	2
Cre12.g516200.t1.2	N/A	AMBIGUOUS	K.STLTDSLVAAAGIMAVEQAGDARLT@DTRADEQ#ER.G	4	3641.71		4.47594	1	1	0.88	-0.184425	0	0.62	1	28178187	32182492	2
Cre12.g516333.t1.2	N/A	AMBIGUOUS	R.AKS@PAGEAQQQGQEQQPTQPAEPRPR.G	4	2894.36		1.15624	1	1	0.62	-0.68966	0	0.92	1	253805	406537	2
Cre12.g516350.t1.2	N/A	AMBIGUOUS	R.SGQQQDQGQQLQAQSAEEQQK.Q	3	2343.08		0.896258	1	1	0.47	-1.08927	0	0.89	1	272105	573926	2
Cre12.g516400.t1.2	N/A	AMBIGUOUS	R.STDRS@PQ#HGREPTPSSQGVGAR.G	4	2387.09		6.619	1	1	0.75	-0.415037	0	0.94	2	769533	1029717	2
Cre12.g517500.t1.1	N/A	AMBIGUOUS	R.VGS@SGADDAAVGPR.R	2	1337.57		1.64477	2	2	1.07	0.0976108	0	0.97	1	206377	192913	2
Cre12.g517900.t1.1	N/A	AMBIGUOUS	R.IVPVEEVQQQ#AAAAAAAN#GSAN#GSSN#GTAK.E	3	2814.35		8.06588	1	1	0.66	-0.599462	0	0.95	1	714997	1091077	2
Cre12.g519050.t2.1	N/A	AMBIGUOUS	K.VDEHEETQREQQ#LLNNMAGGAPQVPQQQQQLGGAVK.A	4	3955.93		2.88176	1	1	2.85	1.51096	0	0.97	2	5768176	2023440	2
Cre12.g519050.t2.1	N/A	AMBIGUOUS	K.VDEHEETQREQQLLNNM*AGGAPQ#VPQQQQQLGGAVK.A	4	3971.94		7.7041	1	1	3.82	1.93357	0	0.95	2	1330671	347905	2
Cre12.g519050.t2.1	N/A	AMBIGUOUS	K.VDEHEETQREQQLLNNMAGGAPQVPQQQQQLGGAVK.A	4	3954.94		1.87108	1	1	3.18	1.66903	0	0.98	2	6392902	2009171	2
Cre12.g520200.t1.1	N/A	AMBIGUOUS	R.TTTPAAS@ADTL.-	2	1127.49		2.5721	1	1	1.19	0.250962	0	0.99	1	670276	564496	2
Cre12.g520650.t1.2	N/A	AMBIGUOUS	R.AAAAAAVAS@PAAK.Q	2	1148.57		2.17663	1	1	1.9	0.925999	0	0.91	1	332256	174440	2
Cre12.g521200.t1.2	N/A	AMBIGUOUS	R.AAS@PTAAAR.R	2	894.404		-0.111806	1	1	1.24	0.31034	0	0.97	2	2146744	1727474	2
Cre12.g522000.t1.1	N/A	AMBIGUOUS	R.GAVS@PGGPPPAAAVAAAAAAGAAAAAAAAQ#LAEGDRK.E	3	3176.59		7.80716	1	1	0.96	-0.0588937	0	0.51	2	514746	537906	2
Cre12.g522250.t1.2	N/A	AMBIGUOUS	R.STS@GGAGSDAGAAAFR.L	2	1461.6		2.25781	1	1	0.76	-0.395929	0	0.95	1	161848	213423	2
Cre12.g522300.t1.1	N/A	AMBIGUOUS	R.S@GGSNTLPAAR.-	2	1110.49		-4.10511	1	1	0.75	-0.415037	0	0.97	1	646698	867167	2
Cre12.g522450.t1.2	N/A	AMBIGUOUS	K.DLPARENS@AAGGPTENGVDAAAAGMDQLN#LQNADGVPR.L	3	3842.71		-3.40904	1	1	1.43	0.516015	0	0.92	1	1328744	928850	2
Cre12.g522450.t1.2	N/A	AMBIGUOUS	K.DLPARENS@AAGGPTENGVDAAAAGMDQLNLQNADGVPR.L	3	3842.71		-8.44789	1	1	1.46	0.545968	0	0.9	1	1380254	945220	2
Cre12.g522800.t1.2	N/A	AMBIGUOUS	R.AAS@IEGVQAR.M	2	1080.51		8.32944	1	1	0.85	-0.234465	0	0.97	1	407404	476568	2
Cre12.g522850.t1.2	N/A	AMBIGUOUS	K.AAAAAAAGGGGGYDS@DEEVYAAAK.A	2	2221.92		0.270036	2	2	0.76	-0.395929	0	0.91	1	336840	441811	2
Cre12.g523050.t1.1	N/A	AMBIGUOUS	R.GVGAAVVATSGS@QR.Q	2	1338.64		2.24109	1	1	1.18	0.238787	0	0.94	1	143561	122059	2
Cre12.g524100.t1.2	N/A	AMBIGUOUS	R.RPGAGGAAGGGGAGQQQQQQQQQR.G	3	2320.12		0.603417	1	1	0.64	-0.643856	0	0.98	1	635027	986312	2
Cre12.g524400.t1.2	N/A	AMBIGUOUS	K.AVKPAPLTPLAPPVIADASAST@PTGSEAADVTQ#SGTVQELSR.R	3	4182.13		8.93199	1	1	0.15	-2.73697	0	0.76	1	784388	5343517	2
Cre12.g524400.t1.2	N/A	AMBIGUOUS	K.GQQAEKPVSSPAPAS@ADK.A	3	1846.86		0.920484	3	3	2.24667	1.16779	0.819837	0.97	1	523826	192640	2
Cre12.g524400.t1.2	N/A	AMBIGUOUS	R.ANAPGS@ASAAGAAGAAAK.A	2	1492.68		1.00491	1	1	3.18	1.66903	0	0.98	1	585711	184421	2
Cre12.g524400.t1.2	N/A	AMBIGUOUS	R.S@AEAS@PLSTHDTK.N	2	1502.58		2.46244	1	1	2.51	1.32769	0	0.86	1	435035	173643	2
Cre12.g527000.t1.2	N/A	AMBIGUOUS	K.VGS@VDSLDLYDDR.M	2	1532.65		3.84955	1	1	0.83	-0.268817	0	0.88	1	188874	227271	2
Cre12.g527050.t1.2	N/A	AMBIGUOUS	R.RGDPAGALPGPGLAS@PSFTR.A	3	2002.98		4.54325	1	1	13.69	3.77505	0	0.96	1	355274	25944	2
Cre12.g527050.t1.2	N/A	AMBIGUOUS	R.RGDPAGALPGPGLASPS@FTR.A	3	2002.98		2.59614	1	1	0.73	-0.454032	0	0.98	1	449424	612241	2
Cre12.g528000.t1.2	N/A	AMBIGUOUS	K.RM*GT@N#DLPETTDDEEGDDDDDDDEDEEEAK.-	3	3511.22		5.89542	1	1	2.02	1.01436	0	0.94	1	1539365	761435	2
Cre12.g528000.t1.2	N/A	AMBIGUOUS	K.RM*GT@NDLPETTDDEEGDDDDDDDEDEEEAK.-	3	3510.22		1.31046	3	3	2.44	1.28688	0	0.95	1	1857669	761435	2
Cre12.g528000.t1.2	N/A	AMBIGUOUS	K.RMGT@N#DLPETTDDEEGDDDDDDDEDEEEAK.-	3	3496.24		8.85368	1	1	1.94	0.956057	0	0.97	1	2171956	1119933	2
Cre12.g528000.t1.2	N/A	AMBIGUOUS	K.RMGT@NDLPETTDDEEGDDDDDDDEDEEEAK.-	3	3494.23		3.60596	5	5	2.38	1.25096	0	0.97	1	2667070	1120401	2
Cre12.g528400.t1.1	N/A	AMBIGUOUS	R.AS@PAKPQ#PASPAAAAPAPPAGGGGGGAGGVSDSLK.A	3	3004.46		6.98966	1	1	5.4	2.43296	0	1	1	1058671	196074	2
Cre12.g528400.t1.1	N/A	AMBIGUOUS	R.AS@PAKPQPASPAAAAPAPPAGGGGGGAGGVSDSLK.A	3	3003.46		1.83123	1	1	8.66	3.11437	0	1	1	1349303	155891	2
Cre12.g528800.t1.1	N/A	AMBIGUOUS	K.SQMNTVLN#HN#M*SSTVPESAAKPVGLRLSERS@Y@LGNLM*GGGVS@VAVESPQHKPMK.R	5	5993.78		7.55789	1	1	12.58	3.65306	0	0.87	1	412422	32780	2
Cre12.g528950.t1.1	N/A	AMBIGUOUS	K.GRADQADQDADEDGGGEEGVEEGGER.V	3	2647.06		0.491111	2	2	0.83	-0.268817	0	0.98	1	742578	893917	2
Cre12.g529050.t1.2	N/A	AMBIGUOUS	R.RLS@ADATAVR.Q	2	1138.56		1.75661	1	1	1.12	0.163499	0	0.95	1	1083626	971130	2
Cre12.g529550.t1.2	N/A	AMBIGUOUS	K.GSSGIRPSPPQAPS@PTAR.G	3	1841.89		0.217169	2	2	1.11	0.15056	0	0.96	1	658952	592025	2
Cre12.g529550.t1.2	N/A	AMBIGUOUS	K.TDS@FVEPR.Q	2	1029.43		2.03997	1	1	2.41	1.26903	0	0.94	1	595473	247364	2
Cre12.g529550.t1.2	N/A	AMBIGUOUS	R.NS@GTGQAPLSR.M	2	1166.52		1.11443	3	3	0.56	-0.836501	0	0.98	1	678481	1211870	2
Cre12.g529550.t1.2	N/A	AMBIGUOUS	R.QLGFRGS@N#APGAGEPSGPSK.E	3	1993.92		8.97739	1	1	2.39	1.25701	0	0.96	1	525164	219547	2
Cre12.g529950.t1.2	N/A	AMBIGUOUS	R.GDASS@DRGGFSSAGAGK.G	3	1605.65		2.30436	1	1	1.87	0.903038	0	0.88	1	763672	408859	2
Cre12.g530050.t1.2	N/A	AMBIGUOUS	K.GAGYGAAGGGGGS@SAGLAGR.G	2	1629.7		2.45444	2	2	0.28	-1.8365	0	0.98	1	636453	2313608	2
Cre12.g530600.t1.1	N/A	AMBIGUOUS	K.CFEAPLGLDASEYPDWSFDGSSTGQAEGNN#SDCILRPVR.V	3	4318.88		-3.09285	1	1	0.85	-0.234465	0	0.46	3	3411104	4005197	2
Cre12.g530600.t1.1	N/A	AMBIGUOUS	K.CFEAPLGLDASEYPDWSFDGSSTGQAEGNNSDCILRPVR.V	3	4316.91		-0.324306	2	2	0.99	-0.0144996	0	0.84	3	10648022	10802114	2
Cre12.g530600.t1.1	N/A	AMBIGUOUS	K.THIEHIT@Q#YGIGNEAR.L	3	1918.87		3.23108	1	1	1.29	0.367371	0	0.94	3	7533891	5835916	2
Cre12.g530600.t1.1	N/A	AMBIGUOUS	K.THIEHIT@QYGIGN#EAR.L	3	1918.87		1.77188	1	1	1.34	0.422233	0	0.91	3	250590	186965	2
Cre12.g530600.t1.1	N/A	AMBIGUOUS	K.THIEHIT@QYGIGNEAR.L	3	1917.88		1.72065	2	2	2.02	1.01436	0	0.93	3	11773999	5841771	2
Cre12.g532450.t1.2	N/A	AMBIGUOUS	R.RVS@VLAHELAEER.H	3	1587.79		2.14135	1	1	1.97	0.978196	0	0.77	1	124132	62988	2
Cre12.g533250.t1.1	N/A	AMBIGUOUS	R.GGGGGGGGATS@PSSTSSAGGGR.T	2	1757.71		1.59299	1	1	8.99	3.16832	0	0.96	1	359069	39931	2
Cre12.g533250.t1.1	N/A	AMBIGUOUS	R.VAAATGTSSSS@PGGGGGGLR.S	2	1725.79		5.27299	1	1	19.28	4.26903	0	0.97	1	297060	15410	2
Cre12.g533500.t1.2	N/A	AMBIGUOUS	R.LNGGN#GGGGGGGGGGGGGGGGGGGGGGGGGGGGATGSAMGGSAAGAAS@N#KN#S@RK.A	4	4109.61		-4.91993	1	1	1.73	0.790772	0	0.87	1	534511	308283	2
Cre12.g535350.t1.2	N/A	AMBIGUOUS	K.AGLHTGGS@LGGAGPGVGSPVSVAALTAAAAGGK.G	3	2795.42		4.86513	1	1	1.35	0.432959	0	0.72	1	538654	398477	2
Cre12.g535500.t1.2	N/A	AMBIGUOUS	K.MTVAGASDGAAS@PAGGR.A	2	1554.66		0.128646	1	1	2.17	1.1177	0	0.95	1	144676	66713	2
Cre12.g536600.t1.1	N/A	AMBIGUOUS	R.VGAGGGGS@TSPTR.A	2	1182.51		2.9598	1	1	1.35	0.432959	0	0.51	1	666474	493309	2
Cre12.g536600.t1.1	N/A	AMBIGUOUS	R.VGAGGGGST@SPTR.A	2	1182.51		2.28328	1	1	1.35	0.432959	0	0.51	1	666474	493309	2
Cre12.g536600.t1.1	N/A	AMBIGUOUS	R.VGAGGGGSTS@PTR.A	2	1182.51		0.676527	3	3	1.42333	0.509274	0.0635085	0.94	1	322106	221014	2
Cre12.g536800.t1.2	N/A	AMBIGUOUS	K.AVDSPPGPLDSIAT@KT@IEDLDTDYCDDFVCTSSPAVEQTVR.S	3	4645.02		5.09161	1	1	0.77	-0.37707	0	0.9	1	2543760	3284894	2
Cre12.g536900.t1.1	N/A	AMBIGUOUS	K.EAGEVVS@EEEGGGSGAGALVTK.Q	2	2112.94		3.24129	1	1	0.83	-0.268817	0	0.94	1	285325	342349	2
Cre12.g537100.t1.2	N/A	AMBIGUOUS	K.GGAAPAAAGDASGS@TPATPAATEPLDPEK.A	2	2658.2		2.01167	1	1	8.86	3.14731	0	0.94	1	406422	45850	2
Cre12.g537100.t1.2	N/A	AMBIGUOUS	K.GGAAPAAAGDASGST@PATPAATEPLDPEK.A	3	2657.19		0.263436	2	2	4.6	2.20163	0	0.98	1	1857900	404172	2
Cre12.g537750.t1.2	N/A	AMBIGUOUS	R.AES@APAAAAAAAAR.S	2	1277.59		4.22673	1	1	1.4	0.485427	0	0.95	1	157924	113128	2
Cre12.g537800.t1.2	N/A	AMBIGUOUS	K.NNRIPLTDNR.I	3	1211.65		2.22838	1	1	1	0	0	0.94	1	128116	128048	2
Cre12.g538050.t1.2	N/A	AMBIGUOUS	R.YHGPLAAQEAM*GTESPGPGCYELPSPT@AR.A	3	3139.37		5.25587	1	1	1.27	0.344828	0	0.97	1	178110	140467	2
Cre12.g538200.t1.2	N/A	AMBIGUOUS	R.EPGAGS@DGEGAAGSSGAGPPSR.L	2	1949.79		1.58992	1	1	1.12	0.163499	0	0.98	1	308052	275884	2
Cre12.g538500.t1.1	N/A	AMBIGUOUS	R.AAAEAAAAS@GR.K	2	1024.44		1.75705	2	2	0.9	-0.152003	0	0.7	2	1070548	1191184	2
Cre12.g539000.t1.2	N/A	AMBIGUOUS	K.SFS@MGTPREESN#AEASTSDASTR.T	3	2498.02		9.76782	1	1	1.49	0.575312	0	0.87	1	299031	200433	2
Cre12.g540200.t1.2	N/A	AMBIGUOUS	R.GGGGGGS@GS@DDDDDDS@DDEEGGRGAAK.K	3	2693.81		2.26446	1	1	0.91	-0.136062	0	0.87	1	1731605	1911597	2
Cre12.g540200.t1.2	N/A	AMBIGUOUS	R.RGDGSGAAAGAGSEDPDSGAGAAS@EEGGEEADDDEGDAVAGGDDEGK.L	3	4318.64		3.17165	1	1	0.57	-0.810966	0	0.92	1	161177	284088	2
Cre12.g540700.t1.1	N/A	AMBIGUOUS	K.TAASSTPST@PGGSPPGTASSRPPPPPR.W	3	2594.23		2.38993	1	1	2.66	1.41143	0	0.97	2	2451908	922895	2
Cre12.g540700.t1.1	N/A	AMBIGUOUS	K.TAASSTPSTPGGS@PPGT@ASSRPPPPPR.W	3	2674.19		2.13149	2	2	1.34	0.422233	0	0.97	2	2178293	1621489	2
Cre12.g540700.t1.1	N/A	AMBIGUOUS	K.TAASSTPSTPGGSPPGT@ASSRPPPPPR.W	3	2594.23		3.31506	1	1	1.31	0.389567	0	0.98	2	189062	143934	2
Cre12.g540700.t1.1	N/A	AMBIGUOUS	R.KGDGGGRS@PSSTTSGR.K	3	1585.7		4.79286	1	1	1.89	0.918386	0	0.93	2	423570	223999	2
Cre12.g541400.t1.2	N/A	AMBIGUOUS	R.TSVNPLERVS@DTPADGIPK.V	3	2075.01		2.98795	1	1	1.4	0.485427	0	0.82	1	2252542	1607988	2
Cre12.g543303.t1.1	N/A	AMBIGUOUS	K.REDGS@PSVQQAGGDAGAR.A	2	1836.78		-0.163329	3	3	1.05	0.0703893	0.0173205	0.99	2	218738	213061	2
Cre12.g544050.t1.1	N/A	AMBIGUOUS	R.M*AS@PISSVAR.E	2	1113.5		3.14325	1	1	3.38	1.75702	0	0.98	1	595325	175968	2
Cre12.g544050.t1.1	N/A	AMBIGUOUS	R.MAS@PISSVAR.E	2	1097.5		1.00228	2	2	2.75	1.45943	0	0.99	1	555796	201848	2
Cre12.g544050.t1.1	N/A	AMBIGUOUS	R.VGS@TN#GVQEELER.R	2	1497.64		0.600944	5	5	1.312	0.391768	0.250639	0.97	1	832084	686130	2
Cre12.g544050.t1.1	N/A	AMBIGUOUS	R.VGS@TN#GVQEELERR.M	3	1653.75		1.39078	2	2	1.13	0.176323	0.169706	0.98	1	3584737	3551062	2
Cre12.g544050.t1.1	N/A	AMBIGUOUS	R.VGS@TNGVQ#EELERR.M	3	1653.74		-4.6561	1	1	0.87	-0.200913	0	0.96	1	1171452	1347519	2
Cre12.g544050.t1.1	N/A	AMBIGUOUS	R.VGS@TNGVQEELER.R	2	1496.66		2.20491	2	2	0.68	-0.556393	0	0.68	1	615694	911524	2
Cre12.g545300.t1.2	N/A	AMBIGUOUS	R.IQGFGSGAAPAPSASS@NSSHSGGPPAADR.G	3	2718.2		0.71596	2	2	0.79	-0.340075	0	0.94	2	795116	1005953	2
Cre12.g546450.t1.1	N/A	AMBIGUOUS	R.RQQQQQEQQQEAEQQAEGQHDGGPGAEQDAVAGAAR.L	4	3857.73		-1.60716	1	1	1.59	0.669027	0	0.87	1	591746	372518	2
Cre12.g546700.t1.1	N/A	AMBIGUOUS	R.VRS@EDEGDGAITSGDAEEAAPASTK.R	3	2543.09		1.39469	1	1	1.97	0.978196	0	0.89	2	261686	132556	2
Cre12.g548900.t1.1	N/A	AMBIGUOUS	R.NFEANSNS@PR.G	2	1214.48		1.15276	2	2	11.65	3.54226	0	0.98	1	1553501	133339	2
Cre12.g550450.t1.2	N/A	AMBIGUOUS	R.RGDGS@FAGTAATAPLTASSYAGSGAAATASSVAGR.S	3	3194.49		4.91474	2	2	2.4	1.26303	0	0.91	1	1435287	597307	2
Cre12.g550850.t1.2	N/A	AMBIGUOUS	K.QAYSGETQS@EGGFAPNR.V	2	1877.77		2.44972	1	1	1.08	0.111031	0	0.97	1	334162	308114	2
Cre12.g550850.t1.2	N/A	AMBIGUOUS	K.QAYSGETQSEGGFAPNR.V	2	1797.8		1.44621	2	2	1.06	0.0840643	0	0.99	1	1074450	1018176	2
Cre12.g550850.t1.2	N/A	AMBIGUOUS	R.SADGDEGGRHQLIGATVGSDNK.L	4	2183.03		2.51944	1	1	1.07	0.0976108	0	0.98	1	1656384	1550016	2
Cre12.g551250.t1.2	N/A	AMBIGUOUS	R.VTASGNEGAESSGDS@GTGGGGGTLR.S	2	2259.94		3.58418	1	1	1.91	0.933573	0	0.93	1	322338	168984	2
Cre12.g551250.t1.2	N/A	AMBIGUOUS	R.VTASGNEGAESSGDSGT@GGGGGTLR.S	2	2260.94		2.85203	1	1	1.91	0.933573	0	0.93	1	322338	168984	2
Cre12.g551850.t1.2	N/A	AMBIGUOUS	R.HTPEQQAQQGQAVQGQQAQGQGK.G	3	2431.17		2.75588	1	1	0.74	-0.434403	0	0.94	1	204057	274683	2
Cre12.g553800.t1.1	N/A	AMBIGUOUS	R.TAS@QQALSR.F	2	1040.47		0.28833	1	1	0.03	-5.05889	0	0.98	1	184517	5471593	2
Cre12.g554300.t1.1	N/A	AMBIGUOUS	R.TSS@YGGYGGGGGSGGSR.V	2	1542.58		1.42618	1	1	0.21	-2.25154	0	0.96	1	186555	900892	2
Cre12.g556100.t1.2	N/A	AMBIGUOUS	K.APAAAPAPAPAAPAAPAAAPQS@PEGGAPR.R	3	2580.26		0.116268	2	2	3.38	1.75702	0	1	1	1291839	382325	2
Cre12.g556100.t1.2	N/A	AMBIGUOUS	K.ILVEEVS@DDEEGGTQ#PAAAPPPRPEPAAK.A	3	3050.44		6.26143	4	4	0.845	-0.242977	0.0834666	0.88	1	4528675	5615026	2
Cre12.g556100.t1.2	N/A	AMBIGUOUS	K.ILVEEVS@DDEEGGTQPAAAPPPRPEPAAK.A	3	3049.44		1.11496	9	9	1.02222	0.0317089	0.00440959	0.84	1	4934784	4833031	2
Cre12.g556100.t1.2	N/A	AMBIGUOUS	K.ILVEEVSDDEEGGT@QPAAAPPPRPEPAAK.A	3	3049.45		3.64002	1	1	1.02	0.0285692	0	0.84	1	4934784	4833031	2
Cre12.g556100.t1.2	N/A	AMBIGUOUS	R.KAPAAAPAPAPAAPAAPAAAPQS@PEGGAPR.R	3	2708.36		1.55076	2	2	4.19	2.06695	0	0.99	1	3231928	771106	2
Cre12.g556250.t1.2	N/A	AMBIGUOUS	K.FAAS@LREQEGPSGSLPTN#GPSTTTPFANATNR.Y	3	3356.56		6.97147	2	2	1.38	0.464668	0	0.94	1	1648323	1196694	2
Cre12.g556250.t1.2	N/A	AMBIGUOUS	K.FAASLREQ#EGPSGS@LPTN#GPSTTTPFANATNR.Y	3	3358.55		7.75733	1	1	1.18	0.238787	0	0.81	1	392031	330929	2
Cre12.g556250.t1.2	N/A	AMBIGUOUS	R.EQEGPSGS@LPTN#GPSTTTPFANATNR.Y	3	2711.19		5.20069	1	1	3.92	1.97085	0	0.93	1	1218818	310539	2
Cre12.g556250.t1.2	N/A	AMBIGUOUS	R.RLS@ISSNYSR.A	2	1261.59		1.8231	1	1	1.12	0.163499	0	0.97	1	5731662	5100332	2
Cre12.g558250.t1.1	N/A	AMBIGUOUS	R.QQLGAGCSQAALGGGAPGGEGSS@RR.S	3	2408.08		0.996647	1	1	0.71	-0.494109	0	0.88	1	271649	384094	2
Cre12.g558650.t1.1	N/A	AMBIGUOUS	K.GAASGAAGS@AGASGPPDGAK.G	2	1635.68		-9.59836	2	2	8.98	3.16672	0.0141421	0.64	1	4586633	511188	2
Cre12.g558900.t1.2	N/A	AMBIGUOUS	K.S@EN#GVTFPK.V	2	1058.44		-3.40123	2	2	0.54	-0.888969	0	0.97	1	692628	1285565	2
Cre12.g558900.t1.2	N/A	AMBIGUOUS	R.DSNNYAGYEATLKS@EN#GVTFPK.V	3	2485.09		3.54114	1	1	0.51	-0.971431	0	0.93	1	2795811	5449506	2
Cre12.g559450.t1.1	N/A	AMBIGUOUS	R.S@GSAIGGDAVVDAK.E	2	1325.6		2.26314	3	3	0.81	-0.304006	0	0.97	1	2128167	2619685	2
Cre12.g560000.t1.1	N/A	AMBIGUOUS	R.NASVATS@PR.Y	2	981.437		1.12081	2	2	21.115	4.4002	0.0494975	0.89	1	2546308	120419	2
Cre12.g560950.t1.2	N/A	AMBIGUOUS	R.EANFDST@VGPK.T	2	1243.52		1.52792	1	1	0.53	-0.915936	0	0.99	1	545313	1029443	2
Cre12.g561500.t1.2	N/A	AMBIGUOUS	R.S@EGGAAPPPGAK.G	2	1117.49		1.16332	1	1	7.43	2.89336	0	0.91	1	524899	70658	2
Cre12.g561550.t1.2	N/A	AMBIGUOUS	K.AQN#GEGMDPPSGEPS@SK.S	2	1768.68		1.60969	1	1	0.88	-0.184425	0	0.96	1	566585	640400	2
Cre12.g561550.t1.2	N/A	AMBIGUOUS	K.AQN#GEGMDPPSGEPSS@K.S	2	1767.67		0.282858	1	1	0.88	-0.184425	0	0.96	1	566585	640400	2
Cre12.g561550.t1.2	N/A	AMBIGUOUS	K.AQNGEGMDPPSGEPSS@K.S	2	1766.69		1.8113	1	1	0.94	-0.0892673	0	0.95	1	604997	644427	2
Cre12.g561550.t1.2	N/A	AMBIGUOUS	K.SGS@ALDLR.K	2	897.404		0.44573	2	2	1.13	0.176323	0	0.95	1	482268	427171	2
Cre12.g561550.t1.2	N/A	AMBIGUOUS	R.SGTSAS@NLTAAVPGASGAGTAPADAAGSAVSAR.A	3	2880.34		3.33295	1	1	1.16	0.214125	0	0.99	1	659962	568527	2
Cre13.g562850.t1.2	N/A	AMBIGUOUS	R.DASALEQAAN#GLTPESLTPNADGNEVQK.A	3	2840.35		2.74615	2	2	0.925	-0.112475	0.0212132	0.99	1	6240373	6858663	2
Cre13.g563733.t1.1	N/A	AMBIGUOUS	R.QGPGEASTSGTAAGAAAGAGS@SPRPR.I	3	2348.06		2.5553	1	1	1.69	0.757023	0	0.97	1	457200	270221	2
Cre13.g563733.t2.1	N/A	AMBIGUOUS	R.GPGEASTSGTAAGAAAGAGSS@PRPR.I	3	2220		1.93694	1	1	1.9	0.925999	0	0.98	2	696800	366878	2
Cre13.g564250.t1.2	N/A	AMBIGUOUS	R.QM*EAGGS@GGGAPAAAPAPAAAPAAAAPAGGDEEGGWRR.R	3	3454.54		2.79292	1	1	1.2	0.263034	0	0.95	1	392567	326767	2
Cre13.g564500.t1.1	N/A	AMBIGUOUS	R.GAS@GGLGGGGGEPGSAR.T	2	1422.6		3.16323	2	2	0.99	-0.0144996	0	0.97	1	414069	416628	2
Cre13.g565150.t1.1	N/A	AMBIGUOUS	R.APPVVSS@PVGS@PSR.A	2	1495.66		2.67441	1	1	2.71	1.43829	0	0.87	1	275609	101706	2
Cre13.g565250.t1.2	N/A	AMBIGUOUS	R.LAQGQVPGSAGGS@EPGSR.S	2	1733.78		1.90335	2	2	1.02	0.0285692	0	0.98	1	384020	378048	2
Cre13.g566450.t1.2	N/A	AMBIGUOUS	K.AGS@DFTR.S	2	832.319		-0.600731	4	4	2.305	1.20477	0.0057735	0.78	1	385563	167731	2
Cre13.g566450.t1.2	N/A	AMBIGUOUS	K.GGTRGS@GDAPQSTPEQM*QSSDPADGGLELSTGDK.K	3	3429.45		1.79248	1	1	2.19	1.13093	0	0.98	1	527875	241554	2
Cre13.g566450.t1.2	N/A	AMBIGUOUS	K.GGTRGS@GDAPQSTPEQMQ#SSDPADGGLELSTGDK.K	3	3414.43		1.03866	1	1	0.8	-0.321928	0	0.98	1	587413	737537	2
Cre13.g566450.t1.2	N/A	AMBIGUOUS	K.GGTRGS@GDAPQSTPEQMQSSDPADGGLELSTGDK.K	3	3412.45		2.63741	2	2	0.98	-0.0291463	0	0.98	1	723773	737537	2
Cre13.g566450.t1.2	N/A	AMBIGUOUS	K.VLGQAGSSALSQNQS@GEK.A	2	1839.85		1.73928	2	2	0.47	-1.08927	0	0.91	1	260881	551997	2
Cre13.g566450.t1.2	N/A	AMBIGUOUS	R.FVS@GDGFGDPR.H	2	1232.49		0.64909	2	2	1.18	0.238787	0	0.95	1	2636531	2229442	2
Cre13.g566450.t1.2	N/A	AMBIGUOUS	R.GSGDAPQSTPEQ#MQSSDPADGGLELST@GDKK.V	3	3171.35		3.57862	1	1	0.84	-0.251539	0	0.92	1	550110	653958	2
Cre13.g566450.t1.2	N/A	AMBIGUOUS	R.RLS@GDSLR.F	2	982.469		1.22141	1	1	0.92	-0.120294	0	0.96	1	1694141	1832573	2
Cre13.g567750.t1.2	N/A	AMBIGUOUS	K.NDESPPDS@PTVLTR.E	2	1606.7		0.373437	2	2	11.55	3.52982	0	0.98	1	485001	41986	2
Cre13.g568300.t1.2	N/A	AMBIGUOUS	R.AAPAAGGGT@ASGR.V	2	1122.49		1.95993	2	2	0.65	-0.621488	0.0424264	0.77	1	241121	385815	2
Cre13.g568650.t1.2	N/A	AMBIGUOUS	K.IERPAAAAPAVEEAAT@A.-	2	1716.82		2.67938	1	1	2.62	1.38957	0	0.93	1	719662	274613	2
Cre13.g569550.t1.1	N/A	AMBIGUOUS	R.VNS@PAAAGPPK.R	2	1087.52		1.7471	1	1	9.25	3.20945	0	0.96	1	160314	17340	2
Cre13.g569700.t1.1	N/A	AMBIGUOUS	R.GAAGGAAAGPLS@SIDGGAGPESQQQQQQQQR.S	3	3029.36		-3.53209	1	1	1.04	0.0565835	0	0.98	1	713116	685491	2
Cre13.g570350.t1.1	N/A	AMBIGUOUS	K.DAN#GKSS@VDVDSTVVPNAHLR.N	3	2261.06		6.94371	1	1	1.55	0.632268	0	0.78	2	795840	512507	2
Cre13.g570350.t1.1	N/A	AMBIGUOUS	R.TN#GN#GN#GAAHAASN#GN#GN#GN#GAK.L	3	2030.79		5.21968	1	1	0.84	-0.251539	0	0.56	2	220638	262949	2
Cre13.g570350.t1.1	N/A	AMBIGUOUS	R.TN#GN#GN#GAAHAASN#GNGN#GN#GAK.L	3	2031.79		-4.24142	1	1	1.11	0.15056	0	0.56	2	228562	205623	2
Cre13.g570350.t1.1	N/A	AMBIGUOUS	R.TN#GN#GNGAAHAASN#GN#GN#GN#GAK.L	3	2029.8		1.92138	1	1	1.06	0.0840643	0	0.69	2	264771	250846	2
Cre13.g570350.t1.1	N/A	AMBIGUOUS	R.TNGN#GN#GAAHAASN#GN#GN#GN#GAK.L	3	2029.79		-3.10377	1	1	1.11	0.15056	0	0.56	2	228562	205623	2
Cre13.g573450.t1.2	N/A	AMBIGUOUS	K.RGRS@PEPVAAAGAIVPVSQPGK.G	3	2223.17		3.19365	1	1	0.93	-0.104697	0	0.94	1	508144	546925	2
Cre13.g574900.t1.2	N/A	AMBIGUOUS	R.VEEAEAYDDGESS@PR.A	2	1732.65		0.0577149	2	2	0.76	-0.395929	0	0.95	1	208251	273223	2
Cre13.g575300.t1.1	N/A	AMBIGUOUS	R.AAPAAASRPAAALPSASS@GAGK.A	3	1958.97		2.8076	1	1	2.05	1.03562	0	0.98	1	1157447	564437	2
Cre13.g575900.t1.2	N/A	AMBIGUOUS	K.LATAPS@LGDAGK.D	2	1179.56		1.35644	2	2	2.59	1.37295	0	0.97	1	1199506	462764	2
Cre13.g576600.t1.2	N/A	AMBIGUOUS	R.SQS@GEASGGGGGGGGGGGGPSSTGSR.T	2	2100.82		1.04721	1	1	1.01	0.0143553	0	0.93	1	72000	71159	2
Cre13.g578950.t1.1	N/A	AMBIGUOUS	R.SAATSVDGGGGGGGGGGDNQEEDEDIQ#DVDGGAVALAAAAGPGR.G	3	3885.73		9.43329	1	1	0.78	-0.358454	0	0.91	1	457168	587506	2
Cre13.g579901.t1.1	N/A	AMBIGUOUS	K.AATAPSGSEN#GAVAIEEDPRPTS@PR.T	3	2560.16		1.99207	2	2	7.47	2.90111	0	0.94	1	1872376	250562	2
Cre13.g583550.t1.2	N/A	AMBIGUOUS	K.VQVDQLSGASGDVLNNTR.A	3	1871.95		2.40392	2	2	1.135	0.182692	0.190919	0.99	1	180490	180868	2
Cre13.g583600.t1.2	N/A	AMBIGUOUS	R.SAS@DPSLDSPTHWK.S	3	1606.68		1.55601	2	2	1.49	0.575312	0.622254	0.94	1	668332	638571	2
Cre13.g586750.t1.2	N/A	AMBIGUOUS	K.DGATSGAAADGASAAPDEQQQQEQQAAEQR.A	3	2985.31		4.45516	1	1	1.49	0.575312	0	0.96	3	338416	227833	2
Cre13.g586916.t1.1	N/A	AMBIGUOUS	R.RDS@PPRDDYAGDDF.-	2	1704.65		2.2292	1	1	0.97	-0.0439433	0	0.97	1	3957998	4062865	2
Cre13.g589167.t1.2	N/A	AMBIGUOUS	R.SGSEAGSSGSSSEGGGSSDAGSGSGSR.G	2	2247.89		1.4444	1	1	0.8	-0.321928	0	0.77	1	45942	57569	2
Cre13.g589250.t1.2	N/A	AMBIGUOUS	R.AAS@PGRIEEAPEPGLSDFAGLVPAPSGR.A	3	2827.37		3.5015	1	1	0.76	-0.395929	0	0.78	1	3332552	4358980	2
Cre13.g589800.t1.2	N/A	AMBIGUOUS	R.S@VGGTTGSAGAGK.G	2	1128.49		0.974755	1	1	1.48	0.565597	0	0.92	1	610473	413451	2
Cre13.g590650.t1.2	N/A	AMBIGUOUS	K.TSAAS@AN#GADEEASGSGAATR.S	2	1961.78		2.62417	1	1	2.4	1.26303	0	0.87	1	68480	28503	2
Cre13.g591400.t1.1	N/A	AMBIGUOUS	R.GGQGGPLGGSS@PR.W	2	1205.53		0.497708	3	3	3.68	1.87971	0	0.99	1	2456882	667883	2
Cre13.g591400.t1.1	N/A	AMBIGUOUS	R.S@LGQQTTQR.G	2	1097.5		1.82233	1	1	3.66	1.87184	0	0.96	1	325248	88976	2
Cre13.g591400.t1.1	N/A	AMBIGUOUS	R.TM*S@LSDQ#PLTSPHPYGGGGGGGGGGGGGSR.A	3	2755.16		3.86523	1	1	0.84	-0.251539	0	0.93	1	1124971	1332970	2
Cre13.g591400.t1.1	N/A	AMBIGUOUS	R.TM*S@LSDQPLTSPHPYGGGGGGGGGGGGGSR.A	3	2754.17		1.6873	1	1	1.01	0.0143553	0	0.98	1	1377925	1370942	2
Cre13.g591400.t1.1	N/A	AMBIGUOUS	R.TMS@LSDQPLTSPHPYGGGGGGGGGGGGGSR.A	3	2737.17		1.71711	2	2	1.14	0.189034	0	0.99	1	2408787	2105576	2
Cre13.g592000.t1.2	N/A	AMBIGUOUS	K.LLAALES@RNPTDPIGNSNPGGNSGAR.V	3	2658.27		1.25896	1	1	1.59	0.669027	0	0.97	1	508804	319648	2
Cre13.g592200.t1.2	N/A	AMBIGUOUS	K.RIPAPLPGSRPVSALLPAAASN#GN#GN#GN#GN#GK.T	3	3028.54		4.91988	1	1	0.56	-0.836501	0	0.63	1	1212495	2161988	2
Cre13.g603400.t1.1	N/A	AMBIGUOUS	R.AGDDS@DADPDDS@ENDQNAR.M	2	2165.68		2.5858	1	1	1.06	0.0840643	0	0.98	1	76746	72082	2
Cre13.g603500.t1.2	N/A	AMBIGUOUS	K.ASGLT@QDVEAIAAQFNDETAHK.L	3	2395.08		2.00411	1	1	1.06	0.0840643	0	1	1	2385045	2253601	2
Cre13.g603500.t1.2	N/A	AMBIGUOUS	K.S@FYEVAR.S	2	950.399		0.946972	2	2	1.94	0.956057	0	0.97	1	2361080	1215998	2
Cre13.g603550.t1.2	N/A	AMBIGUOUS	K.AAM*S@VDTAK.L	2	988.403		1.21408	1	1	0.18	-2.47393	0	0	1	738499	4040067	2
Cre13.g603850.t1.2	N/A	AMBIGUOUS	K.ESES@EDGDDDGAN#GGMTK.S	2	1893.62		1.53146	1	1	2.18	1.12433	0	0.98	1	269485	123641	2
Cre13.g603850.t1.2	N/A	AMBIGUOUS	K.ESES@EDGDDDGANGGMTK.S	2	1892.63		-0.158509	1	1	1.68	0.748461	0	0.96	1	166673	99487	2
Cre13.g604600.t1.2	N/A	AMBIGUOUS	R.DPAAAAGGS@PASQPPR.A	2	1528.68		0.130832	2	2	1.31	0.389567	0	0.97	1	227224	173492	2
Cre13.g607000.t1.2	N/A	AMBIGUOUS	R.ALAAVDQAAAAAAGGEAAGSSSSSGSSSN#GN#GSGGN#GSGDPGWR.L	4	3781.63		7.02147	1	1	1.12	0.163499	0	0.94	1	1719718	1534758	2
Cre13.g607100.t1.2	N/A	AMBIGUOUS	R.STPGGGGGDPYTASSS@PGGGR.A	2	1900.77		2.0518	2	2	3.42	1.774	0	0.96	1	305137	89199	2
Cre13.g607300.t1.2	N/A	AMBIGUOUS	R.RRS@LDNPN#GAAGGR.T	3	1520.69		1.70975	1	1	0.96	-0.0588937	0	0.93	1	211274	219258	2
Cre13.g607300.t1.2	N/A	AMBIGUOUS	R.S@LDN#PNGAAGGR.T	2	1208.49		0.744731	1	1	0.91	-0.136062	0	0.93	1	317691	350383	2
Cre13.g607450.t1.1	N/A	AMBIGUOUS	K.LPASPASPAS@PASPASAPR.L	2	1810.87		-0.331333	1	1	26.52	4.72901	0	0.94	1	417050	15728	2
Cre13.g607600.t1.1	N/A	AMBIGUOUS	R.SAASAVGSAN#GATSRPSTEGN#N#GN#GGTGTGAGDCGAGR.V	3	3355.43		8.09248	1	1	0.69	-0.535332	0	0.67	1	1027025	1481581	2
Cre13.g607600.t1.1	N/A	AMBIGUOUS	R.SAASAVGSAN#GATSRPSTEGN#NGN#GGTGTGAGDCGAGR.V	3	3354.44		6.00743	2	2	0.805	-0.312939	0.0777817	0.88	1	1277220	1488567	2
Cre13.g607600.t1.1	N/A	AMBIGUOUS	R.SAASAVGSAN#GATSRPSTEGNN#GN#GGTGTGAGDCGAGR.V	3	3353.45		9.98982	1	1	0.75	-0.415037	0	0.88	1	461819	613337	2
Cre13.g607900.t1.1	N/A	AMBIGUOUS	R.AADSLAGVLAERPQGASS@DGAEDGEGGAISSELR.M	3	3323.52		2.87295	1	1	0.88	-0.184425	0	0.38	1	575677	656374	2
Cre14.g609350.t1.1	N/A	AMBIGUOUS	R.QGS@GVQPHVLLAAGGGGPSGGLSGPAAVVQR.L	3	2860.45		2.44717	2	2	0.91	-0.136062	0	0.73	1	590830	645775	2
Cre14.g610351.t1.1	N/A	AMBIGUOUS	R.AVEHGPPPEEAQ#QQQQGQEAAAQGQQQGQGQGQGTSSSSSAAPAPGVLELSGGGR.T	4	5350.47		-0.784977	1	1	0.87	-0.200913	0	0.97	1	1345458	1542623	2
Cre14.g610663.t1.1	N/A	AMBIGUOUS	R.LEGDGQS@GEEEEGEEEAEGK.E	2	2186.81		2.19498	2	2	0.87	-0.200913	0	0.97	1	418325	483014	2
Cre14.g612450.t1.2	N/A	AMBIGUOUS	R.LHNLS@PEPGSR.R	2	1285.59		1.86685	1	1	0.85	-0.234465	0	0.91	1	4847179	5719554	2
Cre14.g612633.t1.1	N/A	AMBIGUOUS	R.DNASGGAAGCQGNDNVDN#ECLWSMR.L	3	2698.07		5.18893	1	1	0.44	-1.18442	0	0.98	1	460207	1055939	2
Cre14.g614000.t1.1	N/A	AMBIGUOUS	R.GLN#SMDEPGKPGES@AGSTGAPSTSASSTTPGSSTSN#TGGPAAGPAQGTNPFASSSTTTTR.T	4	5608.48		9.77101	1	1	0.81	-0.304006	0	0.98	1	926287	1138052	2
Cre14.g614000.t1.1	N/A	AMBIGUOUS	R.GLNS@MDEPGKPGESAGSTGAPSTSASSTTPGSSTSNTGGPAAGPAQ#GTN#PFASSSTTTTR.T	4	5610.47		6.55992	1	1	0.81	-0.304006	0	0.98	1	926287	1138052	2
Cre14.g614000.t1.1	N/A	AMBIGUOUS	R.GLNSMDEPGKPGESAGST@GAPSTSASSTTPGSSTSNTGGPAAGPAQGTN#PFASSSTTTTR.T	4	5607.46		2.99602	1	1	0.95	-0.0740006	0	0.98	1	1079012	1138052	2
Cre14.g614000.t1.1	N/A	AMBIGUOUS	R.RGLN#S@M*DEPGKPGESAGSTGAPSTSASSTTPGSSTSNTGGPAAGPAQGTNPFASSSTTTTR.T	4	5779.58		7.05939	1	1	0.88	-0.184425	0	0.92	1	908055	1026745	2
Cre14.g614000.t1.1	N/A	AMBIGUOUS	R.RGLN#S@MDEPGKPGESAGSTGAPSTSASSTTPGSSTSNTGGPAAGPAQGTNPFASSSTTTTR.T	4	5765.57		3.01738	1	1	0.92	-0.120294	0	0.97	1	1527105	1665400	2
Cre14.g614850.t1.1	N/A	AMBIGUOUS	R.MDGAAAAAAAGS@DPDLGK.A	2	1667.7		1.25922	2	2	1.45	0.536053	0	0.76	1	402412	278208	2
Cre14.g614850.t1.1	N/A	AMBIGUOUS	R.SAES@VFAALSR.G	2	1216.56		1.64398	1	1	6.35	2.66676	0	0.82	1	124108	19542	2
Cre14.g616600.t1.2	N/A	AMBIGUOUS	K.SDILES@SDEVDAVK.E	2	1585.69		4.09918	1	1	0.59	-0.761213	0	0.95	1	511378	871091	2
Cre14.g618150.t1.2	N/A	AMBIGUOUS	K.VGAATAAAATGGPGGAGAASPAPAGAARPSTPS@R.S	3	2883.4		0.96856	1	1	1.15	0.201634	0	0.95	1	386473	336659	2
Cre14.g618450.t1.2	N/A	AMBIGUOUS	R.SSS@GGGSCASSGGSTGSSAGGAGGAVSR.K	2	2339.93		3.73908	1	1	1.47	0.555816	0	0.91	1	111542	76121	2
Cre14.g619166.t1.1	N/A	AMBIGUOUS	R.AAEAAEAAASGAAGGS@GSGGH.-	3	1735.69		-0.979439	1	1	1.28	0.356144	0	0.47	1	184852	144905	2
Cre14.g619550.t1.2	N/A	AMBIGUOUS	K.AALEDS@DM*DD.-	2	1176.36		1.44513	2	2	1.07	0.0976108	0	0.95	1	1426485	1331666	2
Cre14.g620600.t1.2	N/A	AMBIGUOUS	K.NDTPLSDFCLPANDGVCWGNVFDDTK.N	3	2956.28		2.06341	1	1	1.17	0.226509	0	0.83	1	3316781	2840921	2
Cre14.g620850.t1.2	N/A	AMBIGUOUS	K.AASGS@PVSSEESGVPLK.K	2	1680.77		2.26087	1	1	0.75	-0.415037	0	0.92	1	348670	461817	2
Cre14.g621300.t1.1	N/A	AMBIGUOUS	R.ARS@REPELLPPPPAAPSSVR.E	4	2206.14		0.770579	2	2	0.95	-0.0740006	0	0.88	2	260431	273717	2
Cre14.g621300.t1.1	N/A	AMBIGUOUS	R.S@REPELLPPPPAAPSSVR.E	3	1979		2.88025	1	1	0.8	-0.321928	0	0.93	2	2025774	2520973	2
Cre14.g625550.t1.2	N/A	AMBIGUOUS	R.GSS@RGSAGVSPEGGPAGGYAAAR.A	3	2097.93		1.81131	1	1	0.92	-0.120294	0	0.97	2	764096	831058	2
Cre14.g625550.t1.2	N/A	AMBIGUOUS	R.S@GSGAPPPGAGAGAGSAGPSPYGTPQIER.G	3	2630.19		3.04161	1	1	1.02	0.0285692	0	0.97	2	1467184	1442366	2
Cre14.g627576.t1.1	N/A	AMBIGUOUS	K.AKDEAGLRPEDSSAEAAQQQQQQQQQGGEGDAGADAEAAAAAQQAAAAAAAAAQR.V	4	5333.49		4.64052	1	1	0.82	-0.286304	0	0.78	1	1279939	1559700	2
Cre14.g628050.t1.2	N/A	AMBIGUOUS	R.AGS@GVAGAGSGAGVGEDGVAGVAGK.G	2	2036.92		-0.0981873	2	2	1.82	0.863938	0	0.98	1	702852	386159	2
Cre14.g628702.t1.1	N/A	AMBIGUOUS	R.DAALNVNN#GGGGGGN#GDSGGDK.D	2	1903.79		0.577796	3	3	0.91	-0.136062	0	0.96	1	755383	830018	2
Cre14.g628702.t1.1	N/A	AMBIGUOUS	R.DAALNVNNGGGGGGN#GDSGGDK.D	2	1902.81		5.99117	2	2	0.92	-0.120294	0	0.92	1	394130	428028	2
Cre14.g628702.t1.1	N/A	AMBIGUOUS	R.SLDPAGLAAQQQGQ#QQGGSSTGSSGEGGSSSAR.A	3	3048.4		8.62756	1	1	0.75	-0.415037	0	0.94	1	415321	556678	2
Cre14.g628702.t1.1	N/A	AMBIGUOUS	R.SLDPAGLAAQQQGQQ#QGGSSTGSSGEGGSSSAR.A	3	3048.39		6.88893	1	1	0.75	-0.415037	0	0.94	1	415321	556678	2
Cre14.g629500.t1.2	N/A	AMBIGUOUS	K.APDNPLNAAALAAAAAS@PSGAK.-	3	2027.98		1.67655	3	3	6.39	2.67582	1.62813	0.99	1	1030401	124572	2
Cre14.g629500.t1.2	N/A	AMBIGUOUS	K.APDNPLNAAALAAAAASPS@GAK.-	3	2027.98		1.9231	1	1	8.27	3.04789	0	0.99	1	1030401	124572	2
Cre14.g630150.t1.1	N/A	AMBIGUOUS	R.RRDS@AGGGGGGGGGAAAAAPGGPDDGGEQQR.L	3	2746.17		0.672236	1	1	0.66	-0.599462	0	0.94	1	308008	468556	2
Cre14.g631250.t1.1	N/A	AMBIGUOUS	R.SAGAATAAS@PGGGGGGSSSATAGAK.A	2	1984.86		0.856485	2	2	2.26	1.17632	0	0.97	1	305006	135124	2
Cre14.g632000.t1.1	N/A	AMBIGUOUS	R.ANALAS@VDETLAEEAQDQEDGADQ#EEAEGGVEAAPGQPR.A	3	4047.73		5.78105	1	1	0.88	-0.184425	0	0.76	1	1424910	1627722	2
Cre14.g632600.t1.1	N/A	AMBIGUOUS	R.GSGS@PEPGGLSEAAAEEK.R	2	1751.74		1.94094	2	2	1.1	0.137504	0	0.96	1	691160	628049	2
Cre14.g633500.t1.1	N/A	AMBIGUOUS	R.RTSTS@GAAGAEAGAGAGEGGQQ#PGTGSAATSPLPR.K	3	3163.46		9.70467	1	1	0.83	-0.268817	0	0.94	1	130877	158054	2
Cre15.g635000.t1.1	N/A	AMBIGUOUS	R.AGPAAAAAVGS@GR.M	2	1134.53		2.29171	1	1	0.62	-0.68966	0	0.87	1	184919	299494	2
Cre15.g635600.t1.2	N/A	AMBIGUOUS	K.M*RPEAM*AGAAALAGEGVQ#GSAAAAGGAAADDDDEEVDDSGVEQK.D	4	4192.84		8.4192	3	3	0.633333	-0.658963	0.127017	0.96	1	1747893	2243305	2
Cre15.g635600.t1.2	N/A	AMBIGUOUS	K.M*RPEAM*AGAAALAGEGVQGSAAAAGGAAADDDDEEVDDSGVEQK.D	3	4191.83		2.40946	1	1	0.55	-0.862496	0	0.93	1	688900	1244138	2
Cre15.g635600.t1.2	N/A	AMBIGUOUS	K.M*RPEAMAGAAALAGEGVQ#GSAAAAGGAAADDDDEEVDDSGVEQK.D	3	4176.83		5.02777	1	1	0.95	-0.0740006	0	0.93	1	852670	897764	2
Cre15.g635600.t1.2	N/A	AMBIGUOUS	K.MRPEAM*AGAAALAGEGVQ#GSAAAAGGAAADDDDEEVDDSGVEQK.D	3	4177.84		8.74961	2	2	0.95	-0.0740006	0	0.93	1	852670	897764	2
Cre15.g635600.t1.2	N/A	AMBIGUOUS	K.MRPEAMAGAAALAGEGVQ#GSAAAAGGAAADDDDEEVDDSGVEQK.D	4	4160.83		5.69601	1	1	0.78	-0.358454	0	0.86	1	5337043	6877882	2
Cre15.g635600.t1.2	N/A	AMBIGUOUS	K.MRPEAMAGAAALAGEGVQGSAAAAGGAAADDDDEEVDDSGVEQK.D	3	4159.83		0.576947	3	3	0.866667	-0.206451	0.023094	0.85	1	2659694	3008032	2
Cre15.g635600.t1.2	N/A	AMBIGUOUS	M.TKEEIEAQ#EGAVEEVEDDEDEELS@EDDDDEDLEGDEEGGAGR.G	3	4705.84		9.20143	2	2	0.85	-0.234465	0	0.5	1	18925863	22338375	2
Cre15.g635600.t1.2	N/A	AMBIGUOUS	M.TKEEIEAQEGAVEEVEDDEDEELS@EDDDDEDLEGDEEGGAGR.G	3	4704.8		-2.57184	21	21	0.922381	-0.116565	0.0109109	0.55	1	11776421	12803475	2
Cre15.g635650.t1.2	N/A	AMBIGUOUS	R.GGRPTS@EPSAAGDDADPLAAVAELNFR.E	3	2763.26		-0.325702	1	1	0.5	-1	0	0.77	2	2812244	5622508	2
Cre15.g636450.t1.2	N/A	AMBIGUOUS	R.GGGGAASTAACTS@PGR.H	2	1456.59		2.60884	1	1	4.88	2.28688	0	0.91	1	160310	32869	2
Cre15.g637050.t1.2	N/A	AMBIGUOUS	R.SQAGS@VGPAR.S	2	1008.45		2.08241	1	1	1.6	0.678072	0	0.92	1	318630	199621	2
Cre15.g638400.t1.2	N/A	AMBIGUOUS	K.APAM*AS@TELTYNR.L	2	1519.65		1.51351	6	6	1.56167	0.643087	0.118392	0.97	1	3168430	1966179	2
Cre15.g638400.t1.2	N/A	AMBIGUOUS	K.APAM*AST@ELTYNR.L	2	1519.65		0.526439	1	1	1.13	0.176323	0	0.79	1	1148883	1015211	2
Cre15.g638400.t1.2	N/A	AMBIGUOUS	K.APAMAS@TELTYNR.L	2	1503.65		-0.931067	3	3	1.43	0.516015	0	0.98	1	3722309	2612013	2
Cre15.g639100.t1.2	N/A	AMBIGUOUS	R.IPRPDPPASGGGSAAGGDDPNS@PGGGAGGAR.S	3	2751.21		2.3626	1	1	2.3	1.20163	0	0.98	1	1254156	545909	2
Cre15.g639100.t1.2	N/A	AMBIGUOUS	R.N#RSPSRIPRPDPPASGGGS@AAGGDDPNS@PGGGAGGAR.S	4	3529.54		5.21317	1	1	3.91	1.96717	0	0.95	1	915657	234056	2
Cre15.g639100.t1.2	N/A	AMBIGUOUS	R.NRS@PSRIPRPDPPASGGGSAAGGDDPNS@PGGGAGGAR.S	4	3528.54		1.36034	1	1	4.45	2.15381	0	0.95	1	1119887	251716	2
Cre15.g639100.t1.2	N/A	AMBIGUOUS	R.SAS@AAAAYEPPAEEEEEQEQQQQQQ#LEQDPEPEPVAAK.A	3	4259.87		9.60133	1	1	1.06	0.0840643	0	0.97	1	547761	518715	2
Cre15.g640652.t1.1	N/A	AMBIGUOUS	K.S@GSAT@PAGGAGGGGGGYGQGGGPGGGGGSGR.Y	2	2477.95		2.70386	1	1	5.63	2.49313	0	0.93	3	83141	14757	2
Cre15.g640652.t1.1	N/A	AMBIGUOUS	K.SGS@AT@PAGGAGGGGGGYGQGGGPGGGGGSGR.Y	3	2478.95		0.0183217	1	1	5.35	2.41954	0	0.96	3	263980	49313	2
Cre15.g640652.t1.1	N/A	AMBIGUOUS	K.SGSAT@PAGGAGGGGGGYGQGGGPGGGGGSGR.Y	2	2398.98		0.310845	1	1	0.21	-2.25154	0	0.68	3	125774	598255	2
Cre15.g640750.t1.1	N/A	AMBIGUOUS	R.ADGDGGS@DDEEAAGR.G	2	1500.51		3.53214	1	1	0.55	-0.862496	0	0.37	1	207244	379940	2
Cre15.g640850.t1.1	N/A	AMBIGUOUS	R.AGS@GMLDGGQR.G	2	1127.45		0.975652	2	2	0.9	-0.152003	0	0.86	1	312032	346390	2
Cre15.g640850.t1.1	N/A	AMBIGUOUS	R.VRDM*ADGAGT@TSPQN#TPCVQAPPELQNR.Y	3	3106.38		7.17883	1	1	2.03	1.02148	0	0.66	1	464648	228854	2
Cre15.g640850.t1.1	N/A	AMBIGUOUS	R.VRDMADGAGTTS@PQNTPCVQAPPELQNR.Y	3	3089.39		4.11086	1	1	1.25	0.321928	0	0.93	1	594742	476716	2
Cre15.g641750.t1.1	N/A	AMBIGUOUS	R.SGS@STGGATAGAGGIK.V	2	1357.6		2.13613	1	1	0.35	-1.51457	0	0.91	1	110621	315532	2
Cre15.g641750.t1.1	N/A	AMBIGUOUS	R.SGSS@TGGATAGAGGIK.V	2	1357.6		0.147319	1	1	0.35	-1.51457	0	0.91	1	110621	315532	2
Cre16.g648750.t1.1	N/A	AMBIGUOUS	R.QGS@GLPR.A	2	793.357		1.00837	4	4	0.88	-0.184425	0	0.99	2	2818705	3194792	2
Cre16.g649050.t1.1	N/A	AMBIGUOUS	K.S@VENIGGIGSNR.V	2	1281.58		1.17043	1	1	1.43	0.516015	0	0.94	2	266948	186614	2
Cre16.g649050.t1.1	N/A	AMBIGUOUS	R.DAS@YGQLSNSGLGAR.E	2	1574.68		1.01608	1	1	0.79	-0.340075	0	0.94	2	183094	231039	2
Cre16.g649050.t1.1	N/A	AMBIGUOUS	R.EGS@FGTGGASGAQPSGR.E	2	1601.66		1.12384	2	2	0.87	-0.200913	0	0.95	2	866656	998249	2
Cre16.g649050.t1.1	N/A	AMBIGUOUS	R.RGTGTATGSILAAGDS@FREGKPPVAR.D	4	2652.33		2.12927	1	1	0.86	-0.217591	0	0.91	2	315109	367580	2
Cre16.g649050.t1.1	N/A	AMBIGUOUS	R.TGGGPNS@PQVAANSR.S	2	1491.66		1.87711	1	1	1.35	0.432959	0	0.96	2	683699	506191	2
Cre16.g649100.t1.2	N/A	AMBIGUOUS	K.AREPELSVSHSAAS@SPNLISPYK.G	3	2519.22		2.97712	1	1	1.33	0.411426	0	0.97	1	1138261	853543	2
Cre16.g649100.t1.2	N/A	AMBIGUOUS	K.GAVSPQS@PTGAPASHATGTAAAGYPPAAANR.A	3	2883.34		1.38728	2	2	1.5	0.584963	0	0.98	1	2761143	1837570	2
Cre16.g649100.t1.2	N/A	AMBIGUOUS	K.GAVSPQSPT@GAPASHATGTAAAGYPPAAANR.A	3	2883.34		1.97688	1	1	1.5	0.584963	0	0.98	1	2761143	1837570	2
Cre16.g649100.t1.2	N/A	AMBIGUOUS	K.GAVSPQSPTGAPAS@HATGTAAAGYPPAAANR.A	3	2883.35		3.88439	1	1	1.5	0.584963	0	0.98	1	2761143	1837570	2
Cre16.g649100.t1.2	N/A	AMBIGUOUS	K.VVTGNNNETASDQPEDK.E	2	1816.82		3.02728	2	2	0.96	-0.0588937	0	0.95	1	283387	294152	2
Cre16.g650200.t1.1	N/A	AMBIGUOUS	R.DQEAAAAGAAAAQEAST@.-	2	1611.65		0.992772	1	1	1.63	0.704872	0	0.83	1	782002	481024	2
Cre16.g650550.t2.1	N/A	AMBIGUOUS	R.NVIHGS@DSVESATR.E	2	1550.68		2.19259	1	1	0.62	-0.68966	0	0.86	2	275706	448295	2
Cre16.g650600.t1.2	N/A	AMBIGUOUS	R.QCTACPPLDLGGGNLVEQ#CTEDLGSQR.C	3	2975.34		7.29335	1	1	0.91	-0.136062	0	0.72	1	557209	609608	2
Cre16.g650750.t1.1	N/A	AMBIGUOUS	K.AQPAAEATSPNPGAPPAAQPSRAS@VDEFQEEDDTPAK.R	3	3827.72		3.6965	1	1	0.41	-1.2863	0	0.97	1	394091	967352	2
Cre16.g651350.t1.1	N/A	AMBIGUOUS	R.AAS@AAAGEGEGGR.A	2	1182.48		1.35309	1	1	1.14	0.189034	0	0.81	1	468215	410573	2
Cre16.g653700.t1.1	N/A	AMBIGUOUS	K.HTTFADESAAAAAAGGSAPN#TATAGAAPTAPSTLLSATS@GGDIR.G	4	4064.91		9.496	2	2	0.685	-0.545824	0.13435	0.91	1	1100115	1412801	2
Cre16.g653700.t1.1	N/A	AMBIGUOUS	R.AGS@TAYAMGGR.A	2	1120.45		1.16025	3	3	1.23	0.298658	0	0.98	1	873566	707768	2
Cre16.g653700.t1.1	N/A	AMBIGUOUS	R.APGASAEHGPSPAAN#NISGSGAGTEPVAPS@PTGPSGR.Q	3	3390.53		2.00559	2	2	4.47	2.16027	0	0.98	1	485673	108608	2
Cre16.g653700.t1.1	N/A	AMBIGUOUS	R.APGASAEHGPSPAANN#ISGSGAGTEPVAPS@PTGPSGR.Q	3	3390.55		9.08415	1	1	3.57	1.83592	0	0.98	1	1766361	494698	2
Cre16.g653700.t1.1	N/A	AMBIGUOUS	R.APGASAEHGPSPAANNISGSGAGTEPVAPS@PTGPSGR.Q	3	3389.54		0.973585	2	2	4.06	2.02148	0	0.98	1	2053176	505792	2
Cre16.g654550.t1.2	N/A	AMBIGUOUS	R.ADGTADASTSAAS@PR.K	2	1456.6		4.18786	1	1	9.07	3.1811	0	0.91	1	1168687	128892	2
Cre16.g655600.t1.2	N/A	AMBIGUOUS	R.GLPRAS@LPASGAGR.S	3	1388.7		2.16029	1	1	1.01	0.0143553	0	0.79	1	63117	62259	2
Cre16.g656250.t1.1	N/A	AMBIGUOUS	K.EFASEGDPEYQPPRNPDCPPS@PR.L	3	2721.13		1.72723	4	4	0.98	-0.0291463	0	0.99	1	8588371	8762980	2
Cre16.g657650.t1.2	N/A	AMBIGUOUS	K.SRAS@DAGESVSGDCSK.G	3	1691.66		1.24139	3	3	1.88333	0.913288	0.0750555	0.99	1	1727727	937926	2
Cre16.g657850.t1.2	N/A	AMBIGUOUS	K.EWADS@DGDDS@DEEAAAR.R	2	1997.63		2.10249	2	2	1.3	0.378512	0	0.89	1	708368	542847	2
Cre16.g658950.t1.1	N/A	AMBIGUOUS	R.TAQRPQQQQEQQQEEGEEAR.S	3	2399.1		-0.504443	1	1	1.22	0.286881	0	0.91	1	121930	99848	2
Cre16.g659150.t1.1	N/A	AMBIGUOUS	K.GLAAADS@DDEAAGGAN#VYDPTR.S	2	2216.92		9.22669	1	1	0.59	-0.761213	0	0.66	1	940690	1603405	2
Cre16.g659150.t1.1	N/A	AMBIGUOUS	K.GLAAADS@DDEAAGGANVYDPTR.S	2	2214.91		-1.21901	7	7	0.924286	-0.113589	0.00534522	0.69	1	1479697	1615823	2
Cre16.g659600.t1.1	N/A	AMBIGUOUS	K.RAAEGGS@EEGDDEGDEDEGDEGADDEDAEDGAEAYER.A	3	3941.37		1.22968	2	2	0.9	-0.152003	0	0.94	1	680123	758170	2
Cre16.g659850.t1.2	N/A	AMBIGUOUS	R.KPLAGFEEEQEQQQGQEQQQGQGEQK.Q	3	2985.38		1.47385	2	2	0.83	-0.268817	0	0.99	1	2452895	2957978	2
Cre16.g659850.t1.2	N/A	AMBIGUOUS	R.KPLAGFEEEQEQQQGQEQQQGQGEQKQ.-	3	3113.44		2.08773	2	2	0.77	-0.37707	0	0.99	1	7008694	9107433	2
Cre16.g660800.t1.2	N/A	AMBIGUOUS	K.SEASTSGAGQQQSQQQQEQ#ASSSASSSEQQAQNFYNNFK.A	3	4183.84		9.7651	1	1	1.05	0.0703893	0	0.97	1	4363392	4148764	2
Cre16.g660800.t1.2	N/A	AMBIGUOUS	K.SEASTSGAGQQQSQQQQEQASSSASSSEQ#QAQNFYNNFK.A	3	4183.81		3.88386	1	1	1.05	0.0703893	0	0.97	1	4363392	4148764	2
Cre16.g660800.t1.2	N/A	AMBIGUOUS	K.SEASTSGAGQQQSQQQQEQASSSASSSEQQAQN#FYN#NFK.A	3	4183.8		5.28231	2	2	1.05	0.0703893	0	0.95	1	596501	565890	2
Cre16.g660800.t1.2	N/A	AMBIGUOUS	K.SEASTSGAGQQQSQQQQEQASSSASSSEQQAQNFYNN#FK.A	3	4182.83		7.43522	1	1	1.18	0.238787	0	0.96	1	668909	565890	2
Cre16.g660800.t1.2	N/A	AMBIGUOUS	K.SEASTSGAGQQQSQQQQEQASSSASSSEQQAQNFYNNFK.A	3	4181.83		3.96957	5	5	1.15	0.201634	0	0.97	1	4783194	4143055	2
Cre16.g661900.t1.1	N/A	AMBIGUOUS	K.ASEQS@PSAAASTSGPQQQQAAGAQAAAN#GPAGR.Q	3	3103.38		3.19008	3	3	25.5767	4.67676	3.93536	0.99	1	683371	31949	2
Cre16.g661900.t1.1	N/A	AMBIGUOUS	R.GNPQQQQQQPAPQQQQQGGR.G	3	2230.07		-0.224209	2	2	0.98	-0.0291463	0	0.99	1	1115116	1133031	2
Cre16.g661900.t1.1	N/A	AMBIGUOUS	R.QQQAQVQQQQQ#QLLLQQQQQQQLQQQQQQLGR.G	4	3913.02		6.28674	1	1	1.07	0.0976108	0	0.97	1	745678	693833	2
Cre16.g661900.t1.1	N/A	AMBIGUOUS	R.QQQAQVQQQQQQLLLQQQQ#QQQLQQQQQQLGR.G	4	3913.03		6.95119	1	1	1.07	0.0976108	0	0.97	1	745678	693833	2
Cre16.g662702.t1.1	N/A	AMBIGUOUS	R.S@LSEERELGVGGMMGGGPGGGHR.G	3	2306.01		3.16565	2	2	3.49	1.80323	0	0.9	1	1550898	444678	2
Cre16.g662902.t1.1	N/A	AMBIGUOUS	K.QEQYDEAKPGS@FTQPANQEGPEAAR.N	3	2827.22		1.45019	2	2	1.02	0.0285692	0	0.99	1	4994971	4884820	2
Cre16.g664450.t1.1	N/A	AMBIGUOUS	R.TGS@GSNANTFN#AFNNPTAAGHSGGGFGGLR.G	3	2918.26		4.96874	1	1	0.99	-0.0144996	0	0.97	1	1381267	1399383	2
Cre16.g664450.t1.1	N/A	AMBIGUOUS	R.TGS@GSNANTFNAFNNPTAAGHSGGGFGGLR.G	3	2917.27		3.08509	1	1	1.31	0.389567	0	0.92	1	1807910	1376766	2
Cre16.g665364.t1.1	N/A	AMBIGUOUS	K.QKST@EPQPSASATAAVATPK.A	3	2048.99		1.80577	1	1	1.08	0.111031	0	0.99	1	1167969	1078077	2
Cre16.g665364.t1.1	N/A	AMBIGUOUS	K.ST@EPQPSASATAAVATPK.A	2	1792.84		2.45422	2	2	0.68	-0.556393	0	0.83	1	1102835	1631410	2
Cre16.g666550.t1.1	N/A	AMBIGUOUS	K.TSS@YDEAPAVEER.V	2	1532.62		2.60993	2	2	1.8	0.847997	0	0.98	1	813444	451309	2
Cre16.g668150.t1.2	N/A	AMBIGUOUS	K.AAS@PAAAAAASTSAPVAADGAAAAPTEAGPPPEK.L	3	2994.41		0.434143	3	3	4.37	2.12763	0	0.99	1	4639868	1062177	2
Cre16.g668150.t1.2	N/A	AMBIGUOUS	K.ERVVEHEAAQSLIVPTGPVTEPGAAGAEEAQS@PEAK.A	3	3733.8		1.76764	2	2	3.315	1.72901	1.03945	0.93	1	1388332	537636	2
Cre16.g668350.t1.2	N/A	AMBIGUOUS	R.RDS@GVPAATR.S	2	1108.51		0.541267	3	3	1.61	0.687061	0	0.98	1	1734850	1075439	2
Cre16.g668350.t1.2	N/A	AMBIGUOUS	R.SGGIVGFFGGGSANTS@ANR.S	2	1834.81		3.4336	1	1	1.32	0.400538	0	0.91	1	455280	346168	2
Cre16.g668350.t1.2	N/A	AMBIGUOUS	R.SGS@GVVGDDMR.V	2	1158.45		0.690581	2	2	1.72	0.782409	0	0.97	1	551531	320479	2
Cre16.g669525.t1.1	N/A	AMBIGUOUS	R.AFDS@LDEIQNPVGTDPLVK.D	2	2137.01		0.187178	1	1	0.53	-0.915936	0	0.89	1	1397876	2639878	2
Cre16.g669550.t1.2	N/A	AMBIGUOUS	K.YDS@QGSPPASPAK.L	2	1383.58		1.80691	1	1	1.15	0.201634	0	0.81	1	944243	820733	2
Cre16.g669550.t1.2	N/A	AMBIGUOUS	K.YDSQGS@PPASPAK.L	2	1383.58		2.09601	1	1	1.15	0.201634	0	0.81	1	944243	820733	2
Cre16.g669600.t1.1	N/A	AMBIGUOUS	R.RGPAGS@DDDEPGTSGTSTSGR.G	2	2085.84		3.02038	1	1	0.67	-0.577767	0	0.93	1	118487	176395	2
Cre16.g670050.t1.2	N/A	AMBIGUOUS	R.ISQTPSPS@NIDPTPSDK.E	2	1862.84		2.30831	1	1	0.1	-3.32193	0	0.92	1	500886	5161039	2
Cre16.g670300.t1.2	N/A	AMBIGUOUS	K.EGTPT@PEAQTAPAPAPPNPDLEAYNQK.W	3	2883.31		2.87864	2	2	0.83	-0.268817	0.0282843	0.98	2	7369770	9134453	2
Cre16.g670850.t1.2	N/A	AMBIGUOUS	R.NAQDTRDQDEEVASGPGSSQGQGQGQGGAR.S	3	2986.31		1.97568	2	2	0.89	-0.168123	0	0.98	1	1219257	1368804	2
Cre16.g670850.t1.2	N/A	AMBIGUOUS	R.RAQQQQQ#QQSGSSGGAAPQSQQQSQQQSQPQSQQQPR.G	4	4048.91		8.76787	2	2	0.82	-0.286304	0	0.96	1	468467	572063	2
Cre16.g671329.t1.1	N/A	AMBIGUOUS	R.TAAQAEGS@DEDEDAAAAAR.N	2	1927.75		1.03748	4	4	0.9625	-0.0551416	0.105	0.99	1	1477833	1617955	2
Cre16.g672100.t1.1	N/A	AMBIGUOUS	R.AASPT@GTGAGAAAGAGGPWEGATAAAAAAAAAAAAAVTRPVR.G	3	3597.77		2.90412	1	1	1.47	0.555816	0	0.39	1	763532	520581	2
Cre16.g672750.t1.2	N/A	AMBIGUOUS	K.FVNSAVAGSGSGS@GDLPTGTQQVVAK.L	3	2513.19		2.58636	2	2	1.33	0.411426	0	0.92	1	1362922	1028583	2
Cre16.g673001.t1.1	N/A	AMBIGUOUS	R.EYREDTGEVTAPGASQT@TRR.E	3	2303.03		1.91053	1	1	0.78	-0.358454	0	0.97	2	751814	965070	2
Cre16.g673650.t1.1	N/A	AMBIGUOUS	K.AT@RGWLGGQGGAADLDK.W	3	1751.81		2.56878	1	1	0.74	-0.434403	0	0.98	1	652219	883674	2
Cre16.g673650.t1.1	N/A	AMBIGUOUS	K.KT@GASAPAK.K	2	909.441		1.31949	6	6	0.811667	-0.301041	0.022286	0.9	1	6312293	7951431	2
Cre16.g674250.t1.2	N/A	AMBIGUOUS	R.RAS@PPPPR.R	2	956.468		1.15007	1	1	0.64	-0.643856	0	0.98	1	4502454	6988451	2
Cre16.g674300.t1.1	N/A	AMBIGUOUS	K.DT@AKAPAAAEASA.-	2	1252.55		5.26929	1	1	56.16	5.81147	0	0.94	1	4157542	74028	2
Cre16.g674300.t1.1	N/A	AMBIGUOUS	K.LRELNVDGAPAPEAPAS@AEGAPAPAK.K	3	2578.26		2.52109	1	1	8.23	3.04089	0	0.98	1	864270	104996	2
Cre16.g675300.t1.1	N/A	AMBIGUOUS	R.S@IDM*DTVQSSR.S	2	1333.53		2.77459	1	1	0.95	-0.0740006	0	0.96	1	307423	323929	2
Cre16.g675400.t1.1	N/A	AMBIGUOUS	R.RGSGT@AGEELPLSLQR.K	3	1749.86		3.60031	1	1	2.22	1.15056	0	0.95	1	229652	103262	2
Cre16.g676450.t1.2	N/A	AMBIGUOUS	K.S@VSDLDYLSELLAIQQSDGPK.N	3	2357.12		1.73942	1	1	0.75	-0.415037	0	0.73	1	527904	699321	2
Cre16.g676650.t1.2	N/A	AMBIGUOUS	K.ANNPDAAAAAAGASGGGS@APGSAAASAGGAK.S	3	2506.1		0.576984	1	1	1.36	0.443607	0	0.83	1	136131	99780	2
Cre16.g677600.t1.2	N/A	AMBIGUOUS	R.ADSRPQ#AALQMHSLTGAGSGAVAQQQQQQAGLQEQQGQGQR.V	4	4245.08		8.38626	1	1	0.85	-0.234465	0	0.91	1	943273	1107796	2
Cre16.g677600.t1.2	N/A	AMBIGUOUS	R.ADSRPQAALQ#M*HSLTGAGSGAVAQ#QQQQQAGLQEQQGQGQR.V	4	4263.07		9.98245	1	1	0.12	-3.05889	0	0.92	1	192642	1668589	2
Cre16.g677600.t1.2	N/A	AMBIGUOUS	R.ADSRPQAALQ#MHSLTGAGSGAVAQQQQQQAGLQEQQGQGQR.V	4	4246.08		7.7138	1	1	0.85	-0.234465	0	0.91	1	943273	1107796	2
Cre16.g678650.t1.2	N/A	AMBIGUOUS	R.ATS@GLAQAQ#HPASGLAVDLSPFGSPVGGTPAR.I	3	3098.52		5.43839	1	1	0.36	-1.47393	0	0.95	1	5394051	15168499	2
Cre16.g680050.t1.1	N/A	AMBIGUOUS	R.GHS@PHGAPPASTGGAVSIK.H	3	1806.85		2.60121	2	2	0.9	-0.152003	0	0.65	1	580323	643218	2
Cre16.g680150.t1.1	N/A	AMBIGUOUS	K.TQVSFDAGS@PSVR.S	2	1429.63		0.699481	1	1	5.56	2.47508	0	0.89	1	131080	23578	2
Cre16.g680150.t1.1	N/A	AMBIGUOUS	R.TAS@AGGVGS@PAAER.L	2	1389.54		0.863595	1	1	1.92	0.941106	0	0.99	1	277429	144854	2
Cre16.g680200.t1.1	N/A	AMBIGUOUS	R.EDATAAAS@PSGAGAAR.Q	2	1482.63		3.33783	1	1	1.66	0.731183	0	0.84	1	77112	46320	2
Cre16.g680700.t1.2	N/A	AMBIGUOUS	K.VAS@AQNIDSA.-	2	1054.44		1.99158	2	2	0.88	-0.184425	0	0.99	1	9537466	10827914	2
Cre16.g680700.t1.2	N/A	AMBIGUOUS	K.VASAQNIDS@A.-	2	1054.44		1.13804	2	2	1.22	0.286881	0	0.93	1	558260	457645	2
Cre16.g681238.t1.1	N/A	AMBIGUOUS	R.AAGPASGGATAS@TDEHAPLPLPVLAR.E	3	2506.24		3.55115	1	1	1.03	0.0426443	0	0.96	1	6967820	6738076	2
Cre16.g681238.t1.1	N/A	AMBIGUOUS	R.AAGPASGGATAST@DEHAPLPLPVLAR.E	3	2506.24		3.55115	1	1	1.03	0.0426443	0	0.96	1	6967820	6738076	2
Cre16.g681850.t1.2	N/A	AMBIGUOUS	R.DRS@HGGVNEEEAVEAAER.E	3	2033.85		1.42587	3	3	1.77	0.823749	0	0.91	1	1650443	930094	2
Cre16.g681850.t1.2	N/A	AMBIGUOUS	R.TQS@PQFR.Q	2	942.405		1.27334	2	2	1.26	0.333424	0	0.97	1	2394320	1899459	2
Cre16.g681900.t1.2	N/A	AMBIGUOUS	R.ASETESGTADKPQ#VPAAGPAQN#GSN#GASSSGTGTS@GSTTSSSKPR.A	4	4246.87		7.93532	1	1	0.54	-0.888969	0	0.81	1	3690193	6888656	2
Cre16.g682750.t1.2	N/A	AMBIGUOUS	K.ATTPGSAAGEAGS@PR.A	2	1408.61		1.20687	3	3	2.78	1.47508	7.30005e-08	0.96	1	2024474	727219	2
Cre16.g682750.t1.2	N/A	AMBIGUOUS	K.DAAAAATAAKPAAS@QDAQPASSGVK.V	3	2334.1		2.61343	1	1	0.6	-0.736966	0	0.96	1	548437	909465	2
Cre16.g682750.t1.2	N/A	AMBIGUOUS	K.REPTAGDSGGGDAAASDARPQDSAAAPAAN#GAAGAQ#PEAEAPQLSPS@PR.R	4	4651.1		7.96666	1	1	1.07	0.0976108	0	0.93	1	701914	657904	2
Cre16.g682750.t1.2	N/A	AMBIGUOUS	R.ARS@AS@PGGPAAK.R	2	1228.51		0.488397	1	1	1.06	0.0840643	0	0.99	1	1689939	1592535	2
Cre16.g683550.t1.2	N/A	AMBIGUOUS	K.VLPEAATEDGDDPLLS@PR.E	2	1974.92		5.69703	1	1	1.55	0.632268	0	0.8	1	277001	178555	2
Cre16.g683550.t1.2	N/A	AMBIGUOUS	K.VLPEAATEDGDDPLLSPRET@EDGGDDMLLTPR.G	3	3503.58		1.76962	1	1	1.11	0.15056	0	0.95	1	3067373	2759087	2
Cre16.g683950.t1.2	N/A	AMBIGUOUS	R.GGS@GAGASGSAAAAPK.K	2	1295.56		0.926241	1	1	1.4	0.485427	0	0.93	1	125617	89582	2
Cre16.g684050.t1.1	N/A	AMBIGUOUS	K.EGGAGAADAS@PSGR.T	2	1281.51		2.65313	1	1	4.32	2.11103	0	0.84	1	273976	63391	2
Cre16.g684050.t1.1	N/A	AMBIGUOUS	K.EGGAGAADASPS@GR.T	2	1281.51		1.8728	1	1	4.32	2.11103	0	0.84	1	273976	63391	2
Cre16.g684700.t1.1	N/A	AMBIGUOUS	R.LRS@RS@PEADGGDGGGADGDAAGGDD.-	3	2433.88		0.944994	5	5	0.958	-0.0619024	0.228079	0.78	1	1728141	3166132	2
Cre16.g684700.t1.1	N/A	AMBIGUOUS	R.SRS@PEADGGDGGGADGDAAGGDD.-	2	2084.73		0.863422	2	2	2.24	1.1635	0	0.94	1	292895	130750	2
Cre16.g686286.t1.1	N/A	AMBIGUOUS	R.QQQQQQQQQQQQQ#SEEEEEEAEREAR.A	3	3257.44		7.24501	1	1	0.75	-0.415037	0	0.88	1	165064	218905	2
Cre16.g688050.t1.1	N/A	AMBIGUOUS	K.ADLEDS@WGR.G	2	1127.44		0.443484	1	1	1.74	0.799087	0	0.97	1	740594	426299	2
Cre16.g688526.t1.1	N/A	AMBIGUOUS	K.AGSSS@QSAAQPQQQMPR.S	2	1837.79		0.707373	3	3	1.68	0.748461	0	0.99	1	669931	399631	2
Cre16.g688526.t1.1	N/A	AMBIGUOUS	R.SGSREQS@VAGVAEAVAAAEAALK.S	3	2251.1		1.64365	1	1	2.13	1.09085	0	0.95	1	436922	204725	2
Cre16.g688526.t1.1	N/A	AMBIGUOUS	R.SSGGS@IDLTPAAAAASNR.A	2	1724.78		0.289892	1	1	1.16	0.214125	0	0.94	1	776712	672366	2
Cre16.g690350.t1.1	N/A	AMBIGUOUS	R.GSGGAGDVS@DSDGESALR.V	2	1715.67		1.92345	1	1	0.76	-0.395929	0	0.99	1	499847	653533	2
Cre16.g690500.t1.2	N/A	AMBIGUOUS	K.KSEATAVEAS@EGGDNYDAK.V	2	2021.83		-3.19403	1	1	0.45	-1.152	0	0.92	1	174827	389820	2
Cre16.g690500.t1.2	N/A	AMBIGUOUS	K.SEATAVEAS@EGGDNYDAK.V	2	1892.74		1.585	1	1	1.22	0.286881	0	0.99	1	693832	567333	2
Cre16.g693203.t1.1	N/A	AMBIGUOUS	R.ASLGGSSS@PPGGR.K	2	1208.53		5.62669	1	1	1.44	0.526069	0	0.89	1	170741	118483	2
Cre16.g694204.t1.1	N/A	AMBIGUOUS	R.SQAAIVS@DEPEEEGGFFGR.S	2	2103.89		2.70927	4	4	0.96	-0.0588937	0	0.9	1	1139468	1191923	2
Cre16.g694208.t1.1	N/A	AMBIGUOUS	R.AGAVADEDADDEDAET@EDEEPVAR.Q	3	2597.99		3.15629	5	5	0.99	-0.0144996	0.0223607	0.85	1	415234	435237	2
Cre16.g694208.t1.1	N/A	AMBIGUOUS	R.QAAAAEELDDS@DNEEDK.L	2	1928.72		-1.1925	4	4	1.1925	0.253989	0.325	0.98	1	1796436	1067961	2
Cre16.g694208.t1.1	N/A	AMBIGUOUS	R.SAS@GSLGGAGTGGR.R	2	1213.52		0.824051	3	3	1	0	0	0.98	1	1421556	1425718	2
Cre16.g695050.t1.2	N/A	AMBIGUOUS	K.AVVLTGANNNFCAGFDISQFQNPDAGSGGGIDN#SINDAICK.Y	3	4228.95		9.10399	1	1	1.1	0.137504	0	0.79	1	5235604	4761182	2
Cre16.g695300.t1.1	N/A	AMBIGUOUS	K.EEGEAGAAAPVAPS@PR.A	2	1587.7		1.51162	2	2	1.5	0.584963	0	0.99	1	842092	561404	2
Cre16.g695450.t1.1	N/A	AMBIGUOUS	R.ARLDGS@PLVEDR.R	2	1406.67		1.91944	1	1	0.89	-0.168123	0	0.95	3	738481	828245	2
Cre16.g695450.t1.1	N/A	AMBIGUOUS	R.LEDS@EEEAYGGYRPR.R	3	1849.76		-0.324366	1	1	0.87	-0.200913	0	0.86	3	222214	255440	2
Cre16.g695800.t1.1	N/A	AMBIGUOUS	K.GAGAPGGGADT@DADDS@DDDDDDEGK.D	2	2496.77		2.40311	1	1	0.84	-0.251539	0	0.97	1	266408	318081	2
Cre16.g696000.t1.2	N/A	AMBIGUOUS	K.AAQEEAQ#AGEGS@EEAAEK.A	2	1884.74		1.0081	1	1	0.51	-0.971431	0	0.75	1	131361	257603	2
Cre16.g696000.t1.2	N/A	AMBIGUOUS	K.AAQEEAQAGEGS@EEAAEK.A	2	1883.75		1.32714	7	7	0.798571	-0.324507	0.130694	0.9	1	4361282	5047720	2
Cre17.g696250.t1.1	N/A	AMBIGUOUS	K.EKKDETTPAQ#GDNAQPAQLEEGEVAAS@PSAPSVDDAK.A	4	3861.74		4.20787	1	1	5.98	2.58015	0	0.96	2	2054687	343443	2
Cre17.g696250.t1.1	N/A	AMBIGUOUS	K.EKKDETTPAQGDNAQ#PAQLEEGEVAAS@PSAPSVDDAK.A	4	3861.74		4.20787	1	1	5.98	2.58015	0	0.96	2	2054687	343443	2
Cre17.g696250.t1.1	N/A	AMBIGUOUS	K.EKKDETTPAQGDNAQ#PAQLEEGEVAASPSAPSVDDAK.A	4	3780.77		5.7925	1	1	0.52	-0.943416	0	0.92	2	494426	953265	2
Cre17.g696250.t1.1	N/A	AMBIGUOUS	K.KDETTPAQGDN#AQPAQLEEGEVAAS@PSAPSVDDAK.A	3	3603.6		5.96629	1	1	6.32	2.65992	0	0.97	2	5398584	854694	2
Cre17.g696250.t1.1	N/A	AMBIGUOUS	K.KDETTPAQGDNAQPAQ#LEEGEVAASPSAPSVDDAK.A	3	3523.64		7.918	1	1	0.58	-0.785875	0	0.99	2	1299877	2248151	2
Cre17.g696250.t1.1	N/A	AMBIGUOUS	K.KDETTPAQGDNAQPAQLEEGEVAAS@PSAPSVDDAK.A	3	3603.62		4.20402	1	1	7.29	2.86592	0	0.97	2	6269570	859943	2
Cre17.g696250.t1.1	N/A	AMBIGUOUS	K.KDETTPAQGDNAQPAQLEEGEVAASPSAPSVDDAK.A	3	3522.65		4.05947	1	1	0.68	-0.556393	0	0.99	2	1519905	2243176	2
Cre17.g696250.t1.1	N/A	AMBIGUOUS	K.KPQDN#GSASEKPVQ#QQAGSAAAESAKPTGAWGSGPS@FK.E	4	3837.78		5.88886	1	1	0.69	-0.535332	0	0.99	2	2355507	3402516	2
Cre17.g696250.t1.1	N/A	AMBIGUOUS	K.RTGS@PAQPAGGSVAASAGAAR.E	3	1918.91		0.260565	3	3	0.41	-1.2863	0	0.95	2	2365697	5758392	2
Cre17.g696250.t1.1	N/A	AMBIGUOUS	R.ADEAAEASS@LGAGDANDK.R	2	1770.71		2.59784	2	2	0.91	-0.136062	0	0.98	2	440549	484528	2
Cre17.g696250.t1.1	N/A	AMBIGUOUS	R.QAS@SEVSLRPTSSVFSSK.R	3	1975.94		2.27741	1	1	0.82	-0.286304	0	0.97	2	6034729	7398741	2
Cre17.g696250.t1.1	N/A	AMBIGUOUS	R.QGS@ANPGYGGGGPVNLHK.T	3	1788.8		-3.52191	5	5	0.882	-0.181149	0.0626099	0.98	2	4677210	5138574	2
Cre17.g696250.t1.1	N/A	AMBIGUOUS	R.RGPPPPPS@PGGDM*QR.G	3	1640.72		1.58467	1	1	1.8	0.847997	0	0.93	2	3509345	1949537	2
Cre17.g696250.t1.1	N/A	AMBIGUOUS	R.RGPPPPPS@PGGDMQR.G	3	1624.73		0.738586	2	2	2.34	1.22651	0	0.95	2	5757582	2458457	2
Cre17.g696250.t1.1	N/A	AMBIGUOUS	R.RGS@ANM*DDGWQR.R	3	1487.57		0.873909	3	3	0.756667	-0.40227	0.011547	0.98	2	1039987	1384480	2
Cre17.g696250.t1.1	N/A	AMBIGUOUS	R.RGS@ANMDDGWQR.R	3	1471.58		1.29113	5	5	0.778	-0.362158	0.0383406	0.96	2	1188385	1575683	2
Cre17.g696250.t1.1	N/A	AMBIGUOUS	R.TGS@PAQPAGGSVAASAGAAR.E	2	1762.81		1.87201	1	1	0.43	-1.21759	0	0.99	2	857128	2001852	2
Cre17.g696250.t1.1	N/A	AMBIGUOUS	R.TNS@APASANPAQEGAR.E	2	1620.7		1.85106	3	3	1.95	0.963474	0	0.99	2	3107206	1590634	2
Cre17.g699300.t1.1	N/A	AMBIGUOUS	R.LGGGGGSEEPAAAS@GHSFDAR.S	3	2008.84		0.796481	1	1	1.18	0.238787	0	0.93	1	445710	378950	2
Cre17.g699300.t1.1	N/A	AMBIGUOUS	R.SGGS@GGAGIYR.T	2	1060.44		0.754403	2	2	1.74	0.799087	0	0.98	1	229248	132066	2
Cre17.g699300.t1.1	N/A	AMBIGUOUS	R.TGS@GAEASAGR.D	2	1042.42		0.671517	2	2	0.5	-1	0.155563	0.42	1	2567150	4240056	2
Cre17.g700133.t1.1	N/A	AMBIGUOUS	R.DRPIS@PLAAEAM*QQQGGGGGAPK.L	3	2331.08		1.58725	1	1	0.92	-0.120294	0	0.64	1	233214	254568	2
Cre17.g701050.t1.2	N/A	AMBIGUOUS	R.AALAAQN#GGAAAGAAGAGAAGAGAN#GN#GAAAAPAAPAAN#GN#AAGQK.R	4	3617.72		8.6669	1	1	0.25	-2	0	0.97	1	283863	1138613	2
Cre17.g701050.t1.2	N/A	AMBIGUOUS	R.AALAAQN#GGAAAGAAGAGAAGAGAN#GN#GAAAAPAAPAAN#GNAAGQK.R	4	3615.72		5.78035	1	1	0.29	-1.78588	0	0.97	1	334958	1171753	2
Cre17.g701500.t1.2	N/A	AMBIGUOUS	K.S@AGASYES@DDDDDDMPR.G	2	2004.61		3.54185	1	1	1.38	0.464668	0	0.78	1	797852	577323	2
Cre17.g701500.t1.2	N/A	AMBIGUOUS	K.SAGASYES@DDDDDDM*PR.G	2	1940.63		-0.979062	11	11	1.09727	0.133922	0.0261116	0.98	1	1675962	1489950	2
Cre17.g701500.t1.2	N/A	AMBIGUOUS	K.SAGASYES@DDDDDDM*PRGQR.V	3	2281.82		0.657372	2	2	1.13	0.176323	0	0.95	1	961965	852333	2
Cre17.g701500.t1.2	N/A	AMBIGUOUS	K.SAGASYES@DDDDDDMPR.G	2	1924.64		1.24699	8	8	1.06	0.0840643	0	0.73	1	14540888	13766288	2
Cre17.g701500.t1.2	N/A	AMBIGUOUS	K.SAGASYES@DDDDDDMPRGQR.V	3	2265.82		-0.176537	5	5	0.9	-0.152003	0	0.8	1	1569112	1745443	2
Cre17.g703750.t1.2	N/A	AMBIGUOUS	R.AQS@AGGGGLAGNR.A	2	1194.52		1.33945	3	3	0.64	-0.643856	0	0.93	1	467312	735037	2
Cre17.g705350.t1.1	N/A	AMBIGUOUS	R.HGS@QTLAPR.N	2	1045.48		1.913	1	1	2.28	1.18903	0	0.94	1	171359	75286	2
Cre17.g705350.t1.1	N/A	AMBIGUOUS	R.NNS@TTLAPR.Y	2	1052.47		0.950143	1	1	6.13	2.61589	0	0.94	1	136026	22173	2
Cre17.g705550.t1.2	N/A	AMBIGUOUS	K.QARLS@PAPGQAGATASGEDLYK.V	3	2267.07		3.44057	1	1	0.57	-0.810966	0	0.98	1	679911	1186826	2
Cre17.g705550.t1.2	N/A	AMBIGUOUS	R.N#AT@PAVDGRASPVPMDVSGPGGAAN#GLGAGGR.T	3	2957.36		4.83542	1	1	1.02	0.0285692	0	0.94	1	547404	535867	2
Cre17.g705550.t1.2	N/A	AMBIGUOUS	R.TAS@ELGLSASAVAATAGGK.D	2	1741.85		4.90879	1	1	1.36	0.443607	0	0.96	1	292812	215636	2
Cre17.g708100.t1.2	N/A	AMBIGUOUS	R.ASSYGSGTES@TGDVK.L	2	1524.6		-0.983861	2	2	0.23	-2.12029	0	0.96	1	754558	3305351	2
Cre17.g710700.t1.2	N/A	AMBIGUOUS	K.SGGESGAPAS@PPR.S	2	1248.52		1.68199	1	1	2.53	1.33914	0	0.86	2	197114	77936	2
Cre17.g712000.t1.1	N/A	AMBIGUOUS	R.RDS@PVGER.R	2	994.433		1.81008	5	5	0.978	-0.0320936	0.264707	0.34	1	15004565	13208947	2
Cre17.g715350.t1.2	N/A	AMBIGUOUS	K.FSGASAIS@SADYFGR.A	2	1614.68		2.97273	1	1	5.81	2.53854	0	0.97	2	796984	137121	2
Cre17.g715350.t1.2	N/A	AMBIGUOUS	K.VENPVSGAPGTSAAGAAPAAT@GSRFSYDALTAN#EAPGLQR.G	3	3909.86		9.41219	1	1	1.48	0.565597	0	0.98	2	2882219	1942548	2
Cre17.g715350.t1.2	N/A	AMBIGUOUS	K.VENPVSGAPGTSAAGAAPAATGS@RFSYDALTANEAPGLQR.G	3	3908.85		1.43265	1	1	1.72	0.782409	0	0.99	2	3317052	1929084	2
Cre17.g715350.t1.2	N/A	AMBIGUOUS	R.FS@YDALTANEAPGLQR.G	2	1831.83		2.72952	2	2	1.43	0.516015	0	0.92	2	1149481	801838	2
Cre17.g715350.t1.2	N/A	AMBIGUOUS	R.S@GGGAPPAPAGAPK.V	2	1213.56		0.741621	1	1	1.4	0.485427	0	0.98	2	573162	410456	2
Cre17.g715350.t2.1	N/A	AMBIGUOUS	K.ATVQTLQHS@LSGHEK.E	3	1714.82		3.09072	1	1	0.97	-0.0439433	0	0.99	1	12263299	12620093	2
Cre17.g717100.t1.2	N/A	AMBIGUOUS	K.M*ADTAVAGVEGGGAAGAAS@PAQPAAAADAAAR.L	3	2820.27		0.370806	1	1	27.72	4.79286	0	0.97	2	506984	18289	2
Cre17.g717100.t1.2	N/A	AMBIGUOUS	K.MADTAVAGVEGGGAAGAAS@PAQPAAAADAAAR.L	3	2803.27		2.28305	2	2	2.99	1.58015	0	0.97	2	567625	189836	2
Cre17.g717100.t1.2	N/A	AMBIGUOUS	R.AVT@WVNEVR.Y	2	1152.54		1.64853	2	2	1.83	0.871844	0	0.97	2	350059	190979	2
Cre17.g718500.t1.1	N/A	AMBIGUOUS	K.ELSCDDGIDNDCDGLQDNEDPDCQ.-	2	2797.99		-0.250179	3	3	0.7	-0.514573	1.49012e-08	0.99	2	1567880	2252672	2
Cre17.g719900.t1.2	N/A	AMBIGUOUS	K.SS@FEEESGSR.G	2	1193.43		1.25688	1	1	1.15	0.201634	0	0.97	1	845434	736907	2
Cre17.g719900.t1.2	N/A	AMBIGUOUS	R.EASATSS@VDGGDSSSSSR.G	2	1765.67		1.13271	6	6	1.04	0.0565835	0	0.87	1	4938761	4732721	2
Cre17.g719900.t1.2	N/A	AMBIGUOUS	R.QAPAAAAAAASN#GAGAAAQ#QPPQQQSSSK.S	3	2636.28		9.93836	1	1	0.8	-0.321928	0	0.93	1	304042	380165	2
Cre17.g719900.t1.2	N/A	AMBIGUOUS	R.QAPAAAAAAASN#GAGAAAQQPPQQQSSSK.S	3	2635.26		-1.17635	1	1	1.05	0.0703893	0	0.97	1	396956	377593	2
Cre17.g719900.t1.2	N/A	AMBIGUOUS	R.SREASATSS@VDGGDSSSSSR.G	3	2008.81		0.298685	5	5	1.002	0.00288251	0.0109545	0.98	1	4625566	4560639	2
Cre17.g720250.t1.2	N/A	AMBIGUOUS	K.AGT@T@ATKPAPK.A	2	1201.52		1.91424	1	1	0.84	-0.251539	0	0.93	1	7074413	8446716	2
Cre17.g720250.t1.2	N/A	AMBIGUOUS	K.AGT@TAT@KPAPK.A	2	1201.52		0.416139	1	1	1.13	0.176323	0	1	1	3185431	2811305	2
Cre17.g720250.t1.2	N/A	AMBIGUOUS	K.AGT@TATKPAPK.A	3	1121.56		-0.178324	38	38	1.09737	0.134048	0.0484731	0.92	1	4587532	4388820	2
Cre17.g720250.t1.2	N/A	AMBIGUOUS	K.FADGLNN#GK.G	2	935.443		0.748309	2	2	1.12	0.163499	0	0.97	1	284513	253424	2
Cre17.g720250.t1.2	N/A	AMBIGUOUS	K.FPT@PPGTQK.K	2	1051.48		1.61677	3	3	1.01	0.0143553	0	0.92	1	6717452	6648177	2
Cre17.g720250.t1.2	N/A	AMBIGUOUS	K.FPTPPGT@Q#K.K	2	1052.47		1.14018	3	3	1.09	0.124328	0	0.98	1	6055991	5569731	2
Cre17.g720250.t1.2	N/A	AMBIGUOUS	K.FPTPPGT@QK.K	2	1051.48		1.90208	5	5	1.1	0.137504	0	0.99	1	115788785	105443078	2
Cre17.g720250.t1.2	N/A	AMBIGUOUS	K.FPTPPGT@QKK.A	2	1179.58		1.61075	1	1	1.1	0.137504	0	0.99	1	23712788	21498006	2
Cre17.g720250.t1.2	N/A	AMBIGUOUS	K.GS@VEAIVQATPDEVSSENR.L	2	2066.93		3.72534	2	2	2.18	1.12433	0	0.98	1	805114	369251	2
Cre17.g720250.t1.2	N/A	AMBIGUOUS	K.GSVEAIVQATPDEVSSENR.L	2	1986.96		-0.402626	3	3	1.08333	0.115477	0.023094	0.99	1	2005934	1874717	2
Cre17.g720250.t1.2	N/A	AMBIGUOUS	K.KAGT@TATKPAPK.A	3	1249.65		0.400112	16	16	1.13875	0.187451	0.010247	0.72	1	91893121	81020121	2
Cre17.g720250.t1.2	N/A	AMBIGUOUS	K.KAGTT@ATKPAPK.A	2	1249.65		1.20034	1	1	1.15	0.201634	0	0.7	1	14531366	12629184	2
Cre17.g720250.t1.2	N/A	AMBIGUOUS	K.KVAT@STGTR.S	2	999.483		0.100052	5	5	0.716	-0.481969	0.071624	0.93	1	27869782	43802972	2
Cre17.g720250.t1.2	N/A	AMBIGUOUS	K.KVATS@TGTR.S	2	999.484		1.30067	11	11	0.952727	-0.0698648	0.10937	0.96	1	62640814	72216374	2
Cre17.g720250.t1.2	N/A	AMBIGUOUS	K.KVATSTGT@R.S	2	999.484		1.50078	1	1	0.77	-0.37707	0	0.76	1	3176444	4132094	2
Cre17.g720250.t1.2	N/A	AMBIGUOUS	K.NN#KGS@VEAIVQATPDEVSSENR.L	3	2424.09		2.47516	2	2	1.85	0.887525	0	0.87	1	1641637	889052	2
Cre17.g720250.t1.2	N/A	AMBIGUOUS	K.NNKGS@VEAIVQATPDEVSSENR.L	3	2423.11		2.72378	3	3	1.76	0.815575	0.0519615	0.97	1	14976426	8378467	2
Cre17.g720250.t1.2	N/A	AMBIGUOUS	K.VATST@GTR.S	2	871.388		0	6	6	0.955	-0.0664274	0.0531977	0.9	1	27747532	27875688	2
Cre17.g720250.t1.2	N/A	AMBIGUOUS	K.VATSTGT@R.S	2	871.389		1.14759	5	5	0.792	-0.336428	0.0148324	0.74	1	4176781	5162600	2
Cre17.g720500.t1.1	N/A	AMBIGUOUS	R.S@PSAAEASPSAASR.G	2	1367.58		2.48614	1	1	1.73	0.790772	0	0.89	1	118917	68910	2
Cre17.g720500.t1.1	N/A	AMBIGUOUS	R.SN#GGSGDGATS@PSLAPAR.D	2	1681.71		3.56781	1	1	2.58	1.36737	0	0.96	1	176332	68454	2
Cre17.g720700.t1.1	N/A	AMBIGUOUS	R.VSVN#GLEPS@GSPTAAAAAGGGR.R	2	2005.93		4.38702	1	1	4.41	2.14078	0	0.93	2	114864	26030	2
Cre17.g720750.t1.2	N/A	AMBIGUOUS	K.EGGSAAAS@PSGQAAAGAGGEK.K	2	1809.76		1.93396	1	1	3.8	1.926	0	0.94	1	188893	49665	2
Cre17.g721500.t1.2	N/A	AMBIGUOUS	K.LAGEASTTSTSEN#GAASN#GN#GN#GASASK.T	2	2514.06		1.15351	12	12	0.771667	-0.37395	0.0258785	0.78	1	2096227	2658095	2
Cre17.g721500.t1.2	N/A	AMBIGUOUS	K.LAGEASTTSTSEN#GAASN#GN#GNGASASK.T	3	2513.08		1.83043	2	2	0.83	-0.268817	0	0.8	1	3913132	4728922	2
Cre17.g721500.t1.2	N/A	AMBIGUOUS	K.LAGEASTTSTSEN#GAASN#GNGN#GASASK.T	2	2513.08		1.59168	3	3	0.84	-0.251539	0.0173205	0.8	1	2301246	2660614	2
Cre17.g721500.t1.2	N/A	AMBIGUOUS	K.LAGEASTTSTSEN#GAASNGN#GN#GASASK.T	2	2513.09		7.04317	1	1	0.86	-0.217591	0	0.78	1	2426103	2811893	2
Cre17.g721500.t1.2	N/A	AMBIGUOUS	K.LAGEASTTSTSENGAASN#GN#GN#GASASK.T	2	2513.08		2.10897	5	5	0.842	-0.248108	0.0164317	0.83	1	2301246	2660614	2
Cre17.g721500.t1.2	N/A	AMBIGUOUS	K.LAGEASTTSTSENGAASN#GNGN#GASASK.T	3	2512.09		0.955381	2	2	0.74	-0.434403	0	0.85	1	3825184	5167449	2
Cre17.g722100.t1.1	N/A	AMBIGUOUS	R.SQ#TS@PSAAAGPAIPALKPPAALPLPAK.S	3	2602.41		8.45378	1	1	0.88	-0.184425	0	0.89	3	506133	576236	2
Cre17.g725350.t1.1	N/A	AMBIGUOUS	K.QVNDDYCDCADGSDEPGTAACHN#GR.F	3	2784.03		5.10055	1	1	1.45	0.536053	0	0.95	2	506887	348596	2
Cre17.g726200.t1.2	N/A	AMBIGUOUS	R.AGS@PAITGGPASQAPN#GLQFQTR.E	2	2306.08		3.16555	1	1	0.89	-0.168123	0	0.84	1	103388	115847	2
Cre17.g726650.t1.2	N/A	AMBIGUOUS	R.AAGEETYS@DDDEQR.A	2	1664.59		1.68209	3	3	0.92	-0.120294	0	0.97	1	1206264	1314779	2
Cre17.g726750.t1.2	N/A	AMBIGUOUS	K.M*GTVPGGVHLEMTGDNVTECIGGGAS@ISEDDLNSR.Y	3	3670.58		2.58816	1	1	1.45	0.536053	0	0.96	1	5808178	4000805	2
Cre17.g726750.t1.2	N/A	AMBIGUOUS	K.MGTVPGGVHLEM*TGDNVTECIGGGAS@ISEDDLNSR.Y	3	3670.58		4.90388	2	2	1.6	0.678072	0.212132	0.96	1	5808178	4000805	2
Cre17.g726850.t1.2	N/A	AMBIGUOUS	R.EGAES@DEEQEEEADPQVVAQHEAATAAAVESALTLIR.R	3	3972.76		-6.59487	1	1	0.96	-0.0588937	0	0.46	1	3573551	3725981	2
Cre17.g727700.t1.1	N/A	AMBIGUOUS	R.SGGGSGGSYSGSS@YDDWSK.G	2	1919.69		0.364642	2	2	1.14	0.189034	0	0.89	1	2094310	1831426	2
Cre17.g727700.t1.1	N/A	AMBIGUOUS	R.SGGGSGGSYSGSSY@DDWSK.G	2	1919.69		0.364642	2	2	1.14	0.189034	0	0.89	1	2094310	1831426	2
Cre17.g727950.t1.1	N/A	AMBIGUOUS	K.ATGGAGTS@TSGAAAAGDAK.A	2	1600.68		0.249894	3	3	0.96	-0.0588937	0	0.99	1	1558650	1622540	2
Cre17.g728200.t1.1	N/A	AMBIGUOUS	K.KEES@EGDEEDEEAGDEDDEGEDGNTRPAK.K	3	3261.21		2.43709	1	1	0.74	-0.434403	0	0.85	1	178816	241364	2
Cre17.g729450.t1.2	N/A	AMBIGUOUS	K.ALVGLAHSS@SAADISNAEK.A	2	1919.91		2.86472	1	1	1	0	0	0.94	1	471900	472436	2
Cre17.g729450.t1.2	N/A	AMBIGUOUS	K.ALVGLAHSSS@AADISNAEK.A	2	1920.91		1.11745	1	1	1	0	0	0.94	1	471900	472436	2
Cre17.g729450.t1.2	N/A	AMBIGUOUS	R.GIGS@VGFLSR.L	2	1071.52		2.61311	3	3	1.06	0.0840643	0	0.97	1	837803	790340	2
Cre17.g729900.t1.2	N/A	AMBIGUOUS	R.SQQAQAQQQAQAQQGQQGQPPPPPQQ.-	3	2781.33		1.94152	2	2	0.86	-0.217591	0	0.96	1	307997	356589	2
Cre17.g730650.t1.2	N/A	AMBIGUOUS	R.GGS@DAAGPSSAVGGSESAAGGEGAALK.G	2	2296.99		-0.348282	1	1	1	0	0	0.89	1	254242	254086	2
Cre17.g730650.t1.2	N/A	AMBIGUOUS	R.LDS@GGATAPAVAVR.T	2	1363.66		1.75997	1	1	1.49	0.575312	0	0.99	1	730970	489387	2
Cre17.g730650.t1.2	N/A	AMBIGUOUS	R.VSTEGYVLS@PK.T	2	1258.59		1.90689	1	1	22.2	4.47249	0	0.94	1	115886	5220	2
Cre17.g732050.t1.2	N/A	AMBIGUOUS	R.KGAAAT@ATAAAT@K.R	2	1292.57		3.59672	1	1	3.7	1.88753	0	0.95	2	165588	44732	2
Cre17.g733800.t1.1	N/A	AMBIGUOUS	R.RVGQEGQEGQ#EGQEGQEGQGQLQQQQGEEAAR.G	3	3453.56		5.53055	1	1	0.78	-0.358454	0	0.86	1	263215	338403	2
Cre17.g734612.t1.1	N/A	AMBIGUOUS	K.AGIRPSDS@VQDSLNK.L	3	1665.78		0	1	1	0.88	-0.184425	0	0.94	1	3881259	4411839	2
Cre17.g737050.t1.2	N/A	AMBIGUOUS	R.ADVS@GGGASSGGAAPSVEK.V	2	1682.73		1.78282	3	3	3.5	1.80735	0	0.99	1	1530721	436846	2
Cre17.g737050.t1.2	N/A	AMBIGUOUS	R.ADVSGGGASS@GGAAPSVEK.V	2	1682.72		1.18855	1	1	1.98	0.9855	0	0.91	1	319774	161526	2
Cre17.g737050.t1.2	N/A	AMBIGUOUS	R.ADVSGGGASSGGAAPS@VEK.V	2	1682.72		0.891412	1	1	1.98	0.9855	0	0.91	1	319774	161526	2
Cre17.g738300.t1.2	N/A	AMBIGUOUS	K.KEPS@EEEDMGFSLFD.-	2	1838.71		2.66492	1	1	7.44	2.8953	0	0.95	2	2492651	334909	2
Cre17.g738850.t1.2	N/A	AMBIGUOUS	R.SGS@PDLAYAGDVIRPDGAVGPAAQR.Q	3	2519.19		1.82598	1	1	1.17	0.226509	0	0.97	1	237762	203833	2
Cre17.g740850.t1.2	N/A	AMBIGUOUS	R.GKEDEAAAEAAGPPPPPVAPS@GASMSSTPLTK.R	3	3098.45		2.56515	1	1	0.98	-0.0291463	0	0.41	1	298436	304671	2
Cre17.g743797.t1.1	N/A	AMBIGUOUS	R.S@GSAAAAAASAR.A	2	1069.46		1.02855	1	1	1.06	0.0840643	0	0.91	1	222484	209477	2
Cre17.g743797.t1.1	N/A	AMBIGUOUS	R.SSMASAAGS@PR.A	2	1100.44		2.18095	1	1	1.49	0.575312	0	0.81	1	91253	61206	2
Cre17.g743797.t1.1	N/A	AMBIGUOUS	R.STAADSAGGTPPS@PK.Q	2	1422.61		1.75733	1	1	2.97	1.57046	0	0.74	1	261520	88183	2
Cre17.g744797.t1.1	N/A	AMBIGUOUS	R.VQS@QGNILGSQQGGGGGGGGGGGGRN#GDGGR.R	3	2735.19		1.75491	1	1	1.09	0.124328	0	0.97	1	260536	239900	2
Cre17.g744897.t1.1	N/A	AMBIGUOUS	K.EVS@EELASR.E	2	1098.47		1.72968	1	1	0.85	-0.234465	0	0.99	1	1017354	1192661	2
Cre17.g745697.t1.1	N/A	AMBIGUOUS	R.AES@LGDAANLVLEGK.A	2	1565.74		1.66055	3	3	1.21	0.275007	0	0.37	1	1340934	1107760	2
Cre17.g745697.t1.1	N/A	AMBIGUOUS	R.VGS@ETTAATAAAAATIAR.A	2	1711.83		3.56345	1	1	3.22	1.68706	0	0.97	1	813595	252958	2
Cre17.g746547.t1.1	N/A	AMBIGUOUS	K.RGTSASGAGS@GPDEGGAPGNN#GSGSFALPLSTGGGAR.S	3	3311.47		6.03965	1	1	0.98	-0.0291463	0	0.72	1	574456	584186	2
Cre17.g746647.t1.1	N/A	AMBIGUOUS	R.GGGPGS@PMAGGGIPGS@PTHGAAGPFGPGPGGPPPN#SR.L	3	3322.43		2.39217	1	1	2.49	1.31615	0	0.83	2	314184	126430	2
Cre17.g746647.t1.1	N/A	AMBIGUOUS	R.GGGPGS@PMAGGGIPGS@PTHGAAGPFGPGPGGPPPNSR.L	3	3320.45		4.7283	1	1	2.57	1.36177	0	0.91	2	325379	126430	2
Cre17.g746647.t1.1	N/A	AMBIGUOUS	R.RPGS@APPQAEVLPGS@PMGPPAVNLITGEPFGR.A	3	3355.59		-1.31124	1	1	1.37	0.454176	0	0.88	2	1119884	819449	2
Cre17.g746647.t1.1	N/A	AMBIGUOUS	R.S@SGDTLLDEYK.N	2	1306.54		-0.153076	1	1	1.74	0.799087	0	0.93	2	343390	196865	2
Cre17.g747247.t1.1	N/A	AMBIGUOUS	K.ASAVAPTPAPAPAPAPEAAAPAAPPPPAPPSRSAS@T@K.A	3	3497.7		2.01488	1	1	0.34	-1.55639	0	0.84	1	358983	1055242	2
Cre17.g747247.t1.1	N/A	AMBIGUOUS	R.SSS@LLDVVR.G	2	1054.51		0.0948304	2	2	0.77	-0.37707	0	0.93	1	544182	707842	2
Cre17.g747247.t1.1	N/A	AMBIGUOUS	R.TS@PRLSTSGAPPPILSGCAASPEEAAAAAGQR.L	3	3158.5		0.236073	1	1	0.42	-1.25154	0	0.97	1	370738	872413	2
Cre17.g747347.t1.1	N/A	AMBIGUOUS	R.EQQAQQQAQQQQ.-	2	1441.66		1.80347	1	1	0.37	-1.4344	0	0.77	1	126970	340802	2
Cre19.g750547.t1.1	N/A	AMBIGUOUS	K.SESSSPVYTT@M*SLDGQNLK.T	2	2138.92		2.71165	3	3	1.16333	0.218265	0.0057735	0.98	4	1140351	971916	2
Cre19.g750547.t1.1	N/A	AMBIGUOUS	K.SESSSPVYTTM*S@LDGQNLK.T	2	2138.92		2.15062	1	1	1.16	0.214125	0	0.98	4	1236665	1066478	2
Cre19.g750547.t1.1	N/A	AMBIGUOUS	K.SESSSPVYTTMS@LDGQ#NLK.T	2	2124.91		1.81053	1	1	1.03	0.0426443	0	0.9	4	144093	139667	2
Cre19.g750547.t1.1	N/A	AMBIGUOUS	K.SESSSPVYTTMS@LDGQNLK.T	2	2122.93		2.40235	3	3	1.02	0.0285692	0	0.96	4	3122611	3064530	2
Cre19.g750647.t1.1	N/A	AMBIGUOUS	R.ATDDGGGGGGGEGS@GS@GGSSRPGR.Q	3	2150.78		1.39485	1	1	0.95	-0.0740006	0	0.92	2	152539	160827	2
Cre19.g750847.t1.1	N/A	AMBIGUOUS	R.GSSSSGQQAGESAVAAADGSSSGSN#GSSGEQQ#LFGEGPNPVLSR.R	3	4096.84		8.00624	1	1	1.27	0.344828	0	0.98	3	1348930	1063496	2
Cre19.g751197.t1.1	N/A	AMBIGUOUS	R.SQQQQQQQQQQGR.G	2	1598.76		-0.938228	2	2	0.865	-0.209228	0.0494975	0.68	2	100760	112215	2
Cre24.g755747.t1.1	N/A	AMBIGUOUS	R.GSGGGGDS@DGDESTAVSTPPR.S	2	1985.78		0.677861	1	1	0.84	-0.251539	0	0.9	1	160005	189411	2
Cre26.g756547.t1.1	N/A	AMBIGUOUS	R.RAPGPSAFASTGTGGGGGRN#S@PGPGGGGGGGGGAGSFLQSSYGSPR.L	4	4043.82		6.10812	1	1	1.07	0.0976108	0	0.97	1	643399	603996	2
Cre26.g756597.t1.1	N/A	AMBIGUOUS	R.VASGSSSSSSSN#GSSSSSSSGSSSN#GSSSN#GSSSQ#TGRPLPALATEVAR.L	3	4469.98		7.46159	2	2	0.86	-0.217591	0	0.97	1	1450508	1695193	2
Cre26.g756597.t1.1	N/A	AMBIGUOUS	R.VASGSSSSSSSN#GSSSSSSSGSSSN#GSSSNGSSSQ#TGRPLPALATEVAR.L	3	4467.98		4.85681	1	1	0.96	-0.0588937	0	0.97	1	1619646	1695193	2
Cre26.g756597.t1.1	N/A	AMBIGUOUS	R.VASGSSSSSSSNGSSSSSSSGSSSN#GSSSN#GSSSQ#TGRPLPALATEVAR.L	3	4467.98		4.85681	2	2	0.96	-0.0588937	0	0.97	1	1619646	1695193	2
Cre36.g759547.t1.1	N/A	AMBIGUOUS	R.GVTAAS@DEDN#NIELGTEAPQR.G	2	2266.98		7.32256	1	1	0.68	-0.556393	0	0.94	5	514078	758871	2
Cre36.g759547.t1.1	N/A	AMBIGUOUS	R.GVTAAS@DEDNNIELGTEAPQR.G	2	2265.99		3.75113	1	1	0.99	-0.0144996	0	0.96	5	760957	771220	2
Cre36.g759647.t1.1	N/A	AMBIGUOUS	R.S@ADAPAGSAAPAIK.L	2	1305.61		0.919115	3	3	1.27333	0.34861	0.109697	0.99	1	2072857	1716422	2
Cre42.g760347.t1.1	N/A	AMBIGUOUS	R.SCS@ASPPAAAAAPAER.Q	2	1592.68		1.44411	1	1	2.41	1.26903	0	0.94	2	658772	273616	2
Cre43.g760497.t1.1	N/A	AMBIGUOUS	R.M*VGESQEPVGAGVGGSQQGGSNK.T	3	2174.99		-3.72415	2	2	0.765	-0.386468	0.148492	0.97	1	336845	388286	2
Cre43.g760497.t1.1	N/A	AMBIGUOUS	R.MVGESQEPVGAGVGGSQQGGSNK.T	3	2159		0.972673	1	1	0.86	-0.217591	0	0.78	1	249758	288748	2
NP_851351.1	N/A	AMBIGUOUS	K.FQ#S@EEQQQTEDELQDK.I	3	2061.81		0.48501	1	1	70.54	6.14037	0	0.84	1	1751773	24834	2
NP_851351.1	N/A	AMBIGUOUS	K.FQS@EEQ#Q#QTEDELQDK.I	2	2063.82		8.65107	1	1	1027.13	10.0044	0	0.95	1	7213554	7023	2
NP_851351.1	N/A	AMBIGUOUS	K.FQS@EEQ#QQTEDELQDK.I	3	2061.82		1.64903	8	8	2446.88	11.2567	1488.53	0.97	1	1751773	24834	2
NP_851351.1	N/A	AMBIGUOUS	K.FQS@EEQQ#QTEDELQDK.I	3	2061.82		1.64903	2	2	35.27	5.14037	49.8793	0.94	1	1751773	24834	2
NP_851351.1	N/A	AMBIGUOUS	K.FQS@EEQQQ#TEDELQ#DK.I	2	2062.8		2.22998	1	1	0	#NUM!	0	0.92	1	277310	0	2
NP_851351.1	N/A	AMBIGUOUS	K.FQS@EEQQQ#TEDELQDK.I	3	2061.82		1.26103	9	9	476.467	8.89623	881.959	0.99	1	1124667	13069	2
NP_851351.1	N/A	AMBIGUOUS	K.FQS@EEQQQTEDELQ#DK.I	2	2061.82		1.69754	4	4	1237.14	10.2728	821.805	0.99	1	4983659	3024	2
NP_851351.1	N/A	AMBIGUOUS	K.FQS@EEQQQTEDELQDK.I	2	2060.82		-6.06552	21	21	2303.6	11.1697	2467.78	1	1	197656223	37011	2
NP_851351.1	N/A	AMBIGUOUS	K.KIEKFQ#S@EEQQQTEDELQDK.I	3	2560.14		2.42175	1	1	74.75	6.224	0	0.98	1	1905263	25489	2

## Sheet: 10_14N_NaCl_rep2
NP	gi	Name	Sequence	Charge	ObsMass	Score	error(ppm)	numID	numQuant	aveRatio(linear)	log(2) ratio	sdRatio(linear)	bestCorr	numOccurInProteome	Sam_Int	Ref_Int	Sample name
CAS1_BOVIN	N/A	AMBIGUOUS	K.DIGS@ES@TEDQAM*EDIK.Q	2	1942.69		2.93408	2	2	110.215	6.78418	0.883883	0.46	1	4591218	41894	10
CAS1_BOVIN	N/A	AMBIGUOUS	K.DIGS@ESTEDQAM*EDIK.Q	2	1863.73		1.79598	2	2	358.51	8.48587	29.7126	0.75	1	822411	2167	10
CAS1_BOVIN	N/A	AMBIGUOUS	K.DIGS@ESTEDQAMEDIK.Q	2	1846.73		2.86994	3	3	40.5467	5.34151	5.35781	0.74	1	1019357	23357	10
CAS1_BOVIN	N/A	AMBIGUOUS	K.DIGSES@TEDQAM*EDIK.Q	2	1863.72		-0.244052	1	1	337.5	8.39874	0	0.73	1	731366	2167	10
CAS1_BOVIN	N/A	AMBIGUOUS	K.DIGSES@TEDQAMEDIK.Q	2	1846.73		4.00709	1	1	44.76	5.48414	0	0.5	1	859917	19212	10
CAS1_BOVIN	N/A	AMBIGUOUS	K.VNELS@K.D	2	768.351		1.82209	3	3	4582.56	12.1619	3788.31	0.99	1	65000927	7688	10
CAS1_BOVIN	N/A	AMBIGUOUS	K.VPQ#LEIVPNS@AEERLHSM*K.E	3	2273.1		8.84261	1	1	31.62	4.98277	0	0.87	1	5578791	176444	10
CAS1_BOVIN	N/A	AMBIGUOUS	K.VPQLEIVPNS@AEER.L	2	1659.8		1.50621	17	17	313.559	8.2926	201.591	0.91	1	134343661	341396	10
CAS1_BOVIN	N/A	AMBIGUOUS	K.VPQLEIVPNS@AEERLHSMK.E	3	2256.11		1.50702	1	1	58.69	5.87504	0	0.88	1	13311919	226836	10
CAS1_BOVIN	N/A	AMBIGUOUS	K.YKVPQLEIVPNS@AEER.L	2	1950.95		0.820112	3	3	99.6533	6.63885	79.2356	0.86	1	5944654	728614	10
CAS2_BOVIN	N/A	AMBIGUOUS	K.KTVDM*ES@TEVFTK.K	2	1609.7		0.931849	1	1	34.12	5.09255	0	0.92	1	1161402	34039	10
CAS2_BOVIN	N/A	AMBIGUOUS	K.KTVDMES@TEVFTK.K	2	1593.71		2.32163	2	2	24.02	4.58616	17.0271	0.81	1	2257129	188334	10
CAS2_BOVIN	N/A	AMBIGUOUS	K.KTVDMES@TEVFTKK.T	3	1721.81		1.80044	1	1	3.14	1.65076	0	0.89	1	1171343	372497	10
CAS2_BOVIN	N/A	AMBIGUOUS	K.KTVDMEST@EVFTK.K	2	1593.71		3.07459	1	1	11.98	3.58256	0	0.81	1	2257129	188334	10
CAS2_BOVIN	N/A	AMBIGUOUS	K.NM*AINPS@K.E	2	969.409		1.85681	4	4	2605.25	11.3472	101.544	0.68	1	4123943	1641	10
CAS2_BOVIN	N/A	AMBIGUOUS	K.NMAINPS@K.E	2	953.415		3.25148	1	1	105.63	6.72288	0	0.98	1	8310972	78678	10
CAS2_BOVIN	N/A	AMBIGUOUS	K.TVDM*ES@TEVFTK.K	2	1481.61		1.1474	7	7	192.313	7.58731	508.812	0.97	1	5234895	0	10
CAS2_BOVIN	N/A	AMBIGUOUS	K.TVDMES@TEVFTK.K	2	1465.61		0.955232	4	4	443.28	8.79207	0	0.92	1	8216559	18536	10
CAS2_BOVIN	N/A	AMBIGUOUS	K.TVDMES@TEVFTKK.T	2	1593.71		1.56867	2	2	5.64	2.4957	0	0.92	1	977618	173230	10
CAS2_BOVIN	N/A	AMBIGUOUS	K.TVDMEST@EVFTK.K	2	1465.62		3.548	1	1	443.28	8.79207	0	0.92	1	8216559	18536	10
CAS2_BOVIN	N/A	AMBIGUOUS	R.EQLSTS@EENSK.K	2	1330.54		2.55536	2	2	151.73	7.24536	37.8868	0.96	1	3281043	18379	10
CP_Trypsin	N/A	AMBIGUOUS	R.VATVSLPR.S	2	841.51		0.475336	1	1	24.86	4.63575	0	0.92	3	92378	3716	10
Cre01.g001678.t1.1	N/A	AMBIGUOUS	R.MNS@VALENK.H	2	1084.47		2.02864	2	2	1.03	0.0426443	0	0.92	2	462689	449568	10
Cre01.g001678.t1.1	N/A	AMBIGUOUS	R.S@LN#GADGTAAGQPPSR.S	2	1578.68		3.67397	1	1	0.84	-0.251539	0	0.84	2	245574	292897	10
Cre01.g003487.t1.1	N/A	AMBIGUOUS	R.AQAAPDAS@PPRR.G	3	1316.62		1.17466	2	2	0.62	-0.68966	0	0.76	1	377732	605714	10
Cre01.g004400.t1.2	N/A	AMBIGUOUS	K.DQVESSEPAGTVYLS@DGEGHVVR.R	3	2510.11		3.46599	2	2	0.8	-0.321928	0	0.93	1	4987136	6208295	10
Cre01.g004400.t1.2	N/A	AMBIGUOUS	K.DQVESSEPAGTVYLS@DGEGHVVRR.S	3	2666.21		0.150026	3	3	0.75	-0.415037	0	0.89	1	4034872	5414033	10
Cre01.g004400.t1.2	N/A	AMBIGUOUS	K.VVEPEVVSEEEPPS@PK.I	2	1829.85		1.96738	2	2	0.45	-1.152	0	0.86	1	843903	1863242	10
Cre01.g005950.t1.2	N/A	AMBIGUOUS	K.EAQTAAAAAQAGEDDEEEHGN#GN#GN#GN#GN#GYYSSAK.S	3	3558.41		8.3184	2	2	0.8	-0.321928	0.0141421	0.9	1	5810762	7400442	10
Cre01.g005950.t1.2	N/A	AMBIGUOUS	K.EAQTAAAAAQAGEDDEEEHGN#GN#GN#GN#GNGYYSSAK.S	3	3557.43		9.86678	1	1	0.99	-0.0144996	0	0.88	1	7636593	7741152	10
Cre01.g005950.t1.2	N/A	AMBIGUOUS	K.EAQTAAAAAQAGEDDEEEHGNGN#GN#GN#GN#GYYSSAK.S	3	3557.4		3.26082	6	6	0.99	-0.0144996	0	0.78	1	7269952	7359934	10
Cre01.g007774.t1.1	N/A	AMBIGUOUS	K.GAGTSTGATAPPPAAAAGASGS@K.A	2	1935.89		3.58957	1	1	1.21	0.275007	0	0.94	1	539501	445469	10
Cre01.g008550.t1.1	N/A	AMBIGUOUS	K.VIDLGCSIYNSEAHLSHYVQS@R.S	3	2627.19		1.1419	1	1	1.15	0.201634	0	0.96	1	1071106	927405	10
Cre01.g008850.t1.1	N/A	AMBIGUOUS	R.APPPAAAPPAAAPPLHAAAN#GAGGAAATAAPPPPGLT@TTASMRR.H	4	4015.02		3.77314	1	1	0.51	-0.971431	0	0.69	1	1305476	2563579	10
Cre01.g010450.t1.2	N/A	AMBIGUOUS	R.SSS@PPPEDAVK.R	2	1192.51		2.09642	2	2	0.91	-0.136062	0	0.95	1	3362127	3714323	10
Cre01.g010700.t1.2	N/A	AMBIGUOUS	K.LTALHDAAAAGPGAPPGAGGAGGDTQQPQ#QQQQQQLK.A	3	3563.76		5.97686	1	1	0.63	-0.666576	0	0.83	1	340394	541852	10
Cre01.g012450.t1.1	N/A	AMBIGUOUS	K.LLASGGGGPGGPAAAAGVS@PTTR.G	2	2000.98		0.749634	1	1	0.83	-0.268817	0	0.94	1	324228	388450	10
Cre01.g012450.t1.1	N/A	AMBIGUOUS	R.GAS@PPPAALASASR.G	2	1331.63		2.10268	1	1	0.87	-0.200913	0	0.95	1	1435705	1652945	10
Cre01.g012450.t1.1	N/A	AMBIGUOUS	R.GASGQLPTAGAAS@AAGAAAAAASAAAGASTAAAASAAK.A	3	3049.45		-2.09874	1	1	0.82	-0.286304	0	0.78	1	1258973	1540996	10
Cre01.g013600.t1.1	N/A	AMBIGUOUS	R.AAGGQGGDAAQPGAGQQAPSGGAASEPR.Q	3	2420.12		4.29732	1	1	0.92	-0.120294	0	0.9	1	290133	315299	10
Cre01.g013600.t1.1	N/A	AMBIGUOUS	R.DTGAQRPAQTEAAQQQEQAAGAEEAGPKQPEAGSSAGK.S	4	3749.77		3.14687	2	2	0.95	-0.0740006	0	0.98	1	1349223	1418928	10
Cre01.g013800.t1.1	N/A	AMBIGUOUS	R.T@CTDDGS@DDEDGDGGEGQGGAGGAGER.A	2	2701.87		8.49563	1	1	0.77	-0.37707	0	0.9	1	106619	138960	10
Cre01.g015050.t1.1	N/A	AMBIGUOUS	K.VQEPATGTTAAAATTS@PGPEQ#GSTAVGASRPDVR.A	3	3319.58		8.45111	1	1	0.77	-0.37707	0	0.91	1	507670	655080	10
Cre01.g015050.t1.1	N/A	AMBIGUOUS	K.VQEPATGTTAAAATTS@PGPEQGSTAVGASRPDVR.A	3	3317.57		1.71813	1	1	0.92	-0.120294	0	0.91	1	601761	655080	10
Cre01.g015050.t1.1	N/A	AMBIGUOUS	R.S@ISDAGTGGGGAAGGR.G	2	1369.57		3.13967	1	1	1.47	0.555816	0	0.78	1	172658	117622	10
Cre01.g015050.t1.1	N/A	AMBIGUOUS	R.SSS@GLTSTGVAGAASPPAK.R	2	1725.82		3.50497	1	1	0.69	-0.535332	0	0.85	1	199248	289473	10
Cre01.g019850.t1.1	N/A	AMBIGUOUS	K.AEEQGGAGEEEGGSGGGGGSGGGEGEGK.E	2	2349.94		3.76571	1	1	1.17	0.226509	0	0.83	1	291687	248352	10
Cre01.g020650.t1.1	N/A	AMBIGUOUS	R.GRPAVAAAAAAAGS@PAGGGGGGGGDGTAGAAGAGRPGSSSK.W	4	3273.53		2.22857	1	1	11.27	3.49442	0	0.95	1	365529	32443	10
Cre01.g021600.t1.2	N/A	AMBIGUOUS	R.GRGS@PSYGR.Y	2	1015.43		1.28024	1	1	1.08	0.111031	0	0.94	1	1336257	1242717	10
Cre01.g021750.t1.2	N/A	AMBIGUOUS	K.GAGPLGHIPAS@NSASNLLMAQQAAAVAAAAVAR.V	4	3136.58		1.60908	1	1	0.64	-0.643856	0	0.43	1	155569	243960	10
Cre01.g023100.t1.1	N/A	AMBIGUOUS	R.EGQTDANS@DDYEDS@EGGGDGPGGR.G	2	2543.86		10.378	1	1	0.84	-0.251539	0	0.73	1	158869	189293	10
Cre01.g023200.t1.2	N/A	AMBIGUOUS	R.GAAS@FGGR.G	2	801.326		1.8719	1	1	0.91	-0.136062	0	0	1	180964	198482	10
Cre01.g025551.t1.1	N/A	AMBIGUOUS	K.EQQQQQQQ#QQQQQQQQQQQQQQQRPER.E	4	3503.66		7.47796	1	1	0.17	-2.55639	0	0.9	1	442148	2641960	10
Cre01.g026900.t1.2	N/A	AMBIGUOUS	R.ALAS@VDEPDGGALYAGK.R	2	1712.79		11.4434	2	2	0.71	-0.494109	0	0.82	2	803456	1127264	10
Cre01.g028300.t1.2	N/A	AMBIGUOUS	R.IVTQPES@PASSSAQQQQPAK.R	3	2161.02		3.05412	1	1	1.47	0.555816	0	0.95	1	544559	370472	10
Cre01.g029450.t1.1	N/A	AMBIGUOUS	K.EKPAT@SPSGADAAPGSGGK.G	3	1763.78		2.38125	1	1	1.78	0.831877	0	0.92	1	4475418	2509718	10
Cre01.g030150.t1.2	N/A	AMBIGUOUS	R.SVS@GTGGDAAMGEAADR.G	2	1630.63		-2.45303	1	1	1.54	0.62293	0	0.89	1	193096	125219	10
Cre01.g030150.t1.2	N/A	AMBIGUOUS	R.VASTGGAAVLS@PR.A	2	1265.63		1.93369	1	1	3.88	1.95606	0	0.89	1	242617	62599	10
Cre01.g030200.t1.2	N/A	AMBIGUOUS	K.LNGEGEGGDEQ#DMEGGDEPAVQGQ#LAPEEQERR.T	3	3528.53		8.00721	1	1	0.5	-1	0	0.98	1	762133	1534056	10
Cre01.g030200.t1.2	N/A	AMBIGUOUS	K.LNGEGEGGDEQ#DMEGGDEPAVQGQLAPEEQERR.T	3	3526.54		8.64878	1	1	0.65	-0.621488	0	0.98	1	993610	1530825	10
Cre01.g030200.t1.2	N/A	AMBIGUOUS	K.LNGEGEGGDEQDMEGGDEPAVQGQ#LAPEEQERR.T	3	3526.54		8.22343	1	1	0.65	-0.621488	0	0.98	1	993610	1530825	10
Cre01.g030200.t1.2	N/A	AMBIGUOUS	R.RLS@YISNDAN#GAAVNAPPGSAAPAAANPGGK.S	3	2959.37		-6.96089	1	1	3.26	1.70487	0	0.94	1	4990498	1529460	10
Cre01.g030200.t1.2	N/A	AMBIGUOUS	R.RLS@YISNDANGAAVN#APPGSAAPAAANPGGK.S	3	2959.39		0.979932	2	2	3.19	1.67356	0.0989949	0.94	1	4990498	1529460	10
Cre01.g030200.t1.2	N/A	AMBIGUOUS	R.RLS@YISNDANGAAVNAPPGSAAPAAANPGGK.S	3	2958.41		-0.101406	2	2	3.29	1.71809	0.0565685	0.98	1	7120080	2192973	10
Cre01.g030200.t1.2	N/A	AMBIGUOUS	R.RLS@YVTNDPNASPGNLK.L	3	1924.91		1.45461	2	2	3.425	1.7761	1.20915	0.99	1	3517314	1370341	10
Cre01.g030200.t1.2	N/A	AMBIGUOUS	R.RLSY@VTNDPNASPGNLK.L	3	1924.92		1.92217	1	1	2.57	1.36177	0	0.96	1	3517314	1370341	10
Cre01.g033091.t1.1	N/A	AMBIGUOUS	R.S@GGSGSGSGGGSGAELR.A	2	1458.58		1.71399	1	1	0.89	-0.168123	0	0.76	3	1010840	1133593	10
Cre01.g033091.t1.1	N/A	AMBIGUOUS	R.SGGS@GSGSGGGSGAELR.A	2	1458.59		2.53671	1	1	0.89	-0.168123	0	0.76	3	1010840	1133593	10
Cre01.g033550.t1.2	N/A	AMBIGUOUS	K.DNM*QDYNQAR.T	2	1269.52		2.36311	1	1	1.22	0.286881	0	0.63	1	478414	390617	10
Cre01.g033550.t1.2	N/A	AMBIGUOUS	K.DNMQDYNQAR.T	2	1253.52		1.75506	2	2	1	0	0	0.98	1	1208191	1208319	10
Cre01.g034950.t1.2	N/A	AMBIGUOUS	R.GGGNDDGAS@SSAAAAPQR.W	2	1668.67		3.02543	1	1	1.56	0.641546	0	0.88	1	352434	225853	10
Cre01.g037100.t1.1	N/A	AMBIGUOUS	R.GS@GGGGTAVQGGSPTGR.R	2	1481.64		4.45454	1	1	1.28	0.356144	0	0.51	1	647102	504091	10
Cre01.g037400.t1.1	N/A	AMBIGUOUS	K.S@PGAEAAADDSASGQR.R	2	1568.62		2.74127	1	1	0.47	-1.08927	0	0.88	1	2631457	5568669	10
Cre01.g037400.t1.1	N/A	AMBIGUOUS	K.S@PGAEAAADDSASGQRR.W	3	1724.72		2.14528	1	1	0.87	-0.200913	0	0.96	1	791129	912808	10
Cre01.g038650.t1.2	N/A	AMBIGUOUS	R.ADLS@PDAGR.R	2	980.406		2.03997	2	2	0.9	-0.152003	0	0.98	1	5897580	6576883	10
Cre01.g038650.t1.2	N/A	AMBIGUOUS	R.ADLS@PDAGRR.D	3	1136.51		2.19973	1	1	0.84	-0.251539	0	0.87	1	1766977	2109254	10
Cre01.g040200.t1.2	N/A	AMBIGUOUS	R.AGS@FADGGEAEAPMR.A	2	1544.61		1.81276	1	1	0.94	-0.0892673	0	0.76	1	263705	281764	10
Cre01.g044600.t1.2	N/A	AMBIGUOUS	K.AGS@LTQR.A	2	811.369		2.09523	2	2	0.865	-0.209228	0.0212132	0.89	1	3071005	3629215	10
Cre01.g044600.t1.2	N/A	AMBIGUOUS	R.AESAISAVPAAAASAAS@QTGAAASALAGR.A	3	2578.25		1.59023	1	1	1.98	0.9855	0	0.99	1	2566474	1293563	10
Cre01.g044800.t1.2	N/A	AMBIGUOUS	R.DAHGALAS@LNSVAK.L	2	1432.68		2.37318	2	2	2.04	1.02857	0	0.96	1	1678767	824876	10
Cre01.g045640.t1.2	N/A	AMBIGUOUS	R.GSVLLERPPPPAGTGGGSGSGSGN#GSGN#GSGN#GSGSGGGGVAVVAPGVR.A	3	4104.95		2.38737	2	2	0.93	-0.104697	0	0.89	1	1418516	1525738	10
Cre01.g049050.t1.2	N/A	AMBIGUOUS	R.EMIAQGGEDCCTRPGGCNSQ#PGGAEACQK.K	3	3125.27		8.35135	1	1	0.6	-0.736966	0	0.9	1	405165	676017	10
Cre01.g050850.t1.2	N/A	AMBIGUOUS	R.SSS@PDVSLGK.D	2	1055.46		2.0844	3	3	1.18	0.238787	0	0.99	2	4604503	3888136	10
Cre01.g052000.t1.2	N/A	AMBIGUOUS	R.FSRASGDGAS@ASPGLGANAPEATPDHVHDNSVSTISLR.C	4	3828.78		4.00898	1	1	1.86	0.895303	0	0.88	1	2340254	1260328	10
Cre01.g052300.t1.1	N/A	AMBIGUOUS	R.GDDS@GDDDEDYEPR.G	2	1663.53		2.46465	2	2	0.97	-0.0439433	0	0.95	1	741266	763216	10
Cre01.g054000.t1.2	N/A	AMBIGUOUS	K.SNS@GLALDGK.Y	2	1040.46		2.21056	1	1	0.91	-0.136062	0	0.88	1	607720	670999	10
Cre01.g054100.t1.1	N/A	AMBIGUOUS	R.LGS@MNQGAAR.S	2	1083.46		2.03053	1	1	1.69	0.757023	0	0.86	1	426304	252559	10
Cre01.g054150.t1.2	N/A	AMBIGUOUS	K.ATSS@IDTPETFDLSADK.H	2	1876.81		1.97143	5	5	1.162	0.21661	0.00447214	0.91	1	9164412	7800136	10
Cre01.g054800.t1.2	N/A	AMBIGUOUS	R.AAS@ATGEDAADGAAADQR.Q	2	1726.69		1.96909	3	3	0.6	-0.736966	0	0.96	1	1100220	1826782	10
Cre01.g054800.t1.2	N/A	AMBIGUOUS	R.VVSGSTS@PNASK.R	2	1212.55		1.48448	2	2	3.72	1.8953	0	0.9	1	905164	243572	10
Cre01.g055420.t1.1	N/A	AMBIGUOUS	R.ANEQS@ESGTDYASK.L	2	1565.6		2.04395	3	3	1.32	0.400538	0	0.87	1	1152250	873621	10
Cre01.g055420.t1.1	N/A	AMBIGUOUS	R.NN#GGTANS@PRPNALANSPVSLR.L	3	2287.08		1.66151	5	5	2.22	1.15056	0.219089	0.94	1	7715593	3247930	10
Cre01.g055420.t1.1	N/A	AMBIGUOUS	R.NNGGTANS@PRPN#ALANSPVSLR.L	3	2287.08		2.40481	1	1	2.29	1.19535	0	0.92	1	7922061	3454224	10
Cre01.g068742.t1.1	N/A	AMBIGUOUS	R.VAQSSSEHSLNQS@PAR.T	3	1777.79		-1.15636	1	1	1.24	0.31034	0	0.96	1	438790	354596	10
Cre01.g070932.t1.1	N/A	AMBIGUOUS	R.SQQQAPHQQQ#EDQSNVAQER.R	3	2336.07		10.5306	1	1	0.97	-0.0439433	0	0.97	1	805635	829614	10
Cre01.g070932.t1.1	N/A	AMBIGUOUS	R.SQQQAPHQQQEDQSNVAQER.R	3	2335.07		1.58454	1	1	1.38	0.464668	0	0.99	1	1136221	822141	10
Cre02.g076900.t1.1	N/A	AMBIGUOUS	K.T@YTICGTPDYQAPEVIM*R.R	2	2209.95		2.08149	1	1	1.42	0.505891	0	0.89	1	446859	314917	10
Cre02.g077401.t1.1	N/A	AMBIGUOUS	K.SM*PGAASS@PGAAGAK.A	2	1354.57		1.55031	3	3	4.32667	2.11326	0.0057735	0.66	1	1397982	323066	10
Cre02.g077401.t1.1	N/A	AMBIGUOUS	K.SMPGAASS@PGAAGAK.A	2	1338.57		1.41942	3	3	3.9	1.96347	0	0.98	1	2750019	705643	10
Cre02.g077401.t1.1	N/A	AMBIGUOUS	R.LAS@MER.H	2	785.324		2.92873	1	1	0.73	-0.454032	0	0.97	1	1964082	2698935	10
Cre02.g078100.t1.1	N/A	AMBIGUOUS	K.AAADS@DEDNAPVSK.A	2	1468.58		2.38326	6	6	0.871667	-0.198152	0.0204124	0.99	1	23526756	26790024	10
Cre02.g078100.t1.1	N/A	AMBIGUOUS	K.AALLDLDDPDAEPEQ#SGAAAEPAQDS@PAKPK.A	3	3197.46		6.97434	5	5	2.85	1.51096	0.381641	0.62	1	4968539	1863019	10
Cre02.g078100.t1.1	N/A	AMBIGUOUS	K.AALLDLDDPDAEPEQSGAAAEPAQ#DS@PAKPK.A	3	3197.46		6.53649	3	3	2.67	1.41684	0	0.21	1	4968539	1863019	10
Cre02.g078100.t1.1	N/A	AMBIGUOUS	K.AALLDLDDPDAEPEQSGAAAEPAQDS@PAKPK.A	3	3196.46		1.03239	4	4	3.2425	1.69711	0.241713	0.19	1	5620375	1837120	10
Cre02.g078100.t1.1	N/A	AMBIGUOUS	K.KTGQEAGQ#EGGADREAS@LELPAGEAAEAAAAAEEPAK.A	4	3660.67		6.61085	1	1	1.03	0.0426443	0	0.92	1	3039082	2952177	10
Cre02.g078100.t1.1	N/A	AMBIGUOUS	K.TGQEAGQ#EGGADREAS@LELPAGEAAEAAAAAEEPAK.A	3	3532.58		5.77486	2	2	1.23	0.298658	0	0.78	1	4028699	3287625	10
Cre02.g079300.t1.2	N/A	AMBIGUOUS	K.GVN#GTEN#GGNNDSGTAAAQK.V	2	1862.8		2.03994	1	1	0.97	-0.0439433	0	0.84	1	1054869	1091680	10
Cre02.g079300.t1.2	N/A	AMBIGUOUS	K.GVN#GTENGGNN#DSGTAAAQK.V	2	1862.8		2.73782	2	2	0.965	-0.0513992	0.00707107	0.93	1	1054869	1091680	10
Cre02.g079300.t1.2	N/A	AMBIGUOUS	K.GVNGTEN#GGNNDSGTAAAQK.V	2	1861.82		4.56545	2	2	0.885	-0.176251	0.0212132	0.85	1	728463	807980	10
Cre02.g079300.t1.2	N/A	AMBIGUOUS	K.GVNGTENGGNN#DSGTAAAQK.V	2	1861.82		3.11525	1	1	0.9	-0.152003	0	0.76	1	728463	807980	10
Cre02.g080700.t1.2	N/A	AMBIGUOUS	K.N#GRVEIIAN#DQGNR.I	3	1556.76		-2.82638	2	2	1.2	0.263034	0.0707107	0.98	2	337647	269643	10
Cre02.g080700.t1.2	N/A	AMBIGUOUS	K.N#GRVEIIANDQGNR.I	3	1555.78		0.899871	4	4	0.985	-0.0218044	0.11	0.99	2	95343	116057	10
Cre02.g081250.t1.2	N/A	AMBIGUOUS	K.AAGFFGT@GR.V	2	962.411		1.7664	3	3	0.83	-0.268817	0	0.94	1	1155167	1395511	10
Cre02.g081250.t1.2	N/A	AMBIGUOUS	K.AGS@GFNFFGTGK.V	2	1268.53		2.68027	3	3	0.76	-0.395929	0	0.98	1	5470278	7208082	10
Cre02.g081250.t1.2	N/A	AMBIGUOUS	K.AGSGFNFFGT@GK.V	2	1268.53		1.02481	2	2	0.65	-0.621488	0	0.93	1	1080708	1651663	10
Cre02.g081250.t1.2	N/A	AMBIGUOUS	K.KGT@GFSFFGTGK.V	2	1312.6		2.59029	1	1	0.92	-0.120294	0	0.94	1	1856049	2018746	10
Cre02.g081250.t1.2	N/A	AMBIGUOUS	K.KGTGFS@ALFATPK.R	3	1403.69		0.213722	1	1	0.83	-0.268817	0	0.96	1	508685	614807	10
Cre02.g081250.t1.2	N/A	AMBIGUOUS	K.KGTGFS@FFGTGK.V	3	1312.59		0.609481	1	1	0.94	-0.0892673	0	0.87	1	845728	899368	10
Cre02.g081250.t1.2	N/A	AMBIGUOUS	K.KTGT@GFSFAFGAPK.A	3	1494.7		0.267612	2	2	1.03	0.0426443	0.183848	0.87	1	1066413	915471	10
Cre02.g081250.t1.2	N/A	AMBIGUOUS	K.RNVS@VSSR.A	2	983.465		1.83027	3	3	0.92	-0.120294	0	0.96	1	6711704	7288863	10
Cre02.g081250.t1.2	N/A	AMBIGUOUS	K.TGS@GFSFFGTGK.V	2	1271.53		2.20207	2	2	0.64	-0.643856	0	0.97	1	3676840	5727375	10
Cre02.g081250.t1.2	N/A	AMBIGUOUS	K.TGT@GFSFAFGAPK.A	2	1366.61		1.53666	1	1	1.09	0.124328	0	0.97	1	1514041	1391470	10
Cre02.g081250.t1.2	N/A	AMBIGUOUS	K.VGT@LSAR.R	2	782.378		1.6616	3	3	0.95	-0.0740006	1.49012e-08	0.98	1	3215820	3369056	10
Cre02.g081250.t1.2	N/A	AMBIGUOUS	R.NVS@VSSR.A	2	827.363		1.81299	7	7	0.932857	-0.100272	0.00755929	0.92	1	6633268	7122429	10
Cre02.g081450.t1.2	N/A	AMBIGUOUS	R.AGAAAGHSEDQGASSSSSNINNN#NNK.L	3	2503.08		2.33623	1	1	0.97	-0.0439433	0	0.5	1	453427	467277	10
Cre02.g081450.t1.2	N/A	AMBIGUOUS	R.AGAAAGHSEDQGASSSSSNINNNNN#K.L	3	2502.09		7.27398	1	1	0.67	-0.577767	0	0.9	1	835637	1255687	10
Cre02.g081450.t1.2	N/A	AMBIGUOUS	R.AGAAAGHSEDQGASSSSSNINNNNNK.L	3	2501.1		6.11735	1	1	0.92	-0.120294	0	0.89	1	1142447	1247227	10
Cre02.g081500.t1.2	N/A	AMBIGUOUS	R.KDSDT@VSPDQGGEGR.-	3	1626.66		1.16804	2	2	0.95	-0.0740006	0	0.85	1	640492	671259	10
Cre02.g082300.t1.2	N/A	AMBIGUOUS	K.GQQQQ#QQQQQQQQQPAAK.K	3	2109.03		11.0272	1	1	0.61	-0.713119	0	0.93	1	1463823	2395301	10
Cre02.g082300.t1.2	N/A	AMBIGUOUS	K.GQQQQQQQQQQQQQPAAK.K	3	2107.03		2.18317	3	3	0.98	-0.0291463	0.043589	0.91	1	2267909	2365624	10
Cre02.g083950.t1.1	N/A	AMBIGUOUS	R.YAEAAVS@SDDK.A	2	1234.49		3.24022	1	1	0.96	-0.0588937	0	0.96	1	1007233	1048416	10
Cre02.g084750.t1.1	N/A	AMBIGUOUS	R.GPPAAGGAPAAAAALTPT@GSGGR.G	2	1954.94		3.37607	1	1	0.93	-0.104697	0	0.87	2	1186513	1280461	10
Cre02.g084750.t1.1	N/A	AMBIGUOUS	R.GPPAAGGAPAAAAALTPTGS@GGR.G	3	1954.94		1.12536	3	3	0.996667	-0.00481702	0.057735	0.89	2	1053152	1021698	10
Cre02.g084750.t1.1	N/A	AMBIGUOUS	R.GPPAAGGAPAAAAALTPTGS@GGRGAAAAYAPDAGYEGSGR.G	4	3519.64		3.63675	2	2	0.94	-0.0892673	0.0282843	0.99	2	1066917	1165230	10
Cre02.g085950.t1.2	N/A	AMBIGUOUS	K.AEETPDAVEVKEEQ#AAEEEEAVEEGAEGEDAAGEGGEDAPASADK.K	3	4544.93		4.9506	2	2	1.01	0.0143553	0	0.96	1	939428	930613	10
Cre02.g086300.t1.1	N/A	AMBIGUOUS	R.QAS@LDQQGAAEQQLVR.L	3	1820.85		1.20823	2	2	5.77	2.52857	0	0.87	2	2642746	457838	10
Cre02.g086600.t1.2	N/A	AMBIGUOUS	R.S@LGSEDEGGVTFGAVGPTGR.M	2	1971.86		-0.405707	3	3	1.49	0.575312	0.0173205	0.92	1	2312164	1566717	10
Cre02.g087100.t1.2	N/A	AMBIGUOUS	R.TAAGYGPVAAAGAAAAVADDTQ#SGLGGTIAQQQQQQQQQTDASK.S	3	4230.04		6.02835	1	1	0.44	-1.18442	0	0.57	1	459423	1051051	10
Cre02.g087100.t1.2	N/A	AMBIGUOUS	R.TAAGYGPVAAAGAAAAVADDTQSGLGGTIAQ#QQQQQQQQTDASK.S	4	4230.04		6.45388	1	1	0.82	-0.286304	0	0.86	1	3484795	4225192	10
Cre02.g087551.t1.1	N/A	AMBIGUOUS	R.APAHPADGHFLGPATPGVDIGKPQASQ#LADAPAS@PPAR.S	4	3762.85		6.37819	1	1	0.69	-0.535332	0	0.61	1	793795	1151514	10
Cre02.g089850.t1.2	N/A	AMBIGUOUS	R.RGGQAAGAEEEDDDEDDDEDD.-	2	2251.8		6.52816	1	1	0.93	-0.104697	0	0.8	2	116610	124898	10
Cre02.g090400.t1.2	N/A	AMBIGUOUS	K.GGGQQQQQEATQGGAQGR.S	2	1785.83		4.28356	1	1	0.65	-0.621488	0	0.52	1	108755	166396	10
Cre02.g093975.t1.1	N/A	AMBIGUOUS	R.GAVDS@DAS@PPVDR.Y	2	1444.54		4.29204	2	2	0.95	-0.0740006	0	0.74	2	581913	611248	10
Cre02.g095071.t1.1	N/A	AMBIGUOUS	R.LAGSGPSGHLPSGGLQQVPS@FGAGGGAGAGAGVAGR.G	3	3139.52		2.59531	1	1	0.6	-0.736966	0	0.86	1	1166642	1943876	10
Cre02.g095082.t1.1	N/A	AMBIGUOUS	R.GTAASAAAAAAAGS@PSAK.G	2	1509.69		2.58331	1	1	1.27	0.344828	0	0.98	1	1388911	1092669	10
Cre02.g095101.t1.1	N/A	AMBIGUOUS	R.GQDESGSVNTQYPPAAFS@GGSFNNPAVTER.A	3	3164.37		0.773039	1	1	1.15	0.201634	0	0.94	1	1203097	1045675	10
Cre02.g095101.t1.1	N/A	AMBIGUOUS	R.SGAGSGSAAPMS@PAGHHSSSAAAAQR.M	3	2387.02		1.55005	1	1	1.77	0.823749	0	0.97	1	858128	484641	10
Cre02.g095112.t1.1	N/A	AMBIGUOUS	R.SMGLQQQQQQQQQQGAAGAPEQQQ.-	3	2624.21		-0.609708	2	2	0.9	-0.152003	0	0.97	1	856852	952934	10
Cre02.g095146.t1.1	N/A	AMBIGUOUS	K.AAEGGATPAPAAAPPVGATPAS@AK.T	2	2111.03		2.01202	1	1	0.77	-0.37707	0	0.9	1	148056	191133	10
Cre02.g096250.t1.2	N/A	AMBIGUOUS	R.VEVAEQQPQPQQPQQPQQQVQQK.A	3	2697.36		2.26147	1	1	1.13	0.176323	0	0.99	1	783875	696422	10
Cre02.g096400.t1.2	N/A	AMBIGUOUS	R.AGLPPLVSAPAASGQQQQQQQQQQQ#QQQQGQQQGQQGQR.G	4	4224.07		5.8238	1	1	0.89	-0.168123	0	0.95	1	649943	728727	10
Cre02.g097650.t1.2	N/A	AMBIGUOUS	K.SAT@ELGATDVPGAAAQLK.G	2	1778.86		3.99134	1	1	2.22	1.15056	0	0.9	1	167803	75714	10
Cre02.g097950.t1.2	N/A	AMBIGUOUS	K.GASAATATAAGATPSS@PPK.G	2	1692.78		0	1	1	0.65	-0.621488	0	0.94	1	333624	510190	10
Cre02.g099850.t1.1	N/A	AMBIGUOUS	R.ATAST@AGDQDPHIYK.K	2	1653.71		1.75363	1	1	0.74	-0.434403	0	0	1	148918	200355	10
Cre02.g103450.t1.1	N/A	AMBIGUOUS	R.GSVGGAVS@PR.A	2	965.442		0.932216	1	1	0.06	-4.05889	0	0.96	1	263597	4413159	10
Cre02.g104800.t1.1	N/A	AMBIGUOUS	R.AGEAVGS@PAR.G	2	993.439		2.91916	1	1	0.58	-0.785875	0	0.65	1	147949	254929	10
Cre02.g109100.t1.1	N/A	AMBIGUOUS	K.SSNS@QTAQPGPAAGGVN#GGR.T	2	1892.81		1.32079	1	1	2.52	1.33342	0	0.77	1	437858	173656	10
Cre02.g110950.t1.1	N/A	AMBIGUOUS	K.DNQGTQTDDAGGGRPPS@PSK.V	3	2063.87		2.90717	3	3	0.86	-0.217591	0	0.98	1	4585513	5338434	10
Cre02.g111650.t1.2	N/A	AMBIGUOUS	R.AGS@VAGPSAAVLAVGADAAAAAAR.A	3	2075.04		3.97555	1	1	1.63	0.704872	0	0.79	1	163574	100298	10
Cre02.g111650.t1.2	N/A	AMBIGUOUS	R.LAEQLASSATSDGTGGTGDGTGGGGGGPQDTVDQ#AAPGAGAGQCTSTGK.A	3	4337.94		8.50822	1	1	0.87	-0.200913	0	0.95	1	416418	476213	10
Cre02.g112600.t1.2	N/A	AMBIGUOUS	R.RSS@SAAGGAVAGAGPM*DTGAGAGEEGQ#AEDEGR.S	3	3072.26		4.65458	1	1	0.84	-0.251539	0	0.95	1	550439	657335	10
Cre02.g112600.t1.2	N/A	AMBIGUOUS	R.RSS@SAAGGAVAGAGPM*DTGAGAGEEGQAEDEGR.S	3	3071.27		2.86527	1	1	1.06	0.0840643	0	0.95	1	679893	642677	10
Cre02.g112600.t1.2	N/A	AMBIGUOUS	R.RSSS@AAGGAVAGAGPM*DTGAGAGEEGQAEDEGR.S	3	3071.27		4.52583	1	1	1.06	0.0840643	0	0.95	1	679893	642677	10
Cre02.g112600.t1.2	N/A	AMBIGUOUS	R.RSSS@AAGGAVAGAGPMDTGAGAGEEGQAEDEGR.S	3	3055.27		2.29113	4	4	1.06	0.0840643	0	0.96	1	1350267	1268142	10
Cre02.g112600.t1.2	N/A	AMBIGUOUS	R.VSAPGS@PPLGAGLAR.R	2	1428.72		2.23977	1	1	0.99	-0.0144996	0	0.93	1	5155921	5211776	10
Cre02.g112750.t1.2	N/A	AMBIGUOUS	R.AQAPTAYVEAAARPSGSTHSAASGGGVGPSGTAAAPPS@PHASQSTDGAATSAAGR.G	4	5010.33		5.79829	1	1	0.24	-2.05889	0	0.98	1	937896	3908870	10
Cre02.g113200.t1.1	N/A	AMBIGUOUS	K.HET@SSMSDFSWGVANR.G	2	1889.76		3.81003	2	2	1.21	0.275007	0	0.54	1	1415504	1166771	10
Cre02.g113200.t1.1	N/A	AMBIGUOUS	K.HETS@SMSDFSWGVANR.G	3	1889.75		0.635005	2	2	0.84	-0.251539	0	0.83	1	4435326	5300807	10
Cre02.g113200.t1.1	N/A	AMBIGUOUS	K.HETSS@MSDFSWGVANR.G	3	1889.75		-1.16418	2	2	0.825	-0.277534	0.0212132	0.83	1	3878781	4772227	10
Cre02.g113200.t1.1	N/A	AMBIGUOUS	K.HETSSMS@DFSWGVANR.G	3	1889.75		2.11668	1	1	0.84	-0.251539	0	0.83	1	4435326	5300807	10
Cre02.g113200.t1.1	N/A	AMBIGUOUS	R.LTGKHETSS@MSDFSWGVANR.G	3	2289		0.655309	1	1	1.63	0.704872	0	0.89	1	2233364	1370400	10
Cre02.g113400.t1.2	N/A	AMBIGUOUS	K.APPAANLSGTGSCFDTTSLS@PAR.A	3	2357.05		0.848521	2	2	0.99	-0.0144996	0.113137	0.94	1	1048036	1145959	10
Cre02.g113400.t1.2	N/A	AMBIGUOUS	R.KPS@PPQAGAYK.R	2	1222.58		1.79947	1	1	0.78	-0.358454	0	0.91	1	3040199	3882823	10
Cre02.g113400.t1.2	N/A	AMBIGUOUS	R.KPS@PPQAGAYKR.R	3	1378.68		-0.217599	2	2	0.56	-0.836501	0	0.91	1	476522	845298	10
Cre02.g117050.t1.1	N/A	AMBIGUOUS	K.DDAAQRS@PEGSQ#KPAEPAQVPQPIAR.D	4	2823.34		4.28572	2	2	0.645	-0.632629	0.00707107	0.94	3	1773251	2740399	10
Cre02.g117850.t1.2	N/A	AMBIGUOUS	R.AVGS@PGSGSDR.Q	2	1068.43		1.40393	1	1	0.98	-0.0291463	0	0.96	1	1028857	1050273	10
Cre02.g117950.t1.1	N/A	AMBIGUOUS	R.TYNAQAGAT@SGGYGR.T	2	1552.65		5.28133	1	1	1.49	0.575312	0	0.72	1	537858	360147	10
Cre02.g119150.t1.2	N/A	AMBIGUOUS	R.RIPGPPASGAPSS@PGLAGRPPVAPR.G	3	2441.28		1.02405	1	1	1.65	0.722466	0	0.98	1	1312030	795760	10
Cre02.g119150.t1.2	N/A	AMBIGUOUS	R.RPQVPAAPPAGAAPAS@PAR.R	3	1860.95		1.12846	1	1	1.49	0.575312	0	0.95	1	1348496	906451	10
Cre02.g120250.t1.1	N/A	AMBIGUOUS	K.DAGLAS@MEEAILK.V	2	1427.66		1.99446	1	1	1.42	0.505891	0	0.81	2	631044	445006	10
Cre02.g120250.t1.1	N/A	AMBIGUOUS	K.QQPVEEVQ#EEPEEEVEPEQETAS@KK.E	3	3005.32		8.15227	1	1	0.88	-0.184425	0	0.74	3	682301	771955	10
Cre02.g141626.t1.1	N/A	AMBIGUOUS	K.EAADATGGAGGSSSSNPGGS@SSAR.E	2	2117.85		2.57242	1	1	1.75	0.807355	0	0.8	1	691891	396013	10
Cre02.g142351.t1.1	N/A	AMBIGUOUS	K.EGCEDDVEFITVQRPVT@ASQEDCVSSSDLLR.S	3	3620.57		-0.331439	1	1	0.69	-0.535332	0	0.51	1	3298498	4794069	10
Cre02.g142351.t1.1	N/A	AMBIGUOUS	K.KEGCEDDVEFITVQRPVTAS@QEDCVSSSDLLR.S	4	3749.68		3.10654	1	1	0.94	-0.0892673	0	0.77	1	1530620	1635064	10
Cre02.g142800.t1.2	N/A	AMBIGUOUS	R.TEGFLPAAQIM*EIVGQIEAGQTPGQPQQPEAPQQ.-	4	3603.76		1.2487	1	1	0.96	-0.0588937	0	0.92	1	3940828	4100319	10
Cre02.g142800.t1.2	N/A	AMBIGUOUS	R.TEGFLPAAQIMEIVGQIEAGQTPGQPQQPEAPQQ.-	4	3587.77		1.95108	2	2	0.91	-0.136062	0.0565685	0.91	1	9276771	10651434	10
Cre02.g144700.t1.2	N/A	AMBIGUOUS	K.EEEVEAEPTS@K.A	2	1326.53		2.94	2	2	1.43	0.516015	0	0.96	2	1906255	1336748	10
Cre02.g145100.t1.1	N/A	AMBIGUOUS	R.TLS@GAAPDGK.T	2	995.443		3.01374	1	1	0.48	-1.05889	0	0.88	1	216744	450138	10
Cre03.g143887.t1.1	N/A	AMBIGUOUS	K.N#GDYQCNNAMALFGK.L	2	1702.72		3.34759	1	1	1.15	0.201634	0	0.95	1	204749	178111	10
Cre03.g144647.t1.1	N/A	AMBIGUOUS	K.GAEEEEDGS@EEEEVPAQR.G	2	2068.78		0.580051	2	2	0.89	-0.168123	0	0.97	1	2314396	2603478	10
Cre03.g144847.t1.1	N/A	AMBIGUOUS	K.KTEEEGSDAQTAEQIQEQPQSEAPER.T	3	2914.32		1.0294	1	1	0.72	-0.473931	0	0.99	1	658984	917601	10
Cre03.g144847.t1.1	N/A	AMBIGUOUS	R.SLS@VGQPMHIEYK.S	3	1567.72		1.84982	2	2	0.88	-0.184425	0.113137	0.94	1	675122	705514	10
Cre03.g144847.t1.1	N/A	AMBIGUOUS	R.TS@AGLAGTSVNR.A	2	1212.56		2.06176	2	2	1.13	0.176323	0	0.99	1	2441636	2161540	10
Cre03.g145107.t1.1	N/A	AMBIGUOUS	R.LAQAADGPS@PR.G	2	1161.53		1.80797	3	3	4.58	2.19535	0	0.9	1	1217509	266094	10
Cre03.g145247.t1.1	N/A	AMBIGUOUS	K.SGAS@TDADM*FASK.D	2	1383.52		2.49213	1	1	1.33	0.411426	0	0.28	1	414939	311202	10
Cre03.g145647.t1.1	N/A	AMBIGUOUS	R.S@RSVAEQQQAPAGK.Q	3	1535.72		1.49767	1	1	0.41	-1.2863	0	0.97	1	478174	1162409	10
Cre03.g146527.t1.1	N/A	AMBIGUOUS	K.VLAGGS@EAGGS@EAGGAGAGAGGR.Q	2	1974.8		1.92425	7	7	1.06143	0.0860073	0.0219306	0.95	1	17793043	16483210	10
Cre03.g146527.t1.1	N/A	AMBIGUOUS	K.VLAGGS@EAGGSEAGGAGAGAGGR.Q	3	1894.83		1.16106	3	3	1.70667	0.771181	0.196299	0.97	1	335243	226359	10
Cre03.g146527.t1.1	N/A	AMBIGUOUS	K.VLAGGSEAGGS@EAGGAGAGAGGR.Q	2	1894.83		0.686079	3	3	1.22	0.286881	0	0.97	1	1850747	1514805	10
Cre03.g146587.t1.1	N/A	AMBIGUOUS	K.S@PSAQAQQAIK.D	2	1207.57		2.56714	3	3	1.45	0.536053	0	0.97	1	1980382	1364584	10
Cre03.g149400.t1.1	N/A	AMBIGUOUS	R.AVTARS@GAPR.E	2	1064.51		-7.89088	1	1	3.34	1.73985	0	0.69	1	152825	45817	10
Cre03.g150400.t1.2	N/A	AMBIGUOUS	R.TS@LSGAAAGAR.A	2	1041.47		-2.93578	1	1	1.82	0.863938	0	0.6	1	214549	117582	10
Cre03.g150650.t1.2	N/A	AMBIGUOUS	R.GAS@PPLEDGAGGAAAAAAAAAK.R	2	1873.87		0.213463	2	2	0.83	-0.268817	0	0.94	1	682123	822830	10
Cre03.g152150.t1.2	N/A	AMBIGUOUS	R.GGDAAAPAAGGDAAAAS@GDAPAPAGGAK.R	3	2271.99		0.880288	2	2	1.19	0.250962	0.183848	0.95	1	479929	451000	10
Cre03.g152150.t1.2	N/A	AMBIGUOUS	R.TAN#GDEPS@GDAAEGEEGAAEGGR.A	2	2226.83		2.78423	9	9	0.762222	-0.391716	0.0363242	0.98	1	18371308	24836756	10
Cre03.g152150.t1.2	N/A	AMBIGUOUS	R.TAN#GDEPSGDAAEGEEGAAEGGR.A	2	2146.87		4.14559	3	3	0.96	-0.0588937	0	0.98	1	673990	699223	10
Cre03.g152150.t1.2	N/A	AMBIGUOUS	R.TANGDEPS@GDAAEGEEGAAEGGR.A	3	2225.85		2.06663	6	6	0.76	-0.395929	0.0244949	0.9	1	1283595	1769336	10
Cre03.g152150.t1.2	N/A	AMBIGUOUS	R.TANGDEPSGDAAEGEEGAAEGGR.A	2	2145.89		7.73577	1	1	0.75	-0.415037	0	0.81	1	108404	145261	10
Cre03.g155100.t1.2	N/A	AMBIGUOUS	R.GLSMGGAGAPSS@PNRPSHAGANPR.S	3	2325.05		0.0860196	1	1	1.28	0.356144	0	0.86	1	560532	439079	10
Cre03.g156050.t1.2	N/A	AMBIGUOUS	R.AIQESDIGINPNNDGER.I	2	1840.87		2.49883	2	2	0.88	-0.184425	0	0.97	1	719698	818618	10
Cre03.g156100.t1.2	N/A	AMBIGUOUS	K.AAN#GAAS@PAPR.D	2	1062.46		1.97655	3	3	0.876667	-0.1899	0.161658	0.95	1	6420366	6609301	10
Cre03.g156100.t1.2	N/A	AMBIGUOUS	R.DGAAS@VGGS@AGAR.G	2	1234.45		2.67326	1	1	1	0	0	0.98	1	1509653	1503325	10
Cre03.g156100.t1.2	N/A	AMBIGUOUS	R.DGAAS@VGGSAGAR.G	2	1154.48		2.68519	3	3	1.07333	0.102098	0.0288675	0.89	1	1315905	1266811	10
Cre03.g156100.t1.2	N/A	AMBIGUOUS	R.GAYADGDGS@DLDDDDGAGDAK.M	2	2078.74		2.88638	5	5	1.032	0.045443	0.00447214	0.95	1	1723409	1675995	10
Cre03.g156100.t1.2	N/A	AMBIGUOUS	R.S@APPEDGVGITGER.A	2	1463.64		2.11801	2	2	0.82	-0.286304	0	0.92	1	828551	1009099	10
Cre03.g156700.t1.1	N/A	AMBIGUOUS	R.FHGPGAPGAAAGAAGSGGGAGAAGPGS@PTR.N	3	2469.12		2.57096	1	1	0.82	-0.286304	0	0.9	1	529797	648134	10
Cre03.g158050.t1.1	N/A	AMBIGUOUS	R.SSFLSQSLLQESLAGGSN#GTAGGN#GNAAGGGADGPSSSTLLQK.L	3	3952.88		2.44072	1	1	0.68	-0.556393	0	0.7	1	1227002	1810753	10
Cre03.g158750.t1.1	N/A	AMBIGUOUS	K.M*S@SQGMVQTAGGSAVK.V	2	1633.69		1.71391	2	2	0.5	-1	0	0.98	1	1767241	3531368	10
Cre03.g158750.t1.1	N/A	AMBIGUOUS	K.M*SS@QGM*VQTAGGSAVK.V	2	1649.69		3.87952	1	1	0.71	-0.494109	0	0.77	1	1017668	1428294	10
Cre03.g158750.t1.1	N/A	AMBIGUOUS	K.MS@SQGMVQTAGGSAVK.V	2	1617.7		1.11269	3	3	0.69	-0.535332	0	0.99	1	3181116	4642717	10
Cre03.g158750.t1.1	N/A	AMBIGUOUS	K.MSS@QGM*VQTAGGSAVK.V	2	1633.69		1.71391	3	3	0.73	-0.454032	0	0.96	1	1767598	2421944	10
Cre03.g158750.t1.1	N/A	AMBIGUOUS	K.QSESAAPEPSSS@SRAPEGGSSGFPR.T	3	2541.09		1.14124	1	1	1.05	0.0703893	0	0.93	1	1009562	960991	10
Cre03.g158750.t1.1	N/A	AMBIGUOUS	R.TGS@TQSFNR.A	2	1076.44		1.39349	5	5	0.88	-0.184425	0	0.99	1	10565667	12003898	10
Cre03.g161550.t1.2	N/A	AMBIGUOUS	R.SSARPGAGPDPLS@PQSSTQK.L	3	2046.95		3.56629	2	2	1.12	0.163499	0	0.91	1	506565	453808	10
Cre03.g161800.t1.2	N/A	AMBIGUOUS	K.NAPIQVEDKTDLEYAAGQ#EEDEQQQEQQGK.E	3	3419.57		9.95906	1	1	0.68	-0.556393	0	0.94	1	572335	840378	10
Cre03.g161800.t1.2	N/A	AMBIGUOUS	K.NAPIQVEDKTDLEYAAGQEEDEQQQEQQGK.E	3	3417.56		1.11191	1	1	0.91	-0.136062	0	0.96	1	709817	783714	10
Cre03.g162050.t1.1	N/A	AMBIGUOUS	R.SGSSSGAASGSNNAAWGKPWDDLGGEDDGEGGGQ#PSTSQQR.W	3	3964.69		6.40659	2	2	0.88	-0.184425	0	0.98	1	807160	914677	10
Cre03.g163500.t1.2	N/A	AMBIGUOUS	R.VDAVATS@VSDAEEQR.I	2	1656.71		-1.12012	1	1	0.96	-0.0588937	0	0.95	1	894506	933784	10
Cre03.g164650.t1.2	N/A	AMBIGUOUS	K.TAAGAGGGGGHDDS@GSDAGEEEGQVK.A	3	2394.94		4.05023	1	1	1.2	0.263034	0	0.89	1	1007073	838097	10
Cre03.g164800.t1.2	N/A	AMBIGUOUS	K.TSS@LANLSDAGK.S	2	1242.56		2.25342	1	1	1.93	0.948601	0	0.97	4	434218	225316	10
Cre03.g164800.t1.2	N/A	AMBIGUOUS	K.VLETLHDASQQ#SAAVAASAGAPAPSGPSY@NTSLGGTSVR.F	3	3806.81		4.53136	1	1	1.82	0.863938	0	0.86	4	363889	200278	10
Cre03.g164800.t1.2	N/A	AMBIGUOUS	R.AVAS@GEGLAGGDR.G	2	1238.54		1.04963	2	2	1.38	0.464668	0	0.97	4	1944921	1411206	10
Cre03.g164800.t1.2	N/A	AMBIGUOUS	R.FNLPDSSGGALQS@PTLSVSPK.L	2	2182.05		1.62555	1	1	0.08	-3.64386	0	0.85	4	986945	12376113	10
Cre03.g164950.t1.1	N/A	AMBIGUOUS	K.RRS@PPPPLPPPPGR.R	3	1599.85		1.50014	5	5	0.96	-0.0588937	0	0.97	1	4376378	4556425	10
Cre03.g164950.t1.1	N/A	AMBIGUOUS	R.RGPS@PPR.R	2	845.401		2.24746	1	1	0.93	-0.104697	0	0.98	2	5066420	5426959	10
Cre03.g165215.t1.1	N/A	AMBIGUOUS	R.LTGPEPEAAAAPAAPAAPAVAAASGEPGLEQ#EAQGLGHGQGQGQAGGGGGGGGGGGGGGAGGR.H	4	5240.48		4.88507	1	1	0.98	-0.0291463	0	0.87	1	1089898	1116869	10
Cre03.g167101.t1.1	N/A	AMBIGUOUS	K.AAAAPAPLAAKPAAPAPAS@PAAAPAAAAPK.A	3	2609.38		1.1497	1	1	6.15	2.62059	0	0.94	1	253841	41247	10
Cre03.g168150.t1.2	N/A	AMBIGUOUS	K.LT@GETGSYR.Y	2	1062.45		2.07069	2	2	0.74	-0.434403	0	0.97	4	1809821	2433396	10
Cre03.g168200.t1.2	N/A	AMBIGUOUS	R.ASS@PGGASALDEFGEEPDIRPLR.G	3	2450.12		1.75502	1	1	0.3	-1.73697	0	0.35	1	7576417	25436553	10
Cre03.g170200.t1.1	N/A	AMBIGUOUS	K.YEVGGTS@GK.Q	2	976.4		2.04834	1	1	0.59	-0.761213	0	0.94	1	519326	882123	10
Cre03.g171950.t1.1	N/A	AMBIGUOUS	R.AAS@GLGGDPTFTR.R	2	1328.59		1.58063	2	2	2.75	1.45943	0	0.93	1	628715	228822	10
Cre03.g171950.t1.1	N/A	AMBIGUOUS	R.EAANAAMSTAAS@GGAGGGGGGGANR.A	2	2098.87		7.95671	2	2	5.225	2.38543	0.0494975	0.74	1	333097	63369	10
Cre03.g172150.t1.2	N/A	AMBIGUOUS	R.GPS@DDGTGGASSSSGR.G	2	1473.55		3.25745	1	1	0.91	-0.136062	0	0.76	1	250017	276080	10
Cre03.g172200.t1.1	N/A	AMBIGUOUS	K.RN#GS@VGALAAGGPPGGGSAHDR.K	3	2040.93		3.28283	1	1	3.45	1.7866	0	0.81	1	247379	71801	10
Cre03.g172950.t1.2	N/A	AMBIGUOUS	K.RAAS@ESPEVSEETKPEK.K	3	1952.88		1.38257	2	2	0.85	-0.234465	0	0.86	1	1290706	1523842	10
Cre03.g172950.t1.2	N/A	AMBIGUOUS	K.SAAAGGEMS@VGEAQQR.T	2	1627.67		-0.0614374	2	2	0.58	-0.785875	0	0.89	1	907120	1555448	10
Cre03.g173000.t1.1	N/A	AMBIGUOUS	R.ILAS@AGASTSGSSNSAAPSSSQPASAR.A	3	2499.14		1.60056	1	1	1.09	0.124328	0	0.92	1	409589	375181	10
Cre03.g173600.t1.2	N/A	AMBIGUOUS	R.AQAEADPAGRGPAPSEQQQQGQAQGQGQEEQGQ#GQGAAAAAAEAPAAAAGGAGAGDAAAAAAAGGQR.A	4	5991.79		7.66054	1	1	1.16	0.214125	0	0.94	1	658285	567651	10
Cre03.g174250.t1.2	N/A	AMBIGUOUS	M.PVEAEASSS@PSR.K	2	1295.55		2.31562	3	3	1.68	0.748461	0.0173205	0.9	1	622720	368277	10
Cre03.g176600.t1.2	N/A	AMBIGUOUS	R.STGGGGADSAAAVSS@PK.A	2	1498.64		2.86927	1	1	1.67	0.739848	0	0.89	1	503293	301465	10
Cre03.g176700.t1.1	N/A	AMBIGUOUS	K.VEEGQGQGQGQAGGSGLLEEGSGSASGAGGGGGR.T	3	2945.33		0.796584	2	2	0.98	-0.0291463	0	0.94	1	395286	401998	10
Cre03.g177350.t1.1	N/A	AMBIGUOUS	K.N#NGGGGGGGGGGGNN#GDGKEPM*DPK.I	3	2173.87		2.66806	1	1	0.87	-0.200913	0	0.95	1	2056865	2374024	10
Cre03.g177350.t1.1	N/A	AMBIGUOUS	K.NN#GGGGGGGGGGGN#NGDGKEPMDPK.I	3	2157.89		7.60009	1	1	0.56	-0.836501	0	0.76	1	1532613	2744619	10
Cre03.g177350.t1.1	N/A	AMBIGUOUS	K.NN#GGGGGGGGGGGNN#GDGKEPM*DPK.I	3	2173.88		5.61213	3	3	0.806667	-0.309955	0.109697	0.96	1	2148829	2464391	10
Cre03.g177350.t1.1	N/A	AMBIGUOUS	K.NN#GGGGGGGGGGGNN#GDGKEPMDPK.I	3	2157.87		1.90002	3	3	0.746667	-0.421464	0.161658	0.98	1	3947524	4677449	10
Cre03.g177350.t1.1	N/A	AMBIGUOUS	K.NNGGGGGGGGGGGN#N#GDGKEPMDPK.I	3	2157.87		1.99271	2	2	0.7	-0.514573	0.19799	0.98	1	3947524	4677449	10
Cre03.g177350.t1.1	N/A	AMBIGUOUS	K.NNGGGGGGGGGGGN#NGDGKEPMDPK.I	3	2156.87		-9.08718	2	2	0.775	-0.367732	0.0494975	0.98	1	3782063	4681104	10
Cre03.g177350.t1.1	N/A	AMBIGUOUS	K.NNGGGGGGGGGGGNN#GDGKEPM*DPK.I	3	2172.87		-4.55616	2	2	0.86	-0.217591	0	0.44	1	1357143	1577391	10
Cre03.g177350.t1.1	N/A	AMBIGUOUS	K.NNGGGGGGGGGGGNN#GDGKEPMDPK.I	3	2156.89		2.73543	1	1	0.74	-0.434403	0	0.75	1	2043066	2760529	10
Cre03.g177500.t1.1	N/A	AMBIGUOUS	K.AAS@GQPGAAAFSGAH.-	2	1378.58		0.870464	3	3	1.46	0.545968	0	0.98	1	2064424	1414225	10
Cre03.g178150.t1.1	N/A	AMBIGUOUS	R.MMT@SGATDDK.D	2	1135.4		1.49727	1	1	1.46	0.545968	0	0.72	1	240884	164665	10
Cre03.g178700.t1.2	N/A	AMBIGUOUS	R.AGS@AAGSVASAAAR.Q	2	1226.56		1.17939	1	1	0.76	-0.395929	0	0.48	1	84287	110815	10
Cre03.g179300.t1.1	N/A	AMBIGUOUS	K.VSYAES@DDDS@DEGGGGGGGGGGGGR.G	2	2330.77		2.40264	1	1	1.02	0.0285692	0	0.94	2	549275	540785	10
Cre03.g180450.t1.2	N/A	AMBIGUOUS	K.S@LNNLAALDTGGADDSTTPTQR.T	2	2297.03		0.827157	3	3	0.6	-0.736966	0.277128	0.92	1	466250	611694	10
Cre03.g180550.t1.2	N/A	AMBIGUOUS	R.LNEAEQQQQAPDSQQQEQEQGAQVAR.R	3	2938.36		3.0454	1	1	0.81	-0.304006	0	0.93	1	830211	1022769	10
Cre03.g180750.t1.2	N/A	AMBIGUOUS	K.GAALGAAAGT@SR.C	2	1081.5		2.68146	1	1	0.57	-0.810966	0	0.94	1	898415	1584918	10
Cre03.g180750.t1.2	N/A	AMBIGUOUS	K.GAALGAAAGTS@R.C	2	1081.5		3.14378	2	2	0.57	-0.810966	0	0.94	1	898415	1584918	10
Cre03.g182551.t1.2	N/A	AMBIGUOUS	K.LGADS@GALEFVPK.T	2	1382.66		1.08487	3	3	2.02	1.01436	0	0.96	1	11182387	5535277	10
Cre03.g184300.t1.1	N/A	AMBIGUOUS	R.TAAAGQEGQVQ#EPPHDEVAGGGAAGQQQQAEKPGQSCR.T	4	3829.76		6.78897	1	1	0.62	-0.68966	0	0.96	1	1311497	2107061	10
Cre03.g185500.t1.1	N/A	AMBIGUOUS	R.AAN#PGPRPASS@GGAAEPATEGAATAGADEADDEGPAGGEPEAK.L	3	3955.71		7.57215	2	2	0.57	-0.810966	0.0282843	0.96	1	2017143	3439846	10
Cre03.g185500.t1.1	N/A	AMBIGUOUS	R.AANPGPRPAS@SGGAAEPATEGAATAGADEADDEGPAGGEPEAK.L	3	3954.71		3.14779	1	1	0.67	-0.577767	0	0.96	1	2307671	3439846	10
Cre03.g185500.t1.1	N/A	AMBIGUOUS	R.AANPGPRPASS@GGAAEPATEGAATAGADEADDEGPAGGEPEAK.L	4	3953.68		-2.17518	3	3	0.636667	-0.65139	0.0288675	0.96	1	1224783	1972023	10
Cre03.g185500.t1.1	N/A	AMBIGUOUS	R.AANPGPRPASSGGAAEPAT@EGAATAGADEADDEGPAGGEPEAK.L	3	3953.69		-1.0623	1	1	0.67	-0.577767	0	0.96	1	2307671	3439846	10
Cre03.g185500.t1.1	N/A	AMBIGUOUS	R.AGPASAVS@SSR.G	2	1068.47		2.52698	1	1	1.61	0.687061	0	0.93	1	617844	384424	10
Cre03.g185500.t1.1	N/A	AMBIGUOUS	R.ASAGGAAAAAVAAALATEGGASS@PVAGAASGAAGEPAYGR.Q	4	3365.58		0.786251	1	1	1.05	0.0703893	0	0.74	1	1608633	1525427	10
Cre03.g185500.t1.1	N/A	AMBIGUOUS	R.DRSGPAPS@TSGTGGGGTEGGAAADGAPGSAGN#TTSGGGAGGGEMEPAETETIHR.L	4	4850.07		8.65974	1	1	1.53	0.613532	0	0.89	1	590895	386884	10
Cre03.g185500.t1.1	N/A	AMBIGUOUS	R.SGPAPSTSGTGGGGTEGGAAADGAPGSAGN#T@TSGGGAGGGEMEPAETETIHR.L	3	4579.94		7.69735	1	1	0.9	-0.152003	0	0.47	1	206325	228232	10
Cre03.g185500.t1.1	N/A	AMBIGUOUS	R.SGPAPSTSGTGGGGTEGGAAADGAPGSAGN#TTSGGGAGGGEMEPAETETIHR.L	3	4499.96		4.12217	1	1	0.65	-0.621488	0	0.42	1	43641	66670	10
Cre03.g185500.t1.1	N/A	AMBIGUOUS	R.STASIAGNDS@TGDLAATK.G	2	1758.78		3.29775	1	1	0.52	-0.943416	0	0.65	1	840168	1613475	10
Cre03.g185500.t1.1	N/A	AMBIGUOUS	R.YGS@TGALGHN#GR.S	2	1270.53		6.41612	1	1	0.59	-0.761213	0	0.87	1	561759	953124	10
Cre03.g185550.t1.2	N/A	AMBIGUOUS	R.TAS@CAGTACVNSFGDEQLAVDM*VADK.L	3	2812.15		2.3114	1	1	1.24	0.31034	0	0.94	1	9646629	7760418	10
Cre03.g185550.t1.2	N/A	AMBIGUOUS	R.TASCAGT@ACVNSFGDEQLAVDM*VADK.L	3	2812.15		0.64008	1	1	1.24	0.31034	0	0.94	1	9646629	7760418	10
Cre03.g185550.t1.2	N/A	AMBIGUOUS	R.TASCAGTACVN#S@FGDEQLAVDM*VADK.L	3	2813.15		5.33214	2	2	0.995	-0.00723157	0.00707107	0.93	1	7548651	7552977	10
Cre03.g185550.t1.2	N/A	AMBIGUOUS	R.TASCAGTACVNS@FGDEQLAVDM*VADK.L	3	2812.15		1.20904	7	7	1.32429	0.405214	0.167815	0.94	1	9646629	7760418	10
Cre03.g185550.t1.2	N/A	AMBIGUOUS	R.TASCAGTACVNS@FGDEQLAVDMVADK.L	3	2796.14		-5.72215	4	4	1.2025	0.266037	0.065	0.83	1	50378081	42987627	10
Cre03.g188250.t1.2	N/A	AMBIGUOUS	K.VAN#GVAASSAAGTGQNDPAGDISK.T	3	2159.03		0.901474	1	1	0.92	-0.120294	0	0.86	1	164110	178502	10
Cre03.g188300.t1.1	N/A	AMBIGUOUS	K.VAS@TSALADLER.A	2	1311.62		3.81209	1	1	1.47	0.555816	0	0.93	1	144535	98523	10
Cre03.g190900.t1.1	N/A	AMBIGUOUS	K.NKPEQGSPGQNAAPSTDPDQQGQQQPGR.T	3	2916.35		1.6459	1	1	0.93	-0.104697	0	1	1	1687185	1809446	10
Cre03.g190950.t1.2	N/A	AMBIGUOUS	K.RTIQFVDWCPT@GFK.C	3	1833.84		1.63592	1	1	1.78	0.831877	0	0.75	2	2765260	1554091	10
Cre03.g190950.t1.2	N/A	AMBIGUOUS	R.TIQFVDWCPT@GFK.C	2	1677.74		2.56298	1	1	1.62	0.695994	0	0.82	2	31227221	19288601	10
Cre03.g191200.t1.2	N/A	AMBIGUOUS	R.AQQQQQPQGS@ASGAAR.S	2	1691.75		0.413774	2	2	1.63	0.704872	0	0.89	1	139470	85357	10
Cre03.g191700.t1.1	N/A	AMBIGUOUS	K.DT@T@FAAAKIAR.L	2	1325.58		1.2019	1	1	0.91	-0.136062	0	0.96	1	736062	808469	10
Cre03.g192050.t1.1	N/A	AMBIGUOUS	K.VEGEEAVGGAANDPAAVEGAAPAS@K.D	2	2346.05		1.27875	4	4	1.635	0.709291	0.0173205	0.95	1	364407	220945	10
Cre03.g192350.t1.1	N/A	AMBIGUOUS	K.AGS@FTNLDGTDQK.M	2	1432.6		2.44312	3	3	1.29	0.367371	0	0.99	1	3400476	2631192	10
Cre03.g192400.t1.1	N/A	AMBIGUOUS	K.SKGDGVEEGEVGVDQTAGGN#DAGAAAAN#GGEVGGDK.E	3	3246.43		4.52808	1	1	0.8	-0.321928	0	0.95	1	317623	397726	10
Cre03.g192850.t1.2	N/A	AMBIGUOUS	R.GGAGAGGS@GS@GEEDGDEAR.R	2	1794.58		0.390063	1	1	1.07	0.0976108	0	0.78	1	1339736	1252901	10
Cre03.g194100.t1.2	N/A	AMBIGUOUS	R.NSS@FATTTTTTTTVVR.Q	2	1766.82		1.58477	1	1	0.52	-0.943416	0	0.44	1	73675	142538	10
Cre03.g194150.t1.1	N/A	AMBIGUOUS	R.AGTREDS@PAPEAAR.G	3	1506.66		1.59293	2	2	0.85	-0.234465	0	0.96	1	3251969	3828468	10
Cre03.g194350.t1.2	N/A	AMBIGUOUS	K.VDAAEAN#GHSS@DVPDFAAAEEFAADVAGDSTDVPEPEDAEAEASTSHAK.I	4	4981.08		4.00505	1	1	1.11	0.15056	0	0.7	1	3127902	2820297	10
Cre03.g197350.t1.2	N/A	AMBIGUOUS	R.AGS@GGVGPGATPLIR.D	2	1388.69		2.30433	1	1	1.63	0.704872	0	0.96	1	2028679	1244553	10
Cre03.g197500.t2.1	N/A	AMBIGUOUS	R.T@PGAPPRSPAGTAAAGAPASSPEPSMRPGTGRR.G	4	3192.54		3.10099	1	1	2.99	1.58015	0	0.98	2	4275023	1429639	10
Cre03.g197500.t2.1	N/A	AMBIGUOUS	R.TPGAPPRS@PAGTAAAGAPASSPEPSMRPGTGR.R	4	3036.44		2.30534	1	1	3	1.58496	0	0.97	2	5592099	1864416	10
Cre03.g197500.t2.1	N/A	AMBIGUOUS	R.TPGAPPRSPAGT@AAAGAPASSPEPSMRPGTGR.R	4	3036.44		3.02987	1	1	3	1.58496	0	0.97	2	5592099	1864416	10
Cre03.g197500.t2.1	N/A	AMBIGUOUS	R.TPGAPPRSPAGT@AAAGAPASSPEPSMRPGTGRR.G	4	3193.54		0.859944	1	1	2.99	1.58015	0	0.98	2	4275023	1429639	10
Cre03.g197500.t2.1	N/A	AMBIGUOUS	R.VSQAPGGTSSISFGDAPPPS@PK.A	2	2163		2.08045	7	7	2.01571	1.01129	0.117595	0.94	2	5988797	2831648	10
Cre03.g197800.t1.1	N/A	AMBIGUOUS	R.AT@SGAGAAESTAGVNSSPPASR.V	2	2024.89		2.56804	1	1	1.16	0.214125	0	0.97	1	1125071	973433	10
Cre03.g197800.t1.1	N/A	AMBIGUOUS	R.ATS@GAGAAESTAGVNSSPPASR.V	2	2024.89		2.61743	1	1	1.16	0.214125	0	0.97	1	1125071	973433	10
Cre03.g199000.t1.2	N/A	AMBIGUOUS	K.AAGGS@STGGAAFDNY.-	2	1424.53		1.75496	1	1	2	1	0	0.99	1	3178089	1591456	10
Cre03.g199000.t1.2	N/A	AMBIGUOUS	K.AAGGSS@TGGAAFDNY.-	2	1424.54		4.14171	1	1	2	1	0	0.99	1	3178089	1591456	10
Cre03.g201400.t1.2	N/A	AMBIGUOUS	K.GGAAGSGGNEAEVEAGEAGLPERPAS@PPPR.T	3	2866.3		0.97687	5	5	0.96	-0.0588937	0	0.88	1	5526546	5776139	10
Cre03.g201400.t1.2	N/A	AMBIGUOUS	K.KGGAAGSGGNEAEVEAGEAGLPERPAS@PPPR.T	4	2994.4		1.5696	3	3	0.94	-0.0892673	0	0.89	1	1660419	1772103	10
Cre03.g201400.t1.2	N/A	AMBIGUOUS	R.GGS@AGRPAAEGAS@PTGAAPAAPEGVVK.S	3	2492.13		5.93872	1	1	5.34	2.41684	0	0.73	1	1824167	341783	10
Cre03.g201400.t1.2	N/A	AMBIGUOUS	R.GGS@AGRPAAEGASPTGAAPAAPEGVVK.S	3	2412.16		2.36304	1	1	0.64	-0.643856	0	0.91	1	4752127	7454895	10
Cre03.g201400.t1.2	N/A	AMBIGUOUS	R.GGSAGRPAAEGAS@PTGAAPAAPEGVVK.S	3	2412.15		1.07788	2	2	0.64	-0.643856	0	0.91	1	4752127	7454895	10
Cre03.g202100.t1.1	N/A	AMBIGUOUS	R.VTSTS@DDEGGLDTDAGR.E	2	1774.7		2.64834	1	1	0.64	-0.643856	0	0.94	1	402051	632335	10
Cre03.g202250.t1.2	N/A	AMBIGUOUS	K.SAPAGTAAPAAAGPS@GSSPPK.A	2	1828.85		2.51525	1	1	1.3	0.378512	0	0.96	1	782707	603011	10
Cre03.g204250.t1.2	N/A	AMBIGUOUS	K.DGTLPNPDSTDNAEFK.I	2	1719.77		0.872211	2	2	1.13	0.176323	0	0.98	1	1201713	1063349	10
Cre03.g204950.t1.2	N/A	AMBIGUOUS	K.ATS@PSAGAAAR.A	2	1038.46		0.962967	5	5	1.9	0.925999	0	0.96	1	3000255	1576663	10
Cre03.g204950.t1.2	N/A	AMBIGUOUS	K.EAAADEAGVEDEAAAKPDVEGDGGS@GDDAAAAEAGAK.A	3	3466.43		0.375026	7	7	0.992857	-0.0103419	0.00755929	0.9	1	3226003	3260468	10
Cre03.g204950.t1.2	N/A	AMBIGUOUS	K.GGAGAAGAAAGGVVS@PK.G	3	1376.66		1.74336	3	3	2.83	1.5008	1.66277	0.97	1	59017	65101	10
Cre03.g204950.t1.2	N/A	AMBIGUOUS	R.RVS@TALAPEPVAAPAPAK.A	3	1824.96		1.15071	2	2	1.27	0.344828	0	0.98	1	850770	670865	10
Cre03.g205000.t1.1	N/A	AMBIGUOUS	R.SGS@GLSGPAATGSTLDR.S	2	1612.72		2.29426	1	1	0.95	-0.0740006	0	0.97	1	121835	127887	10
Cre03.g205137.t1.1	N/A	AMBIGUOUS	K.RKDEAPAPAAGAPGS@SSR.A	3	1804.84		0.246918	1	1	0.02	-5.64386	0	0.9	1	94263	5432223	10
Cre03.g205450.t1.1	N/A	AMBIGUOUS	R.AVAGSGAAVGS@SR.R	2	1168.53		1.28366	1	1	2.62	1.38957	0	0.7	1	263101	100370	10
Cre03.g205450.t1.1	N/A	AMBIGUOUS	R.EGNSDVLAQAASGGGGGDSDTHPAGEAVGAVAQ#AGTGGNR.S	3	3566.62		4.05133	1	1	1.07	0.0976108	0	0.83	1	319303	297461	10
Cre03.g205450.t1.1	N/A	AMBIGUOUS	R.EGNSDVLAQAASGGGGGDSDTHPAGEAVGAVAQAGTGGNR.S	3	3564.62		0.561071	1	1	1.23	0.298658	0	0.88	1	365583	297461	10
Cre03.g205950.t1.1	N/A	AMBIGUOUS	R.SLT@EPSPSSVTPSR.G	2	1523.7		2.29705	1	1	0.96	-0.0588937	0	0.88	1	265965	276927	10
Cre03.g207713.t1.1	N/A	AMBIGUOUS	K.HN#DANGEGNRDGTNDNFSWNCGAEGETGN#GGVR.A	4	3479.38		0.172445	1	1	0.91	-0.136062	0	0.86	1	1270514	1401491	10
Cre03.g207713.t1.1	N/A	AMBIGUOUS	K.HNDANGEGNRDGTNDN#FSWN#CGAEGETGNGGVR.A	4	3480.42		11.107	1	1	0.13	-2.94342	0	0	1	1766364	13494147	10
Cre03.g209393.t1.1	N/A	AMBIGUOUS	K.DNVNDRTDEYGGSIENR.C	3	1952.86		0.921728	1	1	1.72	0.782409	0	0.96	2	371231	215847	10
Cre03.g211073.t1.1	N/A	AMBIGUOUS	R.NDRPGAPQ#AACPGSGGS@VPVDCPCAEAAAAEDK.G	3	3363.4		7.15132	2	2	1.575	0.655352	0.106066	0.95	1	585454	355722	10
Cre03.g211521.t1.1	N/A	AMBIGUOUS	R.LATAVSFT@K.R	2	1016.5		1.18052	1	1	0.73	-0.454032	0	0.96	1	504090	689249	10
Cre03.g212753.t1.1	N/A	AMBIGUOUS	R.RAPDPLADTEGEQQTQQQPQQ#Q#EGADASVGTLAAK.L	4	3664.76		10.4783	1	1	0.5	-1	0	0.94	1	685809	1367758	10
Cre03.g212753.t1.1	N/A	AMBIGUOUS	R.RAPDPLADTEGEQQTQQQPQQQ#EGADASVGTLAAK.L	3	3663.77		9.49851	1	1	0.88	-0.184425	0	0.94	1	1080890	1222884	10
Cre03.g212753.t1.1	N/A	AMBIGUOUS	R.RAPDPLADTEGEQQTQQQPQQQEGADASVGTLAAK.L	3	3662.75		1.4197	2	2	0.99	-0.0144996	0	0.96	1	1240959	1253079	10
Cre04.g211600.t1.1	N/A	AMBIGUOUS	K.T@SCGSPNYAAPEVISGK.L	2	1816.78		1.87144	1	1	0.87	-0.200913	0	0.89	1	1097758	1258308	10
Cre04.g211600.t1.1	N/A	AMBIGUOUS	K.TS@CGSPNYAAPEVISGK.L	2	1816.78		2.69708	1	1	0.87	-0.200913	0	0.89	1	1097758	1258308	10
Cre04.g211900.t1.1	N/A	AMBIGUOUS	R.LHGGSSSAGPVDEEVATEADGGPGGGAGGGGGAGGGGGGGGGEGGR.A	3	3649.59		3.76734	1	1	1.11	0.15056	0	0.95	1	278139	251218	10
Cre04.g212300.t1.1	N/A	AMBIGUOUS	R.RPDEEEEEELDEGYN#DEDDEEAEEGEGFGEENGQK.Q	3	4047.56		6.51062	1	1	0.73	-0.454032	0	0.64	1	342236	468945	10
Cre04.g213350.t1.1	N/A	AMBIGUOUS	R.ADVADEGS@PAAR.V	2	1237.51		1.53535	1	1	1.21	0.275007	0	0.93	1	520457	428418	10
Cre04.g213350.t1.1	N/A	AMBIGUOUS	R.RAEVGENDNEAELEEEGDNDGGGGAR.M	3	2689.14		4.44377	1	1	0.81	-0.304006	0	0.95	1	263582	327335	10
Cre04.g213905.t1.1	N/A	AMBIGUOUS	K.QVDAPGAS@PK.E	2	1048.47		2.86132	1	1	0.9	-0.152003	0	0.98	2	3139164	3474627	10
Cre04.g216600.t1.2	N/A	AMBIGUOUS	R.TDNSGGGGDSEVQR.T	2	1377.59		3.84732	1	1	1.22	0.286881	0	0.39	1	214946	176534	10
Cre04.g217200.t1.1	N/A	AMBIGUOUS	R.SAS@VNINNVK.S	2	1124.53		2.75671	1	1	1.75	0.807355	0	0.92	1	248718	141836	10
Cre04.g218150.t1.2	N/A	AMBIGUOUS	K.LPGSSSAAAGNN#GN#GAASTASAGSM*SGTTGSGK.G	3	2801.22		2.37318	1	1	1.3	0.378512	0	0.8	1	195457	150719	10
Cre04.g218800.t1.1	N/A	AMBIGUOUS	R.RQSESDHS@DLPSEPVAAAPAGEVAAGGAASL.-	3	3028.4		6.50641	1	1	0.67	-0.577767	0	0.73	1	3137393	4651399	10
Cre04.g221000.t1.2	N/A	AMBIGUOUS	R.TLADSQ#LHPRPGVDVEPSYDEADVSNN#GN#GSSGVGGGGSSSR.G	4	4131.87		9.06487	1	1	0.98	-0.0291463	0	0.66	1	918148	934162	10
Cre04.g221350.t1.2	N/A	AMBIGUOUS	R.LQAQQAAVAAGAADGEAGNQ#AQQQPQQEGEAAAEAAAAR.Q	3	3746.78		7.09948	1	1	0.79	-0.340075	0	0.99	1	1076777	1361459	10
Cre04.g221350.t1.2	N/A	AMBIGUOUS	R.LQAQQAAVAAGAADGEAGNQAQQQ#PQ#QEGEAAAEAAAAR.Q	3	3748.78		10.2316	1	1	0.54	-0.888969	0	0.97	1	739969	1371195	10
Cre04.g221350.t1.2	N/A	AMBIGUOUS	R.LQAQQAAVAAGAADGEAGNQAQQQPQQEGEAAAEAAAAR.Q	4	3745.78		2.72307	3	3	0.9	-0.152003	0	0.98	1	2769278	3093089	10
Cre04.g221550.t1.2	N/A	AMBIGUOUS	R.S@IDGGAAT@ESMDGGDGGDAAGEAGAAGK.S	2	2554.95		6.94828	1	1	1.04	0.0565835	0	0.71	1	281883	271367	10
Cre04.g221550.t1.2	N/A	AMBIGUOUS	R.S@IDGGAATES@MDGGDGGDAAGEAGAAGK.S	2	2553.93		1.99692	1	1	1.04	0.0565835	0	0.71	1	281883	271367	10
Cre04.g221650.t1.1	N/A	AMBIGUOUS	R.EQEAEAEEAALQQQQQQQQER.E	3	2498.14		0.760567	1	1	0.95	-0.0740006	0	0.88	1	347539	366248	10
Cre04.g222700.t1.2	N/A	AMBIGUOUS	K.ERGEVVT@DS@EEEC.-	2	1697.56		2.41523	4	4	1.1325	0.179511	0.0262996	0.74	1	33683956	30346640	10
Cre04.g222700.t1.2	N/A	AMBIGUOUS	K.ERGEVVT@DSEEEC.-	2	1617.6		2.72009	3	3	1.75	0.807355	0	0.98	1	3366164	1921156	10
Cre04.g222700.t1.2	N/A	AMBIGUOUS	R.GEVVT@DS@EEEC.-	2	1412.42		2.12402	1	1	1.19	0.250962	0	0.94	1	1679047	1414928	10
Cre04.g224600.t1.2	N/A	AMBIGUOUS	R.AGS@DATTLDR.L	2	1085.45		1.56618	2	2	0.95	-0.0740006	0.0282843	0.48	1	561688	582019	10
Cre04.g225350.t1.1	N/A	AMBIGUOUS	R.TSS@LLETLLGR.K	2	1268.65		1.97061	1	1	0.87	-0.200913	0	0.86	2	467383	535317	10
Cre04.g225350.t1.1	N/A	AMBIGUOUS	R.VDS@GLQGGGS@QGGTR.R	2	1534.59		2.5414	1	1	1.48	0.565597	0	0.97	2	413330	278580	10
Cre04.g225350.t1.1	N/A	AMBIGUOUS	R.VDS@GLQGGGS@QGGTRR.Y	3	1690.69		2.48419	1	1	1.5	0.584963	0	0.71	2	4501029	3002674	10
Cre04.g225350.t1.1	N/A	AMBIGUOUS	R.VDS@GLQGGGSQGGTRR.Y	3	1610.73		1.86252	1	1	0.65	-0.621488	0	0.98	2	3293181	5058143	10
Cre04.g225950.t1.2	N/A	AMBIGUOUS	K.VGGQPSASQADPSSGATTPAQPTASTGATAS@R.K	3	2994.36		2.78799	1	1	1.27	0.344828	0	0.84	1	100377	79244	10
Cre04.g227350.t1.1	N/A	AMBIGUOUS	R.AAS@GPLPAVAAN#GTAAGDAAAPGGVPR.W	2	2368.14		4.2437	1	1	0.76	-0.395929	0	0.94	1	196657	260118	10
Cre04.g229300.t1.1	N/A	AMBIGUOUS	R.EMVDDLFQGGFGAGGTHNAVLSSQEY@LSQSR.A	3	3379.5		2.98862	1	1	1.55	0.632268	0	0.76	1	40043931	25903744	10
Cre04.g229300.t1.1	N/A	AMBIGUOUS	R.GREM*VDDLFQGGFGAGGTHN#AVLSS@QEYLSQSR.A	4	3610.6		0.649769	1	1	1.3	0.378512	0	0.87	1	7695555	5913036	10
Cre04.g229300.t1.1	N/A	AMBIGUOUS	R.GREMVDDLFQ#GGFGAGGTHNAVLSS@QEYLSQSR.A	3	3593.63		8.32036	1	1	1.49	0.575312	0	0.91	1	4024002	2696471	10
Cre04.g229300.t1.1	N/A	AMBIGUOUS	R.S@IDAGVDASDDQQDITR.G	2	1884.79		3.34256	2	2	1.56	0.641546	0.0141421	0.88	1	5663187	3615692	10
Cre04.g229300.t1.1	N/A	AMBIGUOUS	R.SIDAGVDAS@DDQQDITR.G	2	1884.78		1.53864	10	10	1.55	0.632268	0	0.9	1	6209843	4013547	10
Cre04.g229300.t1.1	N/A	AMBIGUOUS	R.SIDAGVDASDDQQDITR.G	2	1804.82		4.15555	1	1	1.3	0.378512	0	0.96	1	356875	274186	10
Cre04.g229300.t1.1	N/A	AMBIGUOUS	R.WRS@IDAGVDASDDQQDITR.G	3	2226.96		0.942989	7	7	2.03	1.02148	0.0251661	0.81	1	2982465	1453978	10
Cre04.g229350.t1.2	N/A	AMBIGUOUS	R.NVEGSDVQVQGTNDDAQVSK.L	2	2088.97		4.069	1	1	0.96	-0.0588937	0	0.95	1	254392	264307	10
Cre04.g230144.t1.1	N/A	AMBIGUOUS	K.HGHVASASGQQQQQQAAGSGPAS@PQAK.R	4	2693.22		-1.02317	1	1	4.6	2.20163	0	0.93	1	282860	61435	10
Cre04.g231124.t1.1	N/A	AMBIGUOUS	R.GDGYGGS@QGDGEGQGGKPR.G	2	1857.74		1.34572	3	3	0.656667	-0.606767	0.011547	0.97	1	1055132	1585909	10
Cre04.g231124.t1.1	N/A	AMBIGUOUS	R.RGDGYGGS@QGDGEGQGGKPR.G	3	2013.84		2.48282	3	3	0.7	-0.514573	1.49012e-08	0.98	1	3710278	5311682	10
Cre04.g231222.t1.1	N/A	AMBIGUOUS	K.NVASISAGNDN#AIGEMIADALDK.V	3	2289.11		9.21765	1	1	0.64	-0.643856	0	0.39	2	206890	321869	10
Cre04.g231614.t1.1	N/A	AMBIGUOUS	R.QAATAAEAGS@SCGN#GSPGSR.L	2	1916.76		4.14742	1	1	0.77	-0.37707	0	0.48	1	160398	208485	10
Cre04.g232104.t1.1	N/A	AMBIGUOUS	K.QAPASSGIEFYGPNR.A	2	1592.77		1.5696	1	1	0.98	-0.0291463	0	0.93	1	420026	429303	10
Cre05.g232300.t1.1	N/A	AMBIGUOUS	K.GSPGGTGAAAS@PR.S	2	1164.5		2.40446	1	1	1.48	0.565597	0	0.81	1	361777	244659	10
Cre05.g232750.t1.2	N/A	AMBIGUOUS	K.T@PQGDMNAPPEVAGTSAGDDK.A	2	2137.89		5.49653	2	2	2.13	1.09085	0	0.9	1	425580	199429	10
Cre05.g232950.t1.2	N/A	AMBIGUOUS	R.ERS@EEPDGDGGGEGDGGAGGPQAR.R	3	2335.91		1.84083	2	2	0.92	-0.120294	0	0.95	1	4989055	5423233	10
Cre05.g232950.t1.2	N/A	AMBIGUOUS	R.S@EEPDGDGGGEGDGGAGGPQAR.R	2	2050.77		3.55966	2	2	1.13	0.176323	0	0.82	1	234522	207601	10
Cre05.g234200.t1.2	N/A	AMBIGUOUS	R.LANASAAPAS@R.R	2	1107.52		2.16701	1	1	7.49	2.90497	0	0.81	1	155376	20744	10
Cre05.g234200.t1.2	N/A	AMBIGUOUS	R.LTAAYASNTGVPGS@PLRPDR.E	3	2123.03		1.15239	1	1	1.44	0.526069	0	0.89	1	436168	301994	10
Cre05.g234200.t1.2	N/A	AMBIGUOUS	R.RHS@MPNTEEAMAAADAAAR.A	3	2078.88		3.70393	1	1	4.18	2.0635	0	0.97	1	727249	174020	10
Cre05.g234200.t1.2	N/A	AMBIGUOUS	R.RHSM*PNT@EEAMAAADAAAR.A	3	2096.88		1.76183	1	1	2.53	1.33914	0	0.9	1	210467	83281	10
Cre05.g234200.t1.2	N/A	AMBIGUOUS	R.SPGS@FTGR.A	2	887.364		2.25387	1	1	2.12	1.08406	0	0.94	1	2069461	976270	10
Cre05.g234200.t1.2	N/A	AMBIGUOUS	R.SPGS@ITHAGM*PGGVLVR.T	3	1731.83		1.47063	1	1	3.78	1.91839	0	0.94	1	189703	50153	10
Cre05.g234700.t1.1	N/A	AMBIGUOUS	K.QEAVQPTS@PSK.S	2	1250.57		3.35849	1	1	1.85	0.887525	0	0.96	1	3461086	1868916	10
Cre05.g234850.t1.1	N/A	AMBIGUOUS	R.VPS@SSSSAVPR.V	2	1152.53		4.25153	1	1	0.36	-1.47393	0	0.96	1	583025	1616398	10
Cre05.g235500.t1.1	N/A	AMBIGUOUS	R.EVQELQLEQQQEEQPQQSQQQGK.G	3	2766.32		4.01256	1	1	0.66	-0.599462	0	0.89	1	578666	879704	10
Cre05.g235550.t1.1	N/A	AMBIGUOUS	R.SWQQQQAQGQQQPQTSAAGPGGK.A	3	2396.15		3.10855	1	1	0.84	-0.251539	0	0.89	1	205239	245531	10
Cre05.g235800.t1.2	N/A	AMBIGUOUS	R.RTSGST@GGPPVASGAPR.A	3	1633.77		1.28537	1	1	0.74	-0.434403	0	0.77	1	126515	170092	10
Cre05.g240850.t1.2	N/A	AMBIGUOUS	K.VNSN#FGNSAVTS@SIEEEVEK.L	2	2219.97		7.838	1	1	0.37	-1.4344	0	0.88	1	197695	530266	10
Cre05.g240850.t1.2	N/A	AMBIGUOUS	K.VNSNFGN#SAVTS@SIEEEVEK.L	2	2219.97		7.07222	1	1	0.37	-1.4344	0	0.88	1	197695	530266	10
Cre05.g241350.t1.1	N/A	AMBIGUOUS	R.SGVS@TVGSGVR.S	2	1084.5		2.39742	2	2	13.66	3.77189	0	0.88	1	466375	34132	10
Cre05.g241350.t1.1	N/A	AMBIGUOUS	R.TGS@AATAPPEVAAPPSR.T	2	1658.77		-0.602855	1	1	2.85	1.51096	0	0.91	1	322432	113213	10
Cre05.g241637.t1.1	N/A	AMBIGUOUS	R.TLS@PTGYEAGK.H	2	1202.53		2.5779	1	1	0.8	-0.321928	0	0.98	1	2607307	3262941	10
Cre05.g242000.t1.2	N/A	AMBIGUOUS	R.FQDKPQDT@IDDTAELTDALR.T	3	2371.07		0.0421751	3	3	0.83	-0.268817	0	0.86	1	13161960	15913654	10
Cre05.g242300.t1.2	N/A	AMBIGUOUS	K.VADS@GAADADDA.-	2	1156.4		3.63196	1	1	2.43	1.28096	0	0.98	1	1786195	735096	10
Cre05.g242858.t1.1	N/A	AMBIGUOUS	R.EAS@SDDVAVQAPSR.S	2	1510.64		2.51549	2	2	1	0	0	0.98	1	3101060	3115576	10
Cre05.g244050.t1.1	N/A	AMBIGUOUS	R.SSAGGAGAGAGASSAGS@PR.R	2	1554.65		1.92969	1	1	3.16	1.65992	0	0.63	1	344598	109184	10
Cre05.g244900.t1.1	N/A	AMBIGUOUS	K.ATSS@QDVPASDDGPGGSPTALKPALQGS.-	2	2690.23		4.38627	1	1	0.4	-1.32193	0	0.93	1	144183	357068	10
Cre05.g245550.t1.1	N/A	AMBIGUOUS	R.GGRPGALTSMTSS@VGAQK.A	3	1784.85		2.8284	1	1	0.87	-0.200913	0	0.98	1	256651	294631	10
Cre05.g246800.t1.2	N/A	AMBIGUOUS	K.QIDWTQGENNNYR.K	2	1636.74		3.72694	2	2	1.16	0.214125	0	0.98	1	472557	409042	10
Cre05.g247450.t1.2	N/A	AMBIGUOUS	K.VSVAPEGTAST@SD.-	2	1299.53		3.00108	1	1	0.91	-0.136062	0	0.98	1	3809473	4198607	10
Cre05.g247950.t1.2	N/A	AMBIGUOUS	K.YVS@ISDPK.Y	2	987.442		2.83562	1	1	0.61	-0.713119	0	0.98	1	1073812	1754187	10
Cre06.g249750.t1.1	N/A	AMBIGUOUS	R.AGLPTAS@PTK.S	2	1021.49		0.881064	1	1	1.54	0.62293	0	0.88	1	875315	566634	10
Cre06.g250100.t1.2	N/A	AMBIGUOUS	R.RM*S@EVGSESTQVPYR.V	3	1820.79		2.3067	1	1	2.01	1.0072	0	0.91	1	6715173	3338386	10
Cre06.g250100.t1.2	N/A	AMBIGUOUS	R.RMS@EVGSESTQVPYR.V	3	1804.79		1.88388	7	7	1.97714	0.983417	0.096214	0.97	1	12303190	6471959	10
Cre06.g250200.t1.2	N/A	AMBIGUOUS	K.EIGFTSEDVGLDADK.C	2	1594.74		0.564354	1	1	0.38	-1.39593	0	0.83	1	114402	302615	10
Cre06.g250200.t1.2	N/A	AMBIGUOUS	K.ICDQVSDAVLDACLEQDPDSK.V	2	2377.05		1.34621	6	6	1.24	0.31034	0.0219089	0.98	1	1080519	856880	10
Cre06.g250200.t1.2	N/A	AMBIGUOUS	K.VLVHIEEQSPDIGQGVHGM*GT@K.A	3	2426.14		1.07166	15	15	0.452667	-1.14348	0.00457738	0.96	1	11621540	25303561	10
Cre06.g250200.t1.2	N/A	AMBIGUOUS	K.VLVHIEEQSPDIGQGVHGMGT@K.A	3	2410.14		0.62237	2	2	0.45	-1.152	0	0.87	1	64883186	142970513	10
Cre06.g251200.t1.2	N/A	AMBIGUOUS	K.GGFGLDSGFGGGGGS@PR.G	2	1560.65		3.07565	2	2	0.93	-0.104697	0	0.89	1	1158134	1248125	10
Cre06.g252100.t1.2	N/A	AMBIGUOUS	R.DLASAVCGHHQQPQQQ#PQQQQEGQAGADGAVASFR.L	4	3729.74		9.92036	1	1	0.7	-0.514573	0	0.88	1	876724	1243660	10
Cre06.g256000.t1.2	N/A	AMBIGUOUS	K.KGS@DN#EDEDDDDDDDRAGK.A	3	2190.75		3.01268	2	2	0.905	-0.14401	0.00707107	0.5	1	1500698	1668710	10
Cre06.g257500.t1.2	N/A	AMBIGUOUS	R.DNLTLWTSEMQDDDK.N	2	1809.79		4.14415	1	1	0.99	-0.0144996	0	0.87	1	624645	633509	10
Cre06.g258733.t2.1	N/A	AMBIGUOUS	R.AT@ASGGAALASVENGSSAPSAGK.D	2	2039.93		2.35303	2	2	0.105	-3.25154	0.0777817	0.97	2	4061878	76250398	10
Cre06.g258733.t2.1	N/A	AMBIGUOUS	R.ATASGGAALAS@VEN#GSSAPSAGK.D	2	2040.91		0.930958	14	14	0.747857	-0.419165	0.524964	0.96	2	8815524	89077460	10
Cre06.g258733.t2.1	N/A	AMBIGUOUS	R.ATASGGAALAS@VENGSSAPSAGK.D	2	2039.93		2.30401	4	4	0.115	-3.12029	0.0544671	0.97	2	14257607	90119227	10
Cre06.g258733.t2.1	N/A	AMBIGUOUS	R.IFDTTLRDGEQS@PGATLTSK.E	3	2216.05		0.947635	1	1	0.63	-0.666576	0	0.88	2	592620	940118	10
Cre06.g258800.t1.1	N/A	AMBIGUOUS	K.DGSGQPYPTSEQNK.W	2	1506.67		2.25664	3	3	0.93	-0.104697	0	0.98	1	3622953	3910533	10
Cre06.g258800.t1.1	N/A	AMBIGUOUS	R.FQMSVINGDQN#DAINCPR.Y	2	2079.93		3.29276	1	1	0.53	-0.915936	0	0.91	1	204203	385920	10
Cre06.g259100.t1.1	N/A	AMBIGUOUS	K.AVLQS@QVEELK.E	2	1322.66		1.51211	2	2	0.77	-0.37707	0	0.7	1	407478	531688	10
Cre06.g259100.t1.1	N/A	AMBIGUOUS	R.VAEAESLLQAAEDAERATS@PGR.A	3	2350.09		0.212758	1	1	0.98	-0.0291463	0	0.83	1	3572386	3661369	10
Cre06.g259600.t1.1	N/A	AMBIGUOUS	R.GGGADVIPGS@PAAGSSK.S	2	1506.68		1.39379	1	1	1.48	0.565597	0	0.94	1	1044845	705038	10
Cre06.g259600.t1.1	N/A	AMBIGUOUS	R.TGS@SDANSAASGTSAFFK.E	2	1784.73		0.504277	1	1	1.36	0.443607	0	0.9	1	401811	295765	10
Cre06.g259600.t1.1	N/A	AMBIGUOUS	R.TGSS@DANSAASGTSAFFK.E	2	1784.74		2.80154	1	1	1.36	0.443607	0	0.9	1	401811	295765	10
Cre06.g259850.t1.2	N/A	AMBIGUOUS	R.GVGELKPGENQPQPDPEK.V	3	1917.95		0.260695	2	2	0.86	-0.217591	0	0.92	1	252539	294514	10
Cre06.g259900.t1.2	N/A	AMBIGUOUS	R.M*NAM*NNASDNAK.E	2	1311.53		1.75368	1	1	1.13	0.176323	0	0.22	1	30258	26758	10
Cre06.g259900.t1.2	N/A	AMBIGUOUS	R.M*NAMNNASDNAK.E	2	1295.53		1.62096	1	1	1.75	0.807355	0	0.67	1	257869	147621	10
Cre06.g261000.t1.2	N/A	AMBIGUOUS	K.VGLNS@IEDPVVK.Q	2	1348.67		2.15026	3	3	0.63	-0.666576	0	0.89	1	19260610	30659280	10
Cre06.g261350.t1.1	N/A	AMBIGUOUS	K.S@SDGLSAGGEAK.A	2	1157.47		3.11024	1	1	2.85	1.51096	0	0.27	1	146934	51627	10
Cre06.g261350.t1.1	N/A	AMBIGUOUS	K.SS@DGLSAGGEAK.A	2	1157.47		3.62861	1	1	2.51	1.32769	0	0.83	1	113240	45110	10
Cre06.g261450.t1.2	N/A	AMBIGUOUS	K.AKEEEEEDEPEADDDGDDDDEDDDGDDDE.-	2	3271.05		2.0177	8	8	0.84625	-0.240844	0.0118773	0.96	1	20466328	24479329	10
Cre06.g261450.t1.2	N/A	AMBIGUOUS	K.EEEEEDEPEADDDGDDDDEDDDGDDDE.-	2	3072.95		9.94345	1	1	0.89	-0.168123	0	0.89	1	863720	970703	10
Cre06.g261750.t1.2	N/A	AMBIGUOUS	R.S@RSGN#GGGGSSDTELSEANRPR.T	3	2270.97		3.39064	1	1	1.32	0.400538	0	0.95	1	1704019	1294946	10
Cre06.g261750.t1.2	N/A	AMBIGUOUS	R.SRS@GN#GGGGSSDTELSEANRPR.T	3	2270.96		0.792617	4	4	1.265	0.339137	0.11	0.95	1	1704019	1294946	10
Cre06.g261750.t1.2	N/A	AMBIGUOUS	R.SVS@PQPDVAK.T	2	1106.51		3.34385	2	2	0.67	-0.577767	0	0.99	1	10971024	16448873	10
Cre06.g261750.t1.2	N/A	AMBIGUOUS	R.SVS@PSFPR.A	2	955.426		2.19798	1	1	1.61	0.687061	0	0.97	1	2268350	1406402	10
Cre06.g261800.t1.2	N/A	AMBIGUOUS	K.S@M*EELSNPAYSAAK.A	2	1592.65		1.94644	4	4	1.035	0.0496308	0.01	0.95	1	2604484	2499466	10
Cre06.g261800.t1.2	N/A	AMBIGUOUS	K.S@MEELSNPAYSAAK.A	2	1576.66		2.47359	4	4	1.09	0.124328	0	0.91	1	2713017	2484296	10
Cre06.g262850.t1.2	N/A	AMBIGUOUS	R.SS@GDDEAAPEAATEK.L	2	1556.6		1.60607	3	3	1.49667	0.581753	0.0635085	0.94	1	1773137	1211970	10
Cre06.g263250.t1.1	N/A	AMBIGUOUS	K.AAATGAAAAAGS@QLASAQEAGK.A	2	1951.91		1.69065	5	5	0.802	-0.318326	0.0109545	0.97	1	1293532	1593623	10
Cre06.g263250.t1.1	N/A	AMBIGUOUS	K.AAVTDATGAASS@AAADAR.A	2	1655.73		6.22085	2	2	1.08	0.111031	0.325269	0.96	1	894506	1047115	10
Cre06.g263250.t1.1	N/A	AMBIGUOUS	K.APEAAAAPTAGGAAS@PGEEEDGWTEAAGK.R	3	2749.17		1.65398	1	1	1.34	0.422233	0	0.88	1	1167692	869027	10
Cre06.g263250.t1.1	N/A	AMBIGUOUS	R.AAS@PSTEAEAELAAVAR.E	3	1722.79		0.580454	3	3	0.61	-0.713119	0.034641	0.98	1	553185	966407	10
Cre06.g263250.t1.1	N/A	AMBIGUOUS	R.AASPST@EAEAELAAVAR.E	3	1723.8		2.92862	1	1	0.57	-0.810966	0	0.96	1	553185	966407	10
Cre06.g263250.t1.1	N/A	AMBIGUOUS	R.GGS@GGGDATGTSAALK.T	2	1385.59		2.0208	1	1	0.74	-0.434403	0	0.86	1	677944	911015	10
Cre06.g263250.t1.1	N/A	AMBIGUOUS	R.SAS@N#DRSADAAAAASR.D	3	1600.66		1.56186	1	1	0.74	-0.434403	0	0.81	1	425666	572032	10
Cre06.g263250.t1.1	N/A	AMBIGUOUS	R.SASNDRS@ADAAAAASR.D	3	1599.67		2.00041	4	4	0.8175	-0.290709	0.005	0.97	1	1779718	2176227	10
Cre06.g263250.t1.1	N/A	AMBIGUOUS	R.TSS@SGGTAGAALTAPSAPR.G	2	1738.8		2.70302	3	3	0.81	-0.304006	0	0.99	1	3060916	3759142	10
Cre06.g263250.t1.1	N/A	AMBIGUOUS	R.TSSS@GGTAGAALTAPSAPR.G	3	1738.8		1.15022	1	1	0.64	-0.643856	0	0.92	1	367226	572453	10
Cre06.g263250.t1.1	N/A	AMBIGUOUS	R.TSSSGGT@AGAALTAPSAPR.G	3	1739.8		0.141132	1	1	0.64	-0.643856	0	0.92	1	367226	572453	10
Cre06.g263500.t1.2	N/A	AMBIGUOUS	R.EQQHQVQQ#GTEAASGIEDGAAQAPSASGR.Q	3	2908.36		10.0745	1	1	1.54	0.62293	0	0.85	1	139478	90779	10
Cre06.g264400.t1.1	N/A	AMBIGUOUS	R.AAS@GGAGGLSER.Q	2	1111.47		-2.24927	2	2	0.92	-0.120294	0.0141421	0.53	1	451738	483532	10
Cre06.g264400.t1.1	N/A	AMBIGUOUS	R.SSSQGGGGGPPS@PGQVGR.E	2	1647.71		3.1559	1	1	1.18	0.238787	0	0.96	1	402870	340835	10
Cre06.g268150.t1.1	N/A	AMBIGUOUS	R.AAAAAGS@DS@EGAGPSGR.G	2	1590.58		2.20046	1	1	0.5	-1	0	0.98	1	1165332	2319778	10
Cre06.g268150.t1.1	N/A	AMBIGUOUS	R.AAAAAGS@DSEGAGPSGR.G	2	1510.62		3.11132	3	3	1.15	0.201634	0	0.91	1	1390623	1204245	10
Cre06.g268600.t1.2	N/A	AMBIGUOUS	K.LNNSQIDGR.T	2	1015.51		1.47709	1	1	1.22	0.286881	0	0.78	1	123467	101543	10
Cre06.g269050.t1.2	N/A	AMBIGUOUS	K.GT@VSLGALFGGLPK.L	2	1395.73		2.00613	1	1	1.14	0.189034	0	0.99	1	171658	150297	10
Cre06.g269050.t1.2	N/A	AMBIGUOUS	K.KGS@AQIFGFFGK.K	2	1365.66		0.659024	1	1	1.01	0.0143553	0	0.96	1	5078662	5011024	10
Cre06.g269050.t1.2	N/A	AMBIGUOUS	K.LGVTGT@VQLGNK.K	2	1265.65		0.158022	3	3	0.91	-0.136062	0	0.88	1	555440	607654	10
Cre06.g269450.t1.2	N/A	AMBIGUOUS	R.NRGPGDGES@MQK.K	2	1354.54		1.69799	2	2	0.51	-0.971431	0.0282843	0.97	1	1029141	1950656	10
Cre06.g270700.t1.1	N/A	AMBIGUOUS	R.AAVGAATGGASGGAPAS@PR.T	2	1604.74		3.67661	1	1	1.97	0.978196	0	0.93	1	689319	350533	10
Cre06.g270700.t1.1	N/A	AMBIGUOUS	R.AGS@GNAGLGSAPAGPPK.S	2	1487.69		1.68046	1	1	1.8	0.847997	0	0.97	1	384051	213879	10
Cre06.g272050.t1.2	N/A	AMBIGUOUS	K.AVGLPSDADM*GNS@EVGHNALGSGQVVDQGAR.L	3	3103.38		0.773352	1	1	0.67	-0.577767	0	0.86	1	2537081	3766156	10
Cre06.g272050.t1.2	N/A	AMBIGUOUS	K.AVGLPSDADMGNS@EVGHN#ALGSGQVVDQGAR.L	3	3088.39		7.51207	2	2	0.56	-0.836501	0	0.9	1	2925098	5249061	10
Cre06.g273050.t1.2	N/A	AMBIGUOUS	K.GVVFDPAGLSAAAAAAS@SDEDPGASSAFDALGPASVSVVR.D	4	3770.77		-0.320848	1	1	0.01	-6.64386	0	0.83	1	1930389	147027463	10
Cre06.g273300.t1.2	N/A	AMBIGUOUS	-.M*AAAS@VGPSPVEER.M	2	1495.65		2.60757	1	1	1.95	0.963474	0	0.91	1	155228	79467	10
Cre06.g273450.t1.1	N/A	AMBIGUOUS	R.GGGATEGAPLS@PPPAAIPR.S	2	1794.88		1.89428	2	2	0.98	-0.0291463	0	0.94	1	322234	327906	10
Cre06.g273600.t1.2	N/A	AMBIGUOUS	K.S@GGAAAAAAPAPAAEAGGK.G	2	1574.72		1.8416	2	2	1.51	0.594549	0	0.98	1	753353	498270	10
Cre06.g274550.t1.1	N/A	AMBIGUOUS	R.S@HRPSAQEAAFASELAK.L	3	1878.88		3.45953	1	1	0.14	-2.8365	0	0.98	1	357091	2583546	10
Cre06.g275100.t1.2	N/A	AMBIGUOUS	K.AADS@DDDDDS@DDDDDS@DDEPPAK.K	2	2678.72		1.15727	6	6	1.06	0.0840643	0	0.89	1	14658162	13778073	10
Cre06.g275100.t1.2	N/A	AMBIGUOUS	K.AADS@DDDDDS@DDDDDS@DDEPPAKK.G	2	2806.82		1.92389	3	3	0.956667	-0.0639118	0.0057735	0.99	1	4853006	5037853	10
Cre06.g275100.t1.2	N/A	AMBIGUOUS	K.AADS@DDDDDSDDDDDS@DDEPPAK.K	2	2599.77		5.36619	1	1	1.14	0.189034	0	0.93	1	439795	386700	10
Cre06.g275100.t1.2	N/A	AMBIGUOUS	K.DDS@DDDEEDS@DDDDDDEDM*EEAKPAAAK.R	3	3277.01		0.335672	5	5	0.98	-0.0291463	0	0.9	1	4454833	4523638	10
Cre06.g275100.t1.2	N/A	AMBIGUOUS	K.KAADS@DDDDDS@DDDDDS@DDEPPAK.K	2	2806.82		1.31822	6	6	0.995	-0.00723157	0.0083666	0.96	1	15208983	15141988	10
Cre06.g275100.t1.2	N/A	AMBIGUOUS	K.KAADS@DDDDDS@DDDDDS@DDEPPAKK.G	3	2934.92		4.02057	3	3	0.96	-0.0588937	0	0.86	1	8134987	8514056	10
Cre06.g275100.t1.2	N/A	AMBIGUOUS	K.KEES@S@DDDDDDDES@DDDDS@EEEAPK.K	3	3149.85		1.74612	9	9	0.934444	-0.0978192	0.00881917	0.96	1	12060170	12963057	10
Cre06.g275100.t1.2	N/A	AMBIGUOUS	R.APRES@YGAAGN#GGGDEEGTTVFIK.G	3	2463.07		2.23299	2	2	0.74	-0.434403	0	0.89	1	2310601	3137144	10
Cre06.g275100.t1.2	N/A	AMBIGUOUS	R.APRES@YGAAGNGGGDEEGTTVFIK.G	3	2462.09		1.2591	3	3	0.77	-0.37707	0	0.89	1	2424295	3147538	10
Cre06.g275100.t1.2	N/A	AMBIGUOUS	R.APRESY@GAAGN#GGGDEEGTTVFIK.G	3	2463.07		1.50219	1	1	0.78	-0.358454	0	0.85	1	2640008	3392772	10
Cre06.g275100.t1.2	N/A	AMBIGUOUS	R.ESYGAAGN#GGGDEEGTTVFIK.G	2	2058.92		3.6427	1	1	1.2	0.263034	0	0.98	1	583578	487721	10
Cre06.g275450.t1.1	N/A	AMBIGUOUS	R.AAAPAAGAAGGSGS@SGK.L	2	1367.6		1.27719	1	1	0.73	-0.454032	0	0.92	1	182784	251151	10
Cre06.g275450.t1.1	N/A	AMBIGUOUS	R.AAAPAAGAAGGSGSS@GK.L	2	1366.6		2.85381	1	1	0.73	-0.454032	0	0.92	1	182784	251151	10
Cre06.g278095.t1.1	N/A	AMBIGUOUS	R.VKDEPLDEAPLGEPQPQQDEAQQEAAQQEAQQEAQ#AGPATEPPGTRPAK.T	4	5205.49		6.53235	1	1	1.37	0.454176	0	0.99	3	443024	323294	10
Cre06.g278128.t1.1	N/A	AMBIGUOUS	K.AAAPAAAS@PR.L	2	961.448		1.76817	1	1	1.88	0.910733	0	0.64	3	296081	157766	10
Cre06.g278175.t1.1	N/A	AMBIGUOUS	R.GVT@GGSDEEEGDEEGDEEDEDEGAR.T	2	2690.93		2.97296	2	2	0.9	-0.152003	0	0.96	1	1166896	1301114	10
Cre06.g278175.t1.1	N/A	AMBIGUOUS	R.GVTGGS@DEEEGDEEGDEEDEDEGAR.T	2	2690.93		5.72295	1	1	0.9	-0.152003	0	0.96	1	1166896	1301114	10
Cre06.g278195.t1.1	N/A	AMBIGUOUS	K.IAQLNAS@IDEVAAQLK.V	2	1762.9		0.964323	1	1	1.26	0.333424	0	0.87	1	1341513	1068255	10
Cre06.g278210.t1.1	N/A	AMBIGUOUS	R.HLYGGLIMSAS@HN#PGGPENDFGIK.F	3	2592.18		7.81326	1	1	0.55	-0.862496	0	0.69	1	4063037	7358403	10
Cre06.g278230.t1.1	N/A	AMBIGUOUS	R.TAPLAPS@PGGSS@PSAR.L	2	1611.68		3.41259	1	1	0.42	-1.25154	0	0.84	2	575114	1384990	10
Cre06.g278251.t1.1	N/A	AMBIGUOUS	K.GEAGGDGDDS@GGEGGSGGGAAAGR.K	2	1999.72		-0.700097	1	1	1.01	0.0143553	0	0.71	1	58281	57831	10
Cre06.g278255.t1.1	N/A	AMBIGUOUS	R.ATQQQAGAAVITNSQLTAS@MDEEAAR.R	3	2741.25		1.89695	1	1	0.87	-0.200913	0	0.67	1	1729418	1978635	10
Cre06.g280050.t1.2	N/A	AMBIGUOUS	R.AQS@FDSGADLLK.E	2	1330.59		2.63042	1	1	1.29	0.367371	0	0.95	1	874310	677288	10
Cre06.g280050.t1.2	N/A	AMBIGUOUS	R.TAS@GQLPTVAAPAPPDAGAGAGK.V	2	2084.01		2.4952	2	2	0.57	-0.810966	0	0.95	1	879713	1531581	10
Cre06.g280227.t1.2	N/A	AMBIGUOUS	R.DVQGASLSAVPS@K.G	2	1337.63		1.2709	1	1	0.91	-0.136062	0	0.8	1	143133	157641	10
Cre06.g280500.t1.1	N/A	AMBIGUOUS	K.RPASPVDAGAGPS@AAAGSGFNEPPAK.A	3	2458.14		1.38316	2	2	0.98	-0.0291463	0	0.94	2	638970	651969	10
Cre06.g280950.t1.2	N/A	AMBIGUOUS	K.RDDTVMSHSVFGSSPMAVQ#GSSGYDS@PRVHNNPIGNK.F	5	4010.8		6.25814	1	1	0.64	-0.643856	0	0.81	1	887721	1377836	10
Cre06.g280950.t1.2	N/A	AMBIGUOUS	R.FSQVAS@AGSLAGLGLGR.S	3	1669.83		0.718637	2	2	0.765	-0.386468	0.0353553	0.92	1	627174	791804	10
Cre06.g280950.t1.2	N/A	AMBIGUOUS	R.FSQVASAGS@LAGLGLGR.S	2	1669.83		1.13784	1	1	1.1	0.137504	0	0.94	1	776386	703089	10
Cre06.g280950.t1.2	N/A	AMBIGUOUS	R.S@AAATSAYQR.A	2	1104.47		1.99191	1	1	1.43	0.516015	0	0.63	1	392547	274927	10
Cre06.g280950.t1.2	N/A	AMBIGUOUS	R.SAAATSAY@QR.A	2	1104.47		1.0865	1	1	0.37	-1.4344	0	0.89	1	233476	636741	10
Cre06.g282800.t1.2	N/A	AMBIGUOUS	K.GST@EEEQFHH.-	2	1279.46		2.03211	2	2	1.8	0.847997	0	0.98	1	5534979	3072044	10
Cre06.g283500.t1.1	N/A	AMBIGUOUS	R.TQATSQPPAQSQ#RS@PSSRPATTAAEYPSAQR.A	4	3338.57		6.90491	1	1	1.13	0.176323	0	0.93	1	283291	250046	10
Cre06.g283500.t1.1	N/A	AMBIGUOUS	R.VEPAGES@PR.S	2	1020.44		1.56796	1	1	1.62	0.695994	0	0.71	1	373757	231013	10
Cre06.g283634.t1.1	N/A	AMBIGUOUS	K.EGS@EPPPAQEAAE.-	2	1390.54		2.58893	1	1	0.91	-0.136062	0	0.96	2	1292091	1423870	10
Cre06.g284000.t1.2	N/A	AMBIGUOUS	K.SVGGAPDS@PQ#LPGGGAAGPSPEWDDSPAR.Q	3	2812.23		8.8187	1	1	1.55	0.632268	0	0.88	1	1603411	1034878	10
Cre06.g284000.t1.2	N/A	AMBIGUOUS	K.SVGGAPDS@PQLPGGGAAGPSPEWDDSPAR.Q	3	2811.23		3.48603	2	2	1.97	0.978196	0	0.9	1	2036928	1034878	10
Cre06.g284000.t1.2	N/A	AMBIGUOUS	R.DYVVVSSESKPAAAGPSST@GGAGTPPASGTPAK.S	3	3081.44		-1.05654	1	1	1.64	0.713696	0	0.98	1	684790	417777	10
Cre06.g284000.t1.2	N/A	AMBIGUOUS	R.DYVVVSSESKPAAAGPSSTGGAGT@PPASGTPAK.S	3	3081.45		1.70281	1	1	1.64	0.713696	0	0.98	1	684790	417777	10
Cre06.g284550.t1.2	N/A	AMBIGUOUS	K.TVT@ESGPELITSLGGDSGAGEAGAGAEAEAPAKPK.R	3	3304.55		2.48143	1	1	0.65	-0.621488	0	0.82	1	1846261	2835335	10
Cre06.g286850.t1.1	N/A	AMBIGUOUS	K.AVAEDPQQQPADDGEQ#LLQGQDEAAEEEEAPEGNPR.E	3	3860.72		9.06576	1	1	0.78	-0.358454	0	0.98	1	788166	1015973	10
Cre06.g291850.t1.2	N/A	AMBIGUOUS	K.DANS@GPSS@PGGSAVER.S	2	1646.61		2.5507	2	2	0.97	-0.0439433	0	0.97	3	708375	726958	10
Cre06.g291850.t1.2	N/A	AMBIGUOUS	K.DANSGPSS@PGGSAVER.S	2	1566.64		2.17025	1	1	2	1	0	0.98	3	1836921	918607	10
Cre06.g291850.t1.2	N/A	AMBIGUOUS	R.S@QPGTPVPAR.A	2	1088.51		2.38859	1	1	1.4	0.485427	0	0.96	3	1020052	730472	10
Cre06.g291850.t1.2	N/A	AMBIGUOUS	R.SGGS@MTGNSGALK.G	2	1245.52		1.76634	2	2	1.6	0.678072	0	0.97	3	1436687	897349	10
Cre06.g295150.t1.1	N/A	AMBIGUOUS	R.SAS@AGATADTAR.R	2	1157.48		0.518368	1	1	0.99	-0.0144996	0	0.92	1	159657	162061	10
Cre06.g298050.t1.2	N/A	AMBIGUOUS	R.GAGTAASAAAAAAAGAPAADGS@GVEAR.D	3	2249.02		2.44551	1	1	7.14	2.83592	0	0.96	1	603184	84451	10
Cre06.g298650.t1.2	N/A	AMBIGUOUS	K.CHACVGGT@SVR.E	3	1282.5		1.7154	7	7	0.715714	-0.482544	0.009759	0.95	1	8065219	11435806	10
Cre06.g298650.t1.2	N/A	AMBIGUOUS	K.MQQFLGNNEDK.F	2	1322.6		2.11704	1	1	0.83	-0.268817	0	0.96	1	630988	756582	10
Cre06.g298850.t1.2	N/A	AMBIGUOUS	K.VEIIPVNDSGPDLGAAAAAAS@PAGAAPSQEAGVKPVN#GDLQAR.L	4	4134.04		2.99873	1	1	1	0	0	0.73	1	877954	875882	10
Cre06.g300550.t1.2	N/A	AMBIGUOUS	K.VFES@EAGEPEAK.I	2	1371.57		1.96855	5	5	0.91	-0.136062	1.49012e-08	0.97	1	23129086	25537357	10
Cre06.g300550.t1.2	N/A	AMBIGUOUS	R.DVDS@EEAR.E	2	999.364		1.40089	7	7	0.917143	-0.124782	0.0170434	0.18	1	4296118	4775705	10
Cre06.g300550.t1.2	N/A	AMBIGUOUS	R.GTVAAEKTEY@EDEFMPDPTVGAPVSAADAAK.A	3	3246.44		0.554454	1	1	0.89	-0.168123	0	0.7	1	17817132	20104004	10
Cre06.g300550.t1.2	N/A	AMBIGUOUS	R.RWPEDGINT@EDMVWLAEEANK.R	3	2582.13		1.62657	1	1	0.85	-0.234465	0	0.85	1	1669787	1964630	10
Cre06.g300850.t1.1	N/A	AMBIGUOUS	K.AEQDAAADAPGAAPAPAS@PGFRPVSAAAR.Q	3	2770.31		2.508	1	1	3.01	1.58976	0	0.98	1	578444	192385	10
Cre06.g300850.t1.1	N/A	AMBIGUOUS	R.AGS@VPRDTAPAGGGGAAAGGGGGGGGGGGPGAAGGGGR.R	3	2869.28		3.48521	2	2	1.03	0.0426443	0	0.93	1	893742	868302	10
Cre06.g301350.t1.1	N/A	AMBIGUOUS	R.AATS@PPAGAAR.R	2	1048.48		2.28903	2	2	1.3	0.378512	0.0141421	0.84	8	2307933	1765756	10
Cre06.g301350.t1.1	N/A	AMBIGUOUS	R.ARS@TGVTTR.S	2	1027.49		1.94649	1	1	0.94	-0.0892673	0	0.88	12	846046	903426	10
Cre06.g301350.t1.1	N/A	AMBIGUOUS	R.LALAPAS@PSEAR.G	2	1261.61		-0.317054	2	2	1.36	0.443607	0	0.94	8	2100801	1545669	10
Cre06.g302850.t1.2	N/A	AMBIGUOUS	K.S@PLATPVEAPAQAASSPEAEVK.A	2	2230.07		-0.562837	1	1	2.86	1.51602	0	0.94	1	422689	147812	10
Cre06.g302850.t1.2	N/A	AMBIGUOUS	R.VPEPGASAPKS@PLATPVEAPAQAASSPEAEVK.A	3	3162.57		2.94066	1	1	2.61	1.38405	0	0.91	1	122717	47081	10
Cre06.g302900.t1.1	N/A	AMBIGUOUS	K.RYFGAAPPQPAGGAAAGVGGVGSPGQAS@R.S	3	2691.29		2.50732	1	1	4.21	2.07382	0	0.92	1	403166	95875	10
Cre06.g303700.t1.2	N/A	AMBIGUOUS	K.AAPAAAAS@SSAAK.S	2	1152.53		0.694128	2	2	1.31	0.389567	0	0.83	1	242103	184467	10
Cre06.g304750.t1.2	N/A	AMBIGUOUS	R.SYS@ISEGVPTAPPSAGPGAASGHQPSR.F	3	2644.21		3.21458	1	1	1.72	0.782409	0	0.86	1	945901	551403	10
Cre06.g304850.t1.1	N/A	AMBIGUOUS	R.SS@PQYQIGLPVGAAAASAGAR.V	3	2050.99		1.17017	2	2	1.325	0.405992	0.0636396	0.93	1	251247	196825	10
Cre06.g305400.t1.2	N/A	AMBIGUOUS	R.LAAAGS@ATGPSGPGPSR.L	2	1533.71		0.160109	1	1	1.47	0.555816	0	0.92	1	188844	128171	10
Cre06.g309050.t1.2	N/A	AMBIGUOUS	K.LTGGGQGGAGGAQGPVGAGGAQGQQPGGAGAPQ#SQGQAGVPGRH.-	3	3747.81		6.88406	1	1	0.82	-0.286304	0	0.96	1	223554	272312	10
Cre06.g309050.t1.2	N/A	AMBIGUOUS	K.LTGGGQGGAGGAQGPVGAGGAQGQQPGGAGAPQSQGQAGVPGRH.-	4	3746.81		2.53549	2	2	0.96	-0.0588937	0	0.97	1	783772	816975	10
Cre06.g310000.t1.2	N/A	AMBIGUOUS	R.NAS@GSGPALTGQAAER.E	2	1565.69		1.27739	3	3	1.02667	0.0379679	0.184752	0.94	1	1746427	1889569	10
Cre06.g310100.t1.2	N/A	AMBIGUOUS	R.S@STGALVTGLTEK.L	2	1342.65		1.93647	1	1	5.3	2.40599	0	0.97	1	794717	150018	10
Cre06.g310100.t1.2	N/A	AMBIGUOUS	R.SS@TGALVTGLTEK.L	2	1342.65		0.446879	1	1	5.3	2.40599	0	0.97	1	794717	150018	10
Cre06.g310100.t1.2	N/A	AMBIGUOUS	R.TLS@NPTGS@SSFK.L	2	1384.54		3.39463	1	1	1.24	0.31034	0	0.95	1	631880	509670	10
Cre06.g310100.t1.2	N/A	AMBIGUOUS	R.TLSNPTGSSS@FK.L	2	1304.57		1.45642	1	1	0.94	-0.0892673	0	0.82	1	740821	790105	10
Cre06.g310750.t1.2	N/A	AMBIGUOUS	R.AAGSGALGMPGAS@STSGGGALPAASATRK.D	3	2538.2		2.79726	1	1	0.46	-1.12029	0	0.97	1	362891	790463	10
Cre06.g310750.t1.2	N/A	AMBIGUOUS	R.AAGSGALGMPGASSTS@GGGALPAASATR.K	2	2411.11		1.47106	1	1	0.5	-1	0	0.97	1	182470	365311	10
Cre07.g312900.t1.1	N/A	AMBIGUOUS	R.S@GGGTAGEAGADQR.M	2	1312.51		0.838087	4	4	0.9825	-0.0254707	0.150416	0.82	1	489723	589810	10
Cre07.g316850.t1.2	N/A	AMBIGUOUS	R.DLNHQLQQQAQQQQQQQGGAAAPR.K	3	2670.31		2.92101	1	1	0.97	-0.0439433	0	0.61	1	636967	655332	10
Cre07.g318350.t1.2	N/A	AMBIGUOUS	K.VSSAVAGSN#LKPSPS@GQALPGASSLEQK.K	3	2747.37		8.9905	1	1	0.39	-1.35845	0	0.97	1	646308	1658952	10
Cre07.g318450.t1.2	N/A	AMBIGUOUS	M.AGSQS@QASTLVAR.G	2	1354.64		3.24811	2	2	0.7	-0.514573	0	0.96	1	882070	1262096	10
Cre07.g318450.t1.2	N/A	AMBIGUOUS	R.SSS@NAPTGAAGALR.R	2	1338.61		3.28701	1	1	0.53	-0.915936	0	0.96	1	502202	941285	10
Cre07.g319000.t1.1	N/A	AMBIGUOUS	R.GGS@SEPADLPGR.V	2	1221.51		2.53784	1	1	0.96	-0.0588937	0	0.8	1	298137	310068	10
Cre07.g319150.t1.2	N/A	AMBIGUOUS	R.SAS@ISIGALGR.A	2	1110.55		0.270136	1	1	1.64	0.713696	0	0.92	1	96046	58479	10
Cre07.g319300.t1.1	N/A	AMBIGUOUS	K.DDATNTWYDNN#GTNFK.V	2	1875.77		5.70435	1	1	2.05	1.03562	0	0.85	1	324951	158505	10
Cre07.g319300.t1.1	N/A	AMBIGUOUS	R.AGS@ATSS@LDGGAAAAPARPSGPPPQ#VGAPLGTPK.R	3	3171.48		3.56301	1	1	1.45	0.536053	0	0.42	1	950648	655192	10
Cre07.g319300.t1.1	N/A	AMBIGUOUS	R.AGS@ATSSLDGGAAAAPARPSGPPPQ#VGAPLGTPK.R	3	3091.53		8.53953	2	2	1.84	0.879706	0	0.73	1	307476	167366	10
Cre07.g319300.t1.1	N/A	AMBIGUOUS	R.AGSATS@SLDGGAAAAPARPSGPPPQ#VGAPLGTPK.R	3	3091.54		9.96278	1	1	2.05	1.03562	0	0.93	1	7212379	3524233	10
Cre07.g319300.t1.1	N/A	AMBIGUOUS	R.AGSATS@SLDGGAAAAPARPSGPPPQVGAPLGTPK.R	3	3090.53		3.55927	2	2	2.535	1.34199	0.00707107	0.92	1	8889979	3499352	10
Cre07.g319300.t1.1	N/A	AMBIGUOUS	R.AGSATSS@LDGGAAAAPARPSGPPPQVGAPLGTPK.R	3	3090.53		2.13556	2	2	2.54	1.34483	0	0.92	1	8889979	3499352	10
Cre07.g320900.t1.2	N/A	AMBIGUOUS	R.AT@SPTSASDPSTSSTNMPR.A	2	1973.82		2.68516	1	1	2.87	1.52105	0	0.93	1	569800	198632	10
Cre07.g320900.t1.2	N/A	AMBIGUOUS	R.ATS@PTSASDPSTSSTNM*PR.A	2	1990.82		3.49049	1	1	2.38	1.25096	0	0.62	1	154520	65038	10
Cre07.g320900.t1.2	N/A	AMBIGUOUS	R.ATS@PTSASDPSTSSTNMPR.A	2	1973.82		2.58383	1	1	2.87	1.52105	0	0.93	1	569800	198632	10
Cre07.g321400.t1.1	N/A	AMBIGUOUS	K.VPILLETIDDLGNNR.G	2	1680.91		1.07085	2	2	0.695	-0.524915	0.0353553	1	1	559890	829992	10
Cre07.g321400.t1.1	N/A	AMBIGUOUS	R.S@GSAPVAGVSTY.-	2	1174.5		3.06514	1	1	0.76	-0.395929	0	0.96	1	559563	741122	10
Cre07.g323100.t1.1	N/A	AMBIGUOUS	R.SVT@STATPAPTPSGGAAPQQPQ#PQLQAQR.A	3	2952.43		7.31607	1	1	1.19	0.250962	0	0.97	1	257476	216338	10
Cre07.g324000.t1.2	N/A	AMBIGUOUS	R.LGGS@PTAAAK.R	2	951.452		1.26123	3	3	1.03333	0.0473057	0.0404145	0.96	1	789602	782562	10
Cre07.g324450.t1.2	N/A	AMBIGUOUS	R.AAAAAAGS@DDEDGSGGAGGK.G	2	1713.66		3.38458	2	2	0.8	-0.321928	0	0.97	1	384142	477505	10
Cre07.g325450.t1.1	N/A	AMBIGUOUS	R.FAPGTHS@PGGAATAAVSATPR.G	3	2002.94		4.2937	1	1	2.74	1.45418	0	0.98	1	1137415	414370	10
Cre07.g325500.t1.1	N/A	AMBIGUOUS	R.DIESIYSGNNK.G	2	1238.59		0	2	2	1.18	0.238787	0	0.99	1	691088	585154	10
Cre07.g325550.t1.1	N/A	AMBIGUOUS	R.TTASSKPGEVIDTAN#GSGS@PR.T	3	2112.95		1.29994	1	1	1.04	0.0565835	0	0.96	1	545776	524973	10
Cre07.g325716.t1.1	N/A	AMBIGUOUS	K.AAAAAAAGGS@PAPGNAK.K	2	1431.66		3.00351	1	1	1.86	0.895303	0	0.8	1	235605	126432	10
Cre07.g325736.t1.1	N/A	AMBIGUOUS	K.VAVAPPSRPGS@GK.V	2	1301.66		2.53523	4	4	1.07	0.0976108	0	0.83	1	19728983	18480536	10
Cre07.g325736.t1.1	N/A	AMBIGUOUS	K.VAVAPS@RQGS@TK.V	2	1359.61		3.01559	1	1	0.98	-0.0291463	0	0.96	1	8122548	8247792	10
Cre07.g325736.t1.1	N/A	AMBIGUOUS	K.VAVAPSRQGS@T@K.V	3	1359.61		2.72138	3	3	0.93	-0.104697	0.0173205	0.96	1	1308741	1392110	10
Cre07.g325736.t1.1	N/A	AMBIGUOUS	R.ITNNAAEEEEPAEDDGEEAPK.G	2	2257.96		1.08349	2	2	0.64	-0.643856	0	0.88	1	358876	562837	10
Cre07.g325736.t1.1	N/A	AMBIGUOUS	R.KLESAAT@VAER.Q	3	1253.61		0.957236	2	2	1.25	0.321928	0	0.91	1	342330	273635	10
Cre07.g325741.t1.1	N/A	AMBIGUOUS	K.AKAEDEAAS@ETNSK.F	2	1529.64		3.46488	1	1	1.61	0.687061	0	0.82	1	296773	184387	10
Cre07.g325741.t1.1	N/A	AMBIGUOUS	K.AKAEDEAASETNS@K.F	2	1529.64		2.22276	2	2	2.32	1.21412	0	0.9	1	1361022	585418	10
Cre07.g327100.t1.2	N/A	AMBIGUOUS	R.QQQQGQQQQEGQ#QQEQGEQGQGQGQR.Q	3	2953.32		9.0746	1	1	0.6	-0.736966	0	0.92	1	592491	980011	10
Cre07.g328900.t1.2	N/A	AMBIGUOUS	R.NNNEALKQS@TR.A	2	1353.61		1.62528	2	2	0.76	-0.395929	0	0.97	1	1753582	2320259	10
Cre07.g334200.t1.2	N/A	AMBIGUOUS	R.AGS@EPPGDRPK.E	2	1189.52		2.94236	1	1	1.01	0.0143553	0	0.72	1	1260377	1242203	10
Cre07.g336750.t1.1	N/A	AMBIGUOUS	R.SFPS@GGDAATSGGGAAR.Q	2	1544.64		3.17227	2	2	2.44	1.28688	0	0.96	1	1525798	625503	10
Cre07.g337300.t1.1	N/A	AMBIGUOUS	K.TADGETSGTLAS@PDGNSAAGSGTAR.Q	2	2331		7.87365	1	1	7.28	2.86394	0	0.9	1	293155	40271	10
Cre07.g337300.t1.1	N/A	AMBIGUOUS	R.KDS@SQVVAHR.I	3	1205.56		0.746539	2	2	0.945	-0.0816138	0.120208	0.52	1	1058265	1224815	10
Cre07.g337300.t1.1	N/A	AMBIGUOUS	R.KDSS@QVVAHR.I	3	1205.56		0.414744	4	4	0.9025	-0.148001	0.085	0.52	1	1451336	1414411	10
Cre07.g337300.t1.1	N/A	AMBIGUOUS	R.RPSPTSS@MDVAAGSLAPSVAPSEQ#QPSESTGSQER.Q	3	3609.64		8.52003	1	1	1.65	0.722466	0	0.93	1	238035	144182	10
Cre07.g337300.t1.1	N/A	AMBIGUOUS	R.VES@LSSSFK.D	2	1062.47		0.564721	2	2	1.09	0.124328	0	0.95	1	754961	690350	10
Cre07.g337650.t1.2	N/A	AMBIGUOUS	R.YHGHS@M*SDPGSTYR.T	3	1689.64		1.8939	1	1	1.02	0.0285692	0	0.85	1	1160211	1132728	10
Cre07.g337650.t1.2	N/A	AMBIGUOUS	R.YHGHS@MSDPGSTYR.T	3	1673.64		1.61325	1	1	0.91	-0.136062	0	0.92	1	2114162	2331458	10
Cre07.g337650.t1.2	N/A	AMBIGUOUS	R.YHGHSMS@DPGSTYR.T	3	1673.64		2.39	1	1	0.91	-0.136062	0	0.92	1	2114162	2331458	10
Cre07.g338200.t1.2	N/A	AMBIGUOUS	K.AAAAAGAEQAGTGAAAAGLAATGPTPSGGS@FGAGPAR.S	3	3118.45		-0.192403	1	1	1.17	0.226509	0	0.94	1	616557	529076	10
Cre07.g338200.t1.2	N/A	AMBIGUOUS	R.S@GGSFGAGPAGQGSAASAAHGQGVTGAAHR.V	4	2658.18		1.16621	1	1	1.23	0.298658	0	0.96	1	632265	513904	10
Cre07.g338200.t1.2	N/A	AMBIGUOUS	R.SGGS@FGAGPAGQGSAASAAHGQGVTGAAHR.V	4	2658.18		-0.376198	2	2	1.2	0.263034	0.0424264	0.97	1	632265	513904	10
Cre07.g339050.t1.2	N/A	AMBIGUOUS	R.NSTPSRDT@APAAPVPVAAAAAAAPAAAAVPR.I	3	2889.46		2.18034	1	1	0.22	-2.18442	0	0.88	1	2052922	9511104	10
Cre07.g339250.t1.2	N/A	AMBIGUOUS	K.APAPAS@PAAPPPSGPVR.A	2	1618.8		2.1621	1	1	4.42	2.14405	0	0.99	1	1622071	367362	10
Cre07.g339600.t1.2	N/A	AMBIGUOUS	R.KGS@ASTLLGR.A	2	1068.54		1.59095	1	1	0.9	-0.152003	0	0.79	1	213480	236140	10
Cre07.g339600.t1.2	N/A	AMBIGUOUS	R.LGGGVGGDTGS@DNGQR.L	2	1525.63		4.39165	1	1	0.97	-0.0439433	0	0.38	1	238319	245353	10
Cre07.g340200.t1.1	N/A	AMBIGUOUS	K.DDGYIS@EDEGLGNVAADYCAIDGAGKK.A	3	2882.21		3.71244	1	1	0.98	-0.0291463	0	0.74	1	34365700	34919630	10
Cre07.g340200.t1.1	N/A	AMBIGUOUS	K.KDDGYIS@EDEGLGNVAADYCAIDGAGKK.A	4	3010.3		0.46507	2	2	0.935	-0.0969617	0.0212132	0.69	1	11087769	11718630	10
Cre07.g341600.t1.2	N/A	AMBIGUOUS	K.VSYT@EDGPAASSEE.-	2	1520.57		2.76213	1	1	0.75	-0.415037	0	0.99	2	9332291	12375123	10
Cre07.g341600.t1.2	N/A	AMBIGUOUS	K.VSYTEDGPAAS@SEE.-	2	1520.57		2.30178	1	1	0.75	-0.415037	0	0.99	2	9332291	12375123	10
Cre07.g341650.t1.2	N/A	AMBIGUOUS	K.SRKS@PPPDEYVPDGFDGAASAEAK.E	3	2570.15		2.21778	2	2	1.06	0.0840643	0	0.85	1	2529902	2391844	10
Cre07.g344950.t1.2	N/A	AMBIGUOUS	K.GALAGDN#GFDPLGLGQDEGR.L	2	1958.91		4.5944	1	1	1.03	0.0426443	0	0.85	1	2403714	2334881	10
Cre07.g345350.t1.1	N/A	AMBIGUOUS	R.AAGGEGGDGGS@GDAADDAGEAQAR.G	2	2140.8		1.82175	2	2	1.08	0.111031	0	0.67	1	353943	328635	10
Cre07.g345350.t1.1	N/A	AMBIGUOUS	R.TGS@GTGPAASGKPQQPQQPQQQPK.Q	3	2482.17		2.77983	1	1	1.19	0.250962	0	0.97	1	2956075	2490080	10
Cre07.g347050.t1.2	N/A	AMBIGUOUS	R.DGGAGGAGEAEAS@PGDEEA.-	2	1725.61		2.43392	1	1	1.1	0.137504	0	0.98	1	924155	839016	10
Cre07.g347250.t1.1	N/A	AMBIGUOUS	K.LTSMGS@GQQQ#QQAQPATDR.W	3	2111.93		11.3168	1	1	1.61	0.687061	0	0.95	2	1146527	714182	10
Cre07.g347250.t1.1	N/A	AMBIGUOUS	K.LTSMGS@GQQQQQAQPATDR.W	2	2110.92		0.900082	3	3	2.55333	1.35238	0.254034	0.97	2	668059	247790	10
Cre07.g347250.t1.1	N/A	AMBIGUOUS	K.LTSMGS@GQQQQQAQPATDRWR.V	3	2453.1		1.386	1	1	2.32	1.21412	0	0.96	2	605740	261647	10
Cre07.g347980.t1.1	N/A	AMBIGUOUS	R.S@PAGGSSGAGGQQAGFR.G	2	1570.66		2.16469	2	2	6.91	2.78869	0	0.67	2	224670	32537	10
Cre07.g347980.t1.1	N/A	AMBIGUOUS	R.SPLS@PQTAATTAATGATAPQ#RPSLPATAAGGGGASLAEQQR.Q	3	3897.92		6.36241	1	1	2.05	1.03562	0	0.9	2	94087	45976	10
Cre07.g349100.t1.1	N/A	AMBIGUOUS	R.AGS@PGPGGAAAAGGGK.Q	2	1261.55		1.03048	3	3	0.9	-0.152003	0	0.96	1	4282045	4738975	10
Cre07.g349100.t1.1	N/A	AMBIGUOUS	R.GGS@ADEDDDDTVVR.Q	2	1529.56		3.26891	2	2	0.88	-0.184425	0	0.91	1	582085	663240	10
Cre07.g349152.t1.1	N/A	AMBIGUOUS	R.TGGS@PPPPLSISGPTPTR.D	2	1797.88		0.723076	1	1	0.81	-0.304006	0	0.82	2	199496	247811	10
Cre07.g350750.t1.2	N/A	AMBIGUOUS	R.AAYSVGQAALDS@LDAVDR.A	2	1900.87		1.89388	3	3	0.9	-0.152003	0	0.55	1	1184287	1317275	10
Cre07.g351000.t1.1	N/A	AMBIGUOUS	K.SAGGVQVVSLTGASGAAAAAAAAPAGGGGDSRSS@PSGADGPSASAQ#SGEPK.N	3	4392.04		7.15052	1	1	1.3	0.378512	0	0.92	1	318314	244554	10
Cre07.g351000.t1.1	N/A	AMBIGUOUS	K.SAGGVQVVSLTGASGAAAAAAAAPAGGGGDSRSS@PSGADGPSASAQSGEPK.N	3	4390.04		3.24569	1	1	1.39	0.475085	0	0.91	1	331780	239407	10
Cre07.g352850.t1.2	N/A	AMBIGUOUS	K.DMVVST@QTEEK.S	2	1345.56		3.12139	2	2	1.18	0.238787	0	0.92	1	570279	484209	10
Cre07.g353450.t1.2	N/A	AMBIGUOUS	R.GEQAALIWEGNDEN#ERR.T	3	1986.93		11.2235	1	1	0.63	-0.666576	0	0.95	1	167531	267324	10
Cre07.g353550.t1.2	N/A	AMBIGUOUS	K.AAQEAALAGES@VEK.L	2	1452.65		-2.96009	3	3	1	0	0	0.97	1	1791205	1797304	10
Cre07.g356350.t1.1	N/A	AMBIGUOUS	K.NM*IVILNDNQQVSLPTQYNNK.N	3	2462.24		-0.916044	1	1	1	0	0	0.88	1	2284464	2273354	10
Cre07.g356350.t1.1	N/A	AMBIGUOUS	K.NMIVILNDNQQVSLPTQYNNK.N	3	2445.24		1.26777	1	1	0.7	-0.514573	0	0.66	1	3695955	5291865	10
Cre07.g357900.t1.2	N/A	AMBIGUOUS	K.KTDAVQPDGELAAGEDDAGASGQ#PDEAAGAADEDEDEAQDEAAGASR.R	3	4573.93		7.42317	1	1	0.98	-0.0291463	0	0.92	1	407608	417472	10
Cre07.g357900.t1.2	N/A	AMBIGUOUS	K.KTDAVQPDGELAAGEDDAGASGQPDEAAGAADEDEDEAQDEAAGASR.R	3	4571.96		9.66773	1	1	1.05	0.0703893	0	0.94	1	437729	417472	10
Cre08.g359700.t1.2	N/A	AMBIGUOUS	R.GGEGEGGEGQQQQQGQQQQQAR.A	3	2312.02		1.21106	4	4	1.075	0.104337	0.323368	0.95	1	2033836	1636770	10
Cre08.g359700.t1.2	N/A	AMBIGUOUS	R.RGGEGEGGEGQQQQQGQQQQQAR.A	3	2469.14		4.51574	2	2	1.31	0.389567	0	0.96	1	1673441	1275153	10
Cre08.g360600.t1.1	N/A	AMBIGUOUS	K.HGLPASVT@SLKK.S	3	1316.7		2.27844	1	1	1.43	0.516015	0	0.96	1	518105	363464	10
Cre08.g360600.t1.1	N/A	AMBIGUOUS	K.S@VTIVEPGGKN#GAGGAAQQPASSLR.S	3	2432.19		3.82373	1	1	0.43	-1.21759	0	0.94	1	493509	1136150	10
Cre08.g360900.t1.2	N/A	AMBIGUOUS	K.KLAAS@GEKPEPVR.T	2	1460.75		1.91683	9	9	0.681111	-0.554038	0.0105409	0.86	1	4432264	6577446	10
Cre08.g360900.t1.2	N/A	AMBIGUOUS	K.LAAS@GEKPEPVR.T	2	1332.65		1.35069	16	16	0.703125	-0.508147	0.0267628	0.92	1	151772900	198916539	10
Cre08.g361950.t1.1	N/A	AMBIGUOUS	K.GGGS@FANSK.R	2	903.356		-0.110698	1	1	1.02	0.0285692	0	0.53	4	565566	556155	10
Cre08.g364800.t1.2	N/A	AMBIGUOUS	R.LDGYGQ#PHEDASFVYPDNLASPQQILIDASN#GASDYGNK.F	3	4169.9		1.22143	1	1	1.42	0.505891	0	0.82	1	2103341	1484261	10
Cre08.g364862.t1.2	N/A	AMBIGUOUS	R.MDS@GALR.Q	2	828.33		2.77668	1	1	1.11	0.15056	0	0.69	1	331890	298758	10
Cre08.g365692.t1.1	N/A	AMBIGUOUS	K.TQAAAAAATLPAPAPVAAPAAAAGNGN#GN#GN#GAAAAAAGK.Q	4	3298.63		1.97052	1	1	0.2	-2.32193	0	0.4	1	3199560	15850900	10
Cre08.g367250.t1.1	N/A	AMBIGUOUS	R.S@PGGGAGS@PN#GGAGAGGAGDAAK.A	2	1900.72		6.73434	1	1	16.37	4.03298	0	0.67	1	45047	2751	10
Cre08.g367300.t1.1	N/A	AMBIGUOUS	M.APLS@PEQAQSAR.T	2	1333.62		4.04916	2	2	0.84	-0.251539	0	0.97	1	547152	650855	10
Cre08.g370450.t1.2	N/A	AMBIGUOUS	K.DVSGASSDQAAAGEEKPSTSGADGADASADGEPSAQ#ELM*SQLK.A	3	4139.81		3.63521	1	1	0.9	-0.152003	0	0.8	1	450581	500804	10
Cre08.g370450.t1.2	N/A	AMBIGUOUS	K.DVSGASSDQAAAGEEKPSTSGADGADASADGEPSAQELM*SQLK.A	3	4137.83		3.43177	1	1	0.95	-0.0740006	0	0.81	1	476967	500804	10
Cre08.g374000.t1.2	N/A	AMBIGUOUS	K.ALTERPTGQAEQ#EEEQEEQQQQQQPGAAAAAK.E	3	3479.64		8.19057	1	1	1.14	0.189034	0	0.92	1	231937	203940	10
Cre08.g374700.t1.1	N/A	AMBIGUOUS	R.RFNLGGDEEGGGGDAQQQ#ADQQQQQLQR.A	3	3058.41		8.40314	1	1	0.52	-0.943416	0	0.96	1	263213	505337	10
Cre08.g375084.t1.1	N/A	AMBIGUOUS	K.AAAEAAAAAGGEAPGAEGGGGGGGADGREEGEDGEADEDAAADNR.V	4	3956.63		0.74461	3	3	1.08333	0.115477	0.011547	0.97	2	609545	569855	10
Cre08.g375900.t1.1	N/A	AMBIGUOUS	K.DTYQDRPQS@PER.L	2	1570.65		2.67405	1	1	1.03	0.0426443	0	0.99	1	3972117	3853659	10
Cre08.g380151.t1.1	N/A	AMBIGUOUS	K.ADGDEDEDEEEADVDAAGT@PR.A	2	2285.83		3.78384	2	2	1.95	0.963474	0	0.87	1	607680	311680	10
Cre08.g382500.t1.2	N/A	AMBIGUOUS	K.ALAAANS@SK.G	2	911.42		0.987471	2	2	1.075	0.104337	0.0494975	0.77	1	2795640	2514333	10
Cre08.g382500.t1.2	N/A	AMBIGUOUS	K.ALAAANSS@K.G	2	911.421		2.3041	1	1	0.78	-0.358454	0	0.94	1	812468	1038042	10
Cre08.g382800.t1.2	N/A	AMBIGUOUS	R.ARPVTQAHPPSSQQQQQQGGLQTAQR.-	4	2826.44		3.50265	1	1	0.86	-0.217591	0	1	1	2050883	2391873	10
Cre08.g384000.t1.1	N/A	AMBIGUOUS	R.AQQQQQQQQEGGGGSSSSTAAPVAELN#DK.L	3	2930.35		2.64408	1	1	0.83	-0.268817	0	0.88	1	182249	220634	10
Cre08.g384000.t1.1	N/A	AMBIGUOUS	R.AQQQQQQQQEGGGGSSSSTAAPVAELNDK.L	3	2928.35		0.375638	3	3	0.94	-0.0892673	0	0.96	1	2563761	2741680	10
Cre09.g386350.t1.1	N/A	AMBIGUOUS	R.QPS@ASSSGFSVDPPR.C	2	1597.69		2.12808	1	1	0.86	-0.217591	0	0.91	1	580695	673856	10
Cre09.g386350.t1.1	N/A	AMBIGUOUS	R.SAGS@SQQLLTR.Q	2	1226.58		1.38597	1	1	0.74	-0.434403	0	0.95	1	380863	518151	10
Cre09.g386550.t1.2	N/A	AMBIGUOUS	R.AAGHSGGGAPSSDYQQAPSSWDAGNDEDYRSAQQQQ#QQPSGGIR.G	4	4547.01		8.04931	1	1	0.9	-0.152003	0	0.98	1	1774187	1968456	10
Cre09.g386550.t1.2	N/A	AMBIGUOUS	R.S@AAGAGAAAHSGGSARPSGGAVGGVAAATHK.S	4	2638.25		3.67669	2	2	1.46	0.545968	0	0.89	1	1433407	979454	10
Cre09.g386550.t1.2	N/A	AMBIGUOUS	R.VAS@SVEQAAR.Q	2	1096.5		2.64478	1	1	1.31	0.389567	0	0.91	1	268478	204541	10
Cre09.g386731.t1.1	N/A	AMBIGUOUS	R.AVAEPAAAEAGSAEPAAGEGQ#PN#GAEHAAAGEGDGDGEGQGGDEQPR.R	3	4314.85		7.08083	2	2	0.67	-0.577767	0.282843	0.97	1	456180	521830	10
Cre09.g386731.t1.1	N/A	AMBIGUOUS	R.AVAEPAAAEAGSAEPAAGEGQ#PNGAEHAAAGEGDGDGEGQ#GGDEQPR.R	3	4313.86		10.3852	1	1	0.47	-1.08927	0	0.92	1	128430	274540	10
Cre09.g386731.t1.1	N/A	AMBIGUOUS	R.AVAEPAAAEAGSAEPAAGEGQPN#GAEHAAAGEGDGDGEGQGGDEQPR.R	3	4312.88		10.0398	1	1	0.89	-0.168123	0	0.97	1	470214	526299	10
Cre09.g386740.t1.1	N/A	AMBIGUOUS	M.ST@SGSGFAAPGAAEQQDSTTSVSK.E	3	2350.01		2.59574	1	1	0.89	-0.168123	0	0.96	1	1603061	1807706	10
Cre09.g386740.t1.1	N/A	AMBIGUOUS	M.STS@GSGFAAPGAAEQQDSTTSVSK.E	2	2350.01		1.87234	1	1	0.92	-0.120294	0	0.91	1	945297	1029706	10
Cre09.g386750.t1.2	N/A	AMBIGUOUS	K.EVS@DDEAEEEEK.K	2	1487.53		2.68903	4	4	1.05	0.0703893	0	0.99	1	9708600	9229499	10
Cre09.g386750.t1.2	N/A	AMBIGUOUS	K.TVDKEVS@DDEAEEEEK.K	3	1930.76		-4.45419	20	20	0.9635	-0.0536434	0.195913	0.88	1	8857279	13051967	10
Cre09.g386758.t1.1	N/A	AMBIGUOUS	R.ESEWHATQ#DEEDIY@PNFVNMAQAFGVPSR.R	3	3447.47		5.25026	1	1	0.87	-0.200913	0	0.72	1	2832962	3263878	10
Cre09.g386875.t1.1	N/A	AMBIGUOUS	R.GAAAPHTS@PR.R	2	1043.46		0.19167	3	3	1.06333	0.0885939	0.0057735	0.91	2	1686287	1580620	10
Cre09.g387393.t1.1	N/A	AMBIGUOUS	R.VRDGDES@DGEEGTGR.G	2	1657.63		-2.35276	6	6	0.985	-0.0218044	0.049295	0.98	1	2866832	2775818	10
Cre09.g388430.t1.1	N/A	AMBIGUOUS	R.AAGS@EEPADAGEAGK.A	2	1439.58		4.75848	1	1	1.03	0.0426443	0	0.41	1	397656	386522	10
Cre09.g388500.t1.2	N/A	AMBIGUOUS	K.GRTT@AEPVAAAAPAAAPAK.R	3	1799.9		1.27785	2	2	0.43	-1.21759	0	0.97	1	1085945	2496637	10
Cre09.g388550.t1.2	N/A	AMBIGUOUS	R.LTGRGEQQQQQQQQQDEEQR.Q	3	2441.14		2.86752	2	2	0.91	-0.136062	0	0.99	1	817522	899258	10
Cre09.g389450.t1.2	N/A	AMBIGUOUS	R.SSST@QNLTGLTAAASLAR.L	2	1827.88		0.930039	1	1	0.89	-0.168123	0	0.92	1	140219	156751	10
Cre09.g389726.t1.1	N/A	AMBIGUOUS	K.SRTPT@PNKAK.A	2	1179.58		-10.7371	1	1	2.34	1.22651	0	0.94	1	24284973	10377147	10
Cre09.g389900.t1.1	N/A	AMBIGUOUS	R.EGEQARPS@PPPPDNPYAAYAAQYGR.G	3	2781.23		1.15057	2	2	0.1	-3.32193	0	0.95	1	760713	7789532	10
Cre09.g389900.t1.1	N/A	AMBIGUOUS	R.GQQPQQQQ#QQGQQQGQQDAGVDAK.A	3	2608.21		6.82465	1	1	0.67	-0.577767	0	0.95	1	794553	1179473	10
Cre09.g389900.t1.1	N/A	AMBIGUOUS	R.GQQPQQQQQQGQQQGQQDAGVDAK.A	3	2607.22		4.7944	2	2	0.94	-0.0892673	0	0.97	1	1159582	1231926	10
Cre09.g391652.t1.1	N/A	AMBIGUOUS	K.AAEEDEEEEDEQ#EGGS@EDADEQPGTSGR.I	2	3075.1		6.04862	1	1	0.62	-0.68966	0	0.82	1	320955	514086	10
Cre09.g391652.t1.1	N/A	AMBIGUOUS	K.AAEEDEEEEDEQEGGS@EDADEQPGTSGR.I	3	3074.11		3.31805	2	2	0.89	-0.168123	0	0.98	1	4233830	4760945	10
Cre09.g391652.t1.1	N/A	AMBIGUOUS	K.TDEVGGGGDS@DS@DEEAGGR.G	2	1968.63		0.60956	3	3	0.94	-0.0892673	0	0.95	1	781746	831751	10
Cre09.g391900.t1.1	N/A	AMBIGUOUS	M.GGS@VIVIDSK.A	2	1053.52		2.56284	2	2	1.26	0.333424	0	0.85	1	369188	293468	10
Cre09.g392171.t1.1	N/A	AMBIGUOUS	K.GAAADAAATAAGGAVDAALAQQQQQQQQQQQQQQDTSTIGHPDPAN#DEPNFK.Y	4	5314.47		5.21221	1	1	0.81	-0.304006	0	0.98	1	734760	905309	10
Cre09.g392319.t1.1	N/A	AMBIGUOUS	K.DSTTVYQGCANPNNDPK.G	2	1879.82		5.58568	2	2	1.56	0.641546	0	0.95	1	1339972	860995	10
Cre09.g392500.t1.2	N/A	AMBIGUOUS	K.VPT@GSDGGAGSPNK.F	2	1322.56		2.79761	1	1	0.62	-0.68966	0	0.91	1	288268	468553	10
Cre09.g392500.t1.2	N/A	AMBIGUOUS	K.VPTGS@DGGAGSPNK.F	2	1322.56		2.34394	1	1	0.61	-0.713119	0	0.82	1	251708	412833	10
Cre09.g392500.t1.2	N/A	AMBIGUOUS	K.VPTGSDGGAGS@PNK.F	2	1322.56		3.85616	1	1	0.93	-0.104697	0	0.67	1	248028	267260	10
Cre09.g392500.t1.2	N/A	AMBIGUOUS	R.QAATSMKYDS@DDES.-	2	1626.59		2.45914	2	2	0.87	-0.200913	0	0.98	1	5882554	6778388	10
Cre09.g392579.t1.1	N/A	AMBIGUOUS	R.SGS@AEVAAR.L	2	928.393		-7.67406	1	1	1.1	0.137504	0	0.78	1	55622	50383	10
Cre09.g392655.t1.1	N/A	AMBIGUOUS	K.AAVVES@DEEDDYAPSTSAAAASK.S	2	2362.98		3.2586	4	4	0.7675	-0.381761	0.005	0.84	1	1784416	2327755	10
Cre09.g393136.t1.1	N/A	AMBIGUOUS	R.AAT@AVRQPGPGAATSAALGGTR.L	3	2060.03		1.45629	1	1	2.2	1.1375	0	0.95	1	765240	347596	10
Cre09.g393200.t1.2	N/A	AMBIGUOUS	K.IGETLAQQSGSSSSSSSSSSGSSDSGSSSSEEK.K	3	3097.29		-1.93717	3	3	1.09	0.124328	0	0.95	1	8038541	7383109	10
Cre09.g393200.t1.2	N/A	AMBIGUOUS	K.IGETLAQQSGSSSSSSSSSSGSSDSGSSSSEEKK.-	3	3225.4		2.48032	2	2	1.05	0.0703893	0	0.96	1	4762447	4521008	10
Cre09.g393358.t1.1	N/A	AMBIGUOUS	K.VFTKQST@EEQGLDLAAVEK.K	3	2172.05		0.920792	3	3	3.28	1.7137	5.96046e-08	0.9	1	1139740	347181	10
Cre09.g393358.t1.1	N/A	AMBIGUOUS	R.IESAES@AGR.G	2	998.416		0.901429	5	5	2.364	1.24123	0.00894427	0.96	1	1952421	822060	10
Cre09.g393650.t1.2	N/A	AMBIGUOUS	K.SSAVNLSTDWPALRPS@LDEK.N	3	2265.08		-0.0441486	1	1	0.83	-0.268817	0	0.87	1	2119289	2559702	10
Cre09.g393650.t1.2	N/A	AMBIGUOUS	R.TSGLS@N#TSSSGEHASSASASGIMSGDGGSAEPLASSAR.R	3	3548.51		3.83261	1	1	1.02	0.0285692	0	0.94	1	1479961	1444705	10
Cre09.g393650.t1.2	N/A	AMBIGUOUS	R.TSGLSN#TSSSGEHASSAS@ASGIMSGDGGSAEPLASSAR.R	3	3548.52		8.53884	2	2	0.87	-0.200913	0	0.61	1	1865490	2150746	10
Cre09.g393650.t1.2	N/A	AMBIGUOUS	R.TSGLSNTSS@SGEHASSASASGIM*SGDGGSAEPLASSAR.R	3	3565.52		2.41077	1	1	1.57	0.650765	0	0.95	1	1031447	656351	10
Cre09.g393650.t1.2	N/A	AMBIGUOUS	R.TSGLSNTSSSGEHASSAS@ASGIM*SGDGGSAEPLASSAR.R	3	3563.52		5.1354	1	1	1.57	0.650765	0	0.95	1	1031447	656351	10
Cre09.g393650.t1.2	N/A	AMBIGUOUS	R.TSGLSNTSSSGEHASSASAS@GIM*SGDGGSAEPLASSAR.R	3	3563.51		2.9746	1	1	1.57	0.650765	0	0.95	1	1031447	656351	10
Cre09.g393700.t1.1	N/A	AMBIGUOUS	R.ETTCNDGFDNDCDGAADN#EDGDCQ.-	3	2694.89		10.4273	1	1	1.27	0.344828	0	0.95	1	1247327	978805	10
Cre09.g393700.t1.1	N/A	AMBIGUOUS	R.ETTCNDGFDNDCDGAADNEDGDCQ.-	3	2693.88		3.08106	1	1	1.54	0.62293	0	0.94	1	1505203	975800	10
Cre09.g394399.t1.1	N/A	AMBIGUOUS	K.AYYGADEEEAS@DEEDAK.Q	2	1970.7		0.862637	8	8	0.9375	-0.0931094	0.0276457	0.9	1	4202165	4546747	10
Cre09.g394400.t1.1	N/A	AMBIGUOUS	K.SAS@DTAAAAAAK.V	2	1113.48		4.58024	1	1	0.77	-0.37707	0	0.85	1	207840	270799	10
Cre09.g394436.t1.1	N/A	AMBIGUOUS	R.VLSS@QN#GR.E	2	940.411		1.48871	1	1	0.48	-1.05889	0	0.98	1	2141403	4452732	10
Cre09.g394843.t1.1	N/A	AMBIGUOUS	K.AAAAAAAGAGAGGAAVPGT@PGGAGGK.G	3	1985.95		2.66876	1	1	2.33	1.22033	0	0.95	1	773996	331742	10
Cre09.g394843.t1.1	N/A	AMBIGUOUS	R.DSSAHEGDGAGASAAGGGPTS@PGGR.S	3	2204.89		2.40376	1	1	2.15	1.10434	0	0.98	1	1596111	742088	10
Cre09.g394880.t1.1	N/A	AMBIGUOUS	K.GLAGATPS@SPR.L	2	1092.51		2.28832	1	1	2.01	1.0072	0	0.98	1	888652	442723	10
Cre09.g395250.t1.1	N/A	AMBIGUOUS	K.AAAASKPEASGGS@LTAK.A	2	1595.77		2.25597	2	2	1.3	0.378512	0	0.99	1	4252079	3276125	10
Cre09.g395250.t1.1	N/A	AMBIGUOUS	K.AAAASKPEASGGSLT@AK.A	3	1595.77		2.25597	1	1	1.29	0.367371	0	0.99	1	6635436	5147263	10
Cre09.g395621.t1.1	N/A	AMBIGUOUS	R.AALDS@DEEDEEDK.V	2	1544.55		1.87757	2	2	1.07	0.0976108	0	0.93	1	1729191	1612989	10
Cre09.g395917.t1.1	N/A	AMBIGUOUS	K.AN#GASAAGASGLAS@PR.A	2	1437.63		1.25206	2	2	2.01	1.0072	0	0.94	1	642699	320275	10
Cre09.g396213.t1.1	N/A	AMBIGUOUS	K.EDDGIDYAATTVQLPGGER.V	2	2005.93		1.49557	1	1	0.96	-0.0588937	0	0.88	1	433371	453298	10
Cre09.g396213.t1.1	N/A	AMBIGUOUS	K.VGS@DGSAELK.E	2	1041.45		2.30449	2	2	0.86	-0.217591	0	0.82	1	1009618	1178617	10
Cre09.g396213.t1.1	N/A	AMBIGUOUS	K.VGSDGSAELKEDDGIDYAATTVQLPGGER.V	3	2950.41		5.91491	1	1	0.3	-1.73697	0	0.74	1	2175590	7338049	10
Cre09.g396326.t1.1	N/A	AMBIGUOUS	K.QQLELQAAAQQQQAQAQQQAQAQAQQQ#AAAVAAAQQQAQQSGTQLTQETLR.L	4	5443.75		9.3787	1	1	0.75	-0.415037	0	0.78	1	1022184	1370022	10
Cre09.g396326.t1.1	N/A	AMBIGUOUS	K.RGAAAAPAGAVAAQPAGVAAPAATTAAASGGGGS@EGGAGGAPR.M	4	3535.71		1.83839	1	1	0.66	-0.599462	0	0.87	1	634647	956836	10
Cre09.g396326.t1.1	N/A	AMBIGUOUS	R.S@PAAAEVAEPGSGK.G	2	1350.6		2.47882	1	1	5.51	2.46205	0	0.68	1	560864	101862	10
Cre09.g396950.t1.1	N/A	AMBIGUOUS	R.GTSSATAS@GDDGDEGGS@VR.R	2	1884.66		4.35094	1	1	2.09	1.0635	0	0.97	1	465544	222668	10
Cre09.g396950.t1.1	N/A	AMBIGUOUS	R.GTSSATAS@GDDGDEGGSVR.R	2	1804.69		3.3801	2	2	0.92	-0.120294	0	0.98	1	2088583	2261586	10
Cre09.g397586.t1.1	N/A	AMBIGUOUS	R.RAS@AAGDDAESVAAGAGGGR.S	3	1824.79		2.84965	1	1	1.37	0.454176	0	0.89	1	570220	415949	10
Cre09.g398215.t1.1	N/A	AMBIGUOUS	R.QQQQQQQQQQQQQQQPPK.A	3	2261.12		8.18187	1	1	0.78	-0.358454	0	0.51	1	118356	152095	10
Cre09.g399178.t1.1	N/A	AMBIGUOUS	K.KKPATS@GSGAAGGGGGGEESALAR.I	3	2152.01		4.13569	1	1	1.77	0.823749	0	0.93	1	962936	545162	10
Cre09.g400000.t1.1	N/A	AMBIGUOUS	R.ASGAAAAAETPTGT@PAK.A	2	1551.71		2.80221	1	1	2.15	1.10434	0	0.46	1	125472	58280	10
Cre09.g400553.t1.1	N/A	AMBIGUOUS	R.DALGGGGGGAGGGGGGDPGAM*PS@PPRR.E	3	2330		1.24464	2	2	0.975	-0.0365259	0.00707107	0.89	2	1016373	1043328	10
Cre09.g400553.t1.1	N/A	AMBIGUOUS	R.DALGGGGGGAGGGGGGDPGAMPS@PPRR.E	3	2314		1.1236	3	3	0.96	-0.0588937	0	0.97	2	1423405	1489200	10
Cre09.g400627.t1.1	N/A	AMBIGUOUS	R.ASAAASQPQQQEQTPAEEDTAR.Q	3	2314.07		3.43502	2	2	0.975	-0.0365259	0.0494975	0.95	1	816126	872205	10
Cre09.g400627.t1.1	N/A	AMBIGUOUS	R.T@TTDAAGGTAAGGR.A	2	1285.54		2.48923	1	1	0.53	-0.915936	0	0.83	1	715113	1361576	10
Cre09.g400627.t1.1	N/A	AMBIGUOUS	R.TT@TDAAGGTAAGGR.A	2	1285.54		0.777885	1	1	0.53	-0.915936	0	0.83	1	715113	1361576	10
Cre09.g400650.t1.2	N/A	AMBIGUOUS	R.RSES@LAK.K	2	869.411		2.30041	2	2	5.41	2.43563	0.0282843	0.95	1	30929563	5740386	10
Cre09.g400812.t1.1	N/A	AMBIGUOUS	R.AAS@EDGGGGEQGAGPGVAGAGAGTGAGAGTAVAAVTR.L	3	3062.38		1.11025	1	1	1.05	0.0703893	0	0.88	1	682935	648989	10
Cre09.g400812.t1.1	N/A	AMBIGUOUS	R.AASEDGGGGEQGAGPGVAGAGAGT@GAGAGTAVAAVTR.L	3	3062.37		-0.946977	1	1	1.05	0.0703893	0	0.88	1	682935	648989	10
Cre09.g401367.t1.1	N/A	AMBIGUOUS	R.GPAS@PGAVAGAAAAAAAR.V	3	1515.73		0	1	1	1.47	0.555816	0	0.94	1	146527	99507	10
Cre09.g401367.t1.1	N/A	AMBIGUOUS	R.TGS@SSAGSSSSAGCGPAALR.A	2	1847.77		1.8115	2	2	1.13	0.176323	0	0.82	1	243113	214934	10
Cre09.g401515.t1.1	N/A	AMBIGUOUS	R.GGS@QDDMDIHETK.L	2	1511.57		4.03555	2	2	0.92	-0.120294	0	0.89	1	850484	920467	10
Cre09.g401515.t1.1	N/A	AMBIGUOUS	R.GRGGS@QDDM*DIHETK.L	3	1740.69		2.2405	2	2	0.3	-1.73697	0	0.9	1	6467473	21405101	10
Cre09.g401515.t1.1	N/A	AMBIGUOUS	R.GRGGS@QDDMDIHETK.L	3	1724.69		1.85541	6	6	0.88	-0.184425	0	0.92	1	11659702	13223415	10
Cre09.g402775.t1.1	N/A	AMBIGUOUS	K.EAETGEASFS@PR.T	2	1359.54		1.83885	5	5	0.93	-0.104697	0	0.97	1	12009525	12974424	10
Cre09.g402775.t1.1	N/A	AMBIGUOUS	R.NAGLS@AAGGAGAGR.G	2	1209.55		10.1324	1	1	0.61	-0.713119	0	0.7	1	275610	453175	10
Cre09.g403600.t1.1	N/A	AMBIGUOUS	R.VGS@GGFAR.H	2	829.358		2.04978	1	1	2.77	1.46989	0	0.62	1	143550	51819	10
Cre09.g405650.t1.2	N/A	AMBIGUOUS	R.LCFEQ#WQSLEQQEQGQGQQQTGQ#TAGGAGSGTGGGGDGR.G	3	3981.75		9.97058	1	1	0.38	-1.39593	0	0.58	1	162846	433325	10
Cre09.g405701.t1.1	N/A	AMBIGUOUS	R.HLGEQEEQQQQQPQQQPQPAAK.R	3	2554.25		8.69149	1	1	0.76	-0.395929	0	0.94	1	436834	573739	10
Cre09.g406050.t1.2	N/A	AMBIGUOUS	K.SLAGS@MGNLAVEASPAK.A	2	1681.79		1.6649	1	1	0.91	-0.136062	0	0.98	1	1616442	1777213	10
Cre09.g406416.t1.1	N/A	AMBIGUOUS	R.S@LAAEAAAR.Q	2	938.432		1.81154	1	1	1.39	0.475085	0	0.89	1	430778	309359	10
Cre09.g406600.t1.1	N/A	AMBIGUOUS	K.N#GNVWYDVNNTR.G	2	1451.65		-0.964419	1	1	1.32	0.400538	0	0.94	1	286782	216829	10
Cre09.g410300.t1.1	N/A	AMBIGUOUS	R.GGGGS@EEGEDEDEEEEGDEEGEGK.A	2	2533.83		0.19733	1	1	1.04	0.0565835	0	0.78	1	536730	515580	10
Cre09.g411200.t1.2	N/A	AMBIGUOUS	R.ATEESVEVKPVAS@TSESSEPEWVPVCKPEDLPK.G	4	3719.73		1.72056	1	1	1.43	0.516015	0	0.86	1	6618268	4624403	10
Cre09.g411200.t1.2	N/A	AMBIGUOUS	R.ATEESVEVKPVASTS@ESSEPEWVPVCKPEDLPK.G	3	3720.74		2.24355	1	1	1.15	0.201634	0	0.84	1	2245552	1945789	10
Cre09.g411633.t1.1	N/A	AMBIGUOUS	K.FGGVAAVEPAAAAAAAAPSGQQPQ#QPAEQQQQDHQQHR.E	4	3875.88		8.9787	1	1	0.77	-0.37707	0	0.84	1	534293	695267	10
Cre09.g412150.t1.1	N/A	AMBIGUOUS	R.QREQQQQQQQQQSADGDR.R	3	2186		3.72788	1	1	1.03	0.0426443	0	0.82	1	466048	451737	10
Cre09.g412300.t1.2	N/A	AMBIGUOUS	K.RLGLYEQ#MEGEQLGQQPGQQQQAEQQEQQQAPK.D	4	3810.83		8.23975	1	1	0.9	-0.152003	0	0.95	1	2162337	2393305	10
Cre09.g412300.t1.2	N/A	AMBIGUOUS	K.RLGLYEQM*EGEQLGQQPGQ#QQQAEQQEQQQAPK.D	3	3827.83		8.58302	1	1	0.98	-0.0291463	0	0.89	1	453845	461385	10
Cre09.g412300.t1.2	N/A	AMBIGUOUS	R.LGLYEQ#M*EGEQLGQQPGQQQQAEQQEQQQAPK.D	3	3670.71		7.13763	1	1	1	0	0	0.97	1	416565	416326	10
Cre09.g412300.t1.2	N/A	AMBIGUOUS	R.LGLYEQMEGEQLGQQPGQQ#QQAEQQEQQQAPK.D	3	3654.72		7.55193	1	1	0.89	-0.168123	0	0.96	1	1256158	1414494	10
Cre09.g414250.t1.1	N/A	AMBIGUOUS	R.STS@FSGLPVDSR.S	2	1331.59		2.10276	2	2	1.12	0.163499	0	0.98	1	528399	470524	10
Cre09.g415600.t1.1	N/A	AMBIGUOUS	K.EAETVYAGSN#GSSSN#GSGGSN#GATFER.F	2	2596.07		2.32958	1	1	1.69	0.757023	0	0.92	2	140106	82707	10
Cre09.g416250.t1.1	N/A	AMBIGUOUS	R.SAAPASAPVPT@TASQR.Y	2	1590.75		2.38881	1	1	0.96	-0.0588937	0	0.94	1	297128	308541	10
Cre09.g416850.t1.2	N/A	AMBIGUOUS	K.RAAS@PARQPVAAVSGSNSR.S	3	1960.97		2.49877	1	1	1.37	0.454176	0	0.99	1	1308863	953740	10
Cre09.g416850.t1.2	N/A	AMBIGUOUS	R.AAAGADS@ADEEAEAR.G	2	1512.58		2.11559	3	3	0.88	-0.184425	0	0.98	1	10959281	12426221	10
Cre09.g416850.t1.2	N/A	AMBIGUOUS	R.DVIDSGAEVSAAPATAASAS@PSITR.S	2	2423.14		3.21898	1	1	0.72	-0.473931	0	0.88	1	228162	317292	10
Cre09.g416850.t1.2	N/A	AMBIGUOUS	R.HATPANLS@PSER.L	2	1358.61		1.84012	2	2	0.63	-0.666576	0	0.96	1	1877722	3000673	10
Cre09.g416850.t1.2	N/A	AMBIGUOUS	R.QQVDGGSN#GN#GN#GN#GN#GN#GQSSPR.H	2	2276.89		9.4867	1	1	0.62	-0.68966	0	0.48	1	56235	90946	10
Cre09.g416850.t1.2	N/A	AMBIGUOUS	R.QQVDGGSN#GN#GN#GN#GN#GNGQSSPR.H	2	2275.91		7.60143	1	1	1.16	0.214125	0	0.42	1	286017	247037	10
Cre09.g416850.t1.2	N/A	AMBIGUOUS	R.SPS@PGPAFAAGISR.S	2	1393.65		2.08087	4	4	1.3	0.378512	0	0.97	1	5268772	4054613	10
Cre09.g416850.t1.2	N/A	AMBIGUOUS	R.TLS@PERTSEVAAAMR.R	3	1697.79		1.6492	2	2	1.32	0.400538	0	0.99	1	635262	480521	10
Cre09.g416850.t1.2	N/A	AMBIGUOUS	R.YTPSVS@PSASAVVPR.D	2	1596.77		6.63843	1	1	1.89	0.918386	0	0.95	1	2600932	1378042	10
Cre09.g416850.t1.2	N/A	AMBIGUOUS	R.YTPSVSPS@ASAVVPR.D	2	1596.77		2.8182	1	1	1.89	0.918386	0	0.95	1	2600932	1378042	10
Cre09.g417150.t1.2	N/A	AMBIGUOUS	K.IRPSSAYN#TPYWTTNSGAPVWNN#NNSMTVGTR.G	3	3559.65		1.57149	1	1	0.42	-1.25154	0	0.71	1	3172122	7580781	10
Cre09.g417150.t1.2	N/A	AMBIGUOUS	K.IRPSSAYNTPYWTTN#SGAPVWN#NNNSM*TVGTR.G	3	3573.66		9.15036	1	1	0.73	-0.454032	0	0.9	1	2069427	2816097	10
Cre09.g417150.t1.2	N/A	AMBIGUOUS	K.IRPSSAYNTPYWTTNSGAPVWNNNN#SMTVGTR.G	3	3557.66		1.05307	1	1	0.6	-0.736966	0	0.67	1	3664008	6119673	10
Cre10.g418400.t1.1	N/A	AMBIGUOUS	R.KAPS@TEQPKK.D	3	1192.59		1.25776	3	3	1.29	0.367371	0	0.98	2	1909678	1485969	10
Cre10.g418500.t1.1	N/A	AMBIGUOUS	K.RPTPAHSPPPGAGGLAT@SPK.A	3	1974.98		1.46837	1	1	2.47	1.30451	0	0.96	2	963254	390606	10
Cre10.g418950.t1.1	N/A	AMBIGUOUS	R.AAAAAEGEGEGS@Q#TDGTAAREEDAGGYDLLDEGEVPK.L	3	3717.59		7.06175	1	1	0.87	-0.200913	0	0.9	2	2578478	2968884	10
Cre10.g418950.t1.1	N/A	AMBIGUOUS	R.AAAAAEGEGEGS@QTDGTAAR.E	2	1898.78		2.36995	2	2	1.03	0.0426443	0	0.95	2	747882	723880	10
Cre10.g418950.t1.1	N/A	AMBIGUOUS	R.AAAAAEGEGEGS@QTDGTAAREEDAGGYDLLDEGEVPK.L	3	3715.58		0.968895	2	2	1	0	0	0.87	2	2971187	2964520	10
Cre10.g418950.t1.1	N/A	AMBIGUOUS	R.AAAAAEGEGEGSQ#T@DGTAAREEDAGGYDLLDEGEVPK.L	3	3716.59		8.17961	2	2	0.87	-0.200913	0	0.9	2	2578478	2968884	10
Cre10.g418950.t1.1	N/A	AMBIGUOUS	R.LSQVASSQEGLPAAGPAS@ARR.S	3	2132.05		0.70355	1	1	0.8	-0.321928	0	0.76	2	192561	239573	10
Cre10.g418950.t1.1	N/A	AMBIGUOUS	R.RPGAGAAAGEEGTAS@PGGTTPSRPRPGASTAK.S	4	2999.44		2.30044	1	1	1.13	0.176323	0	0.92	2	7576266	6685890	10
Cre10.g418950.t1.1	N/A	AMBIGUOUS	R.RPGAGAAAGEEGTASPGGTT@PSRPRPGASTAK.S	4	2999.44		3.20061	1	1	1.13	0.176323	0	0.92	2	7576266	6685890	10
Cre10.g420900.t1.2	N/A	AMBIGUOUS	R.SAQAAGGEEEDDGDDDEGGQEDGR.G	2	2408.9		5.79156	1	1	0.85	-0.234465	0	0.86	1	520826	614635	10
Cre10.g421650.t1.2	N/A	AMBIGUOUS	R.AAS@GGLGGGGPPVR.K	2	1231.58		1.86752	2	2	1.03	0.0426443	0	0.97	1	1114433	1076901	10
Cre10.g423350.t1.2	N/A	AMBIGUOUS	R.VAS@EDEDAPDVSAEPECQR.D	2	2183.85		3.09019	1	1	0.76	-0.395929	0	0.78	1	281852	369253	10
Cre10.g424050.t1.1	N/A	AMBIGUOUS	R.N#SPRN#S@PR.T	2	1008.42		10.5116	1	1	32.46	5.02059	0	0.77	1	103338	3184	10
Cre10.g427300.t1.2	N/A	AMBIGUOUS	R.EAAPAEAEAAPAEGEAAPPAEGEGEAQ#PAQEGSNSSSSSSDSSSSEESK.A	3	4662.96		5.97293	1	1	0.69	-0.535332	0	0.97	1	474568	689148	10
Cre10.g427700.t1.2	N/A	AMBIGUOUS	K.DN#YGGGGGGGYGGGGGGGYGGGGYGGGGYGGNR.G	2	2702.08		11.4728	1	1	0.78	-0.358454	0	0.95	1	246012	317315	10
Cre10.g427700.t1.2	N/A	AMBIGUOUS	K.DNYGGGGGGGYGGGGGGGYGGGGYGGGGYGGNR.G	3	2701.07		1.62899	3	3	0.986667	-0.0193653	0.0057735	0.98	1	1905595	1935395	10
Cre10.g429601.t1.1	N/A	AMBIGUOUS	R.GASGAGASTSS@PAAATAAAR.A	2	1711.76		2.16152	2	2	3.05	1.60881	0	0.96	1	954587	313265	10
Cre10.g430050.t1.2	N/A	AMBIGUOUS	K.EAGAGGEGSS@PTLK.K	2	1339.58		3.43393	1	1	2.58	1.36737	0	0.57	1	594664	230287	10
Cre10.g430501.t1.1	N/A	AMBIGUOUS	R.S@AVAPGAR.A	2	807.373		1.85788	1	1	0.44	-1.18442	0	0.69	1	823497	1850619	10
Cre10.g431950.t1.2	N/A	AMBIGUOUS	R.IASSM*S@ASQAR.Q	2	1203.5		0.581635	2	2	1.19	0.250962	0	0.71	1	132537	111336	10
Cre10.g431950.t1.2	N/A	AMBIGUOUS	R.IASSMS@ASQAR.Q	2	1187.51		2.69472	2	2	1.615	0.691534	0.13435	0.82	1	426499	249935	10
Cre10.g433700.t1.1	N/A	AMBIGUOUS	R.SDS@IGGASR.R	2	928.375		1.93888	2	2	0.88	-0.184425	0	0.91	2	670767	765024	10
Cre10.g433750.t1.1	N/A	AMBIGUOUS	K.RAPS@EDPAHQ#DASAAPAAALPAQQPAK.R	3	2746.3		8.66627	1	1	0.79	-0.340075	0	0.88	1	926665	1178957	10
Cre10.g433750.t1.1	N/A	AMBIGUOUS	K.RAPS@EDPAHQDASAAPAAALPAQQPAK.R	3	2745.3		0.728519	2	2	0.98	-0.0291463	0	0.89	1	1159120	1178562	10
Cre10.g435300.t1.2	N/A	AMBIGUOUS	K.TST@PTADNVATEAVPSNADALALHAR.G	3	2672.27		5.20161	1	1	0.44	-1.18442	0	0.94	2	898737	2026517	10
Cre10.g435350.t2.1	N/A	AMBIGUOUS	R.YFDS@ADYNLQK.E	2	1442.58		-0.623881	3	3	0.73	-0.454032	0	0.89	2	1049870	1437918	10
Cre10.g435800.t1.2	N/A	AMBIGUOUS	R.SAPSTSS@YGSSSK.Y	2	1324.53		3.17095	2	2	2.72	1.44361	0.0707107	0.91	1	1950132	704300	10
Cre10.g435800.t1.2	N/A	AMBIGUOUS	R.SAPSTSSYGS@SSK.Y	2	1324.53		2.79345	1	1	2.67	1.41684	0	0.91	1	2587376	969058	10
Cre10.g436550.t1.2	N/A	AMBIGUOUS	K.KAVT@PSR.S	2	837.42		0.955317	15	15	1.568	0.648926	0.11791	0.95	1	2511130	1623061	10
Cre10.g436550.t1.2	N/A	AMBIGUOUS	K.QELESLRS@N#SPAPASSAPAPAR.S	3	2316.1		6.82186	1	1	0.97	-0.0439433	0	0.8	1	7753351	8000994	10
Cre10.g436550.t1.2	N/A	AMBIGUOUS	K.QELESLRS@NSPAPASSAPAPAR.S	3	2315.1		1.5982	1	1	1.36	0.443607	0	0.83	1	10781947	7956199	10
Cre10.g436550.t1.2	N/A	AMBIGUOUS	K.QELESLRS@S@SPAPASSAPAPAR.S	3	2368.06		2.40704	1	1	1.42	0.505891	0	0.9	1	13909770	9828866	10
Cre10.g436550.t1.2	N/A	AMBIGUOUS	K.QELESLRS@SS@PAPASSAPAPAR.S	3	2368.06		2.15367	1	1	1.48	0.565597	0	0.53	1	17843940	12049932	10
Cre10.g436550.t1.2	N/A	AMBIGUOUS	K.QELESLRS@SSPAPASSAPAPAR.S	3	2288.09		2.14153	1	1	1.79	0.83996	0	0.83	1	2558385	1431093	10
Cre10.g436550.t1.2	N/A	AMBIGUOUS	K.QELESLRSNS@PAPASSAPAPAR.S	3	2315.1		2.15974	2	2	1.36	0.443607	0	0.83	1	10781947	7956199	10
Cre10.g436550.t1.2	N/A	AMBIGUOUS	K.QELESLRSS@S@PAPASSAPAPAR.S	3	2369.06		-0.529802	1	1	1.49	0.575312	0	0.51	1	18268322	12301200	10
Cre10.g436550.t1.2	N/A	AMBIGUOUS	R.ASSATNRVS@PTR.S	3	1325.62		1.96135	1	1	2.46	1.29866	0	0.95	1	18871507	7660399	10
Cre10.g436550.t1.2	N/A	AMBIGUOUS	R.ESSTATVQAS@R.A	2	1215.52		2.96169	3	3	7.68	2.94111	0	0.91	1	1659499	215997	10
Cre10.g436550.t1.2	N/A	AMBIGUOUS	R.N#GN#GSSSAASSAPAPAR.S	2	1502.67		0.865128	3	3	0.76	-0.395929	0	0.98	1	1427790	1884909	10
Cre10.g436550.t1.2	N/A	AMBIGUOUS	R.QELESLRN#GN#GSSSAASSAPAPAR.S	3	2358.12		2.88366	1	1	1.28	0.356144	0	0.97	1	935651	730033	10
Cre10.g436550.t1.2	N/A	AMBIGUOUS	R.S@N#SPAPASSAPAPAR.S	2	1460.64		2.6016	1	1	1.44	0.526069	0	0.98	1	4873101	3378099	10
Cre10.g436550.t1.2	N/A	AMBIGUOUS	R.S@NSPAPASSAPAPAR.S	2	1459.66		3.49398	1	1	1.84	0.879706	0	0.91	1	744553	404854	10
Cre10.g436550.t1.2	N/A	AMBIGUOUS	R.S@SSPAPASSAPAPAR.S	2	1432.65		2.79204	1	1	1.6	0.678072	0	0.98	1	1960797	1227689	10
Cre10.g436550.t1.2	N/A	AMBIGUOUS	R.SN#S@PAPASSAPAPAR.S	2	1460.64		0.821559	4	4	1.33	0.411426	0.103923	0.97	1	3438612	2423519	10
Cre10.g436550.t1.2	N/A	AMBIGUOUS	R.SNS@PAPASSAPAPAR.S	2	1459.65		-0.548075	10	10	1.449	0.535058	0.203931	0.98	1	360056490	248253136	10
Cre10.g436550.t1.2	N/A	AMBIGUOUS	R.SS@S@PAPASSAPAPAR.S	2	1512.61		3.17333	1	1	1.63	0.704872	0	0.79	1	616547	377445	10
Cre10.g436550.t1.2	N/A	AMBIGUOUS	R.SSS@ASWR.D	2	859.332		2.21102	8	8	2.7325	1.45022	0.0634147	0.96	2	223849210	83737395	10
Cre10.g436550.t1.2	N/A	AMBIGUOUS	R.SSS@ASWRDAAPASSAPAR.S	3	1853.82		1.78011	1	1	2.45	1.29278	0	0.92	1	7337894	3000637	10
Cre10.g436550.t1.2	N/A	AMBIGUOUS	R.SSS@PAPASSAPAPAR.S	2	1432.64		1.04702	16	16	1.77625	0.828835	0.249021	0.98	1	95055674	41314394	10
Cre10.g436550.t1.2	N/A	AMBIGUOUS	R.SSSAS@WRDAAPASSAPAR.S	2	1853.82		1.94194	2	2	2.59	1.37295	0.19799	0.94	1	2003219	732803	10
Cre10.g436550.t1.2	N/A	AMBIGUOUS	R.SSSPAPASSAPAPAR.S	2	1352.68		2.80925	1	1	1.7	0.765535	0	0.94	1	520754	306559	10
Cre10.g436650.t1.1	N/A	AMBIGUOUS	R.RRS@GGGEDADGGSSYSQR.G	3	1920.77		-3.01961	1	1	2.85	1.51096	0	0.64	1	1435655	503422	10
Cre10.g436950.t1.2	N/A	AMBIGUOUS	R.GGGAGGGGGGGGPTATTPS@SSGGSTHR.Q	3	2220.93		2.70158	1	1	0.88	-0.184425	0	0.97	1	1236796	1411112	10
Cre10.g437150.t1.2	N/A	AMBIGUOUS	R.SLS@ASLAHDAIGEAGTSAGASHR.S	3	2245.02		1.11358	3	3	0.86	-0.217591	0.0173205	0.92	1	2473652	2798209	10
Cre10.g437850.t1.1	N/A	AMBIGUOUS	R.GSTGGRGEEAQQGGGEEAAEAEGGGGGGGGGAEER.A	3	3074.3		2.86245	3	3	1.05	0.0703893	0	0.98	1	1304540	1237796	10
Cre10.g438850.t1.2	N/A	AMBIGUOUS	R.LHADS@DDEQAAK.R	2	1378.55		2.39382	3	3	0.83	-0.268817	0	0.98	1	3361372	4038981	10
Cre10.g439600.t1.1	N/A	AMBIGUOUS	R.AAAYAVDGAPNSSSNS@SSR.A	2	1890.78		0.846211	2	2	1.08	0.111031	0	0.97	1	1188695	1099020	10
Cre10.g439650.t1.2	N/A	AMBIGUOUS	K.SQVS@GAGAAPQR.Q	2	1207.55		2.23595	3	3	0.98	-0.0291463	0	0.94	1	2077705	2111600	10
Cre10.g439900.t1.2	N/A	AMBIGUOUS	K.DEGDDDSDTN#GN#SDEDKAEGAK.E	3	2285.86		11.4868	1	1	0.42	-1.25154	0	0.61	1	243139	573949	10
Cre10.g440050.t1.2	N/A	AMBIGUOUS	R.SRS@SFSPR.R	2	1002.44		1.89538	1	1	6.48	2.69599	0	0.55	1	173764	26821	10
Cre10.g440050.t1.2	N/A	AMBIGUOUS	R.TVLPANWRDS@LDEDEPAKPAAGR.S	3	2587.22		1.70067	2	2	0.87	-0.200913	0	0.96	1	11937682	13710839	10
Cre10.g441200.t1.2	N/A	AMBIGUOUS	K.AAGGS@ASGEPASSNDGGER.T	2	1755.68		2.56311	2	2	1.1	0.137504	0.0707107	0.96	1	2106898	1999063	10
Cre10.g441200.t1.2	N/A	AMBIGUOUS	K.AAGGSAS@GEPASSNDGGER.T	2	1755.68		1.70874	1	1	1.05	0.0703893	0	0.94	1	2106898	1999063	10
Cre10.g441200.t1.2	N/A	AMBIGUOUS	K.S@DAAASSSGAGEGGSSAR.G	2	1603.62		3.24267	1	1	0.57	-0.810966	0	0.9	1	339110	595195	10
Cre10.g441450.t1.2	N/A	AMBIGUOUS	K.EVDALS@EDPDDDEGDGK.Q	2	1884.69		2.06931	3	3	1.02	0.0285692	0	0.97	1	3073011	3006355	10
Cre10.g441450.t1.2	N/A	AMBIGUOUS	K.SAGS@EDDDEDEEEEEEEAPKPK.K	3	2542.94		4.01112	2	2	1.04	0.0565835	0	0.5	1	4000306	3828219	10
Cre10.g443100.t1.2	N/A	AMBIGUOUS	R.QLQEQQQQQQTQTSGQQQTR.L	3	2400.15		2.99982	1	1	0.55	-0.862496	0	0.97	1	784352	1416888	10
Cre10.g443300.t1.2	N/A	AMBIGUOUS	K.QSTS@ISR.R	2	857.374		1.39963	1	1	1.02	0.0285692	0	0.98	1	1851175	1809790	10
Cre10.g443300.t1.2	N/A	AMBIGUOUS	R.GGPGGSILSAGPERPAS@PYTGGAPPYGHAR.Q	4	2914.37		1.45722	2	2	2.57	1.36177	0.169706	0.96	1	583727	216996	10
Cre10.g444400.t1.1	N/A	AMBIGUOUS	K.ATEASPVAVSAAAESPSPASTT@SPSEATKPTVVVAQPSR.Q	3	3816.86		1.87256	1	1	5.7	2.51096	0	0.97	1	647352	113582	10
Cre10.g444400.t1.1	N/A	AMBIGUOUS	K.ATEASPVAVSAAAESPSPASTTS@PSEATKPTVVVAQPSR.Q	3	3815.87		3.03995	1	1	5.7	2.51096	0	0.97	1	647352	113582	10
Cre10.g444450.t1.1	N/A	AMBIGUOUS	K.AANTAANS@PGALAAAAAAGR.R	2	1775.84		1.4641	1	1	0.85	-0.234465	0	0.26	1	63183	74245	10
Cre10.g444450.t1.1	N/A	AMBIGUOUS	K.LIS@PGAAAAAR.S	2	1076.55		2.41513	1	1	1.35	0.432959	0	0.96	1	395751	292537	10
Cre10.g445600.t1.1	N/A	AMBIGUOUS	K.DGDS@DAEDGGTGGEGGGGGS@GDEGEGGK.K	2	2541.81		1.88843	2	2	0.91	-0.136062	0	0.96	1	663642	732909	10
Cre10.g445600.t1.1	N/A	AMBIGUOUS	R.AVAGAGDNADGGS@EDGEGR.G	2	1783.68		2.07437	2	2	0.96	-0.0588937	0	0.96	1	1609183	1677961	10
Cre10.g446000.t1.1	N/A	AMBIGUOUS	K.AAMSGTPS@PR.R	2	1053.44		1.80362	1	1	3.67	1.87578	0	0.34	1	166866	45493	10
Cre10.g448000.t1.1	N/A	AMBIGUOUS	R.AKEDAACGSDGPAT@ASTSGR.L	3	1987.81		3.47117	2	2	16.03	4.0027	0	0.89	1	641745	40044	10
Cre10.g448350.t1.1	N/A	AMBIGUOUS	R.LASEQGTPLS@PR.A	2	1334.63		0.824198	1	1	0.66	-0.599462	0	0.66	1	576107	869061	10
Cre10.g448600.t1.2	N/A	AMBIGUOUS	K.QHPQPEQ#QPEQQPEQQVEQQAEQR.A	3	2924.36		7.52307	1	1	0.76	-0.395929	0	0.98	1	648539	854094	10
Cre10.g448650.t1.1	N/A	AMBIGUOUS	R.DTGSTSASASSGAAAGAAGAGGSSSGAAAAAGQQPQEAAPVQQQQ#Q#QQQQVQQQQVER.T	4	5511.57		7.27663	1	1	1.05	0.0703893	0	0.93	1	343838	327368	10
Cre10.g450450.t1.2	N/A	AMBIGUOUS	K.AGEEGST@SVK.S	2	1043.43		0.766706	1	1	0.76	-0.395929	0	0.48	1	1061696	1404641	10
Cre10.g450450.t1.2	N/A	AMBIGUOUS	K.AGEEGSTS@VK.S	2	1043.43		3.73769	1	1	0.79	-0.340075	0	0	1	1704187	2168484	10
Cre10.g450450.t1.2	N/A	AMBIGUOUS	K.EQQAPNESLAPM*SVHPPS@PSK.I	3	2326.04		1.97761	1	1	2.88	1.52607	0	0.98	1	1689525	586550	10
Cre10.g450450.t1.2	N/A	AMBIGUOUS	K.LKPSPS@QDER.R	2	1235.56		1.45683	1	1	0.9	-0.152003	0	0.98	1	5749265	6402673	10
Cre10.g450450.t1.2	N/A	AMBIGUOUS	K.SEAVGST@SVK.S	2	1043.46		3.25839	1	1	0.37	-1.4344	0	0.86	1	4903588	13200158	10
Cre10.g450450.t1.2	N/A	AMBIGUOUS	K.SEAVGSTS@VK.S	2	1043.46		2.30004	2	2	0.34	-1.55639	0	0.92	1	4512454	13415453	10
Cre10.g450879.t1.2	N/A	AMBIGUOUS	K.SGYGS@ESEGEDAETSR.V	2	1739.63		2.29935	1	1	1.81	0.85599	0	0.78	1	606434	335188	10
Cre10.g452200.t1.1	N/A	AMBIGUOUS	R.APS@AGGGGLPSAR.S	2	1176.54		2.20988	1	1	2.1	1.07039	0	0.93	1	2250070	1073038	10
Cre10.g454025.t1.1	N/A	AMBIGUOUS	R.ST@DGLDS@PGGGGGGGGGR.T	2	1619.57		2.3463	1	1	1.29	0.367371	0	0.92	2	266073	206431	10
Cre10.g454025.t1.1	N/A	AMBIGUOUS	R.STDGLDS@PGGGGGGGGGR.T	2	1539.61		2.01351	2	2	0.87	-0.200913	0	0.96	2	1205856	1390125	10
Cre10.g454600.t1.1	N/A	AMBIGUOUS	R.RS@DPPAAGASAAGGPEPAK.S	3	1785.82		2.46386	2	2	1.045	0.0635029	0.0636396	0.94	1	1372165	1257073	10
Cre10.g454600.t1.1	N/A	AMBIGUOUS	R.S@DPPAAGASAAGGPEPAK.S	2	1629.72		3.19075	1	1	0.96	-0.0588937	0	0.88	1	419315	436777	10
Cre10.g455500.t1.2	N/A	AMBIGUOUS	R.AYS@HEVTSGGK.G	2	1214.51		2.05845	1	1	0.35	-1.51457	0	0.98	1	497199	1439782	10
Cre10.g455500.t1.2	N/A	AMBIGUOUS	R.GQAPVS@PSHISHNPSVR.L	3	1848.88		2.81253	1	1	1.51	0.594549	0	0.98	1	3306375	2190164	10
Cre10.g455500.t1.2	N/A	AMBIGUOUS	R.LEAGDVDDEDYHS@D.-	2	1658.57		2.71318	6	6	0.975	-0.0365259	0.0083666	0.95	1	4256812	4390163	10
Cre10.g457700.t1.2	N/A	AMBIGUOUS	K.AAAAPAAAAPAASAS@PAAAVAAAAADDK.T	3	2370.14		2.78466	1	1	2.52	1.33342	0	0.98	1	1059322	419632	10
Cre10.g457700.t1.2	N/A	AMBIGUOUS	K.S@FIADPNGK.A	2	1027.45		1.55726	1	1	1.92	0.941106	0	0.94	1	685804	357935	10
Cre10.g458500.t1.2	N/A	AMBIGUOUS	R.EFFDGPSVCSTNSGVTVGLGNGN#GN#GN#GSHN.-	3	3055.28		3.74735	1	1	0.95	-0.0740006	0	0.95	1	4399622	4637367	10
Cre10.g460050.t1.1	N/A	AMBIGUOUS	R.AGTVYAPGLS@YAPPAAGGAVAAPSR.N	2	2352.15		4.52776	2	2	3.7	1.88753	0	0.99	2	523401	141338	10
Cre10.g461350.t1.1	N/A	AMBIGUOUS	R.IGGGGGGGSPS@PTR.Q	2	1235.54		3.39933	1	1	0.89	-0.168123	0	0.9	1	547840	615984	10
Cre10.g462300.t1.1	N/A	AMBIGUOUS	R.GSGGGGTSGAAAAS@PAAAAAPGETAVR.R	2	2249.02		3.51265	1	1	38.14	5.25323	0	0.95	1	413051	10829	10
Cre10.g462350.t1.1	N/A	AMBIGUOUS	R.VDVETGQLS@R.E	2	1182.54		4.31277	1	1	2.18	1.12433	0	0.87	1	96200	44204	10
Cre10.g465000.t1.1	N/A	AMBIGUOUS	R.NTTDASEAT@IK.S	2	1229.53		1.38265	1	1	0.93	-0.104697	0	0.95	3	5207170	5606838	10
Cre10.g465650.t1.2	N/A	AMBIGUOUS	R.AAPGPES@PAR.A	2	1031.45		1.26036	1	1	2.58	1.36737	0	0.82	1	736373	285034	10
Cre10.g465650.t1.2	N/A	AMBIGUOUS	R.SSWGGPLSGGGGGAGPGGGGALAGGPMRPAS@PAR.T	3	2942.37		3.15976	1	1	0.71	-0.494109	0	0.68	1	437213	615351	10
Cre10.g466250.t1.2	N/A	AMBIGUOUS	R.AGGRGGS@AEPDGEAEGEEAGAGPGSR.V	3	2406.98		2.74203	3	3	0.86	-0.217591	0	0.92	1	3767696	4375183	10
Cre10.g466250.t1.2	N/A	AMBIGUOUS	R.GGS@AEPDGEAEGEEAGAGPGSR.V	2	2065.79		-0.338853	3	3	0.9	-0.152003	0	0.98	1	2229451	2485751	10
Cre10.g466400.t1.1	N/A	AMBIGUOUS	R.HQGQAAPGEQQQQQQQQPEEPSGGLGEASEGGSSK.V	4	3573.61		2.65838	3	3	0.87	-0.200913	0.0866025	0.98	2	598293	614853	10
Cre10.g466450.t1.1	N/A	AMBIGUOUS	R.AQT@PEAVPAPR.A	2	1215.58		3.04383	2	2	0.84	-0.251539	0	0.99	1	1666573	1985464	10
Cre11.g467500.t1.2	N/A	AMBIGUOUS	R.KGPGGGPGEPPVTSLAS@GVR.L	3	1898.94		1.47451	1	1	3.55	1.82782	0	0.9	1	437717	123465	10
Cre11.g467525.t1.1	N/A	AMBIGUOUS	R.LGS@GLAPVREDSTPPPAQR.Q	3	2027		2.36804	1	1	0.69	-0.535332	0	0.72	1	249873	364618	10
Cre11.g467531.t1.1	N/A	AMBIGUOUS	R.GSS@VTLSIIDQHVAR.L	3	1661.82		1.38402	2	2	0.93	-0.104697	0.169706	0.98	1	286480	352303	10
Cre11.g467531.t1.1	N/A	AMBIGUOUS	R.TTGRGPS@ADGGGDPGQQR.G	3	1792.76		2.2312	1	1	1.21	0.275007	0	0.99	1	4538330	3755591	10
Cre11.g467543.t1.1	N/A	AMBIGUOUS	K.ESETDAGN#T@AGEEDEEEEEEEEEEEGDDKKDD.-	3	3697.29		5.84215	3	3	1.14333	0.193246	0.0251661	0.85	1	2078928	1848940	10
Cre11.g467543.t1.1	N/A	AMBIGUOUS	K.ESETDAGN#TAGEEDEEEEEEEEEEEGDDKKDD.-	3	3618.33		8.1678	2	2	4.45	2.15381	0	0.98	1	5212470	1170062	10
Cre11.g467543.t1.1	N/A	AMBIGUOUS	K.ESETDAGNT@AGEEDEEEEEEEEEEEGDDKKDD.-	3	3696.28		-0.297596	4	4	1.355	0.438293	0.01	0.85	1	2506816	1855718	10
Cre11.g467543.t1.1	N/A	AMBIGUOUS	K.ESETDAGNTAGEEDEEEEEEEEEEEGDDKKDD.-	3	3616.33		2.57168	3	3	5.31	2.40871	0	0.98	1	6244084	1176979	10
Cre11.g467547.t1.1	N/A	AMBIGUOUS	K.NM*TKPGAAAPAAS@S.-	2	1368.58		1.89978	1	1	2.04	1.02857	0	0.57	1	178458	87568	10
Cre11.g467547.t1.1	N/A	AMBIGUOUS	K.NMTKPGAAAPAASS@.-	2	1352.59		2.80943	1	1	1.54	0.62293	0	0.92	1	688216	447106	10
Cre11.g467639.t1.1	N/A	AMBIGUOUS	K.GQAADS@DDDSAPAAAGPAGGGK.A	2	1964.79		2.54481	3	3	0.92	-0.120294	0	0.96	1	2607291	2838951	10
Cre11.g467682.t1.1	N/A	AMBIGUOUS	R.DMGPAEGGEEDDDGGQGGGK.A	2	1876.72		3.46351	1	1	1.11	0.15056	0	0.92	1	258192	232188	10
Cre11.g467707.t1.1	N/A	AMBIGUOUS	K.SALAAAN#SAQGQGDEYDQAANR.A	3	2207.98		1.17755	3	3	0.91	-0.136062	0.034641	0.99	1	1018631	1100538	10
Cre11.g467707.t1.1	N/A	AMBIGUOUS	K.SALAAANSAQGQ#GDEYDQAANR.A	2	2207.98		2.08336	2	2	0.82	-0.286304	0.0707107	0.97	1	545624	626817	10
Cre11.g467707.t1.1	N/A	AMBIGUOUS	K.SALAAANSAQGQGDEYDQAANR.A	2	2207		1.7218	5	5	0.922	-0.117161	0.0164317	1	1	6770030	7223197	10
Cre11.g467739.t1.1	N/A	AMBIGUOUS	R.S@ASPGGEDPLNK.S	2	1250.53		2.95876	1	1	0.54	-0.888969	0	0.98	1	2216907	4134672	10
Cre11.g467739.t1.1	N/A	AMBIGUOUS	R.SAS@PGGEDPLNK.S	2	1250.53		1.67929	2	2	0.54	-0.888969	0	0.98	1	2216907	4134672	10
Cre11.g467747.t1.1	N/A	AMBIGUOUS	R.VTNDDS@DDEGGTASR.L	2	1617.59		1.73097	4	4	0.96	-0.0588937	0.0424264	0.8	1	931154	949749	10
Cre11.g468380.t1.1	N/A	AMBIGUOUS	R.GGGGSGGGFGGGGS@PSK.S	2	1358.54		2.13466	1	1	1.8	0.847997	0	0.09	1	106264	58874	10
Cre11.g468550.t1.2	N/A	AMBIGUOUS	R.LQS@ETGLAVQK.I	2	1252.62		1.75633	1	1	1.52	0.604071	0	0.94	1	1459220	958974	10
Cre11.g468750.t1.2	N/A	AMBIGUOUS	R.VGESDGNINR.K	2	1059.5		2.17083	1	1	1.2	0.263034	0	0.94	1	434579	360742	10
Cre11.g469450.t1.1	N/A	AMBIGUOUS	R.ERQEQAAASGGDDAGEQPGQ#QGGQSGAGGGSAPM*EQ.-	3	3416.43		6.6444	1	1	0.78	-0.358454	0	0.88	1	388733	498055	10
Cre11.g474900.t1.2	N/A	AMBIGUOUS	M.SGS@EPDVEEAGK.V	2	1283.51		5.2201	1	1	0.93	-0.104697	0	0.9	1	785943	846095	10
Cre11.g475750.t1.1	N/A	AMBIGUOUS	R.HTLQQQGAEQ#AEGTERPQEAGGPQEGGMLGQGAPSGTAGAAGSSAATGQK.L	4	4747.21		4.84498	1	1	0.92	-0.120294	0	0.95	1	891260	966881	10
Cre11.g475950.t1.1	N/A	AMBIGUOUS	R.SIS@PSGTEGGGGAGDSK.Q	2	1542.63		3.56535	1	1	1.51	0.594549	0	0.75	2	190484	125856	10
Cre11.g476200.t1.2	N/A	AMBIGUOUS	K.AWGDGEGDGEAEAYN#GGADGGEGDGEGHQ#GAAGGLDSYGS@VGAEEAAAGAK.V	3	4735.89		9.99937	1	1	1.49	0.575312	0	0.77	1	334698	225327	10
Cre11.g476200.t1.2	N/A	AMBIGUOUS	R.EREGS@AEPGS@GGGDDADADGAGANK.R	3	2448.89		3.83849	4	4	0.85	-0.234465	0.0898146	0.9	1	1132164	1245182	10
Cre11.g477100.t1.2	N/A	AMBIGUOUS	K.AVESQPS@VKK.A	2	1151.57		2.86566	1	1	0.33	-1.59946	0	0.96	1	310982	932143	10
Cre11.g477250.t1.1	N/A	AMBIGUOUS	R.ERGSEAPATADAAAAATTGTAGGASGASAS@PR.G	3	2867.3		6.94038	2	2	1.54	0.62293	0	0.82	1	822511	535503	10
Cre11.g477250.t1.1	N/A	AMBIGUOUS	R.GSEAPATADAAAAATTGTAGGASGASAS@PR.G	3	2582.14		3.17567	2	2	1.8	0.847997	0	0.95	1	553186	307302	10
Cre11.g477950.t1.1	N/A	AMBIGUOUS	K.ASEAATGALS@EIAAVDGEGGAAK.A	2	2124.97		3.57653	2	2	1.03	0.0426443	0	0.96	1	498500	483049	10
Cre11.g478800.t1.2	N/A	AMBIGUOUS	K.SAAS@GSGVDVK.L	2	1056.46		2.17709	1	1	1.56	0.641546	0	0.84	1	485404	310184	10
Cre11.g481115.t1.1	N/A	AMBIGUOUS	K.QQQQQQQEGQGQGPEGQQQ#QAERR.E	3	2780.29		7.64424	1	1	0.73	-0.454032	0	0.72	1	555114	763040	10
Cre11.g481115.t1.1	N/A	AMBIGUOUS	K.QQQQQQQEGQGQGPEGQQQQ#AERR.E	3	2779.3		11.19	1	1	0.73	-0.454032	0	0.72	1	555114	763040	10
Cre11.g481115.t1.1	N/A	AMBIGUOUS	K.QQQQQQQEGQGQGPEGQQQQAER.R	3	2622.2		4.9577	2	2	1.03	0.0426443	0	0.94	1	866581	837430	10
Cre11.g481115.t1.1	N/A	AMBIGUOUS	K.QQQQQQQEGQGQGPEGQQQQAERR.E	3	2778.31		7.88256	1	1	0.92	-0.120294	0	0.8	1	714932	780568	10
Cre11.g481115.t1.1	N/A	AMBIGUOUS	R.EGQAEREEGQ#TQQEQAQQAQGYGAEK.A	3	2880.29		3.95752	1	1	0.65	-0.621488	0	0.92	1	450041	690755	10
Cre11.g481450.t1.2	N/A	AMBIGUOUS	K.S@LDAQVDK.I	2	954.415		1.46687	2	2	0.88	-0.184425	0	0.97	1	3327541	3797892	10
Cre12.g483650.t1.2	N/A	AMBIGUOUS	R.LQADDQGVT@QR.S	2	1309.58		1.45085	3	3	0.71	-0.494109	0	0.98	1	13988001	19727157	10
Cre12.g483700.t1.2	N/A	AMBIGUOUS	R.SNPDEWYDNR.T	2	1294.53		1.54496	1	1	1.09	0.124328	0	0.92	2	370475	340836	10
Cre12.g484000.t1.2	N/A	AMBIGUOUS	R.TLVAGDAASSGSS@R.G	2	1357.6		5.52447	1	1	2.09	1.0635	0	0.41	1	49575	23742	10
Cre12.g485900.t1.2	N/A	AMBIGUOUS	R.DHEAAVAAAQQQAQQGEEPAEASTSGR.E	3	2736.25		2.77753	2	2	0.84	-0.251539	0	0.96	1	607609	720322	10
Cre12.g489001.t1.1	N/A	AMBIGUOUS	R.VEARPS@SSGGGAGGGAGGR.G	3	1665.74		4.4425	1	1	1.13	0.176323	0	0.83	1	818188	725782	10
Cre12.g490500.t1.2	N/A	AMBIGUOUS	R.AAAPAPAAAS@ADK.A	2	1190.54		2.43587	3	3	2.41	1.26903	0	0.99	1	3560352	1478432	10
Cre12.g491050.t1.2	N/A	AMBIGUOUS	K.DTQLMS@PPR.M	2	1123.48		2.67027	1	1	0.56	-0.836501	0	0.47	1	950512	1700842	10
Cre12.g491050.t1.2	N/A	AMBIGUOUS	K.NDTVDPS@PAK.Q	2	1122.47		3.02904	1	1	1.32	0.400538	0	0.92	1	1015733	767340	10
Cre12.g491050.t1.2	N/A	AMBIGUOUS	R.KNDTVDPS@PAK.Q	2	1250.57		2.23899	1	1	2.26	1.17632	0	0.9	1	499286	221293	10
Cre12.g492350.t1.2	N/A	AMBIGUOUS	R.M*GATAAAAAS@TDGEAESASASGR.V	2	2135.86		1.47336	2	2	1.38	0.464668	0	0.48	1	519881	376916	10
Cre12.g492350.t1.2	N/A	AMBIGUOUS	R.MGATAAAAAS@TDGEAESASASGR.V	2	2119.87		1.62606	2	2	1.25	0.321928	0.0282843	0.45	1	476693	386309	10
Cre12.g492350.t1.2	N/A	AMBIGUOUS	R.MGATAAAAAST@DGEAESASASGR.V	2	2119.87		2.19241	1	1	1.23	0.298658	0	0.45	1	476693	386309	10
Cre12.g492950.t1.2	N/A	AMBIGUOUS	K.FTVDQQALS@K.K	2	1215.56		1.56306	3	3	1.45	0.536053	0	0.94	1	1321018	909016	10
Cre12.g492950.t1.2	N/A	AMBIGUOUS	K.TTQGTSAATAAT@PQMK.M	2	1643.74		3.22437	1	1	1.56	0.641546	0	0.81	1	455956	292181	10
Cre12.g493250.t1.2	N/A	AMBIGUOUS	R.TYT@FCGTPGYVAPENVM*GR.G	2	2214.92		1.3996	2	2	1.07	0.0976108	0	0.95	1	1484508	1391264	10
Cre12.g493250.t1.2	N/A	AMBIGUOUS	R.TYT@FCGTPGYVAPENVMGR.G	3	2198.93		3.27433	1	1	0.96	-0.0588937	0	0.93	1	990956	1034828	10
Cre12.g494000.t1.2	N/A	AMBIGUOUS	R.DAAGASGS@ATSAPAATGAGAK.S	2	1768.78		4.52292	2	2	1.09	0.124328	0	0.97	1	1652317	1518769	10
Cre12.g494000.t1.2	N/A	AMBIGUOUS	R.TSGT@NTSSSGSAAADGSSVAGR.E	2	2006.83		1.04643	1	1	1.14	0.189034	0	0.94	1	979613	863051	10
Cre12.g494050.t1.2	N/A	AMBIGUOUS	R.SDGVKDELVLQGNDLENVSR.S	3	2186.09		1.09785	1	1	0.25	-2	0	0.87	1	1164510	4611692	10
Cre12.g496200.t1.2	N/A	AMBIGUOUS	R.ELMTQAQQQQQQQQQQQGAAR.-	3	2456.18		1.56625	1	1	0.93	-0.104697	0	0.93	1	301541	322773	10
Cre12.g498550.t1.1	N/A	AMBIGUOUS	K.S@FDGDEK.E	2	876.293		-5.47759	4	4	1.105	0.144046	0.0660808	0.26	1	3284437	3195183	10
Cre12.g499750.t1.1	N/A	AMBIGUOUS	K.AAGSSQQAAPSQQQQQQQQQQQGGADK.R	3	2810.3		1.42334	1	1	0.98	-0.0291463	0	0.93	1	1682983	1719864	10
Cre12.g499750.t1.1	N/A	AMBIGUOUS	K.GQS@PEAAGSGGR.K	2	1152.46		0.520624	5	5	0.854	-0.227692	0.12973	0.58	1	804394	773795	10
Cre12.g500400.t1.2	N/A	AMBIGUOUS	R.GSGGS@GGGSSSASAGAGAATSAGPDTDADLRK.G	3	2759.18		1.81214	1	1	1.57	0.650765	0	0.95	1	1409691	898943	10
Cre12.g500400.t1.2	N/A	AMBIGUOUS	R.SGAGGGS@GSAAYPAAAAGSGR.G	2	1758.74		0.284294	1	1	0.47	-1.08927	0	0.84	1	160373	339499	10
Cre12.g500500.t1.1	N/A	AMBIGUOUS	R.DKPTTLQLS@GGSIDSSK.V	2	1812.87		3.5855	1	1	1.2	0.263034	0	0.82	2	1263079	1056671	10
Cre12.g500500.t1.1	N/A	AMBIGUOUS	R.DKPTTLQLSGGS@IDSSK.V	3	1812.86		1.82033	3	3	1.06	0.0840643	0	0.95	2	3924205	3691536	10
Cre12.g500550.t1.2	N/A	AMBIGUOUS	K.QSQQSEQQPEQQQQQQPEEDEALTLR.V	3	3109.43		-0.0643205	5	5	1.74	0.799087	2.98023e-08	0.99	1	5517713	3179560	10
Cre12.g500550.t1.2	N/A	AMBIGUOUS	R.AGGS@S@GGGGDDQSGLGR.Q	2	1593.56		3.26315	1	1	1.54	0.62293	0	0.95	1	134570	87578	10
Cre12.g500550.t1.2	N/A	AMBIGUOUS	R.AGGS@SGGGGDDQSGLGR.Q	2	1513.59		1.84991	2	2	1.665	0.735522	0.0353553	0.78	1	865742	510943	10
Cre12.g500550.t1.2	N/A	AMBIGUOUS	R.TGS@GSHDPPQQQQ#QQQQAPTPLPQFQLGPGGPALHMLQAR.T	4	4337.06		1.66011	1	1	1.92	0.941106	0	0.73	1	4358421	2268303	10
Cre12.g502050.t1.2	N/A	AMBIGUOUS	K.VGVADGGSSS@VK.M	2	1141.51		4.64297	1	1	0.89	-0.168123	0	0.94	1	794037	894545	10
Cre12.g505350.t1.2	N/A	AMBIGUOUS	R.TVS@GGPNAR.A	2	938.413		0.261785	1	1	0.32	-1.64386	0	0.74	1	1213823	3804274	10
Cre12.g506900.t1.2	N/A	AMBIGUOUS	K.ALAAAAAPQRAPS@PSPPLLAR.G	3	2105.13		2.61267	1	1	0.91	-0.136062	0	0.68	1	347886	381156	10
Cre12.g507150.t1.2	N/A	AMBIGUOUS	K.KSPEGAEGAAQ#TAAAAAPEEPASEEPGS@EDVDEAGAPLDPAAVK.A	3	4268.91		5.21227	1	1	1.95	0.963474	0	0.5	1	944596	485484	10
Cre12.g507700.t1.1	N/A	AMBIGUOUS	K.SEGGGVGGAS@PGHAAR.G	3	1445.62		2.35194	1	1	0.74	-0.434403	0	0.96	1	1236518	1666940	10
Cre12.g507700.t1.1	N/A	AMBIGUOUS	R.GGAAGAPPAS@PAAAK.A	2	1272.6		2.43597	2	2	3.1	1.63227	0	0.95	1	1481666	478427	10
Cre12.g508050.t1.2	N/A	AMBIGUOUS	R.QLLQVLLQQQQQQQQQAAQQQQALQQQR.Q	4	3356.78		2.17471	1	1	0.73	-0.454032	0	0.7	1	1014601	1385606	10
Cre12.g508150.t1.2	N/A	AMBIGUOUS	K.GQVATPAAGTPAVGGTPQ#PGSEEGS@PQPPDR.K	3	2993.37		8.68593	1	1	0.97	-0.0439433	0	0.66	1	1987799	2044331	10
Cre12.g508150.t1.2	N/A	AMBIGUOUS	K.GQVATPAAGTPAVGGTPQPGS@EEGSPQPPDR.K	3	2992.37		1.60408	3	3	1.23	0.298658	0	0.78	1	2496215	2036435	10
Cre12.g508150.t1.2	N/A	AMBIGUOUS	K.GQVATPAAGTPAVGGTPQPGSEEGS@PQPPDR.K	3	2993.37		1.55242	1	1	1.23	0.298658	0	0.78	1	2496215	2036435	10
Cre12.g508150.t1.2	N/A	AMBIGUOUS	R.KGQVATPAAGTPAVGGTPQ#PGS@EEGSPQPPDR.K	3	3121.47		8.68188	1	1	0.9	-0.152003	0	0.72	1	939643	1049270	10
Cre12.g508150.t1.2	N/A	AMBIGUOUS	R.KGQVATPAAGTPAVGGTPQPGS@EEGSPQPPDR.K	3	3120.47		2.17917	1	1	1.26	0.333424	0	0.63	1	1581584	1253366	10
Cre12.g508150.t1.2	N/A	AMBIGUOUS	R.KGQVATPAAGTPAVGGTPQPGSEEGS@PQPPDR.K	3	3120.46		-0.480698	3	3	1.16	0.214125	0.0866025	0.72	1	1158670	1044336	10
Cre12.g509900.t1.1	N/A	AMBIGUOUS	R.SS@ITGAGGAGPAAR.R	2	1251.57		3.67539	1	1	3.15	1.65535	0	0.66	1	562460	178657	10
Cre12.g510550.t1.2	N/A	AMBIGUOUS	R.GGAAADS@LDGSR.F	2	1155.46		1.03854	2	2	1.32	0.400538	0	0.84	1	353832	268507	10
Cre12.g510650.t1.2	N/A	AMBIGUOUS	R.AGISNLTGVAGNQNVQGEDQK.K	3	2099.04		2.62026	2	2	0.955	-0.0664274	0.275772	0.98	1	990879	862258	10
Cre12.g511850.t1.2	N/A	AMBIGUOUS	K.GEPNISY@ICSR.Y	2	1374.57		1.164	4	4	0.94	-0.0892673	0	0.97	1	12951838	13774961	10
Cre12.g513150.t1.2	N/A	AMBIGUOUS	K.KHTVPGEGDAS@PADK.A	3	1587.7		-0.314921	7	7	0.664286	-0.590124	0.00534522	0.41	1	1859993	2807048	10
Cre12.g513200.t1.2	N/A	AMBIGUOUS	K.YGQDACNVGDEGGFAPNIGSNDEGLNLVNEAIEK.A	3	3565.6		0.476778	1	1	0.99	-0.0144996	0	0.86	1	12427189	12505839	10
Cre12.g514850.t1.2	N/A	AMBIGUOUS	K.EGVS@LDEGEDEK.K	2	1385.53		2.23741	2	2	1.81	0.85599	0	0.97	1	1215069	672013	10
Cre12.g516100.t1.2	N/A	AMBIGUOUS	R.TVS@EVDVNK.N	2	1069.48		2.6181	2	2	1.615	0.691534	0.00707107	0.97	1	1715093	1066818	10
Cre12.g516400.t1.2	N/A	AMBIGUOUS	R.STDRSPQHGREPT@PSSQGVGAR.G	4	2387.09		2.19833	1	1	0.93	-0.104697	0	0.9	2	1077179	1155106	10
Cre12.g517050.t1.2	N/A	AMBIGUOUS	R.ESQGAHSPSPNAY@SPK.H	3	1735.73		2.82302	1	1	1.09	0.124328	0	0.92	1	1058514	975178	10
Cre12.g517500.t1.1	N/A	AMBIGUOUS	R.VGS@SGADDAAVGPR.R	2	1337.57		3.66336	2	2	0.86	-0.217591	0	0.84	1	382992	445957	10
Cre12.g517900.t1.1	N/A	AMBIGUOUS	R.IVPVEEVQQQAAAAAAAN#GSAN#GSSN#GTAK.E	3	2813.35		3.69667	2	2	1.13	0.176323	0	0.97	1	1782239	1577040	10
Cre12.g518150.t1.1	N/A	AMBIGUOUS	R.AQS@LPVPAK.Q	2	989.503		0.808487	1	1	1.32	0.400538	0	0.84	1	117708	88902	10
Cre12.g520650.t1.2	N/A	AMBIGUOUS	R.AAAAAAVAS@PAAK.Q	2	1148.57		1.04478	2	2	3.58	1.83996	0	0.92	1	1368938	382610	10
Cre12.g520650.t1.2	N/A	AMBIGUOUS	R.NPGAPAS@PGMR.D	2	1133.48		2.5585	1	1	2.28	1.18903	0	0.91	1	441097	193507	10
Cre12.g521200.t1.2	N/A	AMBIGUOUS	R.AAS@PTAAAR.R	2	894.405		1.7889	1	1	0.91	-0.136062	0	0.98	2	2974714	3268699	10
Cre12.g521700.t1.2	N/A	AMBIGUOUS	R.ASPSASEQAEQGPSVN#GGS@PR.S	2	2093.89		2.98412	1	1	0.84	-0.251539	0	0.82	1	138160	165036	10
Cre12.g521750.t1.2	N/A	AMBIGUOUS	R.AWATGGAAGGGGN#GN#GN#GGR.G	2	1660.69		1.08389	1	1	1.13	0.176323	0	0.68	1	81463	71961	10
Cre12.g522300.t1.1	N/A	AMBIGUOUS	R.SGGS@NTLPAAR.-	2	1109.5		1.1717	1	1	0.53	-0.915936	0	0.86	1	1066380	2003464	10
Cre12.g522450.t1.2	N/A	AMBIGUOUS	K.DLPARENS@AAGGPTEN#GVDAAAAGMDQLNLQNADGVPR.L	3	3843.73		-0.534673	1	1	1.76	0.815575	0	0.8	1	3527697	2004524	10
Cre12.g522450.t1.2	N/A	AMBIGUOUS	K.DLPARENS@AAGGPTENGVDAAAAGMDQLNLQNADGVPR.L	3	3841.71		-6.84586	1	1	1.77	0.823749	0	0.83	1	2347236	1325038	10
Cre12.g522450.t1.2	N/A	AMBIGUOUS	K.DLPARENSAAGGPT@EN#GVDAAAAGMDQ#LNLQNADGVPR.L	3	3843.73		5.54152	1	1	1.58	0.659925	0	0.73	1	2935204	1859686	10
Cre12.g522450.t1.2	N/A	AMBIGUOUS	R.LEVPGASVGGAVAAS@PHQ#LLAQDDPDFFDK.L	3	3131.47		4.94977	1	1	1.87	0.903038	0	0.64	1	1180861	631992	10
Cre12.g522550.t1.2	N/A	AMBIGUOUS	R.RPVS@ASGQR.R	2	1036.49		2.02607	1	1	0.57	-0.810966	0	0.85	1	684850	1204501	10
Cre12.g522800.t1.2	N/A	AMBIGUOUS	R.AAS@IEGVQAR.M	2	1080.51		8.32944	1	1	0.75	-0.415037	0	0.93	1	343326	458148	10
Cre12.g523050.t1.1	N/A	AMBIGUOUS	R.GVGAAVVATSGS@QR.Q	2	1338.64		2.31579	1	1	0.79	-0.340075	0	0.82	1	239541	303807	10
Cre12.g524100.t1.2	N/A	AMBIGUOUS	R.RPGAGGAAGGGGAGQQQQQQQQQR.G	3	2320.13		2.75848	2	2	0.87	-0.200913	0	0.99	1	1053254	1206850	10
Cre12.g524400.t1.2	N/A	AMBIGUOUS	K.GQQAEKPVSSPAPAS@ADK.A	3	1846.86		1.67853	1	1	1.39	0.475085	0	0.81	1	650615	468385	10
Cre12.g524400.t1.2	N/A	AMBIGUOUS	K.KQEEEIAEEPAAPEASAAAAT@PSK.E	3	2504.15		2.51583	1	1	3.01	1.58976	0	0.86	1	295420	98278	10
Cre12.g524400.t1.2	N/A	AMBIGUOUS	R.ANAPGS@ASAAGAAGAAAK.A	2	1492.68		2.61276	2	2	1.17	0.226509	0	0.96	1	1219876	1046084	10
Cre12.g528400.t1.1	N/A	AMBIGUOUS	R.ASPAKPQ#PAS@PAAAAPAPPAGGGGGGAGGVSDSLK.A	3	3004.46		6.32398	1	1	3.93	1.97453	0	0.97	1	1307773	332667	10
Cre12.g528400.t1.1	N/A	AMBIGUOUS	R.ASPAKPQPAS@PAAAAPAPPAGGGGGGAGGVSDSLK.A	3	3003.46		1.3318	1	1	5.5	2.45943	0	0.98	1	1589106	288722	10
Cre12.g528950.t1.1	N/A	AMBIGUOUS	K.GRADQADQ#DADEDGGGEEGVEEGGER.V	3	2648.06		5.24916	1	1	0.74	-0.434403	0	0.95	1	889171	1195318	10
Cre12.g528950.t1.1	N/A	AMBIGUOUS	K.GRADQADQDADEDGGGEEGVEEGGER.V	3	2647.07		5.28889	2	2	1.03	0.0426443	0	0.95	1	1230233	1191585	10
Cre12.g529050.t1.2	N/A	AMBIGUOUS	R.RLS@ADATAVR.Q	2	1138.56		1.1418	1	1	1.18	0.238787	0	0.97	1	1327413	1127806	10
Cre12.g529550.t1.2	N/A	AMBIGUOUS	K.GSSGIRPSPPQAPS@PTAR.G	3	1841.89		1.52018	1	1	1.04	0.0565835	0	0.96	1	694619	668229	10
Cre12.g529550.t1.2	N/A	AMBIGUOUS	K.TDS@FVEPR.Q	2	1029.43		3.69138	1	1	1.98	0.9855	0	0.92	1	1015862	512799	10
Cre12.g529550.t1.2	N/A	AMBIGUOUS	R.LSQS@FTSPVSPLAAGSNASAGTPHLSR.L	3	2719.31		1.76516	1	1	1.12	0.163499	0	0.96	1	548639	488640	10
Cre12.g529550.t1.2	N/A	AMBIGUOUS	R.NS@GTGQAPLSR.M	2	1166.52		1.80023	2	2	0.55	-0.862496	0	0.98	1	1254988	2272991	10
Cre12.g529950.t1.2	N/A	AMBIGUOUS	R.GDAS@SDRGGFSSAGAGK.G	3	1605.65		1.99296	2	2	1.38	0.464668	0	0.86	1	999243	721491	10
Cre12.g530050.t1.2	N/A	AMBIGUOUS	K.NVGELQAAAS@GGGK.D	2	1337.61		4.18659	1	1	6.39	2.67582	0	0.71	1	101164	15829	10
Cre12.g530600.t1.1	N/A	AMBIGUOUS	K.CFEAPLGLDASEYPDWSFDGSSTGQ#AEGNNSDCILRPVR.V	3	4317.92		5.62774	1	1	1.03	0.0426443	0	0.95	3	11246178	10964914	10
Cre12.g530600.t1.1	N/A	AMBIGUOUS	K.CFEAPLGLDASEYPDWSFDGSSTGQAEGNNSDCILRPVR.V	3	4316.96		10.8179	1	1	1.11	0.15056	0	0.96	3	12066331	10907233	10
Cre12.g530600.t1.1	N/A	AMBIGUOUS	K.THIEHIT@QYGIGNEAR.L	3	1917.88		0.729972	6	6	3.07167	1.61902	0.0132916	0.93	3	14036050	4605725	10
Cre12.g533250.t1.1	N/A	AMBIGUOUS	R.VAAATGTSSSS@PGGGGGGLR.S	2	1725.78		4.92532	1	1	6.39	2.67582	0	0.96	1	433135	67793	10
Cre12.g533300.t1.2	N/A	AMBIGUOUS	R.QEQQQQQQQEQAQQVAGSSIQQQQQQQQQQQQQQQ#QQQEHTR.T	4	5100.39		6.51954	1	1	0.66	-0.599462	0	0.9	1	189843	287164	10
Cre12.g535500.t1.2	N/A	AMBIGUOUS	K.MTVAGASDGAAS@PAGGR.A	2	1554.66		4.75989	1	1	1.7	0.765535	0	0.9	1	244010	143556	10
Cre12.g536600.t1.1	N/A	AMBIGUOUS	R.VGAGGGGSTS@PTR.A	2	1182.51		0.591961	2	2	1.14	0.189034	0	0.96	1	392470	342922	10
Cre12.g537100.t1.2	N/A	AMBIGUOUS	K.GGAAPAAAGDASGS@TPATPAATEPLDPEK.A	2	2658.2		0.807393	2	2	26.54	4.7301	0	0.92	1	369139	13908	10
Cre12.g537100.t1.2	N/A	AMBIGUOUS	K.GGAAPAAAGDASGST@PATPAATEPLDPEK.A	3	2657.2		1.95695	2	2	3.74	1.90304	0	0.85	1	1828334	489449	10
Cre12.g537671.t1.1	N/A	AMBIGUOUS	R.ASS@PVAAHLAAPAVQHR.E	3	1761.88		2.15679	1	1	0.85	-0.234465	0	0.97	1	879937	1034881	10
Cre12.g537750.t1.2	N/A	AMBIGUOUS	R.AES@APAAAAAAAAR.S	2	1277.59		1.25236	2	2	0.78	-0.358454	0	0.91	1	248492	320580	10
Cre12.g537800.t1.2	N/A	AMBIGUOUS	K.NNRIPLTDNR.I	3	1211.65		0.990389	1	1	0.75	-0.415037	0	0.97	1	254912	339206	10
Cre12.g538200.t1.2	N/A	AMBIGUOUS	R.EPGAGS@DGEGAAGSSGAGPPSR.L	2	1949.79		1.12833	2	2	0.86	-0.217591	0	0.92	1	389156	450214	10
Cre12.g538500.t1.1	N/A	AMBIGUOUS	R.AAAEAAAAS@GR.K	2	1024.44		1.17137	2	2	0.875	-0.192645	0.0353553	0.98	2	1005632	1114675	10
Cre12.g540200.t1.2	N/A	AMBIGUOUS	R.GGGGGGS@GS@DDDDDDS@DDEEGGRGAAK.K	3	2693.81		5.34561	1	1	1.4	0.485427	0	0.86	1	565106	403617	10
Cre12.g540700.t1.1	N/A	AMBIGUOUS	K.TAASSTPSTPGGS@PPGTASSRPPPPPR.W	3	2594.23		3.04523	1	1	3.51	1.81147	0	0.92	2	2584630	736907	10
Cre12.g540700.t1.1	N/A	AMBIGUOUS	K.TAASSTPSTPGGSPPGTASS@RPPPPPR.W	3	2595.24		4.45043	1	1	2.31	1.20789	0	0.85	2	261886	113592	10
Cre12.g542250.t1.1	N/A	AMBIGUOUS	K.EVDEQM*LNVQNK.N	2	1461.69		2.66815	1	1	0.86	-0.217591	0	0.92	2	265107	310011	10
Cre12.g542250.t1.1	N/A	AMBIGUOUS	K.EVDEQMLNVQNK.N	2	1445.69		2.90519	1	1	0.73	-0.454032	0	0.93	2	298454	409025	10
Cre12.g543303.t1.1	N/A	AMBIGUOUS	K.REDGS@PSVQQAGGDAGAR.A	3	1836.79		4.79099	1	1	0.84	-0.251539	0	0.97	2	1614102	1926467	10
Cre12.g544050.t1.1	N/A	AMBIGUOUS	R.M*AS@PISSVAR.E	2	1113.5		2.24518	1	1	4.92	2.29866	0	0.88	1	1152875	234349	10
Cre12.g544050.t1.1	N/A	AMBIGUOUS	R.MAS@PISSVAR.E	2	1097.5		2.18678	2	2	3.02	1.59455	0	0.98	1	937253	310019	10
Cre12.g544050.t1.1	N/A	AMBIGUOUS	R.VGS@TN#GVQEELER.R	2	1497.64		-1.33543	7	7	3.03286	1.60068	0.954196	0.97	1	2696196	1030948	10
Cre12.g544050.t1.1	N/A	AMBIGUOUS	R.VGS@TNGVQEELER.R	2	1496.66		2.53899	2	2	2.72	1.44361	0	0.96	1	611962	224612	10
Cre12.g544400.t1.2	N/A	AMBIGUOUS	R.STS@ATTTTTSGN#GAGAAGPSAYGTVQSR.K	3	2640.15		2.93482	1	1	0.58	-0.785875	0	0.44	1	342071	594335	10
Cre12.g545300.t1.2	N/A	AMBIGUOUS	R.IQGFGSGAAPAPSASS@NSSHSGGPPAADR.G	3	2718.2		0.973579	1	1	0.87	-0.200913	0	0.93	2	876190	1007349	10
Cre12.g546450.t1.1	N/A	AMBIGUOUS	R.RQQQQQEQQQEAEQQAEGQ#HDGGPGAEQDAVAGAAR.L	4	3859.75		5.97229	1	1	0.64	-0.643856	0	0.94	1	279930	437159	10
Cre12.g546700.t1.1	N/A	AMBIGUOUS	R.SVQLSGGAQ#QQAQQGEAM*TNDDFRR.M	3	2739.27		8.92742	1	1	0.68	-0.556393	0	0.8	2	88758	129609	10
Cre12.g547300.t1.1	N/A	AMBIGUOUS	R.TAS@TDLVM*R.R	2	1089.47		4.35972	1	1	0.84	-0.251539	0	0.82	1	244951	292444	10
Cre12.g547300.t1.1	N/A	AMBIGUOUS	R.TAS@TDLVMR.R	2	1072.47		1.9581	1	1	0.79	-0.340075	0	0.91	1	259208	327717	10
Cre12.g547651.t3.1	N/A	AMBIGUOUS	K.S@AQTDAPPQEPR.A	2	1375.59		3.70751	1	1	0.76	-0.395929	0	0.55	3	532979	703186	10
Cre12.g548000.t1.2	N/A	AMBIGUOUS	R.SSAEDEDEAADADQDQAASDAADGGK.S	2	2537.99		4.80697	1	1	1.07	0.0976108	0	0.6	1	75016	70292	10
Cre12.g548900.t1.1	N/A	AMBIGUOUS	R.NFEANSNS@PR.G	2	1214.48		2.14083	4	4	4.3375	2.11686	0.075	0.95	1	1943425	451502	10
Cre12.g550450.t1.2	N/A	AMBIGUOUS	R.RGDGSFAGTAAT@APLTASSYAGSGAAATASSVAGR.S	3	3194.48		3.19302	1	1	3.25	1.70044	0	0.75	1	2390176	735549	10
Cre12.g550850.t1.2	N/A	AMBIGUOUS	K.AIADFGSQDK.F	2	1050.51		0.571153	1	1	0.71	-0.494109	0	0.93	1	117160	164892	10
Cre12.g550850.t1.2	N/A	AMBIGUOUS	K.QAYSGETQSEGGFAPNR.V	2	1797.8		1.16809	4	4	1.065	0.0908534	0.05	0.99	1	2375770	2172713	10
Cre12.g550850.t1.2	N/A	AMBIGUOUS	R.SADGDEGGRHQLIGATVGSDNK.L	4	2183.03		2.2904	3	3	1.02	0.0285692	0.0866025	0.97	1	4211110	4344621	10
Cre12.g551250.t1.2	N/A	AMBIGUOUS	R.VTASGNEGAESSGDS@GTGGGGGTLR.S	2	2259.95		9.42506	2	2	2.29	1.19535	0.155563	0.56	1	369214	154017	10
Cre12.g551850.t1.2	N/A	AMBIGUOUS	R.HTPEQQ#AQQGQAVQGQQAQGQGK.G	3	2433.18		10.3388	1	1	0.7	-0.514573	0	0.96	1	349634	502891	10
Cre12.g551850.t1.2	N/A	AMBIGUOUS	R.HTPEQQAQQGQAVQGQQAQGQGK.G	3	2431.19		7.93858	1	1	0.94	-0.0892673	0	0.96	1	473394	505452	10
Cre12.g552650.t1.2	N/A	AMBIGUOUS	R.SQQQGQQGQQQGQQGQ#QQGQQQQASAEKPAADGGDK.D	4	3765.71		1.673	1	1	72.51	6.18011	0	0.98	1	27959003	385601	10
Cre12.g553550.t1.2	N/A	AMBIGUOUS	R.AAS@PSSSAGGGPPPPPPDDDPLLNR.G	3	2448.11		2.0424	2	2	1	0	0	0.95	1	1380931	1375098	10
Cre12.g553550.t1.2	N/A	AMBIGUOUS	R.AASPSS@SAGGGPPPPPPDDDPLLNR.G	3	2448.11		1.83816	1	1	1	0	0	0.95	1	1380931	1375098	10
Cre12.g553800.t1.1	N/A	AMBIGUOUS	R.TAS@QQALSR.F	2	1040.48		3.7483	1	1	0.01	-6.64386	0	0.98	1	205711	16454362	10
Cre12.g556100.t1.2	N/A	AMBIGUOUS	K.APAAAPAPAPAAPAAPAAAPQS@PEGGAPR.R	3	2580.26		1.51148	2	2	2.07	1.04963	0	0.97	1	1445116	697473	10
Cre12.g556100.t1.2	N/A	AMBIGUOUS	K.ILVEEVS@DDEEGGTQ#PAAAPPPRPEPAAK.A	3	3050.44		6.75317	6	6	0.63	-0.666576	0	0.3	1	4119806	6588838	10
Cre12.g556100.t1.2	N/A	AMBIGUOUS	K.ILVEEVS@DDEEGGTQPAAAPPPRPEPAAK.A	3	3049.44		2.29551	4	4	0.5725	-0.804652	0.141745	0.74	1	5152019	7941774	10
Cre12.g556100.t1.2	N/A	AMBIGUOUS	R.KAPAAAPAPAPAAPAAPAAAPQS@PEGGAPR.R	3	2708.36		2.51075	4	4	2.4	1.26303	0	0.96	1	3561245	1483906	10
Cre12.g556150.t1.2	N/A	AMBIGUOUS	R.TGS@GAAAAVR.A	2	939.416		-9.68677	1	1	2.45	1.29278	0	0.69	1	1387368	567343	10
Cre12.g556250.t1.2	N/A	AMBIGUOUS	K.FAAS@LREQEGPSGSLPTN#GPSTTTPFANATNR.Y	3	3356.54		1.63859	2	2	0.83	-0.268817	0	0.73	1	2673800	3225328	10
Cre12.g556250.t1.2	N/A	AMBIGUOUS	R.RLS@ISSNYSR.A	2	1261.59		1.42677	1	1	1.17	0.226509	0	0.93	1	5450263	4667877	10
Cre12.g556250.t1.2	N/A	AMBIGUOUS	R.TGT@MPER.R	2	870.333		-5.97469	3	3	1.71	0.773996	0	0.36	1	2375149	1390254	10
Cre12.g557100.t1.2	N/A	AMBIGUOUS	R.GPLPPALAEEGEAEEAQEQQGQGQEGR.S	3	2804.3		3.20937	1	1	0.84	-0.251539	0	0.97	1	384151	458486	10
Cre12.g558650.t1.1	N/A	AMBIGUOUS	K.GAASGAAGS@AGASGPPDGAK.G	2	1635.69		-2.13976	2	2	2.37	1.24489	0	0.96	1	1525434	642692	10
Cre12.g558650.t1.1	N/A	AMBIGUOUS	R.S@QGIADAAAR.A	2	1038.46		3.65927	1	1	0.37	-1.4344	0	0.91	1	440699	1176393	10
Cre12.g558900.t1.2	N/A	AMBIGUOUS	K.S@EN#GVTFPK.V	2	1058.44		0.283436	1	1	1.25	0.321928	0	0.93	1	711236	570575	10
Cre12.g559450.t1.1	N/A	AMBIGUOUS	R.S@GSAIGGDAVVDAK.E	2	1325.6		2.11226	3	3	0.69	-0.535332	0	0.97	1	2863291	4160866	10
Cre12.g560000.t1.1	N/A	AMBIGUOUS	R.NASVATS@PR.Y	2	981.438		1.73216	1	1	4.51	2.17313	0	0.58	1	2670899	592337	10
Cre12.g560950.t1.2	N/A	AMBIGUOUS	R.EANFDST@VGPK.T	2	1243.52		2.41251	2	2	1.71	0.773996	0.254558	0.96	1	860473	564133	10
Cre12.g561550.t1.2	N/A	AMBIGUOUS	K.AQN#GEGMDPPSGEPS@SK.S	2	1767.68		2.65886	1	1	1	0	0	0.94	1	612722	614528	10
Cre13.g562850.t1.2	N/A	AMBIGUOUS	R.DASALEQAAN#GLTPESLTPNADGNEVQK.A	3	2840.34		1.9716	3	3	0.94	-0.0892673	0.103923	0.89	1	10512486	10535126	10
Cre13.g564250.t1.2	N/A	AMBIGUOUS	R.QM*EAGGS@GGGAPAAAPAPAAAPAAAAPAGGDEEGGWRR.R	3	3454.54		4.38549	1	1	0.42	-1.25154	0	0.93	1	235937	561253	10
Cre13.g564500.t1.1	N/A	AMBIGUOUS	R.GAS@GGLGGGGGEPGSAR.T	2	1422.6		2.46029	1	1	1.36	0.443607	0	0.88	1	723891	532627	10
Cre13.g564500.t1.1	N/A	AMBIGUOUS	R.TRS@HSALDEAR.A	3	1322.59		-1.02498	1	1	0.98	-0.0291463	0	0.89	1	171411	174942	10
Cre13.g564550.t1.2	N/A	AMBIGUOUS	R.IARPVEEDEQEQ#GAGAAGEGEGEGGEGGEEEDA.-	3	3258.35		8.40922	1	1	1.01	0.0143553	0	0.98	1	826018	814994	10
Cre13.g566450.t1.2	N/A	AMBIGUOUS	K.AGS@DFTR.S	2	832.313		-7.44906	4	4	1.7275	0.788686	0.005	0.94	1	1177719	682010	10
Cre13.g566450.t1.2	N/A	AMBIGUOUS	K.GGTRGS@GDAPQ#STPEQ#MQSSDPADGGLELSTGDK.K	3	3414.45		11.2172	1	1	0.45	-1.152	0	0.96	1	272383	602053	10
Cre13.g566450.t1.2	N/A	AMBIGUOUS	K.GGTRGS@GDAPQSTPEQMQ#SSDPADGGLELSTGDK.K	3	3413.46		9.40404	1	1	0.79	-0.340075	0	0.96	1	468768	597088	10
Cre13.g566450.t1.2	N/A	AMBIGUOUS	R.ESTGMGAAGGPGGSTSQAGAEGQQQ.-	3	2219.95		3.55865	1	1	0.86	-0.217591	0	0.91	1	681904	790116	10
Cre13.g566450.t1.2	N/A	AMBIGUOUS	R.FVS@GDGFGDPR.H	2	1232.5		1.46045	2	2	0.94	-0.0892673	0	0.91	1	2396003	2560126	10
Cre13.g566450.t1.2	N/A	AMBIGUOUS	R.RLS@GDSLR.F	2	982.47		2.34104	1	1	0.7	-0.514573	0	0.85	1	1510704	2163457	10
Cre13.g568300.t1.2	N/A	AMBIGUOUS	R.AAPAAGGGT@ASGR.V	2	1122.49		1.69267	1	1	0.78	-0.358454	0	0.84	1	139461	178957	10
Cre13.g568900.t1.2	N/A	AMBIGUOUS	K.NENNPSGQGR.W	2	1071.48		2.42656	1	1	0.86	-0.217591	0	0.39	1	67343	78035	10
Cre13.g569550.t1.1	N/A	AMBIGUOUS	R.VNS@PAAAGPPK.R	2	1087.51		-0.827575	1	1	2.78	1.47508	0	0.89	1	321943	115909	10
Cre13.g569700.t1.1	N/A	AMBIGUOUS	R.AQQQQQQQQGAQQPAAEGVQK.Q	3	2278.12		3.99453	1	1	0.99	-0.0144996	0	0.92	1	451102	456457	10
Cre13.g569700.t1.1	N/A	AMBIGUOUS	R.GAAGGAAAGPLSS@IDGGAGPESQ#QQQQQQQR.S	3	3030.38		8.67886	1	1	0.92	-0.120294	0	0.94	1	753973	823502	10
Cre13.g569700.t1.1	N/A	AMBIGUOUS	R.GAAGGAAAGPLSS@IDGGAGPESQQQQQQQQR.S	3	3029.39		6.37097	1	1	1.07	0.0976108	0	0.94	1	933137	870216	10
Cre13.g570350.t1.1	N/A	AMBIGUOUS	R.TN#GN#GN#GAAHAASN#GNGN#GN#GAK.L	3	2029.8		2.6111	2	2	0.77	-0.37707	0.268701	0.68	2	105120	182311	10
Cre13.g570350.t1.1	N/A	AMBIGUOUS	R.TN#GN#GNGAAHAASN#GN#GN#GN#GAK.L	3	2030.79		-0.962956	1	1	0.47	-1.08927	0	0.47	2	8058	17284	10
Cre13.g571700.t1.1	N/A	AMBIGUOUS	R.GSS@IELAR.E	2	911.421		2.08466	1	1	0.39	-1.35845	0	0.75	1	174244	445257	10
Cre13.g573450.t1.2	N/A	AMBIGUOUS	K.RGRS@PEPVAAAGAIVPVSQPGK.G	3	2223.16		1.6643	1	1	0.68	-0.556393	0	0.87	1	460562	679800	10
Cre13.g574900.t1.2	N/A	AMBIGUOUS	R.IAAGDGNS@PSGAAAGGS@K.T	2	1646.64		1.51824	1	1	2.94	1.55582	0	0.97	1	116906	39776	10
Cre13.g575300.t1.1	N/A	AMBIGUOUS	K.VGS@GALGGSK.G	2	912.424		1.47616	1	1	1.33	0.411426	0	0.81	1	240295	181132	10
Cre13.g575300.t1.1	N/A	AMBIGUOUS	R.AAPAAASRPAAALPS@ASSGAGK.A	3	1958.97		0.867805	1	1	1.26	0.333424	0	0.97	1	931087	739772	10
Cre13.g575300.t1.1	N/A	AMBIGUOUS	R.AAPAAASRPAAALPSASS@GAGK.A	3	1958.97		1.78666	1	1	1.26	0.333424	0	0.97	1	931087	739772	10
Cre13.g575600.t1.2	N/A	AMBIGUOUS	K.GAREPS@PAVNTSVNATGGTAAAVPGLSR.L	3	2687.33		5.73064	1	1	0.55	-0.862496	0	0.9	1	411637	747854	10
Cre13.g575900.t1.2	N/A	AMBIGUOUS	K.LATAPS@LGDAGK.D	2	1179.56		1.69555	1	1	2.03	1.02148	0	0.97	1	1709348	842802	10
Cre13.g578950.t1.1	N/A	AMBIGUOUS	R.SAATSVDGGGGGGGGGGDNQ#EEDEDIQDVDGGAVALAAAAGPGR.G	3	3884.71		5.63752	1	1	0.88	-0.184425	0	0.59	1	1016316	1152572	10
Cre13.g583550.t1.2	N/A	AMBIGUOUS	K.VQVDQLSGASGDVLNNTR.A	2	1871.95		2.0834	3	3	1.2	0.263034	0.0519615	0.99	1	1806700	1549909	10
Cre13.g586750.t1.2	N/A	AMBIGUOUS	K.DGATSGAAADGASAAPDEQQ#QQEQQAAEQR.A	3	2987.31		7.14781	1	1	0.8	-0.321928	0	0.84	3	349518	434254	10
Cre13.g586750.t1.2	N/A	AMBIGUOUS	K.DGATSGAAADGASAAPDEQQQQEQQAAEQR.A	3	2985.32		5.02462	1	1	0.94	-0.0892673	0	0.81	3	398602	425794	10
Cre13.g591400.t1.1	N/A	AMBIGUOUS	R.GGQGGPLGGS@SPR.W	2	1205.53		3.2351	1	1	2.36	1.23879	0	0.96	1	4443055	1879914	10
Cre13.g591400.t1.1	N/A	AMBIGUOUS	R.GGQGGPLGGSS@PR.W	2	1205.53		1.49312	3	3	2.32	1.21412	0.0173205	0.97	1	4485933	1950789	10
Cre13.g591400.t1.1	N/A	AMBIGUOUS	R.TM*S@LSDQ#PLTSPHPYGGGGGGGGGGGGGSR.A	3	2755.16		3.86523	1	1	1.09	0.124328	0	0.82	1	729426	671966	10
Cre13.g591400.t1.1	N/A	AMBIGUOUS	R.TM*S@LSDQPLTSPHPYGGGGGGGGGGGGGSR.A	3	2753.18		6.53795	1	1	1.38	0.464668	0	0.85	1	957225	695886	10
Cre13.g591400.t1.1	N/A	AMBIGUOUS	R.TMS@LSDQPLTSPHPYGGGGGGGGGGGGGSR.A	3	2737.17		2.59393	2	2	1.3	0.378512	0	0.91	1	2295145	1766342	10
Cre13.g592000.t1.2	N/A	AMBIGUOUS	R.SVAVEPVNVSS@PQGK.V	2	1576.76		1.71237	1	1	0.83	-0.268817	0	0.91	1	589540	710830	10
Cre13.g592200.t1.2	N/A	AMBIGUOUS	K.RIPAPLPGSRPVSALLPAAASN#GNGN#GN#GN#GK.T	4	3027.55		2.34513	1	1	0.8	-0.321928	0	0.96	1	7536039	9362221	10
Cre13.g603500.t1.2	N/A	AMBIGUOUS	K.S@FYEVAR.S	2	950.399		1.89394	2	2	1.15	0.201634	0	0.96	1	2575401	2244949	10
Cre13.g603550.t1.2	N/A	AMBIGUOUS	K.AAM*S@VDTAK.L	2	988.404		2.52934	1	1	0.54	-0.888969	0	0.96	1	786672	1460524	10
Cre13.g603550.t1.2	N/A	AMBIGUOUS	K.AAMS@VDTAK.L	2	972.409		2.4681	1	1	1.02	0.0285692	0	0.96	1	1395613	1366677	10
Cre13.g603850.t1.2	N/A	AMBIGUOUS	K.ES@ESEDGDDDGANGGMTK.S	2	1893.65		4.77927	1	1	1.78	0.831877	0	0.71	1	328079	184244	10
Cre13.g603850.t1.2	N/A	AMBIGUOUS	K.ESES@EDGDDDGAN#GGMTK.S	2	1893.62		3.11573	1	1	1.81	0.85599	0	0.85	1	548956	303021	10
Cre13.g603850.t1.2	N/A	AMBIGUOUS	K.ESES@EDGDDDGANGGMTK.S	2	1892.65		7.44994	2	2	1.825	0.867896	0.0212132	0.73	1	300973	166252	10
Cre13.g604600.t1.2	N/A	AMBIGUOUS	R.DPAAAAGGS@PASQPPR.A	2	1528.68		2.74748	1	1	1.32	0.400538	0	0.74	1	408725	309043	10
Cre13.g606550.t1.1	N/A	AMBIGUOUS	R.SLAAALAS@AGDVGR.N	2	1337.65		3.73792	1	1	2.06	1.04264	0	0.62	1	633647	307625	10
Cre13.g607000.t1.2	N/A	AMBIGUOUS	R.ALAAVDQAAAAAAGGEAAGSSSSSGSSSN#GN#GSGGN#GSGDPGWR.L	4	3780.61		1.85156	3	3	0.86	-0.217591	0	0.87	1	2219348	2592961	10
Cre13.g607100.t1.2	N/A	AMBIGUOUS	R.STPGGGGGDPYTASS@SPGGGR.A	2	1900.77		1.42048	1	1	4.15	2.05311	0	0.95	1	509735	122945	10
Cre13.g607300.t1.2	N/A	AMBIGUOUS	R.RRS@LDNPN#GAAGGR.T	3	1520.69		0.789114	2	2	0.92	-0.120294	0	0.7	1	564008	611006	10
Cre13.g607300.t1.2	N/A	AMBIGUOUS	R.S@LDNPNGAAGGR.T	2	1207.51		2.23601	1	1	0.97	-0.0439433	0	0.87	1	357107	369193	10
Cre13.g607550.t1.2	N/A	AMBIGUOUS	R.GVLVINEDAGSPTEEPKQ#DEEAAASSGSGAQQR.R	3	3327.58		11.1794	1	1	0.57	-0.810966	0	0.95	1	156800	276380	10
Cre13.g607600.t1.1	N/A	AMBIGUOUS	R.SAASAVGSAN#GATSRPSTEGN#N#GN#GGTGTGAGDCGAGR.V	3	3354.43		9.59934	1	1	0.54	-0.888969	0	0.93	1	513562	952705	10
Cre13.g607600.t1.1	N/A	AMBIGUOUS	R.SAASAVGSAN#GATSRPSTEGN#NGN#GGTGTGAGDCGAGR.V	3	3353.42		2.95222	2	2	0.95	-0.0740006	0.113137	0.96	1	995017	962536	10
Cre13.g607600.t1.1	N/A	AMBIGUOUS	R.SAASAVGSAN#GATSRPSTEGNN#GN#GGTGTGAGDCGAGR.V	3	3353.42		2.95222	1	1	1.03	0.0426443	0	0.96	1	995017	962536	10
Cre14.g609350.t1.1	N/A	AMBIGUOUS	R.ADS@GGSGLSQLR.T	2	1226.54		1.30449	1	1	0.87	-0.200913	0	0.7	1	245886	283024	10
Cre14.g609350.t1.1	N/A	AMBIGUOUS	R.QGS@GVQPHVLLAAGGGGPSGGLSGPAAVVQR.L	3	2860.45		3.21629	1	1	0.21	-2.25154	0	0.55	1	726562	3432020	10
Cre14.g610351.t1.1	N/A	AMBIGUOUS	R.AVEHGPPPEEAQQQQ#QGQEAAAQGQQQGQGQGQGTSSSSSAAPAPGVLELSGGGR.T	4	5350.51		6.50409	1	1	0.86	-0.217591	0	0.95	1	1089068	1263835	10
Cre14.g610663.t1.1	N/A	AMBIGUOUS	R.LEGDGQS@GEEEEGEEEAEGK.E	2	2186.81		2.51508	1	1	1	0	0	0.93	1	696522	693985	10
Cre14.g612450.t1.2	N/A	AMBIGUOUS	R.LHNLS@PEPGSR.R	2	1285.59		1.94463	2	2	0.91	-0.136062	0	0.89	1	5427655	5962367	10
Cre14.g612700.t1.2	N/A	AMBIGUOUS	R.TGAGAVS@R.K	2	797.353		2.13206	2	2	0.83	-0.268817	0.0989949	0.42	1	65727	72652	10
Cre14.g613250.t1.1	N/A	AMBIGUOUS	K.EQQQQAGGQQPGQGQQQGQ#QRPGEK.S	3	2705.29		11.4222	1	1	0.93	-0.104697	0	0.67	1	492315	532182	10
Cre14.g613850.t1.1	N/A	AMBIGUOUS	K.APAGEGGEAGGEGEGEEEEHQ#EVPEVFQVAPGEHFNDSAGN#GK.R	4	4335.85		5.18932	1	1	1.04	0.0565835	0	0.89	1	1871665	1806768	10
Cre14.g613850.t1.1	N/A	AMBIGUOUS	K.ELQDLVAAATGDDDNDAHRGGGGGGAGGSGGAAADDGDADGQGGGGR.A	4	4123.75		1.43074	1	1	0.97	-0.0439433	0	0.97	1	2416811	2496418	10
Cre14.g614000.t1.1	N/A	AMBIGUOUS	R.GLNS@MDEPGKPGESAGSTGAPSTSASSTTPGSSTSNTGGPAAGPAQGTN#PFASSSTTTTR.T	4	5608.47		3.78879	1	1	0.93	-0.104697	0	0.89	1	922453	996860	10
Cre14.g614000.t1.1	N/A	AMBIGUOUS	R.GLNSMDEPGKPGES@AGSTGAPSTSASSTTPGSSTSN#TGGPAAGPAQGTNPFASSSTTTTR.T	4	5608.46		3.36078	1	1	0.93	-0.104697	0	0.89	1	922453	996860	10
Cre14.g614000.t1.1	N/A	AMBIGUOUS	R.RGLN#S@M*DEPGKPGESAGSTGAPSTSASSTTPGSSTSNTGGPAAGPAQGTN#PFASSSTTTTR.T	4	5782.59		10.9663	1	1	0.75	-0.415037	0	0.84	1	403515	540445	10
Cre14.g614000.t1.1	N/A	AMBIGUOUS	R.RGLN#S@MDEPGKPGESAGSTGAPSTSASSTTPGSSTSN#TGGPAAGPAQGTNPFASSSTTTTR.T	4	5765.58		8.05711	1	1	0.77	-0.37707	0	0.97	1	1073756	1395006	10
Cre14.g618150.t1.2	N/A	AMBIGUOUS	K.VGAATAAAATGGPGGAGAASPAPAGAARPST@PSR.S	3	2881.4		1.73527	2	2	0.7	-0.514573	0	0.93	1	486500	697279	10
Cre14.g618450.t1.2	N/A	AMBIGUOUS	R.SSS@GGGSCASSGGSTGSSAGGAGGAVSR.K	2	2338.94		10.817	1	1	1.26	0.333424	0	0.67	1	204417	161906	10
Cre14.g619166.t1.1	N/A	AMBIGUOUS	R.AAEAAEAAASGAAGGSGS@GGH.-	2	1735.69		1.90126	1	1	1.06	0.0840643	0	0.66	1	416172	391214	10
Cre14.g620600.t1.2	N/A	AMBIGUOUS	K.NDTPLSDFCLPANDGVCWGNVFDDTK.N	3	2956.28		1.2854	3	3	0.85	-0.234465	0.0173205	0.96	1	3379203	4036591	10
Cre14.g623800.t1.1	N/A	AMBIGUOUS	R.SQS@GAEATTSDAIR.Y	2	1472.62		1.35812	1	1	5.15	2.36457	0	0.81	1	117004	22741	10
Cre14.g625550.t1.2	N/A	AMBIGUOUS	R.GSSRGS@AGVSPEGGPAGGYAAAR.A	3	2097.94		2.3833	1	1	0.65	-0.621488	0	0.96	2	822991	1265547	10
Cre14.g627576.t1.1	N/A	AMBIGUOUS	K.DEAGLRPEDSSAEAAQQQQQQQQQ#GGEGDAGADAEAAAAAQQAAAAAAAAAQR.V	4	5136.36		6.56189	1	1	0.8	-0.321928	0	0.76	1	978404	1226116	10
Cre14.g628050.t1.2	N/A	AMBIGUOUS	R.AGS@GVAGAGSGAGVGEDGVAGVAGK.G	2	2036.93		2.65106	2	2	1.57	0.650765	0	0.98	1	661247	421738	10
Cre14.g628702.t1.1	N/A	AMBIGUOUS	R.DAALNVNN#GGGGGGN#GDSGGDK.D	2	1903.79		1.73339	3	3	0.99	-0.0144996	1.49012e-08	0.92	1	1040541	1054734	10
Cre14.g628702.t1.1	N/A	AMBIGUOUS	R.DAALNVNN#GGGGGGNGDSGGDK.D	2	1902.81		5.62329	1	1	0.84	-0.251539	0	0.95	1	808996	959191	10
Cre14.g628702.t1.1	N/A	AMBIGUOUS	R.SLDPAGLAAQQQGQQQGGSSTGSSGEGGSSSAR.A	3	3047.39		1.9689	3	3	0.82	-0.286304	0	0.96	1	636670	779674	10
Cre14.g629500.t1.2	N/A	AMBIGUOUS	K.APDNPLNAAALAAAAAS@PSGAK.-	3	2027.98		1.72586	1	1	2.83	1.5008	0	0.96	1	1333437	470708	10
Cre14.g630100.t1.2	N/A	AMBIGUOUS	K.SLESLQENAQR.L	2	1273.63		0.157031	1	1	0.96	-0.0588937	0	0.94	1	244256	255552	10
Cre14.g631250.t1.1	N/A	AMBIGUOUS	R.SAGAATAAS@PGGGGGGSSSATAGAK.A	2	1984.86		3.62747	2	2	2.37	1.24489	0	0.95	1	526750	222452	10
Cre14.g632000.t1.1	N/A	AMBIGUOUS	R.ANALAS@VDETLAEEAQDQEDGADQEEAEGGVEAAPGQ#PR.A	3	4048.74		7.69458	1	1	0.95	-0.0740006	0	0.91	1	1086355	1141354	10
Cre14.g632000.t1.1	N/A	AMBIGUOUS	R.QQQQAQGQQQGQQQQGERER.D	3	2368.12		3.31434	1	1	1.11	0.15056	0	0.94	1	402012	361013	10
Cre14.g632950.t1.2	N/A	AMBIGUOUS	R.VEASQHAAGGN#AAVLPPPTPTVSAGAPGGPPSGPPSQ#QPGPQGQQLDGGAGVAPDSNSHGSSR.F	4	5815.79		5.16709	1	1	0.3	-1.73697	0	0.9	1	819785	2725829	10
Cre14.g633400.t1.1	N/A	AMBIGUOUS	R.QQQGEVLEVPQEQEQ#QPEGGGEAEGQEERK.Q	3	3350.55		8.74491	2	2	0.65	-0.621488	0	0.91	1	466672	718705	10
Cre15.g635600.t1.2	N/A	AMBIGUOUS	K.M*RPEAM*AGAAALAGEGVQ#GSAAAAGGAAADDDDEEVDDSGVEQK.D	3	4192.83		6.98817	3	3	0.876667	-0.1899	0.0152753	0.94	1	1310463	1517138	10
Cre15.g635600.t1.2	N/A	AMBIGUOUS	K.M*RPEAM*AGAAALAGEGVQGSAAAAGGAAADDDDEEVDDSGVEQK.D	4	4191.82		0.071568	3	3	0.98	-0.0291463	0	0.93	1	4336939	4427054	10
Cre15.g635600.t1.2	N/A	AMBIGUOUS	K.M*RPEAMAGAAALAGEGVQ#GSAAAAGGAAADDDDEEVDDSGVEQK.D	4	4177.82		2.50081	1	1	0.98	-0.0291463	0	0.84	1	4647344	4726517	10
Cre15.g635600.t1.2	N/A	AMBIGUOUS	K.MRPEAM*AGAAALAGEGVQ#GSAAAAGGAAADDDDEEVDDSGVEQ#K.D	3	4177.81		4.35637	1	1	0.7	-0.514573	0	0.89	1	1277135	1824008	10
Cre15.g635600.t1.2	N/A	AMBIGUOUS	K.MRPEAM*AGAAALAGEGVQGSAAAAGGAAADDDDEEVDDSGVEQK.D	3	4176.82		-1.06676	1	1	1.22	0.286881	0	0.87	1	501595	409499	10
Cre15.g635600.t1.2	N/A	AMBIGUOUS	K.MRPEAMAGAAALAGEGVQ#GSAAAAGGAAADDDDEEVDDSGVEQK.D	3	4160.83		4.87886	2	2	0.91	-0.136062	0.19799	0.85	1	3948623	5156164	10
Cre15.g635600.t1.2	N/A	AMBIGUOUS	K.MRPEAMAGAAALAGEGVQGSAAAAGGAAADDDDEEVDDSGVEQK.D	3	4159.85		4.80789	1	1	0.89	-0.168123	0	0.77	1	4740104	5354097	10
Cre15.g635800.t1.1	N/A	AMBIGUOUS	R.TRPQQQ#QQGAAGGAGGGAEDEGGGGEGEGEEEEGDGSGGGAR.G	3	3844.59		3.5762	1	1	1.1	0.137504	0	0.8	1	161926	147655	10
Cre15.g636450.t1.2	N/A	AMBIGUOUS	R.GGGGAASTAACTS@PGR.H	2	1456.59		6.04153	1	1	1.54	0.62293	0	0.73	1	1061912	691537	10
Cre15.g637050.t1.2	N/A	AMBIGUOUS	R.SQAGS@VGPAR.S	2	1008.45		1.5866	1	1	1.18	0.238787	0	0.9	1	698248	593451	10
Cre15.g638400.t1.2	N/A	AMBIGUOUS	K.APAM*AS@TELTYNR.L	2	1519.65		1.77673	4	4	1.09	0.124328	0.02	0.97	1	5544984	5154703	10
Cre15.g638400.t1.2	N/A	AMBIGUOUS	K.APAMAS@TELTYNR.L	2	1503.65		2.06165	5	5	1.04	0.0565835	0	0.88	1	4733321	4541767	10
Cre15.g639100.t1.2	N/A	AMBIGUOUS	R.APGGGSS@PPR.R	2	961.411		1.35218	1	1	1.24	0.31034	0	0.58	1	292913	236187	10
Cre15.g639100.t1.2	N/A	AMBIGUOUS	R.IPRPDPPASGGGSAAGGDDPNS@PGGGAGGAR.S	3	2751.21		0.690606	3	3	1.39	0.475085	3.65002e-08	0.96	1	1042981	748946	10
Cre15.g639100.t1.2	N/A	AMBIGUOUS	R.N#RS@PSRIPRPDPPASGGGSAAGGDDPNS@PGGGAGGAR.S	4	3531.55		6.48553	1	1	2.65	1.40599	0	0.76	1	608638	229987	10
Cre15.g639100.t1.2	N/A	AMBIGUOUS	R.SAS@AAAAYEPPAEEEEEQEQQQQQQ#LEQDPEPEPVAAK.A	3	4260.87		9.44766	1	1	0.8	-0.321928	0	0.93	1	360506	452892	10
Cre15.g640652.t1.1	N/A	AMBIGUOUS	K.SGS@AT@PAGGAGGGGGGYGQGGGPGGGGGSGR.Y	3	2478.95		1.43078	1	1	2.53	1.33914	0	0.9	3	226916	89780	10
Cre15.g640652.t1.1	N/A	AMBIGUOUS	K.SGS@ATPAGGAGGGGGGYGQGGGPGGGGGSGR.Y	3	2398.99		3.60529	1	1	1.19	0.250962	0	0.83	3	455116	382681	10
Cre15.g640850.t1.1	N/A	AMBIGUOUS	R.EMQQQQQGGQQQQQQQLPSSSGR.G	3	2614.21		2.04554	1	1	0.74	-0.434403	0	0.98	1	592614	799099	10
Cre15.g640850.t1.1	N/A	AMBIGUOUS	R.VRDM*ADGAGT@TSPQNTPCVQ#APPELQNR.Y	3	3107.39		9.801	1	1	1.66	0.731183	0	0.88	1	316121	190473	10
Cre16.g648750.t1.1	N/A	AMBIGUOUS	R.LQQQQQQEEEEQQEEQHAQEAQQR.M	3	3006.34		1.5301	2	2	0.95	-0.0740006	0	0.97	1	666017	701674	10
Cre16.g648750.t1.1	N/A	AMBIGUOUS	R.QGS@GLPR.A	2	793.358		2.39489	3	3	0.936667	-0.0943924	0.011547	0.98	2	5030178	5294202	10
Cre16.g649050.t1.1	N/A	AMBIGUOUS	R.EGS@FGTGGASGAQPSGR.E	2	1601.66		3.62125	3	3	0.94	-0.0892673	0	0.97	2	1403379	1485794	10
Cre16.g649050.t1.1	N/A	AMBIGUOUS	R.VEASGSS@GLVLAR.Q	2	1324.65		0.981394	1	1	2.1	1.07039	0	0.91	2	1157124	551897	10
Cre16.g649100.t1.2	N/A	AMBIGUOUS	K.GAVS@PQSPTGAPASHATGTAAAGYPPAAANR.A	3	2883.34		1.59537	1	1	1.14	0.189034	0	0.96	1	3026948	2666502	10
Cre16.g649100.t1.2	N/A	AMBIGUOUS	K.GAVSPQS@PTGAPASHATGTAAAGYPPAAANR.A	3	2883.34		1.7341	2	2	1.14	0.189034	0	0.96	1	3026948	2666502	10
Cre16.g649100.t1.2	N/A	AMBIGUOUS	K.VVTGNNNETASDQPEDK.E	2	1816.82		0.605455	2	2	0.63	-0.666576	0	0.96	1	695873	1105676	10
Cre16.g649600.t1.2	N/A	AMBIGUOUS	R.RREDAEAEEPAAEAAEPQ#PEDVAADTGGAAQ#DAGAYEGGEEGEGGR.Y	4	4586.99		11.3365	1	1	0.67	-0.577767	0	0.98	1	722507	1083165	10
Cre16.g649600.t1.2	N/A	AMBIGUOUS	R.RREDAEAEEPAAEAAEPQPEDVAADTGGAAQDAGAYEGGEEGEGGR.Y	4	4584.98		3.09708	1	1	0.84	-0.251539	0	0.95	1	942320	1123656	10
Cre16.g650600.t1.2	N/A	AMBIGUOUS	R.QCTACPPLDLGGGNLVEQCTEDLGSQR.C	3	2974.32		-2.0845	1	1	0.78	-0.358454	0	0.82	1	943849	1207386	10
Cre16.g653700.t1.1	N/A	AMBIGUOUS	R.AGS@TAYAMGGR.A	2	1120.45		7.31852	2	2	0.99	-0.0144996	0	0.97	1	1495828	1508063	10
Cre16.g653700.t1.1	N/A	AMBIGUOUS	R.APGASAEHGPSPAAN#N#ISGSGAGTEPVAPS@PTGPSGR.Q	3	3392.54		9.09491	1	1	1.11	0.15056	0	0.98	1	328532	294690	10
Cre16.g653700.t1.1	N/A	AMBIGUOUS	R.APGASAEHGPSPAAN#NISGSGAGTEPVAPS@PTGPSGR.Q	3	3390.55		7.99288	1	1	1.7	0.765535	0	0.96	1	1757392	1031021	10
Cre16.g653700.t1.1	N/A	AMBIGUOUS	R.APGASAEHGPSPAANNISGSGAGTEPVAPS@PTGPSGR.Q	3	3389.54		2.06518	2	2	2.07	1.04963	0	0.96	1	2116868	1022885	10
Cre16.g653700.t1.1	N/A	AMBIGUOUS	R.GSGGAAGLAAAAVQAADREPS@QER.L	3	2319.07		1.89731	1	1	0.88	-0.184425	0	0.97	1	2486173	2832967	10
Cre16.g656250.t1.1	N/A	AMBIGUOUS	K.EFASEGDPEYQPPRNPDCPPS@PR.L	3	2721.13		1.24948	3	3	1.35	0.432959	0	0.91	1	12554142	9278039	10
Cre16.g657650.t1.2	N/A	AMBIGUOUS	K.SRAS@DAGESVSGDCSK.G	2	1691.66		1.24139	3	3	1.98333	0.987927	0.357957	0.97	1	2088974	953046	10
Cre16.g659850.t1.2	N/A	AMBIGUOUS	R.KPLAGFEEEQ#EQQQGQEQQQGQGEQK.Q	3	2988.38		2.50834	1	1	0.73	-0.454032	0	0.98	1	2094295	2866479	10
Cre16.g659850.t1.2	N/A	AMBIGUOUS	R.KPLAGFEEEQEQQ#QGQEQQQGQGEQKQ.-	4	3114.44		6.42174	1	1	0.74	-0.434403	0	0.97	1	499163	676176	10
Cre16.g659850.t1.2	N/A	AMBIGUOUS	R.KPLAGFEEEQEQQQ#GQEQQQGQGEQK.Q	3	2986.39		8.20396	1	1	0.73	-0.454032	0	0.98	1	2094295	2866479	10
Cre16.g659850.t1.2	N/A	AMBIGUOUS	R.KPLAGFEEEQEQQQGQ#EQQQGQGEQKQ.-	3	3114.45		9.72894	1	1	0.7	-0.514573	0	0.98	1	6498998	9334358	10
Cre16.g659850.t1.2	N/A	AMBIGUOUS	R.KPLAGFEEEQEQQQGQEQQQGQGEQK.Q	3	2985.38		-0.602939	2	2	0.91	-0.136062	0	0.98	1	2616248	2872906	10
Cre16.g659850.t1.2	N/A	AMBIGUOUS	R.KPLAGFEEEQEQQQGQEQQQGQGEQKQ.-	3	3113.44		1.60594	2	2	0.84	-0.251539	0	0.98	1	7860041	9334358	10
Cre16.g660800.t1.2	N/A	AMBIGUOUS	K.SEASTSGAGQ#QQSQQQQEQASSSASSSEQQAQNFYNN#FK.A	3	4183.82		9.29781	1	1	0.79	-0.340075	0	0.97	1	4204265	5311900	10
Cre16.g660800.t1.2	N/A	AMBIGUOUS	K.SEASTSGAGQQQSQQQQ#EQ#ASSSASSSEQQAQNFYNNFK.A	3	4183.82		8.86758	1	1	0.79	-0.340075	0	0.97	1	4204265	5311900	10
Cre16.g660800.t1.2	N/A	AMBIGUOUS	K.SEASTSGAGQQQSQQQQEQ#ASSSASSSEQ#QAQNFYNNFK.A	4	4183.82		9.96707	1	1	0.7	-0.514573	0	0.97	1	2794289	4005906	10
Cre16.g660800.t1.2	N/A	AMBIGUOUS	K.SEASTSGAGQQQSQQQQEQ#ASSSASSSEQQAQNFYNNFK.A	3	4182.83		7.43522	1	1	1.03	0.0426443	0	0.97	1	5481975	5311900	10
Cre16.g660800.t1.2	N/A	AMBIGUOUS	K.SEASTSGAGQQQSQQQQEQASSSASSSEQQAQN#FYN#NFK.A	3	4184.81		5.67559	1	1	0.96	-0.0588937	0	0.96	1	692413	720825	10
Cre16.g660800.t1.2	N/A	AMBIGUOUS	K.SEASTSGAGQQQSQQQQEQASSSASSSEQQAQNFYN#NFK.A	3	4182.8		0.262982	1	1	1.07	0.0976108	0	0.99	1	774557	720825	10
Cre16.g660800.t1.2	N/A	AMBIGUOUS	K.SEASTSGAGQQQSQQQQEQASSSASSSEQQAQNFYNNFK.A	3	4181.84		6.00218	2	2	1.13	0.176323	0	0.97	1	5982477	5311900	10
Cre16.g661900.t1.1	N/A	AMBIGUOUS	K.ASEQS@PSAAASTSGPQQQQ#AAGAQAAANGPAGR.Q	3	3103.4		9.34469	1	1	9.84	3.29866	0	0.96	1	1168805	118800	10
Cre16.g661900.t1.1	N/A	AMBIGUOUS	K.ASEQS@PSAAASTSGPQQQQAAGAQAAANGPAGR.Q	3	3102.41		7.41366	1	1	11.99	3.58376	0	0.98	1	1457608	121557	10
Cre16.g661900.t1.1	N/A	AMBIGUOUS	R.GNPQQQQQQPAPQQQQQGGR.G	3	2230.07		1.74883	2	2	1.14	0.189034	0	0.98	1	2471542	2167265	10
Cre16.g661900.t1.1	N/A	AMBIGUOUS	R.QQQAQVQQQ#QQQLLLQQQQQQQLQQQQQQLGR.G	3	3913.04		9.68567	1	1	1.21	0.275007	0	0.97	1	191176	157563	10
Cre16.g661900.t1.1	N/A	AMBIGUOUS	R.QQQAQVQQQQQ#QLLLQQQQQQQLQQQQQQLGR.G	4	3913.02		4.34449	1	1	0.81	-0.304006	0	0.98	1	854183	1057550	10
Cre16.g661900.t1.1	N/A	AMBIGUOUS	R.QQQAQVQQQQQQLLLQQ#Q#QQQQLQQQQQQLGR.G	3	3915.03		10.3336	1	1	0.83	-0.268817	0	0.92	1	136353	165061	10
Cre16.g662902.t1.1	N/A	AMBIGUOUS	K.QEQYDEAKPGS@FTQPANQEGPEAAR.N	3	2827.22		2.47593	2	2	1.01	0.0143553	0	0.97	1	5295598	5224557	10
Cre16.g664050.t1.2	N/A	AMBIGUOUS	R.TSQT@MPR.N	2	900.369		0.495238	1	1	1.37	0.454176	0	0.87	2	363256	264915	10
Cre16.g664450.t1.1	N/A	AMBIGUOUS	R.TGS@GSNANTFNAFNNPTAAGHSGGGFGGLR.G	3	2917.27		4.8333	2	2	1.13	0.176323	0	0.84	1	1890106	1677315	10
Cre16.g665364.t1.1	N/A	AMBIGUOUS	K.QKST@EPQPSASATAAVATPK.A	3	2048.99		1.80577	1	1	1.25	0.321928	0	0.93	1	1398276	1119854	10
Cre16.g665364.t1.1	N/A	AMBIGUOUS	K.ST@EPQPSASATAAVATPK.A	2	1792.84		2.008	2	2	1.12	0.163499	0	0.94	1	1591209	1418299	10
Cre16.g668150.t1.2	N/A	AMBIGUOUS	K.AAS@PAAAAAASTSAPVAADGAAAAPTEAGPPPEK.L	3	2994.41		1.40262	3	3	2.84	1.50589	0	0.98	1	5814230	2044280	10
Cre16.g668150.t1.2	N/A	AMBIGUOUS	R.VVEHEAAQSLIVPTGPVTEPGAAGAEEAQS@PEAK.A	3	3449.66		1.98495	1	1	2.39	1.25701	0	0.86	1	3537718	1477476	10
Cre16.g668350.t1.2	N/A	AMBIGUOUS	R.RDS@GVPAATR.S	2	1108.51		1.80422	1	1	1.63	0.704872	0	0.98	1	2345739	1439714	10
Cre16.g668350.t1.2	N/A	AMBIGUOUS	R.SGS@GVVGDDMR.V	2	1158.45		1.8991	2	2	1.62	0.695994	0	0.94	1	609480	377187	10
Cre16.g669550.t1.2	N/A	AMBIGUOUS	K.YDSQGS@PPASPAK.L	2	1383.58		2.81878	2	2	0.63	-0.666576	0	0.89	1	1509986	2379341	10
Cre16.g670050.t1.2	N/A	AMBIGUOUS	R.ISQTPS@PSNIDPTPSDK.E	2	1862.83		-2.36199	1	1	4.03	2.01078	0	0.98	1	547722	136005	10
Cre16.g670300.t1.2	N/A	AMBIGUOUS	K.EGT@PTPEAQ#TAPAPAPPNPDLEAYNQK.W	2	2884.32		10.9906	1	1	0.78	-0.358454	0	0.92	2	200721	256959	10
Cre16.g670300.t1.2	N/A	AMBIGUOUS	K.EGT@PTPEAQTAPAPAPPNPDLEAYNQK.W	3	2883.31		1.52603	3	3	0.85	-0.234465	0	0.85	2	7876045	9240224	10
Cre16.g670850.t1.2	N/A	AMBIGUOUS	R.DQDEEVASGPGSSQGQGQGQGGAR.S	3	2301		3.08562	3	3	0.34	-1.55639	0.225167	0.95	1	897087	4297306	10
Cre16.g670850.t1.2	N/A	AMBIGUOUS	R.NAQ#DTRDQDEEVASGPGSSQGQGQGQGGAR.S	3	2987.32		9.03829	1	1	0.76	-0.395929	0	0.99	1	1344640	1761314	10
Cre16.g670850.t1.2	N/A	AMBIGUOUS	R.NAQDTRDQDEEVASGPGSSQGQGQGQGGAR.S	3	2986.32		3.08073	2	2	0.96	-0.0588937	0	0.99	1	1704124	1767266	10
Cre16.g670850.t1.2	N/A	AMBIGUOUS	R.RAQQQQQQQSGSSGGAAPQSQQQSQQQSQPQSQ#QQPR.G	4	4048.91		9.01485	1	1	1.03	0.0426443	0	0.95	1	1052190	1017556	10
Cre16.g671329.t1.1	N/A	AMBIGUOUS	R.T@AAQAEGSDEDEDAAAAAR.N	3	1927.76		2.23058	1	1	1.04	0.0565835	0	0.8	1	410219	395601	10
Cre16.g671329.t1.1	N/A	AMBIGUOUS	R.TAAQAEGS@DEDEDAAAAAR.N	2	1927.76		2.69744	2	2	0.85	-0.234465	0	0.99	1	3366570	3950048	10
Cre16.g672200.t1.1	N/A	AMBIGUOUS	R.LQGPGS@PQR.G	2	1018.47		2.16011	1	1	1.1	0.137504	0	0.9	1	270983	247158	10
Cre16.g672750.t1.2	N/A	AMBIGUOUS	K.FVNSAVAGS@GSGSGDLPTGTQQVVAK.L	3	2513.19		0.915172	1	1	1.34	0.422233	0	0.97	1	1255748	938816	10
Cre16.g672750.t1.2	N/A	AMBIGUOUS	K.FVNSAVAGSGSGS@GDLPTGTQQVVAK.L	2	2514.2		2.40547	1	1	1.43	0.516015	0	0.89	1	294853	205947	10
Cre16.g673650.t1.1	N/A	AMBIGUOUS	K.AT@RGWLGGQGGAADLDK.W	3	1751.81		1.82669	1	1	0.87	-0.200913	0	0.88	1	750549	863731	10
Cre16.g673650.t1.1	N/A	AMBIGUOUS	K.KT@GASAPAK.K	2	909.441		1.53941	7	7	1.07	0.0976108	0.034641	0.9	1	2843848	2798207	10
Cre16.g674250.t1.2	N/A	AMBIGUOUS	R.RAS@PPPPR.R	2	956.469		1.67282	1	1	0.71	-0.494109	0	0.88	1	11530722	16349921	10
Cre16.g674300.t1.1	N/A	AMBIGUOUS	K.LRELNVDGAPAPEAPAS@AEGAPAPAK.K	3	2578.26		5.23611	2	2	3.23	1.69153	0	0.95	1	868555	268837	10
Cre16.g675300.t1.1	N/A	AMBIGUOUS	R.S@IDM*DTVQSSR.S	2	1334.53		-1.99066	1	1	0.9	-0.152003	0	0.59	1	264873	292886	10
Cre16.g675300.t1.1	N/A	AMBIGUOUS	R.S@IDMDTVQSSR.S	2	1317.53		-0.455396	2	2	2.94	1.55582	0	0.6	1	1106996	376665	10
Cre16.g677050.t1.1	N/A	AMBIGUOUS	R.LGADGPGS@PR.L	2	1005.44		2.18811	1	1	2.99	1.58015	0	0.36	1	67625	22615	10
Cre16.g677600.t1.2	N/A	AMBIGUOUS	R.ADSRPQ#AALQMHSLTGAGSGAVAQQQQQQAGLQEQQGQGQR.V	4	4246.07		6.32394	1	1	0.79	-0.340075	0	0.93	1	1023865	1289590	10
Cre16.g677600.t1.2	N/A	AMBIGUOUS	R.ADSRPQAALQM*HSLTGAGSGAVAQQQQQQAGLQEQQGQGQR.V	4	4261.08		5.0106	1	1	0.71	-0.494109	0	0.76	1	342477	479199	10
Cre16.g677600.t1.2	N/A	AMBIGUOUS	R.ADSRPQAALQMHSLTGAGSGAVAQQQQQQ#AGLQEQQGQGQR.V	4	4245.08		10.3415	1	1	0.79	-0.340075	0	0.93	1	1023865	1289590	10
Cre16.g678808.t1.1	N/A	AMBIGUOUS	R.AAQGPHGS@SSNLPAAGN#GASAPNTASASHTTSPQPPK.A	4	3504.59		1.06902	1	1	0.77	-0.37707	0	0.87	1	725243	943692	10
Cre16.g678808.t1.1	N/A	AMBIGUOUS	R.YLQDAEADAAPSGPGN#GS@PTSGGSSAAGEVK.L	3	2930.26		3.85583	1	1	0.97	-0.0439433	0	0.92	1	465726	479880	10
Cre16.g680050.t1.1	N/A	AMBIGUOUS	R.GHS@PHGAPPASTGGAVSIK.H	3	1806.85		1.49431	2	2	1.48	0.565597	0	0.96	1	707395	477083	10
Cre16.g680150.t1.1	N/A	AMBIGUOUS	R.TAS@AGGVGS@PAAER.L	2	1389.54		2.59078	2	2	1.78	0.831877	0	0.96	1	978964	550067	10
Cre16.g680150.t1.1	N/A	AMBIGUOUS	R.VS@SGRAPPPAPSAGAAR.I	3	1627.79		-0.184299	1	1	1.02	0.0285692	0	0.94	1	1024663	1003479	10
Cre16.g680700.t1.2	N/A	AMBIGUOUS	K.VAS@AQNIDSA.-	2	1054.44		3.12962	2	2	1.16	0.214125	0	0.98	1	16458639	14230660	10
Cre16.g680700.t1.2	N/A	AMBIGUOUS	K.VASAQNIDS@A.-	2	1054.44		2.5606	2	2	0.85	-0.234465	0	0.98	1	1009559	1192765	10
Cre16.g681850.t1.2	N/A	AMBIGUOUS	R.TQS@PQFR.Q	2	942.406		2.12223	1	1	1.17	0.226509	0	0.98	1	4423979	3779668	10
Cre16.g681900.t1.2	N/A	AMBIGUOUS	R.ASETESGTADKPQVPAAGPAQ#N#GSN#GASSSGTGTSGSTTS@SSKPR.A	4	4246.86		6.31058	1	1	0.57	-0.810966	0	0.76	1	2966463	5184058	10
Cre16.g681900.t1.2	N/A	AMBIGUOUS	R.ASETESGTADKPQVPAAGPAQN#GSN#GASSS@GTGTSGSTTSSSKPR.A	4	4246.86		1.9891	1	1	0.68	-0.556393	0	0.7	1	3160326	4675680	10
Cre16.g681900.t1.2	N/A	AMBIGUOUS	R.ASETESGTADKPQVPAAGPAQN#GSN#GASSSGT@GTSGSTTSSSKPR.A	4	4245.86		2.11972	1	1	0.68	-0.556393	0	0.7	1	3160326	4675680	10
Cre16.g681900.t1.2	N/A	AMBIGUOUS	R.ASETESGTADKPQVPAAGPAQN#GSN#GASSSGTGTSGSTT@SSSKPR.A	4	4245.88		6.35915	1	1	0.68	-0.556393	0	0.7	1	3160326	4675680	10
Cre16.g682750.t1.2	N/A	AMBIGUOUS	K.AT@TPGSAAGEAGS@PR.A	2	1488.58		3.49328	1	1	7.67	2.93923	0	0.66	1	44826	5842	10
Cre16.g682750.t1.2	N/A	AMBIGUOUS	K.ATTPGSAAGEAGS@PR.A	2	1408.61		1.70381	4	4	2.2675	1.1811	0.0736546	0.88	1	3986309	1826330	10
Cre16.g682750.t1.2	N/A	AMBIGUOUS	K.REPTAGDSGGGDAAASDARPQ#DSAAAPAAN#GAAGAQPEAEAPQLSPS@PR.R	4	4650.09		7.11819	1	1	0.84	-0.251539	0	0.69	1	960545	1140095	10
Cre16.g682750.t1.2	N/A	AMBIGUOUS	K.TDAAAPAAATPVAS@PK.K	2	1517.72		2.04254	2	2	3.45	1.7866	0	0.95	1	318500	92293	10
Cre16.g682750.t1.2	N/A	AMBIGUOUS	K.TDAAAPAAATPVAS@PKK.A	2	1646.82		2.09343	1	1	3.07	1.61824	0	0.93	1	262247	85337	10
Cre16.g683100.t1.2	N/A	AMBIGUOUS	R.SHTTHLAGAGTGS@PK.A	3	1500.68		1.26609	1	1	1.75	0.807355	0	0.98	1	88710	50571	10
Cre16.g683371.t1.1	N/A	AMBIGUOUS	R.GPAAAASSLGPAAS@QELSR.A	2	1820.86		3.15707	1	1	1.44	0.526069	0	0.95	1	123118	85697	10
Cre16.g683950.t1.2	N/A	AMBIGUOUS	K.KGT@QAGK.D	2	768.364		3.64412	1	1	3.02	1.59455	0	0.73	1	3305419	1094762	10
Cre16.g684050.t1.1	N/A	AMBIGUOUS	K.EGGAGAADAS@PSGR.T	2	1281.51		2.96526	1	1	3.34	1.73985	0	0.81	1	177649	53111	10
Cre16.g684050.t1.1	N/A	AMBIGUOUS	R.LVDS@DEEEDAGGCAGR.K	2	1758.65		1.87644	2	2	0.83	-0.268817	0	0.89	1	550033	664935	10
Cre16.g684700.t1.1	N/A	AMBIGUOUS	R.SRS@PEADGGDGGGADGDAAGGDD.-	2	2084.74		5.51631	2	2	1.23	0.298658	0	0.66	1	440689	358796	10
Cre16.g686286.t1.1	N/A	AMBIGUOUS	R.QQQQQQQQQQQQQ#SEEEEEEAEREAR.A	3	3257.45		10.1	1	1	0.2	-2.32193	0	0.93	1	217392	1097023	10
Cre16.g688050.t1.1	N/A	AMBIGUOUS	K.ADLEDS@WGR.G	2	1127.44		1.50785	2	2	1.235	0.304511	0.0212132	0.77	1	782019	641689	10
Cre16.g688050.t1.1	N/A	AMBIGUOUS	R.AAAEPASTSS@AN#GSGPGGAAAERPR.L	3	2321.02		2.26093	1	1	1.21	0.275007	0	0.86	1	1354402	1119317	10
Cre16.g688050.t1.1	N/A	AMBIGUOUS	R.RGFS@GNR.E	2	872.374		1.26093	1	1	1.04	0.0565835	0	0.98	1	6326402	6057673	10
Cre16.g688526.t1.1	N/A	AMBIGUOUS	R.SSGGS@IDLTPAAAAASNR.A	2	1724.79		6.55156	1	1	1.03	0.0426443	0	0.9	1	681643	663788	10
Cre16.g689647.t1.1	N/A	AMBIGUOUS	R.TLLAASSS@ASDSASETASR.S	2	1890.83		1.90393	2	2	1.19	0.250962	0	0.81	1	451286	379467	10
Cre16.g690350.t1.1	N/A	AMBIGUOUS	R.GSGGAGDVS@DSDGESALR.V	2	1715.68		4.54633	1	1	1.27	0.344828	0	0.92	1	660848	521361	10
Cre16.g690500.t1.2	N/A	AMBIGUOUS	K.SEATAVEAS@EGGDNYDAK.V	2	1892.74		2.95868	2	2	1.32	0.400538	0	0.94	1	1447333	1098507	10
Cre16.g691200.t1.1	N/A	AMBIGUOUS	K.EREGS@VPAAESSGGAAAGAK.A	3	1880.84		2.17988	1	1	0.88	-0.184425	0	0.94	1	714624	814241	10
Cre16.g691200.t1.1	N/A	AMBIGUOUS	R.AQS@PAPAASN#GAAAKPPGFGEADGGR.S	3	2434.1		3.32669	1	1	0.74	-0.434403	0	0.71	1	805788	1090036	10
Cre16.g692228.t1.1	N/A	AMBIGUOUS	R.SSFEAGEPS@PSER.A	2	1458.58		2.60528	1	1	2.73	1.4489	0	0.7	1	431934	157959	10
Cre16.g693203.t1.1	N/A	AMBIGUOUS	R.ASLGGSSS@PPGGR.K	2	1208.53		1.98589	2	2	1.48	0.565597	0	0.84	1	349546	236509	10
Cre16.g694208.t1.1	N/A	AMBIGUOUS	R.QAAAAEELDDS@DNEEDK.L	2	1928.73		2.385	3	3	0.88	-0.184425	0	0.97	1	1594452	1804886	10
Cre16.g694208.t1.1	N/A	AMBIGUOUS	R.SAS@GSLGGAGTGGR.R	2	1213.52		1.5657	4	4	0.95	-0.0740006	0	0.97	1	3600029	3800338	10
Cre16.g695050.t1.2	N/A	AMBIGUOUS	K.AVVLTGANNN#FCAGFDISQFQNPDAGSGGGIDNSINDAICK.Y	3	4228.94		6.66838	1	1	0.73	-0.454032	0	0.82	1	4854817	6640123	10
Cre16.g695050.t1.2	N/A	AMBIGUOUS	K.AVVLTGANNNFCAGFDISQFQN#PDAGSGGGIDNSINDAICK.Y	4	4229.95		7.4831	1	1	0.67	-0.577767	0	0.75	1	5031768	7491399	10
Cre16.g695300.t1.1	N/A	AMBIGUOUS	K.EEGEAGAAAPVAPS@PR.A	2	1587.7		1.63759	2	2	2.41	1.26903	0	0.99	1	1771081	734241	10
Cre16.g695800.t1.1	N/A	AMBIGUOUS	K.GAGAPGGGADT@DADDS@DDDDDDEGK.D	2	2496.78		3.88502	1	1	0.69	-0.535332	0	0.98	1	182182	265738	10
Cre16.g696000.t1.2	N/A	AMBIGUOUS	K.AAQEEAQAGEGS@EEAAEK.A	2	1883.75		1.96417	7	7	0.875714	-0.191468	0.0113389	0.93	1	8293810	9552899	10
Cre17.g696250.t1.1	N/A	AMBIGUOUS	K.EKKDETTPAQGDN#AQPAQLEEGEVAAS@PSAPSVDDAK.A	4	3860.75		9.06567	1	1	2.29	1.19535	0	0.85	2	2056408	897737	10
Cre17.g696250.t1.1	N/A	AMBIGUOUS	K.EKKDETTPAQGDNAQPAQLEEGEVAAS@PSAPSVDDAK.A	4	3859.75		4.61172	1	1	4.47	2.16027	0	0.82	2	2354175	526186	10
Cre17.g696250.t1.1	N/A	AMBIGUOUS	K.KDETTPAQGDN#AQPAQLEEGEVAAS@PSAPSVDDAK.A	3	3603.61		7.60355	2	2	4.18	2.0635	0	0.88	2	4713224	1127172	10
Cre17.g696250.t1.1	N/A	AMBIGUOUS	K.KDETTPAQGDNAQPAQ#LEEGEVAAS@PSAPSVDDAK.A	3	3603.62		9.57381	1	1	4.18	2.0635	0	0.88	2	4713224	1127172	10
Cre17.g696250.t1.1	N/A	AMBIGUOUS	K.KDETTPAQGDNAQPAQLEEGEVAAS@PSAPSVDDAK.A	3	3602.6		-0.416366	2	2	4.905	2.29425	0.0636396	0.88	2	5913316	1195275	10
Cre17.g696250.t1.1	N/A	AMBIGUOUS	K.KDETTPAQGDNAQPAQLEEGEVAASPSAPSVDDAK.A	3	3522.64		2.18587	2	2	0.74	-0.434403	0	0.98	2	2681653	3635737	10
Cre17.g696250.t1.1	N/A	AMBIGUOUS	K.KPQ#DNGSASEKPVQQQ#AGSAAAESAKPTGAWGSGPS@FK.E	4	3837.78		5.88886	1	1	0.57	-0.810966	0	0.97	2	2386070	4210308	10
Cre17.g696250.t1.1	N/A	AMBIGUOUS	K.RTGS@PAQPAGGSVAASAGAAR.E	3	1918.91		1.87607	3	3	0.46	-1.12029	0	0.99	2	2984237	6451221	10
Cre17.g696250.t1.1	N/A	AMBIGUOUS	R.QAS@SEVSLRPTSSVFSSK.R	3	1975.94		3.84628	1	1	0.93	-0.104697	0	0.94	2	6452711	6967912	10
Cre17.g696250.t1.1	N/A	AMBIGUOUS	R.QGS@ANPGYGGGGPVNLHK.T	3	1788.81		2.23613	2	2	1.21	0.275007	0	0.94	2	5241426	4345516	10
Cre17.g696250.t1.1	N/A	AMBIGUOUS	R.RGPPPPPS@PGGDM*QR.G	3	1640.72		2.43795	1	1	1.75	0.807355	0	0.95	2	5457171	3112947	10
Cre17.g696250.t1.1	N/A	AMBIGUOUS	R.RGPPPPPS@PGGDMQR.G	3	1624.73		2.21576	1	1	1.59	0.669027	0	0.94	2	4566030	2868459	10
Cre17.g696250.t1.1	N/A	AMBIGUOUS	R.RGS@ANM*DDGWQR.R	3	1487.57		2.21838	2	2	0.855	-0.226004	0.0212132	0.64	2	555644	661740	10
Cre17.g696250.t1.1	N/A	AMBIGUOUS	R.RGS@ANMDDGWQR.R	3	1471.58		0.61159	2	2	1.16	0.214125	0	0.72	2	730529	629745	10
Cre17.g696250.t1.1	N/A	AMBIGUOUS	R.TGS@PAQPAGGSVAASAGAAR.E	2	1762.81		3.17675	2	2	0.45	-1.152	0	0.98	2	1472035	3302247	10
Cre17.g696250.t1.1	N/A	AMBIGUOUS	R.TNS@APASANPAQEGAR.E	2	1620.7		2.59148	3	3	1.06	0.0840643	0	0.99	2	5559333	5266054	10
Cre17.g699300.t1.1	N/A	AMBIGUOUS	R.SGGS@GGAGIYR.T	2	1060.44		0.754403	2	2	1.32	0.400538	0	0.71	1	207701	157194	10
Cre17.g699300.t1.1	N/A	AMBIGUOUS	R.TGS@GAEASAGR.D	2	1042.42		2.01455	2	2	0.855	-0.226004	0.0777817	0.5	1	2154726	2376914	10
Cre17.g700133.t1.1	N/A	AMBIGUOUS	R.DRPIS@PLAAEAMQQQGGGGGAPK.L	3	2315.09		1.90058	1	1	1.73	0.790772	0	0.95	1	444803	256925	10
Cre17.g700166.t1.1	N/A	AMBIGUOUS	R.MQS@GDAASGMPAGAR.E	2	1485.59		2.42329	1	1	1.05	0.0703893	0	0.82	1	171161	163000	10
Cre17.g701050.t1.2	N/A	AMBIGUOUS	R.AALAAQN#GGAAAGAAGAGAAGAGAN#GN#GAAAAPAAPAAN#GNAAGQK.R	4	3615.7		0.940344	2	2	0.85	-0.234465	0	0.73	1	649593	760153	10
Cre17.g701500.t1.2	N/A	AMBIGUOUS	K.SAGAS@YES@DDDDDDM*PR.G	2	2020.61		4.30565	1	1	0.77	-0.37707	0	0.69	1	241574	313599	10
Cre17.g701500.t1.2	N/A	AMBIGUOUS	K.SAGASYES@DDDDDDM*PR.G	2	1940.64		2.21577	5	5	1.042	0.0593553	0.00447214	0.96	1	6297136	6042721	10
Cre17.g701500.t1.2	N/A	AMBIGUOUS	K.SAGASYES@DDDDDDMPR.G	2	1924.64		0.675452	28	28	1.31929	0.399757	0.192121	0.83	1	5753251	4836778	10
Cre17.g702250.t1.1	N/A	AMBIGUOUS	R.GGGGDNVS@GGLPR.A	2	1221.52		2.29222	2	2	1.63	0.704872	0	0.89	1	532664	325934	10
Cre17.g703750.t1.2	N/A	AMBIGUOUS	R.AQS@AGGGGLAGNR.A	2	1194.52		0.586008	2	2	0.85	-0.234465	0	0.81	1	764085	900698	10
Cre17.g705350.t1.1	N/A	AMBIGUOUS	R.HGS@QTLAPR.N	2	1046.48		0.330375	1	1	0.03	-5.05889	0	0.92	1	154879	4598318	10
Cre17.g705550.t1.2	N/A	AMBIGUOUS	K.QARLS@PAPGQAGATASGEDLYK.V	3	2267.07		3.30824	1	1	0.57	-0.810966	0	0.88	1	1029940	1802619	10
Cre17.g705550.t1.2	N/A	AMBIGUOUS	R.NATPAVDGRAS@PVPMDVSGPGGAAN#GLGAGGR.T	3	2956.37		2.80751	1	1	0.9	-0.152003	0	0.95	1	475705	531192	10
Cre17.g707551.t1.1	N/A	AMBIGUOUS	R.SASVLS@HQLQQEQ#PAAAY@AYAAAAFSEGDDPAAR.A	3	3653.59		5.58413	1	1	1.87	0.903038	0	0.12	1	2468	1321	10
Cre17.g708100.t1.2	N/A	AMBIGUOUS	R.ASSYGSGTES@TGDVK.L	2	1524.61		3.86985	2	2	0.46	-1.12029	0	0.53	1	1023923	2223836	10
Cre17.g709400.t1.1	N/A	AMBIGUOUS	R.VPAAGGGHS@GDVAAAAAAAR.S	3	1755.82		6.60663	1	1	0.69	-0.535332	0	0.81	1	236290	341523	10
Cre17.g709900.t1.1	N/A	AMBIGUOUS	R.LPNS@PLGGGGGGGGLDSGAPSR.L	2	1958.89		0.765739	1	1	13.44	3.74846	0	0.91	2	303088	22554	10
Cre17.g710700.t1.2	N/A	AMBIGUOUS	R.TAQ#AM*SGR.L	2	839.373		-7.65394	1	1	561.85	9.13404	0	0	2	590508	1051	10
Cre17.g712000.t1.1	N/A	AMBIGUOUS	R.RAS@PPR.R	2	762.363		2.22991	1	1	0.9	-0.152003	0	0.73	17	3498920	3874044	10
Cre17.g715350.t1.2	N/A	AMBIGUOUS	K.FSGASAIS@SADYFGR.A	2	1614.68		3.15852	1	1	4.25	2.08746	0	0.92	2	757620	178198	10
Cre17.g715350.t1.2	N/A	AMBIGUOUS	K.FSGASAISS@ADYFGR.A	2	1615.68		1.08096	1	1	4.25	2.08746	0	0.92	2	757620	178198	10
Cre17.g715350.t1.2	N/A	AMBIGUOUS	K.VENPVSGAPGTSAAGAAPAATGS@RFSYDALTAN#EAPGLQR.G	3	3910.84		3.97598	1	1	1.32	0.400538	0	0.73	2	4133490	3137103	10
Cre17.g715350.t1.2	N/A	AMBIGUOUS	K.VENPVSGAPGTSAAGAAPAATGSRFS@YDALTANEAPGLQR.G	4	3910.87		4.65376	1	1	1.24	0.31034	0	0.77	2	4257837	3423006	10
Cre17.g715350.t1.2	N/A	AMBIGUOUS	K.VENPVSGAPGTSAAGAAPAATGSRFSY@DALTANEAPGLQR.G	3	3908.84		-1.22799	1	1	1.34	0.422233	0	0.81	2	4270538	3186815	10
Cre17.g715350.t1.2	N/A	AMBIGUOUS	R.FS@YDALTANEAPGLQR.G	2	1831.82		1.25558	1	1	1.15	0.201634	0	0.89	2	922550	800993	10
Cre17.g715350.t2.1	N/A	AMBIGUOUS	K.ATVQTLQHS@LSGHEK.E	3	1714.81		1.69115	1	1	0.88	-0.184425	0	0.93	1	13491374	15384484	10
Cre17.g717100.t1.2	N/A	AMBIGUOUS	K.M*ADTAVAGVEGGGAAGAAS@PAQPAAAADAAAR.L	3	2819.27		2.73121	1	1	5.22	2.38405	0	0.91	2	787155	150890	10
Cre17.g717100.t1.2	N/A	AMBIGUOUS	K.MADTAVAGVEGGGAAGAAS@PAQ#PAAAADAAAR.L	3	2804.28		11.3399	1	1	6.58	2.71809	0	0.97	2	559841	85063	10
Cre17.g717100.t1.2	N/A	AMBIGUOUS	K.MADTAVAGVEGGGAAGAAS@PAQPAAAADAAAR.L	3	2803.28		2.92516	1	1	7.71	2.94673	0	0.97	2	734019	95248	10
Cre17.g717100.t1.2	N/A	AMBIGUOUS	K.MIAQQNST@MAATEK.A	2	1602.69		1.74707	1	1	2.9	1.53605	0	0.9	2	298023	102707	10
Cre17.g717100.t1.2	N/A	AMBIGUOUS	R.AVT@WVNEVR.Y	2	1153.55		8.02176	1	1	0.27	-1.88897	0	0.91	2	371934	1381058	10
Cre17.g717100.t1.2	N/A	AMBIGUOUS	R.EQAAMLAATAAGPGPGPAAAAN#GVAS@PTSGTSTSR.L	3	3176.46		3.84076	1	1	4.97	2.31325	0	0.98	2	1596523	321434	10
Cre17.g718500.t1.1	N/A	AMBIGUOUS	K.ELSCDDGIDNDCDGLQDNEDPDCQ.-	2	2798		0.786278	5	5	0.842	-0.248108	0.0164317	0.98	2	1661005	1999304	10
Cre17.g718650.t1.2	N/A	AMBIGUOUS	R.AAEEQAEDQEEEQDNGR.G	2	1946.79		4.82849	1	1	1.03	0.0426443	0	0.66	1	87326	84943	10
Cre17.g718900.t1.2	N/A	AMBIGUOUS	R.LLAQQSGGGGNDAGSPAS@PSLAQR.I	3	2319.08		-0.541225	1	1	1.79	0.83996	0	0.94	1	260604	145393	10
Cre17.g719900.t1.2	N/A	AMBIGUOUS	K.SS@FEEESGSR.G	2	1193.43		1.75963	1	1	0.66	-0.599462	0	0.91	1	1285560	1948402	10
Cre17.g719900.t1.2	N/A	AMBIGUOUS	R.EASATS@S@VDGGDSSSSSR.G	2	1845.65		4.98473	1	1	0.29	-1.78588	0	0.98	1	385831	1340735	10
Cre17.g719900.t1.2	N/A	AMBIGUOUS	R.EASATSS@VDGGDSSSSSR.G	2	1765.68		2.83178	5	5	0.972	-0.0409718	0.00447214	0.97	1	4456918	4614590	10
Cre17.g719900.t1.2	N/A	AMBIGUOUS	R.QAPAAAAAAASN#GAGAAAQQPPQQQSSSK.S	3	2635.28		3.6429	1	1	0.97	-0.0439433	0	0.97	1	1213427	1246377	10
Cre17.g719900.t1.2	N/A	AMBIGUOUS	R.SREASATSS@VDGGDSSSSSR.G	3	2008.81		2.38948	4	4	1.08	0.111031	0	0.93	1	8372368	7756248	10
Cre17.g720250.t1.2	N/A	AMBIGUOUS	K.AGT@TAT@KPAPK.A	2	1201.52		1.74778	1	1	1.44	0.526069	0	0.91	1	2862140	1991668	10
Cre17.g720250.t1.2	N/A	AMBIGUOUS	K.AGT@TATKPAPK.A	3	1121.56		0.267486	17	17	1.09706	0.133641	0.0731236	0.86	1	16631373	16532506	10
Cre17.g720250.t1.2	N/A	AMBIGUOUS	K.FADGLNN#GK.G	2	935.443		0.213803	3	3	0.97	-0.0439433	0	0.92	1	581652	600075	10
Cre17.g720250.t1.2	N/A	AMBIGUOUS	K.FADGLNNGK.G	2	934.46		1.49819	2	2	0.87	-0.200913	0	0.83	1	612951	702969	10
Cre17.g720250.t1.2	N/A	AMBIGUOUS	K.FPT@PPGTQK.K	2	1051.48		1.71187	1	1	1.08	0.111031	0	0.98	1	14306916	13293110	10
Cre17.g720250.t1.2	N/A	AMBIGUOUS	K.FPTPPGT@Q#K.K	2	1052.47		1.23519	1	1	1.16	0.214125	0	0.97	1	8823120	7591554	10
Cre17.g720250.t1.2	N/A	AMBIGUOUS	K.FPTPPGT@QK.K	2	1051.48		2.09229	5	5	1.12	0.163499	0	0.95	1	252112878	225362608	10
Cre17.g720250.t1.2	N/A	AMBIGUOUS	K.GS@VEAIVQATPDEVSSENR.L	2	2066.93		2.5642	2	2	1.09	0.124328	0	0.97	1	595999	549175	10
Cre17.g720250.t1.2	N/A	AMBIGUOUS	K.GSVEAIVQATPDEVSSENR.L	2	1986.96		2.16411	3	3	0.95	-0.0740006	0.0173205	1	1	4165922	4445966	10
Cre17.g720250.t1.2	N/A	AMBIGUOUS	K.KAGT@TATKPAPK.A	3	1249.65		1.52042	14	14	1.07786	0.108166	0.0612911	0.96	1	48609803	42861934	10
Cre17.g720250.t1.2	N/A	AMBIGUOUS	K.KAGTT@ATKPAPK.A	2	1249.65		1.60045	1	1	1.15	0.201634	0	0.96	1	4952309	4297635	10
Cre17.g720250.t1.2	N/A	AMBIGUOUS	K.KVAT@STGTR.S	2	999.483		0.60031	17	17	0.85	-0.234465	0.0425735	0.85	1	3920255	4592571	10
Cre17.g720250.t1.2	N/A	AMBIGUOUS	K.KVATS@TGTR.S	2	999.484		1.20062	5	5	0.868	-0.204233	0.0506952	0.85	1	12124866	15496776	10
Cre17.g720250.t1.2	N/A	AMBIGUOUS	K.KVATSTGT@R.S	2	999.485		2.50129	1	1	0.82	-0.286304	0	0.49	1	21597628	26307275	10
Cre17.g720250.t1.2	N/A	AMBIGUOUS	K.NN#KGS@VEAIVQATPDEVSSENR.L	3	2424.1		3.38271	2	2	1.13	0.176323	0	0.88	1	1204361	1062236	10
Cre17.g720250.t1.2	N/A	AMBIGUOUS	K.NNKGS@VEAIVQ#ATPDEVSSENR.L	3	2424.11		8.91057	1	1	0.82	-0.286304	0	0.9	1	10795619	13151194	10
Cre17.g720250.t1.2	N/A	AMBIGUOUS	K.NNKGS@VEAIVQATPDEVSSENR.L	3	2423.11		2.26982	5	5	1.14	0.189034	0.0273861	0.93	1	14704752	13151729	10
Cre17.g720250.t1.2	N/A	AMBIGUOUS	K.VATST@GTR.S	2	871.389		0.918076	3	3	0.923333	-0.115077	0.051316	0.93	1	25647188	26107927	10
Cre17.g720250.t1.2	N/A	AMBIGUOUS	K.VATSTGT@R.S	2	871.393		6.19701	1	1	0.81	-0.304006	0	0.74	1	4026433	4951650	10
Cre17.g720500.t1.1	N/A	AMBIGUOUS	R.SPS@AAEASPSAASR.G	2	1367.58		1.60868	1	1	1.3	0.378512	0	0.81	1	245899	188566	10
Cre17.g720500.t1.1	N/A	AMBIGUOUS	R.SPSAAEAS@PSAASR.G	2	1367.58		2.48614	1	1	1.3	0.378512	0	0.81	1	245899	188566	10
Cre17.g721500.t1.2	N/A	AMBIGUOUS	K.LAGEASTTSTSEN#GAASN#GN#GN#GASASK.T	2	2514.06		2.54569	10	10	0.918	-0.123434	0.145816	0.99	1	2482180	2336536	10
Cre17.g721500.t1.2	N/A	AMBIGUOUS	K.LAGEASTTSTSEN#GAASN#GNGN#GASASK.T	2	2513.08		2.78544	6	6	1.02833	0.040308	0.00983192	0.95	1	2798949	2696082	10
Cre17.g721500.t1.2	N/A	AMBIGUOUS	K.LAGEASTTSTSEN#GAASN#GNGNGASASK.T	3	2512.09		0.835958	1	1	0.98	-0.0291463	0	0.77	1	7076193	7213751	10
Cre17.g721500.t1.2	N/A	AMBIGUOUS	K.LAGEASTTSTSEN#GAASNGN#GN#GASASK.T	3	2513.08		2.86502	6	6	1.00167	0.00240249	0.0285774	0.95	1	6338476	6201803	10
Cre17.g721500.t1.2	N/A	AMBIGUOUS	K.LAGEASTTSTSENGAASN#GN#GN#GASASK.T	2	2513.07		1.31313	4	4	1.035	0.0496308	0.01	0.95	1	2798949	2696082	10
Cre17.g721500.t1.2	N/A	AMBIGUOUS	K.LAGEASTTSTSENGAASN#GNGN#GASASK.T	3	2512.09		1.39326	2	2	0.985	-0.0218044	0.00707107	0.9	1	6443180	6589387	10
Cre17.g721500.t1.2	N/A	AMBIGUOUS	K.LAGEASTTSTSENGAASNGN#GN#GASASK.T	3	2512.1		3.38364	1	1	0.97	-0.0439433	0	0.5	1	7574679	7798121	10
Cre17.g723250.t1.2	N/A	AMBIGUOUS	K.AFNEAN#GAPGAPPGQGQGQQGGQQ.-	3	2266.01		2.51544	2	2	0.88	-0.184425	0	0.97	1	4160907	4733541	10
Cre17.g725450.t1.1	N/A	AMBIGUOUS	R.HRQPAAGDQAPQQQQQQQ#QQQQQQQDASDK.E	4	3457.61		5.53882	1	1	1.1	0.137504	0	0.95	1	248356	225236	10
Cre17.g726650.t1.2	N/A	AMBIGUOUS	R.AAGEETYS@DDDEQR.A	2	1664.59		-0.901122	2	2	0.99	-0.0144996	0	0.99	1	1450831	1462722	10
Cre17.g726750.t1.2	N/A	AMBIGUOUS	K.M*GTVPGGVHLEMTGDN#VTECIGGGAS@ISEDDLNSR.Y	3	3672.58		6.30399	1	1	1.24	0.31034	0	0.78	1	5167616	4152256	10
Cre17.g726750.t1.2	N/A	AMBIGUOUS	K.M*GTVPGGVHLEMTGDNVTECIGGGAS@ISEDDLNSR.Y	3	3670.58		2.58816	1	1	1.11	0.15056	0	0.8	1	4449871	4025915	10
Cre17.g726750.t1.2	N/A	AMBIGUOUS	K.MGTVPGGVHLEMTGDNVTECIGGGAS@ISEDDLNSR.Y	3	3654.58		1.69651	1	1	1.04	0.0565835	0	0.87	1	6774386	6517367	10
Cre17.g727700.t1.1	N/A	AMBIGUOUS	R.SGGGSGGSYSGSS@YDDWSK.G	2	1919.69		0.364642	1	1	1.03	0.0426443	0	0.92	1	1082213	1045969	10
[truncated: 51 more rows]

## Sheet: 14_14N_NaCl_rep3
NP	gi	Name	Sequence	Charge	ObsMass	Score	error(ppm)	numID	numQuant	aveRatio(linear)	log(2) ratio	sdRatio(linear)	bestCorr	numOccurInProteome	Sam_Int	Ref_Int	Sample name
[truncated: 1,597 more rows]

[truncated: 9 more sheets: 1_15N_NaCl_rep1, 4_15N_NaCl_rep2, 9_15N_NaCl_rep3, 3_14N_Ma_rep1, 6_14N_Ma_rep2, 12_14N_Ma_rep3, 5_15N_Ma_rep1, 11_15N_Ma_rep2, 13_15NMa_rep3]
