# Supplementary material for: Multi-omics analysis of green lineage osmotic stress pathways unveils crucial roles of different cellular compartments
Source: Nat Commun. 2024 Jul 16;15:5988. doi: 10.1038/s41467-024-49844-3 (PMC11252407; doi:10.1038/s41467-024-49844-3)
Supplement: Supplementary file 8 — Supplementary Data 5 [file 41467_2024_49844_MOESM8_ESM.xlsx]

## Sheet: a_Phenotypes
Supplementary Data 5. Osmotic screens normalized log2 phenotypes for each mutant screen
	c_R1-NaCl_v_R1-TAP-Light_I	c_R2-Mannitol_v_R2-Control-TAP-Light_average	c_R2-Mannitol_v_R2-TAP-Light_I	c_R2-Mannitol_v_R2-TAP-Light_II	c_R2-NaCl_v_R2-Control-TAP-Light_average	c_R2-NaCl_v_R2-TAP-Light_I	c_R2-NaCl_v_R2-TAP-Light_II	c_R3-S#050-NaCl_50_v_R3-Control-TAP-Light_average	c_R3-S#050-NaCl_50_v_R3-S#002-Control-TAP-Light_II	c_R3-S#050-NaCl_50_v_R3-S#063-Control	c_R3-S#051-NaCl_100_v_R3-Control-TAP-Light_average	c_R3-S#051-NaCl_100_v_R3-S#002-Control-TAP-Light_II	c_R3-S#051-NaCl_100_v_R3-S#063-Control	c_R3-S#052-Mannitol_100_v_R3-Control-TAP-Light_average	c_R3-S#052-Mannitol_100_v_R3-S#002-Control-TAP-Light_II	c_R3-S#052-Mannitol_100_v_R3-S#063-Control	c_R3-S#053-Mannitol_200_v_R3-Control-TAP-Light_average	c_R3-S#053-Mannitol_200_v_R3-S#002-Control-TAP-Light_II	c_R3-S#053-Mannitol_200_v_R3-S#063-Control	c_R3-S#054-Mannitol_300_v_R3-Control-TAP-Light_average	c_R3-S#054-Mannitol_300_v_R3-S#002-Control-TAP-Light_II	c_R3-S#054-Mannitol_300_v_R3-S#063-Control	c_R3-S#055-PEG_5_v_R3-Control-TAP-Light_average	c_R3-S#055-PEG_5_v_R3-S#002-Control-TAP-Light_II	c_R3-S#055-PEG_5_v_R3-S#063-Control	c_R3-S#056-PEG_25_v_R3-Control-TAP-Light_average	c_R3-S#056-PEG_25_v_R3-S#002-Control-TAP-Light_II	c_R3-S#056-PEG_25_v_R3-S#063-Control	c_R3-S#057-PEG_75_v_R3-Control-TAP-Light_average	c_R3-S#057-PEG_75_v_R3-S#002-Control-TAP-Light_II	c_R3-S#057-PEG_75_v_R3-S#063-Control	c_R3-S#058-NaCl-CaCl_50_v_R3-Control-TAP-Light_average	c_R3-S#058-NaCl-CaCl_50_v_R3-S#002-Control-TAP-Light_II	c_R3-S#058-NaCl-CaCl_50_v_R3-S#063-Control	c_R3-S#059-NaCl-CaCl_100_v_R3-Control-TAP-Light_average	c_R3-S#059-NaCl-CaCl_100_v_R3-S#002-Control-TAP-Light_II	c_R3-S#059-NaCl-CaCl_100_v_R3-S#063-Control	c_R3-S#060-Hypo_10_v_R3-Control-TAP-Light_average	c_R3-S#060-Hypo_10_v_R3-S#002-Control-TAP-Light_II	c_R3-S#060-Hypo_10_v_R3-S#063-Control	c_R3-S#061-Hypo_25_v_R3-Control-TAP-Light_average	c_R3-S#061-Hypo_25_v_R3-S#002-Control-TAP-Light_II	c_R3-S#061-Hypo_25_v_R3-S#063-Control	c_R3-S#062-Hypo_75_v_R3-Control-TAP-Light_average	c_R3-S#062-Hypo_75_v_R3-S#002-Control-TAP-Light_II	c_R3-S#062-Hypo_75_v_R3-S#063-Control	c_R4-S#135-NaCl_50_v_R4-Control-TAP-Light_average	c_R4-S#135-NaCl_50_v_R4-S#102-Control-TAP-Light_I	c_R4-S#136-NaCl_100_v_R4-Control-TAP-Light_average
Cre01.g000017
Cre01.g000033	-0.422415	0.0840444			-2.94182			-0.364638	0.03081	-0.395114	-0.491484	-0.0734907	-0.50176	-0.406462	-0.0198412	-0.426733	0.0819405	0.491279	0.0680441	-0.465859	-0.0831523	-0.515197	-0.34766	0.0621629	-0.363261	0.0088706	0.420309	0.00181604	0.0650919	0.462917	0.0219148	-0.273451	0.141403	-0.274511	0.19245	0.609782	0.184387	0.0461398	0.451693	0.0301732	-0.701152	-0.280047	-0.697962	-0.305531	0.121041	-0.323928	0.250983	0.268299	-0.688131
Cre01.g000050
Cre01.g000100	1.43696	0.556031	0.688948	0.426392	1.40371	1.50653	1.24177	0.425867	0.707523	0.482239	1.16381	1.46801	1.24038	0.100532	0.37336	0.167109	0.0415049	0.33705	0.114456	0.13478	0.403694	0.17229	0.150922	0.446952	0.222168	-0.560727	-0.263081	-0.480934	0.241712	0.525744	0.285383	-0.051354	0.249707	0.034433	-0.412534	-0.108995	-0.333749	0.463301	0.755061	0.534182	-0.0488664	0.258446	0.0411714	0.0982724	0.411051	0.166723	0.454987	0.323156	0.499005
Cre01.g000150
Cre01.g000200	-2.56542	-0.315508	0.106717	-0.274425	-0.641984	-1.00665	-1.0506	0.0543967	0.119744	0.0357573	-0.199944	-0.292261	-0.378594	-0.104098	-0.0475778	-0.112532	0.0882536	-0.253252	-0.349505	0.000266295	-0.121829	-0.130601	0.0483881	-0.0526087	-0.070937	0.20251	0.0686566	-0.00789885	0.261575	0.284225	0.23728	-0.273943	-0.0784516	-0.294691	0.335751	0.0989199	0.172483	0.139836	0.215288	0.135706	-0.00519745	0.0615714	0.193279	0.0822386	-0.0726499	-0.0478074	0.321266	-1.03402	-0.181691
Cre01.g000250	0.323043	0.301069	0.266915	0.0549471	-1.22685	-1.25199	-0.977861	-0.248307	0.212632	-0.249105	0.569237	0.623665	0.638279	0.0795834	0.357773	-0.0686559	0.19902	0.37165	0.0361433	0.175776	0.379646	-0.0225415	0.280952	0.33848	0.35594	0.220725	0.338526	0.110204	0.37297	0.11907	0.204913	-0.0641039	0.000546795	-0.180586	-0.439168	-0.162795	-0.596211	0.296743	0.380673	0.131796	-0.378371	0.108224	-0.347504	0.157995	0.0638444	0.0380296	-0.590092	-0.737795	0.804548
Cre01.g000300	0.855003	0.137808	-0.0828541	0.371084	-0.0910151	-0.31453	0.187467	0.228315	0.210658	0.123736	0.885948	0.524417	0.829925	0.284137	0.0282311	-0.0182215	0.308601	0.128866	0.399542	0.586902	0.45865	0.387044	-0.111906	-0.0127402	-0.0777257	-0.278576	-0.307046	-0.443774	0.262233	0.143794	0.0218311	-0.00228453	-0.0522065	0.148098	0.176838	-0.00860152	0.216357	0.264483	0.209073	0.203073	-0.022412	-0.0205085	0.245087	0.273541	0.0879287	0.364594	0.0680919	0.01001	0.741148
Cre01.g000350		-0.00157467	0.0566806	-0.0552976	-3.4897	-3.54837	-3.49823	-0.161004	0.469958		-0.259391	1.2292		-0.957472	-0.0932088		0.257535	0.0276928		-0.499318	-0.670369		0.315536	0.269031		1.06445	1.43039		0.348337	-0.0574182		-0.171509	0.320286		0.475109	0.548606		1.01395	1.71553		0.641088	0.338013		0.40459	0.336276		-1.17637	0.670707	-4.29245
Cre01.g000400	-5.77058	-0.331222	-0.324929	-0.338303	-2.85149	-2.8753	-2.89087	0.406227	0.137016	0.629986	-0.222377	-0.469043	0.0215811	0.098687	-0.179351	0.332651	-0.00631128	-0.261632	0.234027	-0.0299325	-0.311884	0.174964	-0.284049	-0.538885	-0.0454158	0.276081	0.0228597	0.523261	0.0902973	-0.176537	0.301355	-0.349535	-0.59934	-0.0963606	-0.188078	-0.435405	0.0580936	-0.306378	-0.565483	-0.0681095	-1.46878	-1.71233	-1.21135	-0.505528	-0.743615	-0.26969	0.250583	-0.202789	-0.12193
Cre01.g000450	-0.239332	0.334593	0.588395	0.229207	2.04314	2.23577	1.88188	0.605161	0.521197	0.68945	0.314443	-0.0818045	0.538308	-0.0683366	-0.0890992	0.0261572	-0.0485398	-0.152831	0.0523281	-0.170324	-0.601857	0.0144794	-0.0545439	-0.206892	0.163995	-0.178302	-0.137064	-0.0141963	-0.0445504	-0.460966	0.146414	0.0732149	0.199242	0.186919	0.419662	0.0940831	0.611114	-0.524531	0.303467	-0.425734	0.865541	0.616746	0.983496	-0.01024	-0.0682131	0.0861273	0.67657	0.983318	-0.15499
Cre01.g000500		0.627496	0.600856	0.6478	6.4578	6.40107	6.44581	0.613721	0.741647	0.862412	2.03661	3.16001	3.27843	-0.136268	-0.050067	0.0897303	0.506143	0.0489943	0.172449	0.157863	-0.0638174	0.0508265	-0.239524	-0.887813	-0.766549	0.160413	0.0280666	0.156263	0.194706	-0.161343	-0.0556561	0.0961278	-0.0589506	0.0718237	0.958725	0.593745	0.715038	-0.622403	-0.608069	-0.4829	-0.163296	-1.5558	-1.42702	0.507504	-0.22193	-0.120209	0.765593	0.57708	2.02306
Cre01.g000550		-0.0156566	0.0241281	-0.0625515	-6.71118	-6.70149	-6.79037	-0.344795	-0.835997	-0.295406	-1.03353	-1.50219	-0.963946	0.0415741	-0.458455	0.101168	-0.483199	-0.960511	-0.417231	-0.049613	-0.553556	-0.0190865	0.324173	-0.152654	0.388436	0.282184	-0.193027	0.354994	0.13977	-0.349055	0.176458	0.333755	-0.138041	0.412559	-0.585888	-1.05521	-0.514087	8.69432e-05	-0.48101	0.0639846	-0.37322	-0.838765	-0.290166	-0.361071	-0.82115	-0.299604	-0.213416		-1.91415
Cre01.g000600	-0.784092	0.786793	0.976703		-3.19923	2.21745		0.111454	-0.481208	-0.671659	0.336359	-0.567065	-0.759861	-0.592687	-1.08325	-1.25467	0.869805	-0.050914	-0.238676	1.03271	0.275382	0.0788096	-0.180605	-0.168867	-0.358818	-0.390833	-0.34084	-0.52386	0.493727	0.459007	0.253478	0.181132	-0.109789	-0.290231	0.30227	0.682123	0.4922	0.565277	0.056252	-0.129795	0.269579	0.471993	0.289551	-0.0725116	-0.478582	-0.688078	0.226914		-0.309398
Cre01.g000650	0.336482	0.0596138	-0.248662	0.136837	0.232659	-0.187507	-0.755595	0.500398	-0.141485	0.0666933	0.348487	0.184091	0.253252	0.0780814	-0.134256	-0.13419	0.201655	-0.222054	0.178915	0.14039	-0.453973	0.0822088	0.292541	-0.129112	0.0500624	-0.0949982	-0.193672	-0.137965	-0.234108	-0.760549	-0.260233	0.069815	0.00634148	0.0599107	-0.0157403	-0.0577077	-0.0326467	0.119689	-0.229146	-0.299506	0.0655416	-0.337342	0.0857836	0.130349	-0.376868	-0.291277	0.274534	0.284246	0.254701
Cre01.g000700		0.635503	0.94623	0.557458	-1.12343	-6.1821	-6.57307	0.683124	0.715486	0.300396	1.34373	1.39863	0.981199	0.0113601	0.0348947	-0.361163	0.42505	0.471301	0.0589009	-0.129273	-0.109652	-0.530863	0.294491	0.341227	-0.0733637	0.637895	0.686247	0.278588	0.158805	0.193543	-0.236625	0.369038	0.420805	0.0157245	0.0805724	0.134818	-0.279743	-0.583768	-0.541301	-0.951987	-0.85013	-0.792112	-1.19919	0.523754	0.587239	0.153105	0.459218	0.166881	-0.121922
Cre01.g000750	2.32381	-0.0590145	-0.0594721	-0.0659441	0.323857	0.38721	0.284632	0.830796	0.526977	0.458215	0.529208	0.966677	1.11333	0.284027	0.0558617	0.198269	0.307309	-0.180389	0.265836	0.159251	-0.249494	0.177301	0.38981	-0.0489969	0.372169	0.0352566	-0.0947652	0.156586	0.0637492	-0.0549794	0.235199	0.455632	0.252183	0.286057	0.291016	0.171161	0.320364	0.301472	-0.492727	0.0633363	-0.361575	-0.581166	-0.374294	-0.229375	-0.357737	-0.018927	0.525634	0.354351	1.24649
Cre01.g000800	0.6738	-0.476175	-0.470226	-1.36937	1.43087	1.82524	0.0868632	-0.214312	-0.75088	-0.125569	-0.751077	-3.05146	1.14423	-0.623364	-1.01204	-0.681139	-0.456904	-0.967583	-0.36358	-0.27168	-0.589877	-0.432913	-0.0327456	0.0665719	-0.55064	-0.637739	-1.17585	-0.508045	0.146627	0.088164	-0.253062	-0.391369	-1.18801	0.00626306	-0.874461	-1.80657	-0.345882	-0.00816605	-0.690681	0.251137	0.389476	-0.154765	0.545214	-0.263821	-0.659	-0.273265	-0.536935	-0.690565	-1.66456
Cre01.g000850	0.0692088	0.996804	0.887637	1.11004	1.65151	1.51224	1.73244	0.091232	0.071372	-0.248228	0.0197331	0.022418	-0.299528	0.586866	0.558179	0.257611	0.298875	0.292905	-0.0240056	0.226027	0.193426	-0.132296	0.259237	0.253752	-0.0653488	-0.309619	-0.313489	-0.625658	-0.543331	-0.560814	-0.895492	0.362847	0.362393	0.0528022	0.455187	0.457211	0.13814	0.117141	0.107386	-0.20781	-0.0857337	-0.079937	-0.391528	0.34462	0.355883	0.0172382	0.758049	0.387288	-0.732004
Cre01.g000900								-0.224637	0.0582806	-0.196359	-1.872	-1.56654	-1.82353	-0.558083	-0.283992	-0.5196	0.176773	0.473581	0.221631	0.186129	0.456305	0.195545	-0.757797	-0.460505	-0.714645	-0.41646	-0.117552	-0.364761	-0.302949	-0.0176553	-0.287373	-0.732975	-0.430651	-0.675281	-0.368935	-0.0641332	-0.318244	-1.02176	-0.728738	-0.978973	-0.743935	-0.435361	-0.681991	-0.633366	-0.319325	-0.593009	0.286273	0.404169	-6.33171
Cre01.g000950		0.458562	0.499546	0.41193	0.81618	0.827067	0.737253	0.00638204	0.114422	0.24191	-2.20129	-2.0707	-1.94556	-0.204248	-0.105035	0.0414849	-0.117505	0.00442467	0.134602	-0.946237	-0.850939	-0.729572	-0.283688	-0.161274	-0.0332868	-0.122486	0.00154337	0.136462	-0.77742	-0.667004	-0.554594	-0.0493593	0.0780859	0.215583	-0.607789	-0.477865	-0.349848	0.452765	0.570909	0.702801	0.111209	0.244905	0.380402	-0.665381	-0.526218	-0.417775	1.63754	1.43706	-1.19361
Cre01.g001000		0.0410028	-0.199851	0.329457	1.06467	0.793718	1.32083
Cre01.g001100	1.07353	-0.570099	-1.19129	-0.756713	-0.961106	-0.381576	-4.94194	-0.0191524	0.371809	-0.384656	-1.58719	-0.548351	-1.93249	-0.364915	0.0825341	-0.639185	0.340205	0.535413	-0.00871894	-0.215422	-0.392426	-0.45211	0.274533	0.342858	0.396853	0.413272	0.660334	0.741524	-0.160951	-0.161805	-0.391478	-0.082923	0.0134724	0.0871965	0.25447	0.765941	-0.0886206	0.00537075	0.151098	-0.345624	0.812939	0.75489	0.481101	0.121116	-0.0764596	-0.0168557	0.512099	0.500185	-2.4179
Cre01.g001150	-2.06007	0.129129	0.0624682	0.139518	-1.01799	0.144874	-1.06882	0.344296	-0.0690184	-0.096983	0.558516	0.286683	0.335582	-0.0823824	-0.119263	-0.14941	0.221786	-0.087329	0.0086477	-0.106808	-0.532863	-0.449226	-0.113983	-0.512923	-0.308908	-0.271108	-0.404983	-0.300798	-0.0298647	-0.385336	-0.361727	0.18026	-0.0628236	0.0404687	0.420759	0.0611599	0.0602506	0.417184	0.214523	0.10851	-0.12438	-0.245251	-0.113264	0.225401	-0.15679	0.0756916	-0.133183	-0.00653342	0.548959
Cre01.g001200	0.229655	-0.0967957	0.0626435	-0.248515	0.135438	0.126553	0.0783702	0.520927	0.22016	0.899255	-0.412067	0.0379577	0.789333	0.271214	-0.148324	0.330852	0.171234	-0.113827	0.174548	0.000979004	-0.208641	0.20663	0.26291	-0.1894	0.376595	0.40755	-0.186627	0.563892	0.149207	-0.367472	0.332946	0.300031	-0.297621	0.374901	0.57722	0.0872531	0.65041	0.589591	0.0852283	0.843353	0.924872	0.312833	0.748039	0.294043	-0.190632	0.365679	0.250471	0.207047	0.411616
Cre01.g001250								-0.568091			-0.583823			-2.28651			0.045322			-0.466804			-1.19299			-0.610398			-0.583283			0.525308			-0.644379			-0.233926			0.6246			-1.45802
Cre01.g001300	0.517769	0.134512	0.0517114	0.383246	-0.623665	1.39226	2.51495	0.139085	-0.327	0.149425	0.367322	-0.295139	0.361377	0.567754	0.0869376	0.540852	0.66034	0.196794	0.508877	-0.105893	-0.377594	-0.203968	0.182033	-0.287515	0.117694	0.104631	-0.0617537	-0.0399898	0.126359	-0.330535	-0.0543838	0.427059	-0.0628787	0.466813	0.214095	-0.0833873	0.246848	0.91659	0.694717	0.851886	0.522831	0.19609	0.566837	0.356391	0.297264	0.378809	0.638041	0.0734368	0.648885
Cre01.g001350	-0.384848	0.283751	0.138447	0.441452	1.57739	1.40199	1.60855	0.156122	0.286098	0.324614	0.546599	0.69912	0.848781	-0.0172572	-0.0657219	0.220616	-0.0976281	-0.123376	-0.159749	-0.426645	-0.30941	-0.311245	0.0240829	-0.0863762	0.138797	0.382488	0.234759	0.511769	-0.185858	-0.223119	-0.121636	-0.0396818	0.0861197	0.0959309	0.0622598	0.174912	0.182514	0.529337	0.414931	0.499053	-0.0405432	-0.0976337	0.0479937	-0.0679224	-0.0807661	-0.0374159	0.200797	0.323241	1.49264
Cre01.g001400	-1.24366	0.408188	0.405226	0.403975	0.122365	0.0162625	0.17112	0.330207	0.236043	0.176604	0.389817	-0.262117	-0.373809	-0.0699062	0.0939279	-0.220591	0.157066	-0.0266031	-0.083352	0.323938	0.293962	0.0757696	-0.200325	-0.0417666	-0.135366	-0.108214	0.0470146	-0.119698	0.0364286	0.117157	0.0174749	0.0785478	0.196521	0.0104835	0.608422	0.388531	0.16098	0.318097	0.563259	0.254698	-0.0670765	-0.174754	-0.161062	0.092078	0.361992	0.241021	0.335513	0.410499	0.12682
Cre01.g001450	-0.270134	-1.01091	-1.54892	-0.126102	-1.9336	-2.5017	-1.08108	-0.174608	0.225324	-0.411141	-1.49718	-1.0747	-1.71351	-0.431395	-0.0402904	-0.657723	0.0827328	0.496555	-0.137221	-0.284288	0.102902	-0.539683	-0.586281	-0.171975	-0.80794	-0.451614	-0.0356923	-0.664726	-0.169316	0.232993	-0.41855	-0.519973	-0.100636	-0.727091	-0.388697	0.0331193	-0.602817	-0.153072	0.256966	-0.375095	-0.582974	-0.157385	-0.785841	-0.439561	-0.00850563	-0.664015	-0.217086	-0.104784	-1.98068
Cre01.g001501
Cre01.g001550
Cre01.g001600		-0.93459	-0.909886	-0.893005	-8.80432	-8.81988	-8.85869	-0.503035	-0.747247	-0.576762	-1.06295	-1.28461	-1.11647	-0.0846984	-0.337737	-0.14822	-0.0732426	-0.303564	-0.13039	-0.053383	-0.310335	-0.145972	0.0181876	-0.211649	-0.0406653	0.124589	-0.103632	0.0742834	-0.0272951	-0.26913	-0.113723	-0.176141	-0.400947	-0.220453	-0.755442	-0.977769	-0.806756	-0.5352	-0.769306	-0.594418	-1.58888	-1.80744	-1.62894	-0.156627	-0.369715	-0.218275	0.321373	0.489237	-0.61077
Cre01.g001650		-0.343174	0.0612957	-0.671907	-8.80432	-8.81988	-8.85869	0.0110387	0.0128505	0.0305902	-0.585668	-0.561312	-0.545917	0.458303	0.451288	0.48806	0.218898	0.2346	0.255029	0.491379	0.48045	0.492069	0.0514672	0.0676535	0.0858927	0.444766	0.462568	0.487738	0.141422	0.14561	0.148272	-0.244012	-0.222795	-0.195046	-0.549194	-0.525498	-0.507229	0.463298	0.475215	0.497359	0.0497401	0.0772087	0.102957	-0.00912501	0.0238101	0.0225051	0.0351834	-0.127018	0.286652
Cre01.g001657
Cre01.g001664	-1.85949	0.643863	0.581168	0.466406	-1.67613	-1.66638	-1.75539	0.142029	-0.126481	0.153727	-1.48067	-1.52791	-1.35897	0.370075	0.460033	0.839585	-0.0632199	0.00547185	0.276676	0.268832	0.499558	0.764786	-0.349685	-0.0739193	0.243096	0.0233771	-0.0304184	0.595394	-0.317238	-0.0713128	0.201747	0.311133	0.260754	0.441943	-0.267754	0.212262	0.512392	0.0156981	-0.0935732	0.434142	-0.076393	0.407396	0.715812	-0.314072	0.175184	0.429843	-0.0385946	-0.118724	-4.82113
Cre01.g001671		0.117993	-0.140414	0.432831	-8.80432	-8.81988	-8.85869	-0.402303	-0.247767	-0.338102	-2.02501	-1.84793	-1.94061	0.153622	0.299331	0.228028	0.222662	0.391088	0.303442	0.0649814	0.206776	0.11032	-0.103681	0.0652294	-0.0246062	-0.148742	0.0217838	-0.0611201	0.0952774	0.25219	0.146777	-0.582947	-0.409005	-0.489331	-0.699382	-0.522962	-0.612768	-0.79709	-0.632449	-0.71838	-0.335562	-0.155369	-0.237695	-0.156299	0.0293601	-0.0800195	-0.664824	-0.348343	-4.29553
Cre01.g001678	-1.62611	-0.125356	-0.0615792	-0.165245	-2.21392	-1.92254	-1.93344	0.302719	0.151206	0.090957	0.147057	0.394128	0.709434	0.243667	0.161011	0.140214	0.617222	0.562319	0.469109	0.442061	0.17447	0.341685	0.217836	-0.0395084	0.112741	-0.0698416	-0.128487	-0.171606	0.163008	-0.044592	-0.0614553	0.36795	0.282239	0.197143	0.568781	0.371454	0.390972	0.121916	-0.226383	0.0956724	0.0988451	0.0973165	-0.0224606	0.106198	-0.176943	-0.131539	0.186151	0.234002	-0.615952
Cre01.g001700	-1.02786	0.75524	0.809489	0.694509	0.642784	0.666935	0.549758	-0.19555	0.139992	0.0896689	0.0441492	0.582286	0.256676	0.264231	0.430927	0.609761	0.0232505	0.271686	0.328247	0.173899	0.6601	0.347364	-0.253669	0.292995	0.0965295	-0.335988	0.187573	-0.192335	-0.00966297	0.441858	0.169963	-0.232046	-0.025495	0.0359881	-0.0649715	0.144058	-0.0429015	0.000680115	0.197931	0.0148464	-0.100842	0.11196	0.0802862	-0.362464	0.248326	-0.158058	-0.523164	-0.907221	0.221016
Cre01.g001750		0.354224	0.346139	0.355124	4.08026	4.04208	4.04887	0.604736			2.82479			-0.470713			1.51449			0.637619			0.0622712			0.544188			0.71558			0.558576			1.3023			0.34956			0.0975024			0.227033			0.691705	0.466165	2.66807
Cre01.g001800	0.941965	0.214658	0.0926769	0.258387	0.753606	0.44752	0.817719	0.162911	0.364972	-0.162412	0.43503	0.709157	0.0424404	-0.0601548	-0.027349	-0.161765	0.361044	0.517995	0.260697	0.0196391	0.290862	-0.0455401	0.106134	0.376221	0.0230385	0.0128724	0.15467	-0.369836	0.11879	0.405555	0.145846	0.226304	0.428424	-0.0817527	-0.0855781	0.478045	0.0660301	0.458801	0.61029	0.0621633	0.126008	0.189842	-0.0904205	0.261254	0.179776	0.274069	0.213968	0.320062	0.203824
Cre01.g001950		-0.397921	-0.312003	-0.473749	1.58395	1.37088	-0.0232498	-0.187408	0.0522132	-0.270456	0.636961	0.515206	0.816655	-0.0471128	-0.0605292	0.0319017	-0.0778839	0.16614	-0.144353	-0.403448	-0.276368	-0.209181	0.131277	0.167044	0.0631029	0.293532	0.30219	0.283891	-0.146151	0.425012	-0.172725	0.0254625	0.28449	-0.0281704	0.169378	0.40516	0.108743	-0.0807444	-0.052912	-0.149283	0.324838	0.240877	0.458053	0.084732	-0.0284446	0.30994	0.118758	-0.402516	0.629183
Cre01.g001983	1.02744	-0.444741	-0.406962	-0.196491	-0.141938	0.962236	-0.326293	-0.347455	-0.190228	-0.452873	-0.92994	-0.637701	-0.988627	-0.370297	-0.177189	-0.468248	0.00695019	0.0432369	-0.240013	-0.323633	-0.106206	-0.443391	-0.0865438	-0.0119847	-0.301362	0.192705	0.31792	0.0755826	-0.099068	0.101574	-0.214502	-0.276358	0.0311986	-0.346808	-0.0355212	0.103124	-0.284363	-0.0293863	0.212136	-0.106721	0.0247912	0.231623	-0.0979923	-0.0576005	0.184214	-0.137512	-0.365041	-0.488972	-1.80098
Cre01.g002050	1.11014	-0.0308923	-0.280462	0.0203027	-2.12094	-2.40747	0.209789	0.0591086	-0.111595	-0.111322	0.857002	0.0235197	0.794684	-0.0461439	-0.080506	-0.118456	0.100375	0.0181113	-0.0263508	-0.0403635	-0.0168068	0.00624531	0.163628	0.0873838	0.306943	0.212875	0.0139097	0.0720567	-0.240021	-0.140261	-0.0228743	0.139857	0.0101226	0.0411839	0.138533	-0.067452	0.219765	-0.159043	-0.166181	-0.328387	-0.241836	-0.087929	-0.142699	-0.134406	-0.253197	-0.119022	-0.146953	-0.204644	0.693027
Cre01.g002100		0.206465	0.06043	0.365092	-0.372477	-0.548611	-0.246147	-1.10267	-0.880479	-1.0857	-1.14041	-0.895675	-1.10324	-0.515643	-0.302281	-0.488468	0.153311	0.389389	0.186859	0.308726	0.518174	0.306833	-0.571416	-0.334853	-0.539573	-0.840274	-0.602096	-0.799884	0.414169	0.638734	0.418437	-0.154922	0.0866717	-0.108538	-0.44809	-0.204017	-0.408707	0.456473	0.688766	0.487951	-0.248692	-0.00084629	-0.198056	0.151569	0.404881	0.180617	0.521101	0.582419	-1.14332
Cre01.g002150	0.134063	-0.394678	-0.537178	0.0208909	-3.03173	-3.20432	0.125714	0.0991917	-0.605748	-0.0580194	0.791164	0.0671108	0.612493	0.267143	-0.351293	0.215468	0.227991	-0.801975	-0.251558	0.134782	-0.814326	-0.272719	-0.0463405	-0.638533	-0.0903057	0.22245	-0.575014	-0.019855	-0.337315	-0.738341	-0.205691	0.180519	-0.346614	0.211124	0.157543	-0.603833	-0.055576	0.00708808	-0.668004	-0.115872	0.0956381	-0.384433	0.171304	0.239716	-0.581132	-0.0524486	-0.532564	-0.334451	-0.371582
Cre01.g002200		0.0615741	0.277251	-0.119149	-0.106591	0.0789878	-0.31961	-1.80625	-1.61911		-2.48558	-2.27589		-1.36909	-1.19078		0.200463	0.401494		-1.05453	-0.880129		-0.253005	-0.0514889		-0.134758	0.0683732		-0.153993	0.0355252		-0.720575	-0.514028		-0.76856	-0.559534		-2.04796	-1.85072		-0.409636	-0.196837		-0.318856	-0.100591		-1.03143	-1.19673	-5.09736
Cre01.g002201		-1.18185	-0.724451	-1.5423	0.26361	0.690913	-0.129135	-0.419775	-0.635493	0.119623	0.728674	0.535501	1.28827	0.0667592	-0.157785	0.616363	-0.158648	-0.360476	0.397329	-0.447015	-0.675474	0.0735206	0.155354	-0.0459885	0.709626	-0.0745655	-0.274293	0.488254	0.0622	-0.151141	0.588897	-0.070771	-0.267082	0.498042	0.178345	-0.0154877	0.740156	-0.103136	-0.308748	0.450771	0.0603428	-0.129718	0.633407	0.202443	0.0178496	0.75392	-0.402601	-0.447583	-0.686551
Cre01.g002203		-0.450249	-0.563081	-0.33262	1.8876	1.74467	1.97293
Cre01.g002227	0.756135	0.150234	0.28621	0.0161466	2.47741	2.58328	2.31102
Cre01.g002234	0.176727	-0.41145	-0.554206	-0.256601	-3.93049	-4.10335	-3.80794	-0.854831	-1.0989	-0.963802	-2.30338	-2.5249	-2.39215	-0.540491	-0.793386	-0.639257	-0.0234391	-0.253617	-0.115831	-0.53024	-0.787049	-0.658073	-0.465107	-0.6948	-0.559204	0.0872958	-0.140782	0.00174577	-0.0446358	-0.286327	-0.166308	-0.697847	-0.92251	-0.777404	0.172275	-0.0499091	0.0857163	-0.444395	-0.678358	-0.538857	-0.0295043	-0.247915	-0.10481	0.0936217	-0.119323	-0.0032708	-0.780132	-0.818151	-2.28099
Cre01.g002250
Cre01.g002300	1.02566	-0.442419	-0.344763	-0.54104	1.21749	1.28505	1.08657	0.321144	0.379577	0.040622	1.66068	1.74166	1.40036	-0.445412	-0.395807	-0.71573	0.0852949	0.157617	-0.178648	0.763967	0.809659	0.464583	-0.0181182	0.054689	-0.283767	-0.705516	-0.631094	-0.962618	-0.242593	-0.181784	-0.535817	-0.245123	-0.167285	-0.496231	0.209566	0.289883	-0.0485431	0.11474	0.183278	-0.151273	0.431682	0.515771	0.184825	-0.0904192	-0.000863173	-0.358863	0.853695	0.983456	2.0298
Cre01.g002350	-1.49545	0.563729	0.42995	0.0991037	-0.0773335	-3.92368	-0.831722	0.236054	0.117245	-0.299761	-1.10528	-1.20154	-2.36566	0.314029	0.186392	-0.623956	-0.0640971	-0.169017	-0.433606	0.241749	0.110198	0.0308919	0.413232	0.308797	-0.0811933	0.217419	0.114599	-0.41423	0.338582	0.222149	-0.356267	-0.0552716	-0.154676	-0.334294	-0.464022	-0.560947	-0.419311	0.448731	0.340026	0.774182	-0.0714397	-0.164593	-0.0866277	0.159128	0.0714415	-0.221213	0.0885373	0.568437	-1.56323
Cre01.g002400	0.618019	0.37661	0.21567	0.573044	0.397715	0.206676	0.561853	0.337299	0.402433	0.264724	0.847509	0.935189	0.795134	0.585182	0.64149	0.522813	-0.118272	-0.0392472	-0.174267	0.0987932	0.151187	0.00735649	0.136955	0.216465	0.0792546	0.497564	0.578689	0.448411	-0.0952048	-0.0276934	-0.180481	0.121314	0.205855	0.0781547	0.256693	0.343712	0.206531	0.471231	0.546471	0.413166	0.166981	0.257773	0.128072	0.436285	0.532544	0.37579	0.219232	0.184719	0.507444
Cre01.g002451	0.765049	0.26509	0.310505	0.28105	0.958716	0.978183	0.407629	0.354753	0.207761	0.0451122	0.802403	0.313944	0.468696	0.0567635	0.199748	0.00513597	-0.243111	-0.00881888	-0.156111	0.137104	0.27772	0.0579546	0.13283	0.132095	-0.0623728	0.0440852	0.276051	0.00348977	0.224527	0.293422	0.140923	0.31616	0.256185	0.17023	0.222816	0.31081	0.152598	-0.0488739	0.180886	-0.0212839	-0.0796986	0.0280176	-0.0891604	-0.0906158	0.0726151	-0.156237	-0.27125	-0.259874	1.42618
Cre01.g002500		0.0672602	-0.257661	0.492653	-4.32106	-4.31029	0.0570271	-1.14235			1.49798			-0.0634738			-1.20088			-0.556924			-0.0166138			-0.00126246			-0.399242			-0.00355521			-0.763411			0.684806			0.178589			0.171386			-0.300926		0.435972
Cre01.g002550	1.1805	0.474495	0.54054	0.402681	0.827053	0.863001	0.722944	0.0696029	0.125285	0.0326408	-0.0651719	0.0130556	0.922296	-0.451522	-0.404666	-0.169026	0.126103	0.195676	0.102765	-0.066607	-0.0236656	0.0318202	0.0658822	0.135939	0.378648	-0.00988534	0.0617872	0.0863077	0.152105	0.210164	0.346947	-0.242388	-0.1673	-0.200391	0.158819	0.236385	0.394637	0.263647	0.329434	0.308993	-0.515796	-0.434456	0.126942	-0.0521054	0.0347005	-0.0571835	-0.113795	0.0921069	1.71923
Cre01.g002600	-0.34904	-0.367095	-0.363248	-0.378407	-1.41635	-1.4426	-1.45995	-0.929177	-0.641365	-1.12336	-1.97677	-1.66642	-2.15076	-0.380435	-0.101451	-0.564414	-0.248722	0.052979	-0.426327	-0.283403	-0.0083329	-0.49645	-0.130469	0.171717	-0.309779	-0.407793	-0.103992	-0.578556	0.121069	0.411257	-0.0858169	-0.54024	-0.233023	-0.705009	-0.589197	-0.279501	-0.760968	-1.55547	-1.25755	-1.73514	-0.0400881	0.27338	-0.200606	-0.242254	0.0766811	-0.424359	-0.224923	0.081045	-2.80902
Cre01.g002650		0.254695	0.036342	0.510473	1.69172	1.44327	1.9152	0.311428	0.510312		0.499569	0.720998		-0.0329064	0.15715		-0.137895	0.0748784		0.580607	0.76675		0.155997	0.369256		-0.295433	-0.0805594		0.253874	0.455135		0.457594	0.675883		-0.140992	0.0797758		0.0597391	0.268728		0.598063	0.822604		-0.328892	-0.0988845		-1.0947	-1.2588	0.272243
Cre01.g002700	0.423371	-0.299989	0.0364726	-0.585102	-0.296168	0.0101958	-0.552586	-0.204119	-0.210373	-0.289708	0.649412	1.06395	0.993054	-0.156926	-0.209502	-0.358075	-0.125939	0.0284218	-0.0871675	-0.104542	0.269163	0.359764	0.0297138	0.17724	0.243249	0.00609954	-0.128741	0.00721938	0.149178	0.0665032	0.129684	0.0933823	0.225824	0.151976	0.328229	0.401829	0.49908	0.186717	0.259429	0.0467763	0.289143	0.233513	0.338244	0.134645	0.246146	0.138947	-0.591854	-0.728396	1.38612
Cre01.g002750		-0.0824166	-0.169817	0.00519232	-6.98411	-7.10161	-6.9288	-0.929157	-0.747992	-0.880148	-3.00252	-2.79881	-2.93331	-0.163439	0.00889938	-0.104225	0.201059	0.396114	0.266647	-1.04437	-0.875949	-1.01423	0.667914	0.863454	0.731797	0.0679284	0.265084	0.140358	0.29174	0.475282	0.328048	-0.69001	-0.489438	-0.611586	-1.54837	-1.34532	-1.47695	0.749229	0.9405	0.812747	-0.108918	0.0979046	-0.026243	-0.110476	0.101813	-0.0493886	-0.760924	-0.385597	-0.86673
Cre01.g002787	0.340916	0.329466	0.316672	0.0456644	0.429012	0.214414	0.246583	-0.00104926	-0.0193865	-0.101647	0.0793874	0.176519	-0.0446739	-0.1967	0.0717794	-0.388083	0.098711	0.158796	0.136479	-0.0895005	-0.138544	-0.184408	-0.0704954	0.130169	-0.0280396	-0.0626778	0.106443	-0.102775	-0.0218352	0.105167	-0.0959212	-0.0514897	-0.0438151	-0.12633	-0.0145393	0.112457	-0.0650786	0.0207379	0.148454	0.116823	-0.338668	-0.178002	-0.276971	0.140199	0.253054	0.12511	-0.177962	-0.237845	-0.0501515
Cre01.g002824		0.105714	-0.0842511	0.321985	-7.48665	-7.70672	-7.30268	-1.36893	-1.83387	-1.2377	-0.224828	-0.667229	-0.0734038	0.457643	-0.0161293	0.599074	0.290331	-0.160724	0.438136	-0.202461	-0.680148	-0.0900984	0.473805	0.0232341	0.619904	0.53996	0.0910043	0.694606	0.369316	-0.0932529	0.48784	-0.793228	-1.23877	-0.632588	-1.66919	-2.11225	-1.51555	-0.201396	-0.656236	-0.0556616	-0.689335	-1.12862	-0.524444	0.295808	-0.138014	0.439111	-1.58484	-1.68017	-1.56688
Cre01.g002861	-0.976014	-0.32752	-0.298618	-0.23099	-1.7354	-2.04109	-2.28439	-0.0869333	-0.121487	-0.130196	-1.56102	-1.45809	-1.4807	-0.176736	-0.216066	-0.115499	-0.198475	0.00397811	0.0668234	-0.132556	-0.099821	0.0299103	-0.145466	-0.0727993	-0.123799	-0.147507	-0.106059	-0.274844	-0.0899349	-0.051881	-0.0368526	-0.179411	-0.155521	-0.0337953	0.164157	0.137807	0.230986	-0.0176407	-0.270905	0.0846286	0.028729	-0.122013	0.189147	-0.137567	-0.278675	-0.140993	-0.151337	-0.243489	-1.23288
Cre01.g002900
Cre01.g002950
Cre01.g003000		-0.0704543	-0.151682	0.0386574	2.17101	2.05969	2.24783	0.708793	0.750871	0.724396	1.41983	1.48445	1.45563	0.237713	0.270965	0.263522	0.590819	0.646787	0.623001	0.165633	0.194971	0.162374	-0.193327	-0.136874	-0.16285	-0.208327	-0.150258	-0.169302	0.0789523	0.123407	0.081854	0.0691729	0.130657	0.114191	0.899836	0.963799	0.937852	-0.126428	-0.0742443	-0.0963158	-0.299149	-0.231414	-0.24988	0.130377	0.203579	0.158059	0.905656	0.577527	0.520229
Cre01.g003050		-0.377363	-0.393552	-0.36805	-7.25908	-7.30537	-7.28206
Cre01.g003100		0.438367	-0.0909714	1.2996	2.88895	2.32952	3.71789	0.776235	0.872881	0.728769	2.46033	2.57952	2.43307	0.36439	0.452209	0.327129	0.344032	0.454568	0.313145	0.172885	0.25679	0.106557	-0.0276414	0.0833792	-0.060234	0.166253	0.278889	0.142208	-0.145141	-0.0461184	-0.205309	0.577751	0.693803	0.5597	0.629185	0.747716	0.604132	0.664901	0.771653	0.631944	0.50724	0.629543	0.49344	-0.0788279	0.0489416	-0.114216	-0.0556798	0.32712	1.08052
Cre01.g003150		-0.195163	0.0913661	-0.389113	-2.66338	-2.40695	-2.88963	0.605609	0.407649	-0.150515	0.890693	0.715278	-0.0160537	0.377594	0.170807	0.246175	0.216394	0.0323236	0.0228593	0.200441	-0.0102599	0.0705487	-0.0103478	-0.193933	0.00617479	0.508887	0.326917	0.0507812	0.147232	-0.048352	-0.113774	0.638822	0.460267	0.0532859	0.701417	0.525341	-0.0420299	0.320979	0.133124	0.174998	0.961144	0.788841	0.14775	0.320776	0.153939	0.0153591	0.518544	0.590155	0.703157
Cre01.g003200
Cre01.g003250		-2.10673	-2.60177	-1.33389	0.917142	0.392008	1.65769	-0.59048	-0.562402	-0.423255	-1.30065	-1.25002	-1.11322	-0.128745	-0.109495	0.0486844	0.408574	0.450542	0.592378	-0.0701524	-0.0548156	0.07821	-0.478206	-0.435754	-0.296108	-0.375394	-0.331326	-0.184748	0.126388	0.156843	0.280911	-0.599093	-0.551609	-0.402453	-0.342357	-0.292395	-0.152719	-0.432641	-0.394458	-0.250908	-0.354954	-0.30122	-0.154064	-0.318488	-0.259287	-0.139185	0.249702	0.277671	-1.99309
Cre01.g003300	-0.735005	-0.0308854	-0.536902	1.02402	-8.80432	-8.81988	1.53158	-0.301982	-0.487567	-0.19799	-0.627604	-1.7057	-1.41847	-0.448213	-0.341233	-0.0326244	0.103733	-0.319246	-0.0269802	-1.08917	-0.21641	0.0670454	-0.12845	-0.34197	-0.0518944	-0.0750847	-0.356142	-0.0591349	0.106857	0.130072	0.404571	-0.391215	-0.374551	-0.0749648	-0.133008	-0.427777	-0.137672	-0.0294366	-0.355874	-0.0618939	0.0755791	-0.415324	-0.117739	-0.069508	-0.119746	0.150786	-0.055233	0.253463	-1.41833
Cre01.g003376		0.257629	0.0455775	0.504475	1.24614	1.12438	1.41492	-0.595232	-0.54168	-0.798528	-0.898595	-0.822498	-1.08169	-0.0954688	-0.0507438	-0.28856	0.118363	0.185805	-0.0683535	0.195518	0.236329	-0.0266404	-0.216658	-0.148731	-0.40508	-0.154517	-0.084975	-0.334392	-0.158712	-0.102783	-0.374709	-0.0641434	0.00881442	-0.238025	-0.855874	-0.780438	-1.03676	0.30514	0.368797	0.116353	-0.0576628	0.0215461	-0.227293	0.0174348	0.10211	-0.173783	-0.328321	-0.279107	-0.938412
Cre01.g003450
Cre01.g003463	0.0270155	-0.240726	-0.145993	-0.0958939	0.893204	1.09515	0.64986	0.625268	0.249242	0.824353	1.33878	0.985299	0.400516	0.680502	0.29565	0.949736	0.690459	0.140106	0.789915	0.0327325	-0.434891	-0.0372675	0.762579	0.333339	0.540048	0.564993	0.204958	0.799258	0.232888	-0.140761	0.409618	0.726889	0.37027	1.05761	0.5657	0.227698	0.176789	0.456185	0.0902651	0.76068	0.857803	0.523573	0.563818	0.291934	-0.221728	0.765976	0.711293	0.592731	-0.0529044
Cre01.g003475	0.401533	-0.200454	-0.0746041	-0.0122995	-0.0953323	0.326091	0.00167649	0.131049	0.525868	0.934037	-1.34141	-1.21824	-0.864172	-0.0464623	-0.231637	0.143805	0.180627	0.133378	0.492477	0.387529	0.0335709	0.38386	-0.266697	-0.081179	0.0789306	-0.135238	-0.328354	0.143783	-0.267461	-0.32829	-0.122224	-0.272759	0.0151937	0.381613	0.00344925	-0.0309828	0.325956	0.382059	0.27706	0.637874	0.398683	-0.0344467	0.329972	0.236713	0.300042	0.64722	1.19144	0.728197	0.820668
Cre01.g003487	0.734205	0.0548678	0.104265	0.024187	0.671023	0.690322	0.481526	-0.0425213	0.468404	0.0155718	0.199166	0.678965	0.175841	-0.016559	0.204779	0.122917	-0.0327101	0.523401	-0.112262	-0.090025	0.0963773	0.233728	0.139646	0.526812	0.280965	-0.0842277	0.00295437	0.18033	-0.0202667	0.320183	0.10937	0.0551581	0.141867	0.245411	0.389992	0.588159	0.366363	-0.17668	0.709978	-0.0931945	-0.256045	-0.0516844	0.162194	-0.0690014	-0.0125814	0.0699455	-0.640123	-0.456122	0.897522
Cre01.g003500	-0.792591	-0.449308	-0.325483	0.137661	-0.115426	-0.0216983	0.755732	-0.16057	0.256804	-0.0950951	0.461187	1.15679	0.536866	-0.583216	-0.299888	-0.59495	-0.245367	0.132883	-0.482009	-0.193553	0.103954	-0.327237	0.145433	0.536659	-0.0267012	-0.322676	-0.266098	-0.303198	0.0750122	0.435261	0.105329	0.0450003	0.361714	-0.0330504	-0.114584	0.407034	0.0934683	-0.292614	-0.124783	-0.347125	0.0926688	0.542492	0.0876557	-0.0857347	0.41497	-0.221657	-0.120004	-0.0316867	-0.191164
Cre01.g003508	0.0211689	0.463689	0.317755	0.622199	0.968901	0.884787	0.993843	0.394721	0.158433	0.415737	0.748587	1.03087	0.741188	0.102173	0.177711	0.133394	0.614482	0.507422	0.652077	0.323442	0.200582	0.325595	0.0464018	0.019478	0.0822916	0.077649	-0.226594	0.0104264	0.0957312	0.175499	0.0665548	0.0179163	0.0896231	0.0683471	0.508593	0.761704	0.46633	0.202733	-0.023677	0.238258	0.137146	-0.0119005	0.0438667	0.106003	-0.000179823	0.00835528	0.357797	0.515695	1.28032
Cre01.g003516	-0.153836	-1.01562	-0.835654	-1.46019	0.965106	1.11497	-0.324979	-0.762361	-0.119027	0.148282	-0.703986	0.0379576	0.302921	-0.00364119	-0.0851133	0.102567	-0.491568	-0.39002	-0.455396	-0.138098	-0.350452	-0.424638	0.278658	-0.122883	0.0577423	-0.237393	-0.271667	-0.185529	0.167941	0.0439118	0.20896	-0.131236	-0.106388	-0.020744	-0.26731	-0.244636	-0.222329	-0.430544	-0.186205	0.0855073	0.0456752	-0.304238	-0.116103	-0.430843	-0.151586	0.00949575	-0.0982195	-0.141988	-0.160152
Cre01.g003524		-0.241216	-0.240106	0.0484415	3.25802	3.22903	4.52952	0.0899726	0.505368	0.0742433	-1.90836	-1.47042	-1.90389	-0.226386	0.180182	-0.23191	0.470708	0.899993	0.471558	-0.660412	-0.257758	-0.695004	-0.184758	0.245012	-0.185613	-0.41489	0.0164949	-0.407198	0.303172	0.720944	0.274742	-0.667833	-0.233032	-0.654147	-0.507392	-0.0701129	-0.500709	-0.0725847	0.352915	-0.073805	-1.47297	-1.03192	-1.45503	-0.00368805	0.44283	-0.00733874	-0.624154	-0.710261	-2.95513
Cre01.g003532	0.0903272	-0.101871	0.247759	-0.573173	-2.54517	0.928446	0.589446	-0.11727	-1.28658	-1.19288	-0.315542	-1.29396	-1.2026	-0.380555	-1.2104	-1.09767	-0.0125404	-0.0395467	0.0568485	0.250516	-0.192264	-0.104679	-0.084717	-0.39608	-0.301875	-0.396785	-0.661118	-0.559981	-0.223524	-0.379406	-0.300778	-0.102213	-0.753131	-0.649416	-0.227614	-0.66226	-0.568025	-0.266823	-0.967379	-0.86927	-0.056696	-0.491027	-0.389312	-0.28879	-0.598116	-0.523455	0.281159	0.309408	-0.0170084
Cre01.g003541
Cre01.g003550	-9.3262	-0.0276921	-0.278757	-0.00509898	-1.19733	-1.52509	-0.613785	0.0509196	-0.353473	0.118443	0.0692343	0.0843744	0.000857458	-0.0496363	-0.157063	-0.128007	-0.157307	-0.385741	-0.0732038	-0.00134268	-0.23012	0.0555857	0.175469	0.174655	0.257866	0.0502545	-0.0138727	0.149466	-0.0253639	-0.0303923	-0.126642	-0.050691	-0.247321	0.0545145	0.149424	-0.0447276	0.247627	0.135247	-0.145373	0.225546	0.448702	0.466954	0.541277	0.335678	-0.0375915	0.41528	-0.311668	-0.474383	1.05726
Cre01.g003650		0.442327	0.359886	0.224987	-1.27617	-4.72276	-1.14081	0.838172	0.57002	0.700901	0.104767	-0.161385	-0.0328498	0.118543	0.201946	0.371639	1.17064	1.07616	1.06373	0.286091	0.36558	0.143739	0.470352	0.196029	0.327409	0.620631	0.180477	0.486235	0.0696969	-0.682996	-0.0664944	0.236727	-0.0367325	0.104157	0.169853	-0.0863974	0.0315655	0.397089	0.118496	0.253781	0.662189	-0.35213	-0.21324	0.320087	-0.0153202	0.453112	0.356351	0.372009	-0.650868
Cre01.g003700	-0.400494	-0.243252	-0.191034	-0.272371	-7.23336	-7.21124	-7.29477	-0.461633	-0.170639	0.122942	0.0120087	-0.163807	0.420626	0.448263	0.147951	0.447293	0.650886	0.158625	0.505634	0.390176	0.270357	0.525538	-0.0918254	-0.368935	-0.0392219	0.222287	-0.0532067	0.37955	-0.400985	-0.690092	0.0768596	0.431222	0.316183	0.617799	-0.0571305	-0.351858	0.211797	-0.341147	-0.333831	0.0544514	0.104578	-0.142755	0.364158	-0.15284	-0.462089	-0.182046	-0.0584962	-0.233626	-0.659491
Cre01.g003751	0.704799	0.469218	0.460552	0.480179	1.693	1.46695	1.55886	0.203629	0.326976	0.338776	0.591956	0.604717	0.832184	0.0279775	0.151969	0.150831	-0.293127	-0.186377	-0.0565187	-0.0292574	-0.0517829	0.0669104	0.219486	0.353186	0.449356	-0.0939531	0.071144	-0.0420454	0.0134857	0.215979	0.150641	-0.0281098	0.075437	0.114802	0.162599	0.425457	0.372579	0.0473731	0.0476939	0.281911	0.214773	0.425837	0.305331	-0.0729542	0.309196	0.0517732	-0.370993	-0.325345	0.660602
Cre01.g003800	-3.87173	-0.160984	-0.215633	-0.0226389	0.38893	0.386205	0.32345	-0.0105071	0.0869789	-0.0737733	0.155881	0.323605	0.0844718	0.120947	0.102982	-0.0447035	0.150661	0.284132	0.187213	0.282722	0.267089	0.172251	0.15612	0.447529	0.0636967	0.0302848	0.0302569	-0.12215	0.0683626	0.236798	-0.00861326	-0.0752012	0.00428483	-0.137395	0.0539653	0.221028	-0.0152309	-0.189749	-0.0344647	-0.266849	0.128598	0.299434	0.070655	0.142659	0.224216	0.0631281	-0.215078	0.0125108	1.2103
Cre01.g003826
Cre01.g003850
Cre01.g003950	-1.50006	0.118369	-0.195708	-0.0192867	-1.72414	-2.29342	-3.22309	-0.387886	-0.125343	-0.247667	-1.60559	-1.10899	-1.46383	0.00164505	-0.0600167	-0.0560401	-0.0600851	-0.0352359	0.210309	0.0695721	0.00458499	-0.0171804	-0.200613	-0.241864	0.0599918	-0.104975	-0.328282	0.319774	0.0758664	0.241564	0.135981	-0.36134	-0.284517	-0.342775	-0.254081	-0.103306	-0.0914496	-0.0893211	-0.0237087	-0.0470691	-0.689687	-0.518092	-0.539256	-0.10329	-0.116533	-0.102062	-0.278663	-0.189634	-1.44406
Cre01.g004000		-0.140311	-0.360377	-0.222271	-7.41499	-7.61048	-7.26377	-0.183965	-1.21018	-1.41862	1.0928	-0.819377	-1.03016	0.504327	0.244807	0.055401	0.364219	-0.0002417	-0.205991	-0.402898	-0.420404	-0.634964	-0.0879749	0.18095	-0.0269894	0.225499	0.120729	-0.0802783	-0.0456406	0.142626	-0.0808912	-0.135703	-0.230744	-0.429173	-0.548819	-0.966514	-1.17442	-0.386175	0.182217	-0.0218177	0.219854	0.140858	-0.0595714	-0.0643155	0.0585434	-0.16894	-0.628429	-0.735391	-1.66313
Cre01.g004050	0.190198	0.0397218	-0.0860481	0.213642	-0.977319	-1.14735	-0.858689	-0.324008	-0.397491	-0.455535	-0.16415	-0.215088	-0.239257	0.434676	0.417176	0.572035	-0.132858	-0.207206	-0.0348187	-0.42199	-0.508214	-0.572378	0.164799	0.171717	0.114173	-0.0055148	0.023911	0.258729	0.0892755	0.087687	0.252692	0.100006	0.311199	0.253069	0.328999	0.2774	0.434547	0.0979486	0.0345706	0.104865	0.196698	-0.12051	0.310141	-0.0423942	-0.103007	0.119722	0.333891	0.284421	-0.0695405
Cre01.g004124	-0.153104	-0.128846	0.0901959	-0.308977	0.786879	1.2468	0.999228	0.00755078	0.0815875	0.0618606	0.4917	1.13422	0.31378	-0.0672647	-0.0145476	0.0312029	-0.171523	-0.0619177	-0.273727	0.14954	0.111252	-0.0223914	0.0737367	0.162148	0.0449469	0.0485512	0.308306	0.0341885	-0.0470852	0.186648	-0.134612	-0.103158	0.0875236	-0.27535	0.308834	0.368415	0.254231	0.187982	0.15161	-0.100768	-0.0900125	0.10831	-0.01741	-0.0895816	0.092592	-0.152482	0.0840665	0.0373946	1.28432
Cre01.g004157	0.20849	0.230346	0.305787	0.0361501	-0.383457	-0.371655	-0.464688	0.530025	0.839365	0.63461	0.466611	1.24766	0.954365	0.251184	0.304815	0.255121	0.401074	0.641225	0.265165	0.278441	0.493404	0.127589	0.277339	0.179303	0.159943	0.409148	0.403669	0.252316	0.145762	0.188176	0.0674063	0.163701	0.41771	0.222964	0.556406	0.795274	0.373402	0.0113874	0.257517	0.115472	0.35375	-0.0220742	0.062552	0.117175	0.358533	0.134733	-0.0363777	0.118507	0.922325
Cre01.g004200								1.30922			2.73556			0.311497			2.43104			1.40486			0.991747			-0.612969			-1.32598			0.939215			1.68212			2.20408			1.83512			0.880632
Cre01.g004250
Cre01.g004300		-0.121382	0.0894124	-0.316191	0.650967	0.831663	0.423862	1.05767	0.991753	0.7623	1.61531	1.57194	1.34014	0.879769	0.805027	0.594606	0.758838	0.706814	0.480049	0.746896	0.668241	0.432666	0.395619	0.34408	0.115126	0.0345939	-0.01533	-0.237353	0.672855	0.609318	0.364786	0.0361666	-0.0103417	-0.229786	0.670042	0.626013	0.397088	-0.0506697	-0.106478	-0.331528	0.452251	0.411994	0.190549	-0.358923	-0.393714	-0.642212	0.0751595	0.0554738	1.10107
Cre01.g004350	0.6738	0.212815	-0.055449	0.903586	0.180114	0.0605734	0.237796	0.0810278	0.176094	0.601585	0.534336	-0.112257	0.310888	-0.212323	-0.402092	0.0424313	0.569242	0.480844	0.909024	0.548529	0.560242	0.979612	-0.175497	-0.197477	0.228513	0.130558	-0.840106	-0.407184	0.05877	-0.251509	0.158904	0.559791	0.317883	0.753383	-0.202993	-0.945623	-0.519603	0.334168	0.0157231	0.445618	-0.127074	-0.643364	-0.209865	0.0403538	-0.305618	0.100828	0.856915	0.768122	-0.526343
Cre01.g004400		-0.341038	-0.424742	-0.255025	-1.89753	-2.01133	-1.84382	0.413665	0.49769	0.731515	-0.815463	-0.708893	0.494161	0.772315	0.686971	0.962018	0.405343	0.334246	0.810552	0.404641	0.449309	0.595891	-0.0523779	0.151227	0.114769	0.0559952	0.35435	0.201919	-0.181983	0.150122	0.167237	0.322074	0.309383	0.553197	0.39287	0.498778	0.555652	-0.0192474	0.0880562	-0.0324462	0.308555	0.457583	0.258778	0.0235723	0.373893	-0.00873821	0.648278		-0.331186
Cre01.g004450		-1.95038	-1.55573	-2.27302	-0.298171	0.0663786	-0.653105	0.162141	-0.47993	-0.0383061	1.02792	0.408395	0.847674	0.141392	-0.509506	-0.0488493	0.364566	-0.263615	0.180698	0.45087	-0.203943	0.231561	0.0446218	-0.583075	-0.140951	0.934413	0.308332	0.757388	0.560332	-0.0793624	0.347184	0.732625	0.109959	0.561593	-0.819752	-1.43994	-0.997786	0.70888	0.0769141	0.522942	-0.287903	-0.904317	-0.454684	0.54543	-0.0655175	0.357062	-0.37511	0.240817	-1.52573
Cre01.g004500		-0.598981	0.696986	-1.28883	-7.8931	-6.62723	-8.61525
Cre01.g004550	-2.06623	-0.0172935	-0.0139143	0.378074	-3.43367	-2.10164	-0.946152	0.0572245	-0.558233	-0.570436	-0.0506038	-1.17816	-1.19271	-0.3199	-0.387085	-0.380256	0.214166	0.433697	0.424183	-0.0121483	0.141649	0.123325	-0.100173	-0.0384229	-0.0501267	-0.0822437	0.0382461	0.0334739	-0.150946	0.0423268	0.0150456	-0.0255618	0.125902	0.123708	0.0814274	-0.00320494	-0.0148795	-0.762672	-1.0655	-1.0733	-0.00594514	0.0879421	0.0837478	-0.00503239	0.335524	0.304276	0.539368	-0.177594	-1.45804
Cre01.g004600	0.0857895	-0.406774	-0.266697	-0.307188	-1.16034	-1.48449	-0.786097	-0.0500335	-0.034795	0.192606	-0.655702	-0.8741	-0.78721	-0.223623	0.0460884	-0.129086	-0.0153759	0.223071	-0.0748858	-0.0692333	0.124314	-0.0159698	-0.0985754	0.03358	-0.115816	0.0553985	-0.0436241	0.0822479	0.0949912	0.262579	-0.0405285	-0.0336081	0.166896	-0.0191641	-0.232516	-0.245428	-0.299431	0.216051	0.0513884	-0.141449	-0.485001	-0.336277	-0.404041	0.0997862	-0.167123	-0.0852653	0.415492	0.362808	-0.275818
Cre01.g004651	0.538542	0.0396034	0.00725462	0.0728565	-0.0431187	-0.242693	0.113519	0.567547	0.454368	0.424602	0.365267	0.350403	0.968155	0.162746	-0.166506	0.0335732	0.361685	0.255462	-0.0442267	0.213003	-0.115434	-0.0429081	0.371193	0.134219	0.226148	0.0875864	0.0661675	-0.201664	0.172029	-0.129803	0.230407	0.625252	0.417342	0.515289	-0.153607	-0.163349	-0.302148	0.786889	0.487081	0.210666	0.103382	-0.150932	0.0418758	0.312348	0.0496288	0.211631	0.177274	0.0258184	0.706663
Cre01.g004700	0.891694	0.694778	0.597541	0.504867	0.809294	0.54768	0.587088	1.50496			1.61651			0.795659			1.24449			0.591656			0.0817796			0.0308874			-0.0997024			1.02136			0.235903			1.12944			0.546302			0.128257			1.67059		0.866471
Cre01.g004750	0.0418122	-0.194203	0.118635	-0.463349	-0.269201	0.0135392	-0.570643
Cre01.g004800	-2.52867	-0.680402	-0.605291	-0.675426	-1.19153	-1.34075	-1.09693	-0.0192131	-0.080049	-0.184424	-0.615822	-0.654853	-0.739821	0.0418943	0.0180043	-0.113112	0.157667	0.262832	0.00903465	-0.161669	-0.104957	-0.345743	-0.373646	-0.442035	-0.50297	-0.205581	-0.183515	-0.326358	-0.0491671	0.0535322	-0.259422	-0.432851	-0.462492	-0.617404	-0.184518	-0.111945	-0.329184	-0.0500153	0.330335	-0.202585	-0.536279	-0.438262	-0.669693	-0.0345851	0.0336042	-0.187718	0.261846	0.262348	-1.49893
Cre01.g004850	0.602792	-0.564776	-0.140319	-0.708215	-0.537093	-0.432454	-0.115142	0.339573	0.128046	0.133395	0.527188	0.507432	0.494234	-0.200175	-0.181716	-0.355068	0.0575018	-0.140134	-0.132097	0.579896	0.355629	0.354856	-0.0922904	-0.215132	-0.218682	0.131541	-0.0594665	-0.050592	0.0102836	0.0121767	-0.0555713	0.220378	0.097695	0.113052	0.0254922	-0.16415	-0.158273	-0.159825	-0.286936	-0.286582	-0.0317147	-0.0483584	-0.0512024	0.268275	0.211223	0.197526	-0.204449	-0.215115	0.963621
Cre01.g004900	-0.129618	0.0170185	0.0270857	0.143923	0.405523	0.487674	0.202902	-0.00414887	0.0684339	0.0408275	0.0757341	-0.0975202	-0.260932	-0.182042	0.15891	-0.0997558	-0.149074	0.119451	0.0766937	-0.16105	0.0780468	0.0216081	-0.242061	-0.181213	-0.120585	-0.199139	0.0940919	-0.10201	-0.178923	0.0845713	0.0211394	-0.131381	0.226047	-0.0453933	-0.0381815	0.261575	0.0646231	0.068901	0.181289	0.176471	-0.0551463	0.299347	0.0907666	-0.134234	0.0701944	0.0103485	-0.162761	-0.102892	0.211983
Cre01.g004926		0.0382008	0.0559859	0.0128786	-1.04059	-1.05291	-1.09821	1.1151			1.21677			-0.390984			0.512048			0.846815			0.25071			-0.386016			0.346241			-0.126073			-0.0013181			0.130572			0.447403			0.227205			-0.057337		0.810974
Cre01.g004950	2.85247	-0.261036	-0.266731	0.125126	1.71175	1.70186	1.928	0.259629	-0.549847	0.0630564	0.362243	0.548613	-0.579	-0.547706	-0.162606	0.0446515	0.17703	-0.274383	0.216562	0.449237	-0.372981	-0.0535172	0.177224	-0.0521544	0.359453	-0.10672	-0.175458	-0.0379384	0.0907879	-0.70408	0.198116	-0.255282	0.0408822	0.149196	0.332801	0.164167	-0.361632	0.664391	-0.134981	0.546232	-0.0302215	0.00700294	-0.126329	0.0909459	-0.123482	0.139446	-0.190447	-0.126577	-0.363159
Cre01.g005001		-0.0997767	-0.212319	0.0175044	3.06273	2.92009	3.14771	1.42466	0.894455		1.82082	1.31316		0.0629668	-0.476067		0.739688	0.223371		0.910053	0.367106		0.976381	0.460549		-0.750201	-1.26442		0.120466	-0.407364		0.118078	-0.392723		1.28789	0.779564		0.422033	-0.0980683		-0.832472	-1.33702		-0.0620699	-0.561153		0.0649887	0.0310699	1.42551
Cre01.g005050
Cre01.g005100
Cre01.g005150
Cre01.g005200	-0.742053	0.045184	-0.189301	0.417037	1.45226	1.11844	1.80683	-0.386503	-0.221868	0.14101	-3.39523	-2.57005	-0.87039	-0.684434	0.109379	0.0284343	0.659107	0.866517	0.778024	-0.173302	0.616597	0.557973	-0.119438	0.271295	0.202744	-0.0725583	-0.0328793	-0.328735	-0.424362	0.26307	-0.139727	-0.112084	0.709962	0.191773	0.289806	0.335379	0.146015	0.0128914	0.714538	0.180159	0.103049	0.505065	0.0451753	-0.0113343	0.18547	-0.109427	0.440471	0.181935	-3.94387
Cre01.g005250
Cre01.g005300	0.00326183	0.347783	0.465357	0.170342	1.18772	1.67435	0.761543	0.0518884	0.0652222	-0.239601	0.588894	0.856199	0.97368	-0.27286	-0.0369264	-0.469754	-0.462265	0.0310256	-0.695812	0.103421	0.33544	-0.0306889	0.216336	0.16044	0.0440719	-0.197157	-0.179504	-0.324907	-0.0616731	0.152549	-0.120455	-0.165097	0.105383	-0.260636	0.121619	0.0591507	-0.0501471	-0.177722	-0.125567	-0.43936	0.261871	0.468202	0.547908	-0.185129	-0.197597	-0.346849	-0.193075	-0.10816	0.867653
Cre01.g005350
Cre01.g005400		0.0291871	-0.0365701	0.092133	0.297375	0.201519	0.328025	-0.910195	0.0698225	0.114972	-1.28891	-0.619973	-0.577169	-0.0846244	0.53962	0.603802	-0.283965	0.0757584	0.123597	-0.189792	0.489711	0.528739	-0.0210781	-0.286976	-0.241327	0.0937331	-0.309269	-0.256688	-0.222965	-0.294151	-0.26408	0.0164312	-0.119499	-0.0643401	0.216989	0.0399752	0.0856531	0.579887	1.36231	1.41187	1.12102	0.956445	1.0096	-0.366284	-0.143664	-0.117559	0.349325	0.958841	-0.113681
Cre01.g005450
Cre01.g005500	-4.17511	0.156237	0.320212	0.00887196	-0.448171	0.291687	-0.26883	-0.160119	-0.5954	-0.135147	-0.938649	-1.85068	-1.39277	-0.226899	-0.958091	-0.0183096	0.0217087	-0.530333	-0.0673903	0.157225	-0.317008	0.137124	0.0611101	-0.246765	0.0473009	-0.0164173	-0.333745	-0.00458556	-0.139988	-0.50895	-0.0637745	-0.0227855	-0.133478	0.0798513	0.0569917	-0.0664404	0.383265	0.00843253	-0.411272	-0.14503	-0.390794	-0.337367	-0.298784	0.051318	-0.482821	-0.0416119	-0.0946913	-0.170414	-1.74803
Cre01.g005534	0.0817588	-0.091091	0.277485	-0.397223	-0.412832	-0.0743538	-0.75126	0.0895925	-0.220014	0.295061	0.267	-0.0200615	0.492668	0.529923	0.21149	0.745597	-0.333726	-0.629443	-0.111679	0.0172077	-0.30514	0.203814	0.0997347	-0.195497	0.320077	0.317116	0.0235002	0.546006	0.117933	-0.189297	0.3107	-0.361696	-0.651897	-0.126813	-0.0844683	-0.37219	0.143413	-0.207436	-0.506937	0.0125413	0.191227	-0.0927224	0.430361	-0.197548	-0.476031	0.0199992	0.296	0.0954006	1.3964
Cre01.g005543	-0.928814	-0.239256	-0.352196	-0.0736753	-4.77567	-4.74291	-4.87534	-0.786285	-0.903312	-0.561119	-2.06646	-2.16094	-1.82109	-1.13952	-1.26537	-0.904146	-0.483304	-0.586441	-0.241559	-0.262908	-0.392676	-0.0566043	-0.519372	-0.622024	-0.279332	-0.503118	-0.604154	-0.25453	-0.0368758	-0.151526	0.175589	-0.462838	-0.560459	-0.208257	-1.571	-1.66614	-1.32342	-0.232554	-0.339475	0.00712133	-0.393946	-0.485316	-0.135114	-0.774972	-0.860875	-0.537728	-0.276062	-0.0952652	-9.35976
Cre01.g005550
Cre01.g005600		-0.974761	-1.06074	-0.888793	-6.17037	-6.28645	-6.1167	0.063485	0.401047	0.319518	-1.53147	-1.17137	-1.25524	-0.0442929	0.284442	0.221945	-0.0156668	0.335785	0.256945	-0.130703	0.194119	0.106468	-0.648493	-0.296556	-0.377586	-0.0882569	0.265295	0.191197	0.623537	0.963476	0.866869	-0.338261	0.0187071	-0.052813	-0.445559	-0.0861123	-0.167113	-0.680859	-0.333191	-0.410317	-0.269653	0.0935658	0.0200454	-0.237329	0.131356	0.0307823	-0.608275	-0.334859	-4.70075
Cre01.g005651	-0.0245623	-0.667927	-0.410553	-0.897206	0.458535	0.685811	0.19696	0.413738	0.392719	0.554756	0.715793	0.717319	0.877011	0.186811	0.156965	0.338034	0.154498	0.147369	0.312095	0.472604	0.438845	0.594761	0.190176	0.183532	0.346068	0.185609	0.18058	0.350048	0.39818	0.379538	0.526496	0.16796	0.166347	0.338393	0.301031	0.301897	0.464462	0.13237	0.121456	0.287897	-0.0088441	-0.00420598	0.16584	-0.169809	-0.159704	-0.0167118	-0.225812	0.210588	0.484709
Cre01.g005701
Cre01.g005750	-1.14932	-0.276212	-0.467228	-0.247872	-6.7556	-6.81988	-6.75956	-0.526021	-0.526531	-0.643731	-0.361565	-0.270766	-0.509209	0.0809284	0.0969479	-0.273203	0.157831	0.239975	0.261874	0.230342	0.181699	0.179488	0.122799	0.205428	0.245365	0.24008	0.0710841	0.0535535	-0.19039	-0.223915	-0.256895	-0.224343	-0.240839	-0.0383256	-0.190341	-0.100202	-1.15983	0.769271	0.630603	0.591939	0.00963852	0.103549	-0.0930546	-0.16749	-0.226243	-0.265726	0.355279	0.70975	-0.0836897
Cre01.g005813	1.66347	-0.191874	-0.133244	-0.378694	0.452152	0.678851	-0.0293882	0.28703	0.260995	0.383481	0.255503	0.302217	0.201975	0.228949	0.196461	0.078143	0.271273	-0.0850202	0.214246	0.327248	0.265685	0.390691	-0.0111397	-0.0355155	0.0608894	0.0881186	0.100621	-0.197539	0.269894	0.317429	0.10092	0.157673	-0.0102423	-0.00562126	0.457172	0.38939	0.523566	0.169996	0.269433	0.0290092	-0.0283659	-0.0533232	0.0160205	0.0993276	0.0574506	0.163118	-0.218771	-0.215585	0.195037
Cre01.g005850
Cre01.g005900	-0.0759328	-0.0515952	-0.20968	0.122442	0.549641	0.361458	0.691382	-0.287087	-0.31164	-0.274328	1.14979	1.14778	1.18275	0.625585	0.592205	0.648549	0.112054	0.101391	0.141392	0.744831	0.707536	0.738727	0.327404	0.317226	0.355037	-0.310995	-0.319558	-0.274815	0.777716	0.755539	0.777773	0.405423	0.400275	0.447596	0.602722	0.600054	0.637894	0.540688	0.52624	0.567956	0.61509	0.616194	0.661514	0.186077	0.192647	0.210914	-0.737623	-0.17568	0.404549
Cre01.g005950		-0.750892		-1.06125	-6.13074		-6.4734	-0.68022			-2.35346			-0.857986			-0.205584			-0.740756			-0.2843			0.248863			-0.732635			-0.231727			-0.401413			-1.34267			0.281652			0.788773			-1.55012	-1.96672	-2.30866
Cre01.g006000	0.88435	0.547576	0.585076	0.541545	-0.0077135	0.653492	-0.0460405	-0.113181	-0.295285	0.103355	0.857451	0.478488	1.09419	-0.115525	-0.0770144	0.111216	-0.259522	-0.292923	-0.0264071	0.136384	0.291442	0.287126	-0.0202309	-0.0199331	0.273453	-0.130027	0.241615	0.10993	0.170054	0.217908	0.373888	-0.210107	-0.0646413	0.121534	0.0455251	0.00466336	0.284474	-0.0703126	0.107591	0.0549518	-0.0324024	0.26004	-0.0322314	0.113669	0.494586	0.17526	-0.501707	-0.302662	1.22561
Cre01.g006050	2.00279	0.635742	0.730995	0.537223	1.68136	1.74652	1.55055	-0.109729	0.417462	-0.0160235	0.651067	0.949923	0.432342	-0.193926	0.324438	-0.0900153	-0.44476	-0.139235	-0.328072	-0.522867	-0.0560721	-0.448023	-0.0368299	0.253856	-0.235223	-0.1736	0.369581	-0.0564737	0.432362	0.736447	0.301676	-0.220842	0.074875	-0.430352	-0.0528337	0.260685	-0.131083	-0.124371	0.412925	-0.0161568	-0.260151	0.0571403	-0.126377	-0.148825	0.26876	-0.18377	-0.114318	-0.501444	0.549075
Cre01.g006150	-0.519621	0.311082	0.488798	-0.269209	0.989407	0.891713	0.530326	0.0169524	0.236864	-0.106456	-0.272054	-0.234816	-0.622024	-0.129816	0.00184421	-0.301476	0.0688326	0.151171	-0.253285	0.339892	0.165766	0.0008138	-0.20096	-0.0625331	-0.290625	-0.164753	0.228978	-0.157136	-0.417776	-0.0506646	-0.840471	0.00367896	0.174499	-0.197895	0.203482	0.339176	-0.126756	-0.213346	-0.00922935	-0.384802	0.275968	0.217856	-0.174511	0.146805	0.412014	-0.0791355	-0.200212	-0.135926	0.430945
Cre01.g006450
Cre01.g006576
Cre01.g006670
Cre01.g006700
Cre01.g006766	-1.88535	0.00720106	-0.0215277	0.0297229	-3.30608	-3.36491	-3.31586
Cre01.g006800		-2.8578	-3.25494		-8.80432	-8.81988		0.84737	-0.105544		0.639702	-0.290667		0.419287	-0.542454		1.73225	0.793227		-0.0672848	-1.03294		0.735162	-0.203378		0.936924	-1.03563e-06		-0.124249	-1.07479		0.841185	-0.0923244		0.259668	-0.671362		1.41149	0.468682		1.23592	0.308662		0.996634	0.0748431		1.57287		-2.74467
Cre01.g006850								0.467129	0.670401	0.301561	0.733518	0.959335	0.58815	-0.447859	-0.253414	-0.603222	-0.0927917	0.12437	-0.24178	-0.0288283	0.161703	-0.213258	0.411301	0.628948	0.260607	-0.199821	0.0194407	-0.341968	0.130945	0.336594	-0.0473243	-0.553393	-0.330715	-0.689546	0.510992	0.736148	0.367837	-0.135278	0.0780997	-0.286336	-0.183254	0.0456748	-0.315156	0.113194	0.34759	-0.0402949	0.0277705	-0.0539537	0.666563
Cre01.g006876	-0.638144	-0.0559594	0.0324571	-0.14832	-0.77816	-0.719841	-0.902817	0.151104	0.20145	0.218614	-0.750002	-0.677112	-0.662293	-0.180844	-0.139326	-0.103129	0.418923	0.483158	0.503012	0.596647	0.634251	0.645295	-0.00759837	0.0571213	0.0747852	0.39627	0.462605	0.4872	-0.0764966	-0.0237749	-0.0216884	0.316948	0.386699	0.413873	0.753511	0.82574	0.843433	0.577715	0.638166	0.659734	-0.160186	-0.084184	-0.0590106	0.660436	0.741904	0.740024	-0.689334	-0.223694	0.129642
Cre01.g006900	-0.0528236	0.0564084	0.018593	0.179724	0.046224	0.31165	-0.0150035	0.0909907	0.0708829	0.0152454	0.957668	1.16059	0.871249	0.143756	0.333737	-0.171867	-0.0583925	-0.0743219	-0.314976	-0.170631	-0.136478	-0.357109	0.0987397	-0.0434369	0.203267	0.256324	0.314875	0.121281	0.175617	0.384834	0.184569	-0.00104826	0.0212688	-0.0333133	0.0273547	0.228911	-0.0995895	0.374433	0.363287	0.311781	-0.168103	-0.0614052	-0.00676242	0.0780677	0.120238	0.150872	0.0764525	0.160555	0.422158
Cre01.g006950		-0.0401884	0.0599223	-0.137565	-3.42552	-3.18197	-3.69867	0.301875	-0.199694		0.0231992	-0.455825		0.494708	-0.0156887		0.124565	-0.363114		0.471678	-0.0426322		0.755113	0.267918		0.215485	-0.270094		0.224629	-0.274564		0.47882	-0.00334332		0.220866	-0.258819		0.0762024	-0.415262		0.021691	-0.454221		-0.130381	-0.600826		0.488907	0.746617	0.282112
Cre01.g007000	0.224815	-0.551805	-0.406961	-0.58115	-0.554648	-0.74709	-3.25306	-0.0120804	0.211472	0.0153424	-0.531693	-0.313316	-0.730975	0.263243	0.397531	0.112823	0.443414	0.700837	0.395751	0.311897	0.589871	0.292802	0.0712479	0.187415	0.0239775	0.0685521	0.0820981	0.0873179	0.044153	0.128996	-0.153498	-0.35072	-0.112328	-0.345596	-0.323737	-0.0666737	-0.349149	0.194103	0.344725	-0.0178165	-0.24505	-0.180369	-0.192365	0.20405	0.193676	-0.144083	0.311251	0.376467	-1.64622
Cre01.g007100	-4.7559	0.243314	-1.37775	-1.05453	-0.975586	-1.15988	-0.838853	0.0679646	0.255351	-0.6588	-0.768292	-1.86593	-2.78243	0.234431	0.932599	0.0374811	-0.170831	-0.12106	-1.03252	0.31961	0.297855	-0.622417	0.366962	0.575082	-0.338569	0.130008	0.106717	-0.800003	0.197963	0.846193	-0.083035	-0.546976	0.388406	-0.515736	-0.461896	0.0763877	-0.837234	-0.167971	0.653608	-0.256138	0.415211	-0.360603	-1.26674	-0.418723	0.180404	-0.752792	-0.242702	0.0739199	-1.96882
Cre01.g007150		0.164274	0.566071	-0.0617767	0.794918	0.905437	0.624616	0.32245	0.124152	0.777662	0.571605	0.57009	1.54199	-0.189615	-0.214603	0.218579	-0.128891	-0.0129996	0.157005	0.510561	0.212513	0.630587	-0.0427423	0.0601611	0.319664	-0.00449583	-0.00466663	0.332668	0.306299	0.292514	0.524629	0.023097	-0.111752	0.167586	0.406854	0.0422826	0.276283	-0.31713	-0.153283	-0.19168	0.154995	0.164491	0.501819	0.0530832	-0.0304649	0.166042	-0.25111	-0.276188	1.42706
Cre01.g007200	1.16332	0.318551	0.557914	0.102002	2.06783	2.27709	1.81898	0.0465759	0.500176	0.266035	-0.954712	-0.478567	-0.715053	-0.392464	0.0523086	-0.1628	0.44424	0.91173	0.680278	0.240978	0.681837	0.441575	-0.0764617	0.391513	0.157871	-0.0798581	0.389732	0.163022	0.586722	1.0427	0.79348	0.506382	0.979387	0.755256	0.106707	0.582191	0.348579	-0.0849914	0.378714	0.148977	0.161568	0.640824	0.414693	-0.0115761	0.473147	0.219962	-0.537793	-0.47339	-1.97226
Cre01.g007251	-1.77724	-0.269078	-0.36316	0.178871	2.25651	1.94772	1.19975	0.333081	-0.330885	-0.130791	0.597658	0.389099	0.230186	0.42937	-0.0557473	-0.0408451	0.586957	0.199337	0.0523283	0.781842	0.322127	0.134511	0.00590739	-0.0958377	-0.102254	0.205815	-0.591376	-0.533066	0.293834	-0.273746	0.110574	0.184738	-0.120856	-0.182591	0.24157	-0.29249	-0.327465	0.750852	0.161407	0.100336	0.347158	-0.05927	0.227331	0.190421	0.133261	0.0813311	0.106804	0.400123	1.21161
Cre01.g007300	1.27683	0.280135	0.411969	0.113299	0.75903	0.787571	0.583351	0.112906	-0.134939	0.172144	0.521196	0.34388	0.606614	0.0195494	-0.263938	-0.00476667	0.128979	-0.169015	0.0910494	0.120365	-0.0507717	0.142352	0.119511	-0.0928192	0.147819	-0.144889	-0.378017	-0.130447	-0.0589483	-0.141967	0.0704679	0.134923	-0.185494	0.052028	-0.105957	-0.278584	0.0210851	0.156432	-0.0355831	0.275904	0.236859	0.0881383	0.358351	0.0449195	-0.124697	0.125934	0.486896	0.461709	0.453274
Cre01.g007350	0.950462	-0.270185	0.0202809	-0.456955	-3.89067	-3.96371	-3.88259	-0.718293	0.523904		-0.592455	0.57283		-0.0453908	0.296567		-0.789653	-0.131364		-0.483301	0.363298		0.234605	0.55503		-0.0438483	0.0887275		0.133313	0.332044		-0.0571619	0.28267		-0.76101	0.159409		0.653679	0.70144		-0.105293	0.241615		-0.131297	-0.0321865		-0.484488	-0.364526	-0.276994
Cre01.g007400	-0.128863	-0.274343	0.359148	-0.525666	-7.04873	-6.94682	-7.21173	-0.336114	0.217994	-0.231245	-0.104394	0.472259	0.0206744	-0.145729	0.399552	-0.0306546	-0.527946	0.040052	-0.406498	-0.144803	0.396564	-0.0587962	-0.463953	0.10453	-0.34421	-0.750963	-0.180865	-0.622673	-0.323541	0.232943	-0.231374	-0.179754	0.39376	-0.0454702	-0.291782	0.28421	-0.1645	0.609115	1.17333	0.728493	-0.330675	0.24909	-0.19214	-0.583531	0.00169995	-0.466584	0.685182	0.610009	1.3612
Cre01.g007450	0.763587	-0.487173	-0.517296	-0.46313	-3.85055	-3.98422	-3.77043	0.494855	0.322853	1.0504	-1.29105	-1.44051	-0.640283	0.48921	0.308381	0.725924	-0.0332287	-0.0394969	0.613919	-0.201013	-0.385756	0.410693	-0.0305096	-0.254477	0.060124	-0.0673001	-0.3498	0.276274	0.0275821	0.0142781	0.313302	0.315332	0.0600684	0.28391	-0.250288	-0.319633	0.0705463	0.6238	0.461903	0.770025	-0.442207	-0.435818	-0.113708	-0.295021	-0.562388	-0.3676	0.264368	0.111889	-0.67326
Cre01.g007500	0.617303	0.109807	0.240538	0.0635111	0.251569	0.129362	0.173415	0.130828	0.00457364	0.177338	0.419197	0.549597	0.105837	0.17965	0.201365	0.206863	0.155261	0.129146	0.214373	0.363047	0.360588	0.333268	-0.140009	0.0219759	0.186912	-0.100079	0.0588075	0.0571453	0.090035	0.0762094	0.0505447	0.0537721	0.167306	0.0374238	-0.0802823	0.104235	0.107168	0.230346	0.0999296	0.429993	-0.0391054	-0.108968	0.169765	0.127571	0.0242791	0.18592	0.0404065	0.0248668	0.580683
Cre01.g007550	1.0221	-0.22631	-0.0614102	-0.455497	0.928172	1.20819	0.522849	-0.161125	-0.782106	-0.531536	-0.424578	-1.27139	-1.02317	0.577047	-0.708447	-0.438845	0.110664	0.157306	0.410565	0.284305	-0.700447	-0.455998	-0.0969038	-0.488026	-0.236957	-0.238275	-0.198431	0.0595702	0.0187262	-0.185542	0.0499499	-0.505062	-0.211205	0.0493743	-0.153381	-1.35592	-1.10482	0.374237	0.0902923	0.345266	0.113866	-0.291583	-0.0330036	0.333164	-0.0406697	0.190856	-0.0952495	0.0187794	-0.23567
Cre01.g007600	0.25716	0.532682	0.715228	0.519157	-3.95453	-4.15151	-3.76597	-0.151399	-0.259187	0.011537	-1.09599	-1.18123	-0.91285	-0.252434	-0.369049	-0.0792932	0.0602713	-0.033627	0.239786	0.339191	0.218662	0.483265	-0.076372	-0.169786	0.101438	-0.484602	-0.5764	-0.298245	-0.159789	-0.2652	-0.00955429	-0.142002	-0.230384	0.0503487	-0.414044	-0.499948	-0.228695	-0.121512	-0.219195	0.0559329	0.0736198	-0.00851161	0.270221	0.141369	0.0647043	0.316383	0.689191	0.637305	-2.18813
Cre01.g007651	0.14751	0.295155	0.397303	0.285515	1.09136	0.515723	0.732311	-0.114073	-0.0902033	-0.1053	0.817546	0.402741	0.385298	-0.0748875	-0.0548311	-0.310368	-0.71153	-0.86098	-0.821015	-0.37178	-0.706349	-0.727567	0.0877372	0.184275	-0.292697	0.0998441	0.137915	-0.350804	0.00738627	-0.15682	-0.0635276	0.306974	0.344152	-0.0422316	0.170521	0.241795	-0.0681525	0.151525	0.349284	-0.131816	0.0742835	0.0800904	-0.197122	0.29184	0.330838	-0.150082	0.0255014	-0.316337	0.738144
Cre01.g007700	-2.22138	-0.227366	-0.135662	-0.158266	1.20658	0.973566	1.24498	-0.0161833	0.275938	0.145163	0.0611376	0.126798	0.50528	0.0376836	0.396837	0.386519	-0.091523	0.227301	0.31316	0.066283	0.362903	0.190968	0.129879	0.0503005	0.176155	-0.275594	-0.290466	-0.199395	-0.247383	-0.133441	-0.044381	0.0407893	0.183563	0.130878	-0.137389	0.424395	-0.0427623	-0.384474	-0.135806	0.0492906	0.315962	0.0970963	-0.0303624	-0.0255544	-0.0574178	-0.122714	0.178287	-0.0627576	-0.297382
Cre01.g007737	-1.76477	-0.33854	-0.1974	-0.453382	-4.27192	-4.44288	-4.15189	-0.565488	-0.530961	-0.56076	-0.636554	-0.579482	-0.611627	-0.490564	-0.464864	-0.475631	-0.227369	-0.111951	-0.230508	-0.616916	-0.282432	-0.583349	-0.185191	0.00245952	-0.0951732	-0.189494	-0.269896	-0.0798468	-0.0964347	-0.0586865	-0.0726188	-0.0989278	-0.229598	0.0166708	-0.767461	-0.71105	-0.740154	-0.0632014	-0.169342	-0.0751425	-0.242966	-0.530046	-0.0898389	-0.109048	-0.138706	0.0224914	-0.331336	-0.135414	-1.2382
Cre01.g007774	-0.698501	0.455633	0.228123	0.565171	-0.978863	-1.30006	-0.644961	0.110441	0.191523		0.535985	0.639612		0.401385	0.473639		-1.1815	-1.08652		-0.104132	-0.0357918		0.229159	0.324615		0.209405	0.306477		0.267799	0.351257		0.481162	0.58165		0.59829	0.701256		0.422492	0.513679		1.33345	1.44019		0.824466	0.936671		0.569212	-0.258447	1.73304
Cre01.g007811	0.167615	0.367563	0.597962	0.111214	1.32502	1.22009	1.25402	0.403893	0.787276	0.219648	0.263372	0.909768	0.216251	0.303452	0.588225	-0.0256185	0.584787	1.14774	0.417122	0.54413	0.61549	0.533749	-0.346467	0.232829	-0.467	-0.526426	0.068146	-0.48462	-0.537017	0.0120429	-0.264502	0.188245	0.740217	0.316496	-0.407021	0.108367	0.0475262	0.511592	0.714084	-0.195121	-0.682658	-0.209501	-0.482178	-0.185279	0.443128	0.0708207	0.543971	0.0327268	0.765954
Cre01.g007901	1.25335	0.253219	0.257202	0.319605	-4.24716	-3.85416	-4.8548	0.081363	-0.0278476	0.599164	1.03826	1.0597	1.35535	0.460433	0.305232	0.365048	0.0212142	0.334872	0.0367438	-0.341706	-0.184796	-0.251607	0.000276079	0.197257	0.0755379	0.362524	0.425462	0.272979	0.1199	0.151285	0.108884	-0.0325526	0.198421	0.0755307	0.919172	1.04559	0.581198	0.144833	0.28818	0.169	-0.111288	-0.269414	-0.00705106	0.0789458	0.433683	0.0261621	0.695455	0.488871	0.158444
Cre01.g007950	-0.162894	-0.148087	-0.213484	0.0517084	0.319105	0.613379	-0.0377277	-0.0779512	0.122647	-0.0872081	-0.685383	-0.277466	-0.395966	0.0649562	0.100545	0.128289	0.147822	0.0854402	0.193445	0.102015	0.189076	0.280907	-0.149244	0.0143334	0.00216282	-0.34625	-0.129041	-0.267254	-0.0461139	0.264318	-0.0158562	-0.263708	-0.0646219	-0.221537	-0.469267	-0.0888238	-0.504547	-0.334188	-0.0500024	-0.393172	-0.436395	-0.0643496	-0.435634	-0.118793	0.0554021	-0.0267484	0.30215	0.163011	-0.0085045
Cre01.g008000	-1.49508	0.153499	0.0886912	0.141671	0.441065	0.166551	0.734144	0.154022	-0.0153429	0.00137993	0.706305	0.808376	0.0361682	-0.0353389	-0.0354941	-0.334485	-0.1387	-0.100607	-0.146826	-0.0276551	-0.26847	-0.329167	-0.0677985	-0.0658545	-0.147854	-0.0847654	0.134846	-0.0484731	-0.113933	-0.040183	-0.0307214	-0.0747169	-0.272841	-0.257022	0.0583173	0.201452	-0.143065	-0.180626	-0.490335	-0.190582	-0.387637	-0.558798	-0.525863	-0.132595	-0.19832	-0.0464451	-0.327858	0.170684	0.975084
Cre01.g008051
Cre01.g008100	-0.729428	0.154873	0.322517	-0.0668842	0.317613	0.35335	0.213701	0.116387	0.235494	-0.0703284	0.31765	0.431801	0.552427	0.335805	0.370632	0.275422	0.340914	0.37392	0.191463	0.0199849	0.237945	0.016269	0.16412	0.0192987	0.0579006	0.0959568	0.140043	0.149164	0.0979483	-0.0870648	0.0747978	0.142577	0.126669	0.154345	0.0963129	0.248911	0.208929	0.0558862	0.151722	-0.150895	0.123791	0.193101	0.254344	0.0591216	0.0438068	0.169075	-0.0844787	-0.176576	0.646864
Cre01.g008150	1.47881	0.380219	0.36143	0.420918	1.24725	1.55073	1.37344	0.380212	0.623475	0.158618	0.877411	0.799845	0.866065	-0.05362	-0.115516	-0.0707234	-0.0940952	0.0894299	0.00391186	-0.0417352	0.0469774	0.0666161	0.0568109	0.172639	0.198898	-0.0460748	0.213862	-0.232169	0.107218	0.25858	0.00878996	-0.208224	0.155122	0.0501306	0.185677	0.266643	0.196626	0.282211	0.39377	0.245799	0.0402925	0.266059	-0.0397061	0.402954	0.602568	0.211231	0.161709	0.0433919	0.924328
Cre01.g008200	-0.413633	-0.15292	-0.350998	-0.190675	-0.133776	-0.180197	-0.142572	-0.25372	-0.234804	-0.188791	-0.0502759	0.108181	-0.127468	0.132221	-0.000387152	0.0413793	-0.0396398	-0.128443	-0.124108	0.145482	0.125483	0.108516	-0.0859047	-0.227794	-0.172078	-0.184647	0.0302774	-0.270264	-0.0639203	-0.254341	-0.0905498	-0.137469	-0.265735	-0.0431248	-0.0226476	0.13505	-0.101282	0.073009	-0.122347	0.067913	-0.00662513	0.269524	0.0283127	-0.15446	-0.0808565	-0.100014	0.160681	0.0971201	-0.0839398
Cre01.g008250
Cre01.g008350		-0.240879	-0.438994	-0.0134559	1.43943	1.21122	1.63456	0.0820636	-0.143412	-0.0581506	1.52865	1.32572	1.40864	0.0739579	-0.160345	-0.0560511	-0.280213	-0.4918	-0.403848	0.196981	-0.041236	0.0379048	-0.117971	-0.329073	-0.243311	-0.472803	-0.682289	-0.589596	0.136171	-0.0869288	-0.0167449	0.0110795	-0.194991	-0.0997198	-0.158496	-0.362087	-0.276297	-0.0418695	-0.25724	-0.167575	-0.20428	-0.4041	-0.310829	-0.0966197	-0.290972	-0.224755	-0.126389	0.156463	1.36271
Cre01.g008402	0.856664	0.817336	0.577333	0.637026	1.50807	1.97384	2.03134	0.862186	-0.153941	-0.125718	0.193793	-0.639632	-0.613755	-0.304025	-0.578807	-0.531551	0.466786	-0.0709659	-0.0400533	0.265303	-0.371519	-0.349417	-0.0406482	-0.128488	-0.0997653	-0.710177	-0.279735	-0.24408	-0.0465178	-0.0136399	-0.000494713	0.387501	0.0102513	0.0484838	-0.470832	-0.0317636	-0.0030117	0.774058	0.546482	0.57911	-0.0165902	0.657415	0.693648	0.359413	0.296285	0.305463	1.32723	1.31785	-0.627371
Cre01.g008450		-0.16381	0.147943	-0.432212	-8.80432	-8.81988	-8.85869	0.11451	0.402252	-0.329816	-0.846065	-0.535778	-1.27019	-0.104955	0.17396	-0.539077	-0.338478	-0.0368466	-0.766226	0.0658613	0.340862	-0.397328	-0.500063	-0.197946	-0.929515	-0.326449	-0.0227171	-0.747355	-0.221745	0.0683732	-0.678773	-0.13001	0.177137	-0.544922	-1.35538	-1.04575	-1.77729	-0.347295	-0.0494475	-0.777112	-0.396067	-0.0826684	-0.806728	-0.108528	0.210338	-0.540776	0.121291		-0.588222
Cre01.g008500		-0.797682	-0.884074	-0.545581	-7.55489	-7.53731	-6.4232	-0.646634	-0.953542	-0.338983	-0.27591	-0.560273	0.0519405	-0.705261	-1.021	-0.387405	-0.373185	-0.666203	-0.0489549	-2.35072	-2.67037	-2.06193	-0.0964008	-0.388934	0.226124	-0.370557	-0.661474	-0.0394845	-0.0811353	-0.385666	0.213814	-0.193865	-0.481367	0.143201	-0.882294	-1.16732	-0.55223	-0.134074	-0.430877	0.188086	-0.499723	-0.780974	-0.158406	-0.263076	-0.53886	0.0566539	0.639114	0.351867	-1.53826
Cre01.g008550	1.11945	0.307766	0.482771	0.142751	0.629066	0.773973	0.431756	-0.028953	0.00013997	-0.00756092	0.648998	0.700636	0.690589	0.0952818	0.115548	0.126879	0.129994	0.172976	0.167965	0.323973	0.340325	0.326503	-0.0374259	0.00604159	-0.00115986	0.0981398	0.143223	0.142953	-0.0452975	-0.013828	-0.0366068	0.268639	0.317138	0.319446	-0.177644	-0.126666	-0.133839	0.437326	0.476524	0.473227	-0.307897	-0.253148	-0.252839	0.138221	0.198437	0.171692	0.384324	0.173178	0.0861232
Cre01.g008600	-2.3982	-0.0287318	-0.204507	0.174319	0.533294	0.131447	0.460891	-0.0744334	0.333028	0.13225	-0.140863	0.572033	0.413529	-0.0337524	-0.163744	-0.133896	0.123486	0.268186	0.265796	0.291159	0.367108	0.334784	-0.336469	-0.00193353	-0.10194	-0.295446	-0.313565	-0.462292	-0.160776	-0.0551709	-0.080057	-0.125131	0.0243935	-0.0712598	-0.203999	0.18205	0.0854538	0.0768268	0.340054	-0.109624	-0.367584	-0.340481	-0.352962	-0.366622	-0.119823	-0.141541	0.180539	0.138698	0.474211
Cre01.g008650	-1.69942	0.0381064	-0.033201	-0.170372	0.744239	0.525526	0.715346	0.266847	-0.0793103	0.209562	-1.21246	-0.822715	-0.598875	-0.0633011	0.0853664	-0.00697278	-0.172084	-0.2438	-0.0651434	-0.583576	-0.257703	-0.322278	0.0244604	0.0289134	0.222408	0.0562149	0.0183692	0.161291	-0.161244	-0.216082	-0.172395	-0.128866	-0.122422	-0.0450526	-0.333145	-0.13263	-0.147622	-0.108874	-0.0992871	-0.0728101	-0.0368968	-0.20217	0.0785004	0.0501444	0.087269	0.0207639	-0.213205	-0.15941	-0.98372
Cre01.g008700	1.48186	0.089547	0.115108	-0.298949	0.824054	0.379154	2.0582	0.215347	0.108949	0.113773	-0.4594	0.305962	0.642003	-0.0443078	-0.470723	-0.113304	0.407229	0.0499105	0.293782	0.510972	0.224715	0.479054	-0.100154	-0.269804	-0.183408	-0.441287	-0.220208	-0.227816	-0.031737	0.0701377	-0.234658	0.109605	0.265453	0.0641146	-0.450772	-0.337938	0.000976853	-0.00417093	-0.0790213	-0.0192382	-0.543013	-0.992028	-0.769371	0.1572	0.0303806	-0.174015	-0.0991709	0.0210155	0.905356
Cre01.g008750	-0.566404	-0.0752699	0.000778153	-0.156346	0.740828	0.786778	0.627456	-0.0571239	-0.438936	-0.301125	0.666946	0.307679	0.0800691	0.41389	0.0232504	0.43462	0.435753	0.0678304	0.669954	0.740946	0.346392	0.64372	0.441708	0.0742702	0.525214	0.0557733	-0.310049	0.300853	0.275449	-0.103987	0.0286425	0.514716	0.152309	0.461938	0.0132698	-0.346659	-0.850292	0.238039	-0.133669	-0.162906	0.612365	0.256209	-0.440815	0.455141	0.104451	0.148418	-0.329574	-0.428158	0.608388
Cre01.g008800
Cre01.g008850	-0.477757	0.00158396	-0.021564	-0.435162	0.302302	0.155713	-1.97417	0.351117	0.455572	0.10626	0.225625	0.387455	0.162312	0.00779513	0.25115	-0.0450259	0.237537	0.334978	0.0814867	0.420925	0.547469	0.174514	-0.0439421	-0.0672836	-0.374701	-0.116371	0.0253017	-0.4064	-0.118367	-0.198548	-0.459868	-0.101097	0.0553187	-0.0512164	0.0464631	0.207632	-0.0469893	0.229324	0.378714	0.188302	-0.0218689	0.143073	0.0287081	-0.144303	0.0261058	-0.297965	-0.142933	-0.35123	-0.301922
Cre01.g008891		1.03648	1.24617	0.842528	1.4602	1.63979	1.23395	1.10366	0.694468	1.23017	1.48934	1.1027	1.63605	0.815753	0.397736	0.952469	0.543756	0.148456	0.686846	0.321805	-0.100126	0.429454	0.51614	0.121325	0.657525	0.715262	0.322062	0.865194	0.366084	-0.0407293	0.479893	0.158993	-0.230791	0.314919	0.662013	0.274707	0.810937	0.660948	0.261863	0.801968	0.20488	-0.178653	0.365057	0.224149	-0.153918	0.362738	0.290586	0.409582	0.187813
Cre01.g008900
Cre01.g008950	-2.82137	-0.926183	-0.730458	-0.868072	-1.83508	-1.26625	-1.5247	-0.0446365	0.094732	0.0845343	-1.63947	-1.49926	-1.51181	-0.320853	-0.161738	-0.152903	0.151781	0.130739	0.0807744	-0.301507	-0.320502	-0.336821	0.290383	0.23828	0.207371	-0.00942312	0.00789125	-0.149781	0.0427365	0.061478	-0.0284343	-0.400206	-0.242765	-0.308685	-0.44824	-0.316131	-0.291434	0.0696014	-0.193525	-0.206057	-0.0689124	-0.0645028	-0.144775	0.0344918	-0.0247228	-0.0195992	-0.184348	0.0225583	-2.60344
Cre01.g008976	-2.6709	-1.72021	-1.99619	-1.37814	-0.315617	-0.621691	-0.00584267	0.310432		0.147424	2.04017		1.89736	0.629329		0.476527	-0.667073		-0.813502	0.398992		0.217122	0.365695		0.217561	-0.0357062		-0.175293	0.046195		-0.129514	-0.400444		-0.534036	-0.0476925		-0.188287	0.953941		0.805443	-0.449407		-0.578749	0.147104		-0.00382525	0.118442	0.296314	2.04002
Cre01.g009025
Cre01.g009050
Cre01.g009101	-0.171259	0.436233	0.521606	0.346632	-0.129935	-0.182523	-0.14631	0.34558	0.155653	0.147424	-0.294844	-0.296183	-0.0696861	0.628292	0.435831	0.571274	-0.00138197	-0.277965	0.0446106	0.156203	0.119577	0.0950694	0.340374	-0.230422	0.0162038	0.310663	0.143018	0.0487146	0.217347	-0.140228	0.16458	0.0512293	-0.377731	-0.20651	0.421683	-0.215363	0.105052	-0.182532	-0.60894	-0.375694	-0.0158745	-0.125743	0.111108	0.362281	-0.241354	0.0594879	0.179286	0.085694	0.88802
Cre01.g009150	-1.42437	0.18658	0.131551	-0.00878776	0.0692012	-0.299138	-0.794748	0.525856	0.238751	0.433443	0.72293	0.269614	1.09529	0.0388557	0.0826862	0.26322	-0.13074	-0.172007	-0.0598742	0.375818	0.24542	0.342727	0.197985	0.141154	0.228409	0.0136787	-0.140157	0.0847473	0.0334672	0.00160167	0.0528969	0.22346	0.0568413	0.238407	0.407839	0.237721	0.428528	0.0802057	0.157995	0.293709	0.0404349	0.0898766	0.139005	-0.0810186	0.242593	0.0640282	0.117879	0.121886	1.3466
Cre01.g009200	-0.957626	-0.501516	-0.280943	-0.494199	-3.71195	-3.55699	1.05041	0.441753	0.12402	0.221732	-0.171741	-1.40085	-1.35478	0.571481	0.208307	0.325051	-0.14954	-0.0592158	-0.055927	0.120663	-0.298398	-0.256103	-0.387312	-0.621344	-0.572428	-0.0133849	-0.242741	-0.137598	-0.258336	-0.3249	-0.291562	-0.184362	-0.46672	-0.408294	-0.617709	-0.7409	-0.691955	-0.408056	-0.475712	-0.373596	-0.287236	-0.735985	-0.67956	-0.139069	-0.4256	-0.346932	-0.194408	-0.20709	-1.00447
Cre01.g009250	-0.0401103	-0.825342		-1.41808	-4.62023		-5.24527	-0.570004	-0.733636		-0.118981	-0.260068		-0.256284	-0.428742		0.019308	-0.130434		-0.278035	-0.454407		-0.614773	-0.76403		0.695126	0.547485		0.092584	-0.0686711		-0.589415	-0.733641		0.365539	0.223792		-0.314179	-0.467705		-0.0833704	-0.221345		0.00737663	-0.125132		0.114393	0.213117	-1.38651
Cre01.g009300	-2.09027	0.0263777	0.309815	-0.222271	-0.366413	-0.479976	-0.315644	-0.310562	-0.52649	-0.392922	-1.06808	-1.26146	-1.13024	-0.123768	-0.348523	-0.195922	-0.359603	-0.561641	-0.425383	-0.567509	-0.796178	-0.668731	0.3294	0.127846	0.261914	-0.312945	-0.512884	-0.371884	-0.245133	-0.458685	-0.340194	0.343248	0.146726	0.290303	0.845994	0.65195	0.786047	0.218393	0.0125696	0.150542	0.691762	0.50149	0.643068	-0.526684	-0.711489	-0.596965	-0.210568		-0.36411
Cre01.g009325	0.964212	0.167622	0.136977	0.184691	1.60688	1.51809	1.63078	0.147245	-0.155273	-0.0561897	0.719395	0.298537	1.28687	0.0231298	-0.207418	-0.131119	-0.0551358	-0.17755	-0.273009	-0.333612	-0.478385	-0.567145	0.121899	-0.0182586	0.00804007	0.0423818	-0.111101	-0.0946314	0.0618262	-0.304289	-0.0477438	0.171701	-0.0306139	0.0472394	-0.172638	-0.258991	-0.204372	0.0518072	-0.159809	-0.129685	0.188867	-0.148849	-0.079648	0.0188762	-0.0389732	-0.410576	0.212238	0.212234	0.769972
Cre01.g009350	-0.429182	-0.159827	-0.285169	-0.0269979	0.221564	0.066124	0.322097	0.44303	0.29051	0.112621	0.316323	0.442844	0.262609	-0.0543407	0.197972	0.0391156	-0.114406	0.0802696	-0.0949303	0.21647	0.465351	0.281341	-0.172679	-0.0203345	-0.197724	-0.124355	-0.410678	-0.581136	0.0581157	0.236749	0.0437822	0.160219	0.129501	-0.0383789	-0.633732	-0.531605	-0.708965	0.766541	1.04187	0.868386	-0.0382431	-0.00633268	-0.176213	0.135506	0.279641	0.0827071	-0.330944	-0.505261	1.03196
Cre01.g009400	0.963307	0.000693918	0.253746	-0.163298	0.991673	1.02385	0.741718	-0.0236779	0.180002	-0.11602	0.0570418	0.174191	-0.250994	-0.217978	-0.0884282	-0.251711	0.186648	0.209383	0.100564	-0.0904838	0.339707	-0.00841272	-0.0759491	0.0563111	-0.137895	-0.171972	-0.109184	-0.2087	-0.17693	0.0268875	-0.281974	-0.362685	-0.176605	-0.116562	-0.143003	0.098163	-0.187578	-0.081874	0.00515617	-0.431337	0.092035	0.0536034	-0.191709	-0.0535074	0.150891	-0.127391	-0.0335617	0.0805873	0.164801
Cre01.g009450		0.416479	0.415218	0.41037	-8.80432	-8.81988	-8.85869	-0.333466	-0.371619	-0.409652	-1.86764	-1.88324	-1.92362	-0.470907	-0.517887	-0.536887	-0.42324	-0.447504	-0.482847	0.0394906	-0.0114038	-0.0555573	-0.662723	-0.686502	-0.724035	-0.252236	-0.274399	-0.305	0.459439	0.423662	0.370551	-0.525975	-0.544722	-0.572746	-0.173077	-0.189346	-0.22685	-0.42133	-0.449378	-0.483006	-0.565066	-0.577562	-0.607586	-0.311267	-0.318297	-0.375374	0.0898889	0.177408	-0.177039
Cre01.g009500	0.801015	0.226055	0.215301	0.171308	0.160761	0.224689	0.0800971	0.0374604	0.145757	0.0472896	0.459051	0.391815	0.552467	0.0240272	0.122796	-0.0200372	0.0670268	0.232955	0.0696011	0.0431308	0.0776012	0.221569	0.00286011	0.0818155	0.118108	0.0153097	0.0958958	0.0874299	-0.0444784	0.0143555	0.0191457	0.093434	0.0198212	0.169471	0.0912057	0.169509	0.264921	-0.230191	-0.211793	-0.0364645	-0.151425	-0.120673	-0.0556182	-0.0712457	-0.141161	0.0605845	-0.0545613	-0.191241	0.539235
Cre01.g009550	-0.268552	-0.104236	-0.149627	-0.00878335	-1.40371	-1.52795	-1.34056	-0.0249408	0.13147	-0.1023	0.519796	-0.136683	0.154833	0.0213845	0.159009	-0.201263	0.029072	0.0453708	-0.249256	0.40619	0.0660606	0.0439682	0.0946947	0.03576	-0.103815	-0.137174	-0.0590228	-0.243555	0.0602624	0.107211	-0.206231	0.0422111	0.0523116	-0.112664	0.0694524	-0.141185	-0.190658	-0.0466586	0.0207609	-0.205867	-0.0150781	-0.05329	-0.239129	-0.0113964	-0.15825	-0.226846	-0.286695	-0.0473397	-0.0656901
Cre01.g009575	1.26543	-0.0965481	-0.102495	-0.10184	0.926604	1.01129	0.736667	0.503204	0.211771	0.428283	1.27232	0.800854	0.968654	0.292527	0.19448	0.348883	0.270649	0.260307	0.44731	0.403297	-0.0958737	0.394841	0.432312	0.315839	0.586875	0.0431055	-0.0112748	0.370138	0.382032	0.235463	0.367234	0.369738	0.291143	0.320558	0.0353701	-0.125964	0.0270512	0.714088	0.474298	0.594505	0.292241	0.274497	0.478285	0.263328	0.255796	0.271855	0.0756397	0.195076	1.04323
Cre01.g009601	1.03669	0.390564	0.626746	0.176399	2.38973	2.59581	2.14326	0.788528	0.275174		1.06707	0.576261		0.782197	0.260016		0.472392	-0.0270719		0.145342	-0.380753		0.166124	-0.332856		0.478726	-0.0186383		-0.0583513	-0.569329		0.470414	-0.0235344		0.499647	0.00817681		0.756608	0.253359		1.29306	0.805365		0.477917	-0.00431396		0.176188	0.132085	1.64143
Cre01.g009650	-2.99508	-0.0848284	0.0898694	-0.251053	-5.94557	-5.80097	-6.14409
Cre01.g009676		0.196464	-0.0748985	0.370977	-2.20667	-2.50813	0.9658	0.460045	0.233257	0.564074	1.6399	1.43565	1.76412	0.39806	0.162444	0.512294	-0.0634137	-0.276312	0.0571944	0.856739	0.617209	0.941905	0.490905	0.278491	0.609808	-0.227572	-0.43837	-0.100122	-0.226018	-0.45043	-0.13469	0.176761	-0.0306221	0.310205	0.159149	-0.0457552	0.285591	-0.0901512	-0.306835	0.0283867	0.42667	0.225539	0.564365	0.148614	-0.047051	0.264722	-0.424131	0.141649	0.761898
Cre01.g009700	-0.0232162	0.317215	0.301036	0.401966	0.733003	1.19923	1.03021	0.0437665	0.0944327	-0.0454112	0.24326	0.150694	0.171951	-0.0979542	-0.116235	-0.237047	0.0210818	-0.0425313	-0.111637	0.217766	0.0899138	0.107396	0.0100884	0.202639	-0.0495393	-0.0766063	0.0531867	-0.127687	0.156311	0.136759	-0.00568835	0.187695	0.0974688	0.0678117	0.0601478	-0.0330789	-0.00894736	-0.185196	-0.226497	-0.262195	0.0370141	0.273594	-0.0208282	-0.173374	0.0247375	-0.235797	-0.215964	-0.147879	0.667073
Cre01.g009731	1.81509	0.155821	0.375485	-0.0458186	0.541605	0.731171	0.30767	-0.175516	0.0794685	-0.1471	-0.874088	-0.596559	-0.825473	0.151003	0.39716	0.189625	0.169673	0.438547	0.214668	0.0481748	0.290418	0.0577287	-0.0598429	0.209516	-0.0165529	0.282186	0.553161	0.334023	0.0283065	0.285667	0.0440211	-0.159292	0.115098	-0.101461	-0.270477	0.00639143	-0.219648	-0.0897865	0.175303	-0.0468614	-0.0700436	0.210597	-0.00796184	-0.423546	-0.137438	-0.383051	-0.595447	-0.80278	-0.551659
Cre01.g009765	1.74602	0.467627	0.280789	0.114569	-2.19333	-2.4734	-0.102774	-0.578028	-0.537411	-0.63625	-1.07866	-0.451272	-1.00247	-0.0717949	0.117268	-0.0534894	-0.275707	-0.257932	-0.493779	-0.0911139	0.146947	0.0721308	-0.152833	-0.142752	-0.365248	-0.168331	-0.0177936	-0.142929	-0.132199	0.0897262	-0.0617409	-0.373647	-0.395782	-0.433131	-0.158251	-0.125104	-0.232124	-0.460072	-0.252742	-0.0758529	-0.312482	0.00183052	-0.166912	-0.0686508	-0.250165	-0.0197935	-0.0620319	-0.185686	-0.820939
Cre01.g009800		0.0593302	-0.714804	0.240555	-8.80432	-8.81988	-4.13369	0.0133486	-0.156876	-0.077453	-1.23052	-0.856032	-1.00621	-0.306994	-0.367738	-0.461275	-0.0611266	-0.210783	-0.0649598	-0.064801	-0.281421	-0.182924	-0.0932042	-0.188874	0.125773	-0.248941	-0.203081	-0.0433917	0.0179095	-0.079762	0.187336	-0.782272	-0.635614	-0.599359	-0.101597	-0.482967	-0.15279	-0.297787	-0.316035	-0.142765	0.292495	0.190981	0.336856	-0.134256	-0.142606	-0.00816569	-0.306657	-0.464309	-1.88662
Cre01.g009850
Cre01.g009900	-2.76313	-0.0413922	0.208322	-0.229413	-1.57363	-1.78203	-1.40536	-0.0674419	-0.29425	0.092262	0.491719	1.16028	0.089204	-0.342295	-0.229212	-0.150117	0.38076	0.201924	0.0290563	-0.146404	-0.385953	0.0633406	0.168974	0.0523146	0.365821	-0.361387	-0.183195	-0.306338	0.138207	0.271581	0.354113	-0.164664	0.246786	0.0933582	0.412165	0.415279	0.616552	-0.235595	-0.0789724	0.00752085	0.297643	0.621466	0.559916	0.248974	0.0532896	0.483016	0.415925	0.395849	1.31075
Cre01.g010000	-0.395834	-0.286465	-0.933023	-0.884997	-0.295693	-0.46402	-0.179136	0.129953	0.132317	0.0288826	0.0439144	-0.0587386	0.0614003	-0.00144813	-0.100073	-0.0106454	0.0591278	0.348803	0.528743	0.0275176	0.31129	-0.0591761	-0.0827483	-0.131027	-0.206321	-0.16415	0.0133889	-0.0687519	-0.419766	-0.118501	-0.458521	0.00159784	-0.0248533	-0.0495774	-0.112102	-0.0445459	0.0908837	-0.0394374	0.00152841	-0.19639	-0.0708626	0.115344	0.178896	-0.0615588	0.0825553	-0.0319596	0.377443	0.298666	0.506165
Cre01.g010050	1.40932	0.120849	0.0124974	-0.0667688	1.96136	2.50236	1.63149	0.00232886	0.0107547	-0.0648921	0.549687	0.422896	0.522301	-0.0141291	-0.131854	-0.0464417	-0.0162326	0.0143837	-0.104531	0.0172716	-0.26022	-0.0664281	-0.0378018	-0.349433	-0.0901488	-0.0213738	-0.188963	-0.0704056	-0.0950745	-0.232656	-0.191538	-0.376761	-0.345198	-0.388976	-0.194944	-0.200654	-0.212544	-0.145729	-0.280816	-0.224205	0.106738	0.270631	0.294894	-0.156458	-0.0106941	0.00136669	0.499761	0.425229	0.402006
Cre01.g010100	-0.149899	-0.178522	0.0498967	-0.0797965	0.246774	0.19395	0.230647	0.0434814	-0.416079	-0.047265	0.521462	0.648647	0.473522	0.136968	0.127126	0.123044	-0.217352	0.0480417	-0.191902	-0.227022	0.138493	-0.0805937	-0.114267	-0.197125	0.11227	-0.06771	-0.170453	0.085242	0.159382	0.274668	0.177086	-0.345527	-0.180099	-0.0401283	-0.286698	-0.192597	-0.086676	-0.0321421	-0.0421796	0.163943	-0.194053	-0.0304689	0.0753682	-0.106704	0.0369609	-0.06659	0.036185	-0.0783096	0.544905
Cre01.g010150	0.503043	0.381012	0.278304	0.486554	-0.13638	-0.269187	-0.0631347	0.419546	-0.257386	0.81785	1.53272	0.878333	1.95122	0.674827	-0.0109318	1.08334	0.608428	-0.0546133	1.02331	0.405648	-0.284024	0.785091	0.340487	-0.32207	0.753666	1.06006	0.399114	1.48178	-0.0384191	-0.712974	0.347184	0.960254	0.302728	1.38797	0.2462	-0.408848	0.666917	0.539637	-0.12719	0.95245	0.698309	0.0470338	1.13028	0.4205	-0.225308	0.830884	9.07478e-05	-0.0336433	1.16167
Cre01.g010201	-2.04541	-0.11472	0.0750544	-0.285525	1.71485	1.87453	1.51175	0.67871	-0.258457	-0.0823121	1.11736	-2.12524	-1.95144	0.710013	-0.344958	-0.149781	0.703374	-0.117276	0.0615584	0.429417	-0.185994	-0.0159698	0.663829	0.191998	0.368643	0.21394	-0.387097	-0.203521	0.110782	-0.371535	-0.210468	0.482881	-0.481456	-0.295301	0.763958	-0.471192	-0.294518	-0.205487	-1.399	-1.21845	0.397657	-0.499177	-0.315023	0.0872618	-0.432137	-0.275037	-0.334009	-0.202993	-0.625644
Cre01.g010250	-0.413763	-0.113987	-0.134881	0.395498	0.601531	0.373681	0.806946	-0.180327	0.0515732	-0.197207	0.738375	0.563613	0.344574	0.0547626	0.232638	-0.0082215	-0.164698	0.0239795	-0.276934	-0.148774	-0.223633	-0.412269	-0.076888	0.0840314	-0.304736	-0.111383	-0.167821	-0.270265	0.0118132	-0.0793391	-0.185884	0.020014	0.241004	-0.161013	-0.149174	-0.0366664	-0.159652	0.673451	0.53905	0.112912	0.295694	0.317236	0.0860555	0.177741	0.10538	0.101192	-0.480044	-0.550065	0.593044
Cre01.g010296
Cre01.g010300		-2.05846	-1.518	-2.46513	-8.80432	-8.81988	-8.85869	-0.320856	-0.385653	-0.652738	-0.943563	-0.985815	-1.25525	-0.0797077	-0.153332	-0.401385	-0.243327	-0.294235	-0.55863	0.319708	0.242169	-0.0310367	0.00226306	-0.0481594	-0.314745	-0.555571	-0.604378	-0.864032	0.458367	0.395946	0.113783	0.460833	0.415442	0.158366	-0.0605566	-0.103469	-0.370026	-0.109185	-0.163877	-0.426558	-0.696848	-0.735988	-0.995064	0.0777705	0.0440969	-0.242033	-0.0225205		-0.935686
Cre01.g010350								1.5245			2.78877			0.535502			0.624802			-0.326558			-0.464401			-0.0310493			-0.62023			0.233231			1.06649			1.13198			1.98305			0.50886
Cre01.g010400
Cre01.g010450
Cre01.g010550	1.76722	-0.0409485	0.196657	-0.234452	0.677611	0.691168	0.595034	0.323784	-0.0164972	0.290964	0.633967	-0.220562	0.712578	0.289665	0.157098	0.184508	-0.0339371	0.0876788	-0.113282	-0.197752	0.120308	-0.415046	0.0392922	-0.151782	-0.249466	0.0347271	-0.0395393	0.0814017	0.115996	0.0699581	-0.0937791	0.126059	-0.0436437	-0.0109933	0.13584	-0.0740072	0.057083	0.22521	0.342129	0.377242	0.0225139	-0.0193822	-0.1674	0.0308254	0.038383	-0.0103934	-0.212289	-0.292557	0.801912
Cre01.g010650	0.840401	0.186102	-0.22873	0.00335363	2.50293	2.45927	3.04653	0.372542	0.345473	0.302315	1.74791	1.80862	2.14128	0.420737	-0.368988	-0.46791	0.365313	0.576808	0.113253	0.334262	0.161985	0.229814	0.484872	0.192987	0.0814358	0.276178	0.0459701	-0.0602754	0.287596	0.099108	0.329	0.205422	-0.177363	-0.227163	0.45305	-0.0416919	0.3006	0.508068	0.421597	0.222829	0.273288	-0.184871	0.0325358	0.221049	0.0741635	0.239749	0.709761	1.19723	0.810252
Cre01.g010700	-2.1907	0.649739	0.985265	0.522367	0.31751	0.14588	-0.190265	-0.886867	-0.95594	-0.969705	-0.567335	-0.613862	-0.629973	0.106052	0.0281527	0.0334202	0.214919	0.159737	0.148661	0.00623018	-0.0755833	-0.0954692	-0.18142	-0.236118	-0.249383	0.120905	0.0678222	0.0614884	-0.184827	-0.251522	-0.280365	-0.276531	-0.326198	-0.329953	0.269545	0.222357	0.209121	-1.14527	-1.20424	-1.2136	0.907506	0.864091	0.858335	0.10569	0.0677411	0.0349315	-0.455078	-0.770233	-1.14117
Cre01.g010750	-1.50722	0.269797	0.535503	0.2436	1.17403	1.04277	0.582233	0.0710758	0.329059	0.0907352	0.497282	0.492998	0.420473	0.0603352	0.443286	0.207388	-0.016937	0.269761	0.0627202	0.00979412	0.150466	0.161901	0.0384536	0.177658	-0.0892084	0.0328204	0.253172	0.114433	-0.109712	0.219061	-0.111085	-0.312039	0.172851	0.0189977	0.13524	0.349914	0.150768	-0.203387	0.142222	-0.0947241	0.0179545	0.374173	0.0992595	0.0259518	0.171607	0.120861	0.430424	0.358685	1.1463
Cre01.g010800
Cre01.g010816	1.32476	-0.350897	-0.595796	-0.0564338	0.534068	0.259072	0.796236	-0.0604625	-0.0731421	-0.218153	0.0877031	0.0975684	-0.0497884	0.0458323	0.0243254	-0.101653	-0.0336831	-0.032473	-0.174795	0.0125812	-0.0128397	-0.163972	-0.252088	-0.250393	-0.394905	0.62582	0.62913	0.49155	0.13479	0.124487	-0.0356025	-0.0626889	-0.0559629	-0.190965	0.26713	0.276335	0.131852	-0.54782	-0.550394	-0.691002	0.190346	0.203323	0.0663207	0.7567	0.775144	0.611088	0.301534	-0.0716388	1.05516
Cre01.g010832	0.23587	0.464045	0.464967	0.315792	-0.840296	-0.674355	-1.03593	0.0169563	-0.22472	-0.0708206	-0.0557514	0.0187327	0.0857961	-0.00169977	-0.100495	0.207526	0.206523	0.0979464	0.377458	-0.0492026	-0.107287	-0.0262352	-0.0145544	-0.0324835	0.0407605	-0.251032	-0.219681	-0.19842	-0.178277	-0.131208	0.117453	-0.169604	-0.260013	0.0588317	0.114201	0.0112188	0.048837	-0.114024	-0.10567	0.172251	-0.226975	-0.136324	0.155725	0.105597	-0.0513577	0.11411	0.297606	-0.16615	0.187015
Cre01.g010848		-2.22177	-1.22942	-2.82135	2.22605	3.1883	1.59418	0.979355	0.0336401	0.37464	2.51949	1.59632	1.84871	1.25066	0.296116	0.783479	0.778677	-0.153148	-0.0898825	0.734212	-0.224244	0.0476219	1.1388	0.20746	0.519808	0.992927	0.0632018	0.764879	-0.186539	-1.12988	-0.102721	0.773605	-0.152705	0.640615	1.20094	0.277112	0.467138	0.775657	-0.159953	0.701786	0.773892	-0.146166	0.496461	0.576939	-0.337652	-0.244404	0.00524668	-0.218022	1.35983
Cre01.g010864	2.01797	0.113763	0.155057	-0.382452	-0.153866	0.451566	-0.605979	0.250796	0.210579	0.418998	0.451747	-0.474734	0.618991	-0.000213496	0.0132228	-0.104531	0.379405	0.256069	0.585441	0.0752018	0.0824999	0.121815	0.0841104	0.0266442	0.163198	-0.105357	-0.0846789	0.00217802	0.0258635	-0.0960909	-0.0160854	-0.0908166	-0.150342	-0.146509	-0.238982	-0.378499	-0.381921	0.646876	0.30056	0.349425	0.138251	-0.00963102	0.191678	-0.0982488	-0.224365	0.00882626	0.0353519	0.08291	0.310274
Cre01.g010880	-0.392383	0.583499	0.608628	0.57392	0.833917	0.642673	0.585464	-0.0359599	-0.0820991	-0.0389799	0.253282	0.13768	0.570187	0.147743	-0.0540308	0.111061	0.0792824	-0.188676	0.17734	-0.0222597	0.0884253	0.104016	0.050617	0.0644808	0.00767261	-0.0558301	-0.0157451	0.178469	-0.00887557	0.0014441	0.015891	-0.0561801	-0.0216808	0.118087	-0.0879408	-0.0265754	-0.0981543	0.0323594	0.00569452	0.165191	0.369576	0.120334	0.345424	-0.0733931	-0.132947	0.0732311	0.197005	0.177666	0.123112
Cre01.g010950	-0.384905	0.0515464	0.328256	-0.316816	1.2221	1.56699	0.87957	-0.0865958	0.462128	0.302111	0.390788	0.943924	0.644357	-0.222189	-0.114032	-0.15094	-0.20688	-0.076006	-0.129257	0.3943	0.98947	0.764144	0.0611688	0.606134	-0.0256997	-0.00113026	0.533616	0.0218687	-0.282652	-0.134432	-0.23431	-0.561956	0.279079	-0.143835	-0.767637	-0.628769	-0.684181	-0.38777	0.0155197	-0.0360171	-0.0181153	0.412234	0.222434	-0.327095	0.111404	-0.253973	0.382553	0.981861	0.417786
Cre01.g011000
Cre01.g011050
Cre01.g011100	-0.00169454	0.157662	0.250782	0.034147	-0.398876	-0.164325	-0.13177	-0.120033	0.245485	-0.169313	0.917814	0.464222	1.16678	0.154726	-0.164622	0.393701	0.0283708	-0.360514	0.27372	-0.439517	-0.0867399	-0.500789	0.0235791	-0.0535707	-0.0735972	-0.0721454	0.0228935	0.00979861	0.0654291	0.146854	0.111251	0.585389	0.128658	0.843574	-0.0418214	0.163942	0.101902	0.582692	0.671846	0.655724	0.20609	0.310796	0.298279	-0.0502773	0.0128781	-0.125562	-0.190744	0.39559	0.474683
Cre01.g011150	0.589968							-1.40959	-0.94899	-1.73868	-3.38562	-2.90247	-3.69451	-1.07394	-0.622162	-1.39282	0.120479	0.594972	-0.192027	-0.241094	0.206768	-0.589042	-0.0685354	0.406442	-0.382747	0.173711	0.650305	-0.131953	-0.671381	-0.208401	-1.01317	-0.552213	-0.0722046	-0.851885	-0.570754	-0.0882664	-0.877427	-0.995856	-0.525147	-1.31043	0.236665	0.722925	-0.058755	0.0329565	0.524683	-0.284051	-0.870297	-1.46386	-9.35976
Cre01.g011200
Cre01.g011250
Cre01.g011300	-0.183756	-0.702901	-0.244719	-0.853039	-0.62662	-0.413439	-0.194765	-0.388508	-0.346032	-0.188941	-0.256323	-1.12142	-0.966679	-0.395669	0.0698556	-0.0994643	0.157502	0.261859	0.206142	-0.149111	-0.0969843	0.0539858	-0.282096	0.188638	0.125849	-0.585615	-0.144025	-0.163029	-0.0151796	0.238995	0.282225	-0.0825886	-0.117001	0.107542	-0.0786868	-0.44388	-0.465457	-0.702869	-0.152628	-0.336577	-0.0807495	0.266336	0.318475	-0.016093	0.106189	0.234535	-0.678444	-0.620664	-0.828536
Cre01.g011350		-0.411769	-0.540307	-0.27501	0.329265	0.170629	0.433728
Cre01.g011376	-0.795196	-0.892268	-1.08142	-0.325989	-3.52241	-3.74166	-6.34875	-1.90674	-2.12783	-2.48562	-3.10254	-3.30108	-1.00067	-0.367484	-0.597395	-1.17415	0.180822	-0.0263719	0.468945	-0.277952	-0.511777	-0.597139	-0.380487	-0.587197	0.204715	-0.254587	-0.459681	0.228613	-0.324184	-0.542892	-0.928053	-0.184327	-0.386006	-0.377362	-0.731143	-0.930343	-1.76235	-0.192059	-0.403038	0.00981014	-0.268167	-0.463594	-0.202435	-0.246012	-0.435972	-0.100918	0.281107	0.198078	-1.79252
Cre01.g011400	-1.41609	-0.271759	-0.49894	0.0639243	-0.740966	-0.998245	2.39823	0.186082	0.760927	0.225173	0.145281	-0.622959	0.204571	0.0518201	0.342639	0.101116	0.159842	0.672824	0.215512	-0.175675	0.232801	-0.155446	-0.514992	-0.113202	-0.461027	-0.290758	0.283056	-0.228247	0.120326	0.743342	0.146715	-0.139955	0.158656	-0.0714492	0.212534	0.447625	0.274038	-0.0116995	0.437342	0.0419001	-0.519839	-0.485774	-0.447083	-0.171684	0.258333	-0.120515	-0.06545	0.157637	-1.98091
Cre01.g011450	0.458071	-0.0312421	-0.281028	0.270538	0.326862	0.0469786	0.596347	0.2794	-0.238197	0.564705	0.332441	-0.162611	0.637945	0.292168	-0.216458	0.670419	0.129737	-0.192763	0.334883	0.564387	0.0709736	0.740695	0.247665	-0.237759	0.615041	-0.248365	-0.716318	0.143102	0.26954	-0.172322	0.485884	0.165139	-0.151846	0.383121	0.0939982	-0.401715	0.401716	0.0892121	-0.237073	0.445071	-0.335939	-0.646673	0.048115	0.199275	-0.105993	0.399919	0.0644325	-0.0714181	-0.261839
Cre01.g011500																																															-1.42591		-3.54429
Cre01.g011550	0.816172	0.331279	-0.395147	0.0139809	-5.72222	-3.62014	-3.1418	-0.144048	-0.480149	-0.0523912	-1.24319	-0.849071	-0.967803	0.118051	-0.0910544	0.100168	0.04148	0.010376	0.173559	-0.085177	-0.102216	0.0808227	-0.24876	-0.266004	-0.113616	0.00288953	-0.028072	0.174169	-0.403847	-0.248695	-0.290261	-0.00454013	-0.20643	-0.0359273	-0.686446	-0.648151	-0.475433	0.228289	0.0016031	0.322914	-0.106368	-0.110058	0.0193405	-0.0674428	-0.190459	0.0541064	-0.538741	-0.30284	-1.36443
Cre01.g011600
Cre01.g011630	0.102985	0.201954	0.188628	0.0952373	0.528024	0.4846	-1.6891	-0.152188	-0.00461305	-0.130603	-0.219462	-0.0493422	-0.177677	0.0337064	0.172454	0.0654966	-0.125993	0.0354717	-0.0878285	-0.137992	-0.00315888	-0.13527	-0.275538	-0.113589	-0.239079	0.265119	0.428683	0.310125	-0.103339	0.0466122	-0.0944553	-0.249988	-0.083008	-0.198988	-0.00328164	0.166177	0.0407162	-0.150639	0.00704034	-0.114545	0.183805	0.357036	0.239055	-0.159649	0.0190492	-0.125985	-0.0589786	-0.186494	0.320216
Cre01.g011660		0.262924	0.653742	-0.0573201	1.21003	1.57075	0.857488
Cre01.g011750	2.26911	-0.963782	-0.796176	-1.09108	-0.833242	-1.01377	-0.701321	0.534362	0.663963	0.364562	0.280132	-0.0116449	-0.313391	0.296368	0.307495	0.027127	0.428812	0.389144	0.0924331	-0.226135	-0.075499	-0.381021	-0.0020452	0.275646	-0.0232548	-0.138628	0.332781	0.0408116	0.245752	0.37113	0.0566514	0.143014	0.211978	-0.0774135	-0.203414	0.169954	-0.128918	0.167932	0.261966	-0.0330307	0.00613029	0.251499	-0.0398928	-0.15003	0.170198	-0.148248	-0.0977695	0.357277	-0.0825623
Cre01.g011800	-0.0317984	0.0215551	-0.361566	0.331597	-0.602322	-1.00662	-0.290772	0.152946	0.0577936	0.000429218	-1.62039	-0.144256	-1.81445	0.26519	0.23974	0.239938	0.230291	0.278754	0.294535	-0.0973612	-0.216439	-0.107319	0.0260932	-0.0334387	0.102913	0.047864	0.203948	0.0264912	0.0482444	0.302131	-0.182366	0.099647	0.216839	0.131231	-0.367485	-0.229592	-0.377278	0.0110412	0.21458	-0.112323	-0.612087	-0.719315	-0.535592	-0.0235242	0.293616	-0.0717814	0.0637137	0.661963	-1.40848
Cre01.g011850
Cre01.g011901	-0.749922	0.257532	0.10585	0.435208	1.28196	1.08685	1.12197	-0.0239653	-0.0668975	0.351473	0.0569823	0.0267238	0.662806	0.198592	0.109637	0.390041	-0.192749	-0.107422	-0.251557	-0.0695377	-0.0163608	0.0428507	0.0740813	0.095258	0.232447	0.11195	0.182818	0.0406763	-0.300981	-0.207498	-0.292162	-0.0687162	-0.0409612	0.251096	0.295494	0.369528	0.318698	0.298623	0.354882	0.433774	0.182026	0.262561	0.352018	0.17297	0.178436	0.105928	0.100828	-0.0105259	0.18954
Cre01.g011950	0.258763	-5.26549	-5.23933	-5.29902	-8.80432	-8.81988	-8.85869	-0.302363			-0.925068			-1.80844			0.796643			-0.00644922			-0.96513			0.345677			-0.606555			0.31705			-0.0838934			0.474165			0.203002			1.25238			-0.233545	-0.96893	0.0193634
Cre01.g012000	0.827046	0.352464	0.214162	0.391304	0.562704	0.216824	0.921321	-0.487196	-0.386506	-0.0194091	-0.250594	-0.557157	-0.383639	-0.0942847	-0.0875301	0.266421	-0.349719	-0.563186	-0.243272	-0.293108	-0.408186	0.165218	0.145077	0.135866	0.104021	-0.0705913	0.0380293	0.292039	0.149275	-0.0896804	0.136076	-0.0352051	-0.202324	0.0599832	-0.134163	-0.0475994	0.35983	0.0468559	0.172061	-0.218373	0.254114	0.0140704	-0.0884471	-0.14552	-0.304564	-0.327691	0.00237102	0.2147	-0.979626
Cre01.g012050
Cre01.g012100	-1.55024	0.18042	0.506472	-0.0977102	-0.420402	-0.124448	-0.730829	0.485801	0.402732	0.408931	0.173133	0.112608	0.116462	0.318164	0.226268	0.251499	0.168636	0.0994571	0.108345	0.119807	0.0239969	0.0240747	0.170582	0.101888	0.108586	0.426548	0.359469	0.373098	0.240862	0.160169	0.15129	0.189074	0.125411	0.141619	-0.0227765	-0.0839614	-0.0772339	-0.791031	-0.863995	-0.853392	-0.0823281	-0.13974	-0.125533	0.0529053	0.000959534	-0.0118864	-0.0852393	0.436555	-0.957032
Cre01.g012126	0.393358	0.443293	0.433382	0.121541	1.20649	1.16648	0.442547	0.113131	0.215547	0.011348	-0.434545	-0.502944	-0.643807	0.0726691	0.0924733	-0.0189085	0.0990362	-0.0413864	-0.113845	0.311688	0.130942	0.301394	-0.0485413	0.241016	-0.13545	-0.128524	0.00310221	-0.095782	0.192894	0.376634	0.114354	-0.301358	-0.103991	-0.354771	0.059414	0.362996	-0.0706181	-0.0877822	0.272855	-0.063952	0.0228556	0.164149	0.0658425	-0.402018	-0.200874	-0.480708	-0.405173	-0.179189	0.784698
Cre01.g012150		-0.41067	-0.429564	-0.034151	-5.99044	-6.03943	-6.01059	-1.64675	-1.84045	-1.76162	-0.0064181	-0.984527	-0.908046	-0.387182	-0.231861	-0.134003	-0.361326	-0.539046	-0.45753	-0.847052	-1.39788	-1.32518	-0.130188	-0.330477	-0.251152	0.0981603	0.0650974	0.151355	0.0843619	-0.361644	-0.297896	-0.344907	-0.338427	-0.249592	-0.512646	-0.274814	-0.195459	-0.205911	-1.88788	-1.80465	-0.0709925	-0.340112	-0.253277	0.0404471	0.0209622	0.0807438	-0.430554	-0.881124	-0.417131
Cre01.g012175
Cre01.g012200		0.272418	0.361495	0.179459	-0.573473	-0.514493	-0.698727	0.34519	0.0199863	-0.0587299	1.42563	1.79428	1.42868	-0.0854882	0.251788	-0.0924349	0.18168	-0.0377131	-0.100684	-0.166983	0.166379	-0.202997	-0.123327	-0.0847254	-0.30411	0.218917	0.45356	0.0977365	-0.19554	0.152939	-0.201513	0.170825	0.224295	0.0144207	0.530164	0.507197	0.287842	0.308383	0.757836	0.542356	-0.0723048	0.66342	0.366502	-0.00830997	0.311876	-0.0133833	0.486046	0.574185	1.50817
Cre01.g012244		0.18815	0.0280355	0.37456	2.00495	1.81474	2.15907	0.554276	-0.166086	0.546552	2.15607	0.457619	2.16855	-0.0497941	-0.116795	-0.0473132	-0.539907	-1.5486	-0.531052	0.366362	0.134162	0.339775	0.227778	0.0582927	0.234928	0.486208	-0.175549	0.501905	-0.0807573	-0.457635	-0.101183	0.71874	0.0299552	0.740431	0.499358	-0.180297	0.514047	0.356531	0.220159	0.363316	0.163148	-0.403281	0.18909	-0.0115902	-0.473304	-0.00723586	-0.085023	-0.0803839	0.480786
Cre01.g012300		-0.309928	0.178728	-0.688257	0.383071	0.841629	-0.0275544																																								-0.31418		-4.36873
Cre01.g012350
Cre01.g012400	0.72569	-0.0124512	0.155272	-0.173003	2.35935	2.25905	2.35319	-0.836516	-0.480449	-0.739293	-0.555747	-0.177135	-0.438325	-0.122983	0.224256	-0.0155559	-0.0836292	0.286328	0.0301724	-0.701779	-0.358454	-0.623419	0.247916	0.618357	0.360012	-0.44224	-0.0701835	-0.321597	-0.0939599	0.264483	-0.009439	0.0681112	0.443584	0.194748	-1.1254	-0.74745	-1.00577	-0.497619	-0.131447	-0.385887	-0.781595	-0.399871	-0.650707	-0.602056	-0.214866	-0.492755	-1.29649	-1.22385	-1.96148
Cre01.g012450								0.846358			0.73159			-0.0169918			0.125049			0.0595801			0.198283			0.852214			0.584054			0.157657			-0.750003			0.911951			-0.0483038			0.610395			-0.0171952	-0.0612381	1.90287
Cre01.g012500		-0.533645	-0.486897	-0.402516	-2.66487	-2.73701	-5.97652	-0.377799	-0.57207	0.0484589	-0.426891	-0.603638	0.00106471	-0.215368	-0.436449	0.121522	0.395887	-0.0210117	0.210021	0.2491	-0.000148456	0.600779	-0.223465	-0.426836	0.283037	-0.0689693	-0.516307	0.156011	-0.323523	-0.572669	0.0376176	-0.383591	-0.225804	0.301457	-0.0790601	-0.213665	0.135632	-0.565318	-0.319707	0.343245	0.14536	-0.288717	0.314762	0.235766	-0.0673617	0.154366	0.380978	0.41561	-0.642845
Cre01.g012550	-0.475485	0.0579748	0.35554	-0.152421	-0.704022	-0.58949	-0.877724	0.29196	0.0735657	-0.160532	-0.585283	-0.781132	-0.208448	0.442771	0.215549	-0.230147	0.265642	0.0611375	-0.188682	0.40134	0.170205	0.323806	-0.158081	-0.362101	-0.177739	-0.399001	-0.601406	-0.027207	0.100943	-0.115075	0.692497	0.184999	-0.0139897	-0.214019	0.169512	-0.0269986	-0.381396	0.557135	0.348846	0.873001	0.669652	0.476914	0.313958	0.347806	0.160535	0.385331	0.381367	0.319519	0.11938
Cre01.g012600		-0.482525	-0.954765	0.111238	-0.213585	-0.621224	1.30125	-0.193571	-0.0723691	-0.358136	-1.57018	-1.18451	-1.79044	-0.238625	-0.278368	-0.461361	-0.069612	0.0771656	-0.246346	-0.3798	-0.193306	-0.584772	-0.343554	-0.0199342	-0.322185	-0.252417	-0.0943253	-0.25961	-0.0128271	0.131651	-0.238196	0.00695452	0.168462	-0.0531729	-0.487931	-0.136606	-0.630083	-0.0398721	-0.0874066	-0.106677	-0.542827	-0.432255	-0.551858	-0.140923	-0.167439	-0.225086	0.588233	0.170716	-2.50321
Cre01.g012650	0.32823	0.144785	0.210652	-0.07351	0.123347	0.0897429	-0.219808	-0.154226	0.307839	0.0936915	0.355024	0.809779	0.605782	0.0556727	0.292822	0.0604779	-0.218488	-0.206122	-0.326251	-0.0859119	-0.00304852	0.0193624	-0.0427564	-0.159041	0.0164389	0.0704446	-0.157973	-0.0760025	0.0186937	0.0165696	0.0754553	0.0183974	0.156302	0.0692139	-0.0972983	0.0828698	-0.038675	0.327651	-0.00375824	0.331775	-0.0372667	-0.174011	-0.0872124	0.334047	0.182045	0.490345	-0.210379	-0.0287785	0.151461
Cre01.g012700	-0.367819	-0.27268	0.025146	-0.497207	0.626772	0.717487	-1.25101	-0.12145	-0.137502	-0.0908582	-0.40034	-0.221483	-0.111877	-0.0941771	-0.0676138	-0.133243	0.0524687	0.0763571	0.127494	-0.0795964	-0.21364	-0.00470268	0.0304649	0.032078	-0.0447854	-0.0827162	0.0716544	0.134391	-0.199873	-0.149665	-0.165554	0.00987125	0.0315772	-0.0742938	-0.123036	-0.01226	-0.21421	0.0407369	-0.0184796	0.0341203	-0.505847	-0.383104	-0.344352	-0.0563846	-0.0195154	0.00123789	0.103883	0.0782765	-1.02104
Cre01.g012750	-2.59242	-0.340563	0.237829	-0.151617	2.37766	1.28617	0.885489	-0.20033	-0.00893421	0.211976	-0.328777	-0.229098	-0.366436	-0.100511	-0.293916	-0.0203581	0.0134302	-0.52064	0.113503	0.271436	-0.0783856	0.663817	0.061965	-0.417771	0.0866592	0.176118	-0.195841	0.185683	-0.322892	-0.477069	0.0616718	-0.226248	-0.335038	0.0336175	-0.271352	-0.302428	0.147855	0.147102	-0.111738	0.347921	-0.0543952	-0.54403	0.164065	0.170551	-0.0813392	0.233613	-0.0869996	0.246273	-0.0419929
Cre01.g012800	-0.979296	0.018833	0.463468	-0.131297	0.458816	-0.0628891	-0.659852	0.325284	0.262388	0.146443	1.27277	0.854875	0.736585	0.196269	0.124546	0.0276328	0.114217	-0.485039	-0.598295	0.254609	0.178972	0.0569061	0.188971	0.14045	0.0250037	0.0916547	-0.065962	-0.174476	0.447852	-0.283847	-0.41487	0.217527	-0.0617929	-0.167729	0.0660299	0.025018	-0.0903985	0.785704	-0.626373	-0.737915	0.236288	0.199049	0.091113	-0.372951	-0.404724	-0.539714	-0.265207	-0.160033	1.33781
Cre01.g012850	-1.23543	0.140388	0.0162898	-0.06882	0.798293	0.55594	0.719874	-0.283051	-0.629661	-0.295531	-0.533508	-0.865458	-0.319057	-0.330444	-0.635571	-0.0879552	-0.141275	-0.243612	-0.00335518	-0.260957	-0.429741	-0.00723334	-0.017945	-0.205955	-0.105846	-0.320134	-0.320259	-0.137158	-0.0601639	-0.233441	0.136112	-0.364596	-0.371315	-0.347692	-0.322038	-0.542355	-0.409523	-0.383753	-1.1471	-0.381724	-0.0661226	-0.311694	-0.0257032	0.252433	-0.048746	0.00843899	-0.665661	-0.52207	-3.4285
Cre01.g012900	-5.30529	-3.02006	-5.91772	-3.52089	-0.27266	0.744905	-0.805788	-0.167	-0.780063	-0.277735	-3.39476	-3.65393	-3.95438	0.0125384	-0.278006	-0.0632831	0.193531	-0.198726	0.452328	0.140339	-0.154119	0.0946158	0.152241	-0.00686929	0.177187	0.0128604	-0.169189	0.133058	-0.209292	-0.488633	-0.185708	-0.437466	-0.983361	-0.494905	-0.257753	-0.968643	-0.405931	-1.43997	-1.74044	-1.38495	-0.821714	-1.07777	-0.806759	-0.707766	-0.647728	-0.631372	0.765815	0.772152	-1.66146
Cre01.g012950	0.197963	0.421492	0.237513	0.635789	0.535493	0.351699	0.673583	0.0321893	0.228875	-0.164327	-0.312796	-0.0935655	-0.0132688	0.420352	0.0604079	0.520307	0.280784	-0.112272	0.174319	0.412324	0.351533	0.169234	0.170404	0.100314	0.569955	0.0299783	-0.196	0.132404	0.251855	-0.0228122	0.207743	0.604901	0.146013	0.52319	0.0820436	-0.0285107	0.149572	-0.117766	-0.242108	-0.12937	-0.190207	-0.485072	-0.112651	-0.0259736	-0.0678914	-0.227575	-0.777602	-0.635741	-0.672849
Cre01.g013000	-1.97972	-0.651999	-0.572621	-0.68574	-2.25523	-2.30264	-2.28266	-0.391959	-0.414177	-0.473328	-1.34002	-0.738124	-1.17543	-0.143657	-0.152298	-0.224116	-0.209008	-0.561122	-0.271171	-0.228886	-0.207309	-0.158136	-0.089144	0.198002	0.0781217	-0.0855702	-0.0388095	0.0902426	0.144234	-0.0749417	0.275914	0.132203	0.157416	0.276591	-0.504592	-0.0247922	-0.367206	-0.344415	-0.637977	-0.254014	-0.347518	-0.29058	-0.257425	-0.158066	-0.095633	-0.0103934	-0.0459374	0.0260125	-2.87739
Cre01.g013050	0.896192	0.202667	-1.2863	-0.653573	-0.939013	-8.07451	-7.44397	0.351455	-0.560109	-0.126668	1.21379	-1.52284	-1.09175	1.11697	0.427478	0.879952	0.946254	-0.108796	0.327335	1.10854	0.419389	0.846709	0.166232	-0.056494	0.377447	0.330345	-0.0726941	0.368178	-0.11098	0.553109	0.971473	0.582543	-0.0468177	0.396633	0.349936	-0.0263894	0.407581	1.05479	0.0469089	0.484754	0.767336	-0.638299	-0.196849	0.326369	0.0421056	0.456502	0.174179		-2.19584
Cre01.g013100
Cre01.g013150
Cre01.g013200
Cre01.g013250	-1.08566	-1.01024	-1.1685	-0.834965	-7.30432	-7.39068	-7.28018	-0.179331	-0.105222	-0.223733	-1.38342	-1.28676	-1.40762	-0.362704	-0.297423	-0.396901	-0.249479	-0.161481	-0.277302	-0.429282	-0.367915	-0.492547	-0.303037	-0.214554	-0.332565	0.132641	0.22274	0.11166	0.110004	0.186489	0.0529001	-0.10653	-0.0130165	-0.121518	-0.244901	-0.148909	-0.266891	-0.642825	-0.558612	-0.672718	-1.51979	-1.42002	-1.53052	-0.796099	-0.690868	-0.828423	0.0462128	-0.426846	-1.8486
Cre01.g013300		-0.37431	-0.790289	-0.643767	-5.56522	-2.16959	-5.69647	0.186888	0.36394		-0.923498	1.63825		-0.114316	-0.333837		0.173214	-0.644176		-0.287189	-0.639003		0.831411	0.104597		0.755615	0.0853417		0.2713	-0.557604		-0.700648	-0.116535		1.32789	0.889394		0.451561	-0.369614		0.626669	0.111454		-0.143836	-0.523341		-0.348731	-0.440653	1.47014
Cre01.g013350
Cre01.g013400		-0.297156	-0.804342		1.83915	1.30187		-0.948945			1.8227			-0.439351			0.430805			-0.196327			-0.211273			-0.58892			-0.356052			-0.263805			0.689198			0.632939			0.0486912			0.433989			-0.0789046		2.1575
Cre01.g013450	-0.530818	-0.131741	-0.0923188	-0.0557651	-0.765922	-0.884627	-0.688731	-0.250712	0.229602	-0.33657	-0.0602687	0.328705	0.00955173	0.140052	0.371863	-0.00846407	-0.302264	-0.163861	-0.213041	-0.141121	0.140276	-0.160987	-0.0236818	0.126329	-0.173441	0.140921	0.278399	0.152515	0.142412	0.29248	0.181102	-0.150015	0.233585	-0.235109	-0.0282881	0.464137	-0.0338469	0.337038	0.268749	0.157842	0.311777	0.301604	0.170708	0.19439	0.296278	-0.0208379	-0.176359	-0.225754	-0.212313
Cre01.g013500	1.29714	-0.249936	0.119575	-0.410435	1.37735	1.1938	1.49592	0.528575	0.205039	0.174741	0.225907	-0.566012	-0.341699	0.250799	-0.0169678	-0.148617	0.553696	0.143947	0.509287	0.0487047	-0.340174	-0.119637	0.335848	-0.184356	-0.00235365	-0.0443862	-0.302681	-0.424646	0.254707	-0.0808606	-0.119812	0.328188	-0.256758	-0.215955	0.275561	0.111137	0.281106	0.108605	-0.583664	-0.518103	-0.203082	-0.643364	-0.408697	-0.185939	-0.500668	-0.293055	0.575666	0.455822	0.219239
Cre01.g013550	0.146762	0.636693	0.467136	0.547319	-0.291654	-0.124096	-2.47011	-0.277336	-0.458528	-0.474139	0.0454235	-0.113224	-0.72731	-0.178203	-0.368222	-0.597603	-0.178669	-0.345972	-0.0900779	0.337595	0.143662	-0.14215	0.303298	0.13648	0.383535	0.279356	0.114154	0.407433	-0.0663534	-0.245169	0.148423	0.245907	0.0841206	-0.0609343	0.0353599	-0.123948	-0.177382	0.361208	0.190121	0.426284	-0.189865	-0.345401	-0.418956	0.114229	-0.0358396	-0.153724	0.0429797	-0.0491226	-1.02766
Cre01.g013600	-0.447215
Cre01.g013650	-1.09927	0.822113	1.02291	0.635089	-0.498736	-0.497404	-0.569811	-0.440826	-0.625996	-0.38692	-0.300215	-0.495894	-0.178205	0.0547808	0.0387735	0.0692898	-0.358722	-0.563056	-0.270666	-0.672557	-0.909387	-0.581729	-0.0439145	-0.185043	0.00820569	-0.0501914	-0.21398	-0.0547249	-0.055615	-0.12552	0.0334943	0.165654	-0.0331643	0.225311	-0.690031	-0.764747	-0.557928	-0.0901189	-0.181207	-0.0217038	0.205507	0.231129	0.187693	0.254293	0.285382	0.214892	0.0726635	-0.198277	-1.21693
Cre01.g013700	0.104186	0.582316	1.18433	0.143944	-0.289742	0.282172	-0.760409	0.0177926	-0.511823		0.0730085	-0.434063		0.427342	-0.111101		0.222364	-0.293362		0.278974	-0.263384		0.594673	0.0794314		0.454908	-0.0587176		0.632009	0.10477		0.239401	-0.270809		0.441292	-0.0664404		0.108239	-0.411272		-0.181417	-0.685377		0.909289	0.410797		-0.372322	-0.293221	-0.0578037
Cre01.g013750
Cre01.g013800	-1.09784	0.252795	0.109186	0.437761	1.99116	1.81745	2.14383	0.568099	-0.144617		-1.36492	-3.32033		0.0183413	-0.21636		0.522622	-0.180124		0.252835	-0.120327		-0.201729	-0.641683		-0.861298	-0.671996		0.0455524	0.00994483		-0.35618	-0.780275		0.626791	0.197754		0.0406292	0.201963		-0.0306001	-0.0165901		-0.200205	-0.263396		-0.924537		-2.0836
Cre01.g013801	-4.07036	0.0398224	-0.513827		-4.48386	-8.81988		-0.227654	-0.283426	-0.633429	0.286569	0.0186635	-1.98688	0.263784	-0.0354941	-0.458398	0.150624	0.108742	0.298433	0.011308	-0.266086	0.209253	-0.180323	-0.221721	-0.122495	-0.619302	-0.659084	-0.55331	-0.337708	-0.599985	-0.290624	0.51487	0.478504	0.0125528	-0.290572	-0.533341	0.581548	-0.918269	-1.19861	-1.26422	-0.426864	-0.456979	-0.471933	-0.310717	-0.544247	-0.0983689	0.105186	0.401098	-2.27678
Cre01.g013850		0.440969	0.283005	0.61485	2.02016	1.8321	2.16175	0.276004	0.0250392	0.532003	-0.0698597	-0.298279	0.206339	0.4358	0.176009	0.702005	1.5179	1.28082	1.79048	1.2523	0.988596	1.48944	-0.131944	-0.368534	0.13893	-0.395568	-0.630542	-0.116147	0.129352	-0.119236	0.37265	0.543711	0.312153	0.829126	-0.196706	-0.425787	0.0817063	-0.482279	-0.723139	-0.211771	-0.466211	-0.691518	-0.176545	0.694311	0.47447	0.96239
Cre01.g013900	-1.30674	0.342922	0.352238	0.326081	-0.268983	-0.289765	-0.318121	-0.186834	-0.11175	-0.305138	-1.19748	-1.21899	-1.25334	0.066501	-0.0598689	-0.079366	-0.172768	-0.204038	-0.274492	-0.262402	-0.312713	-0.399568	-0.220656	-0.136675	-0.215158	-0.255034	-0.274787	-0.307676	-0.110233	-0.264492	-0.271128	0.0194051	0.083493	-0.0694836	-0.308809	-0.211841	-0.303782	-0.0105129	-0.044459	-0.189219	0.0963207	-0.1147	0.0161556	-0.120572	-0.169948	-0.282066	-0.43489	-0.571932	-0.668925
Cre01.g014000
Cre01.g014050	1.15597	-1.48373	-1.39607	-1.53423	-0.654819	-0.597258	-0.737611	0.00334421	-0.0974208	-0.0451423	1.10799	1.02977	1.0797	0.243984	0.134392	0.205703	0.443083	0.356207	0.411175	0.529214	0.415708	0.461865	0.110268	0.0238772	0.0766551	-0.0925584	-0.177333	-0.117624	-0.0661018	-0.16449	-0.12729	-0.098154	-0.179513	-0.117226	-0.0797629	-0.158644	-0.105837	0.198294	0.107634	0.164317	-0.095661	-0.170769	-0.110482	0.101188	0.0315464	0.0647801	-0.0540104	-0.0491834	0.791749
Cre01.g014100	-1.01304	-0.0393027	0.00725905	-0.0528994	-0.319672	-0.464256	-0.0405019	-0.107634	-0.0761093	-0.478462	0.216709	0.340442	0.386511	0.236116	0.0153613	0.181316	-0.0646822	0.0302583	-0.190392	-0.0725499	-0.0653434	-0.128265	-0.172339	-0.00780295	0.174461	0.0879885	0.465258	-0.0274237	-0.251816	-0.207824	-0.636232	0.00579915	-0.249606	-0.122422	-0.0712274	-0.0396853	-0.17652	0.263568	0.0845662	0.124091	0.0622085	0.0165339	0.0507239	-0.157896	-0.011039	-0.367358	0.0534504	-0.0155148	0.22746
Cre01.g014150	0.0968011	0.374645	0.25489	0.475395	-1.77424	-1.94329	-1.65055	0.0914765	0.261121	0.0264527	0.550517	1.10897	0.611499	-0.27552	0.200113	-0.224532	0.328388	0.563088	0.304417	-0.824314	-0.815298	-0.903875	-0.0163052	0.110112	0.0216118	0.184246	0.221993	0.146968	-0.0259263	0.0636303	-0.0993264	0.23091	0.41331	0.219775	0.232856	0.652022	0.300377	-0.035786	0.137313	-0.0618273	0.286769	0.422846	0.29096	-0.0202384	0.408167	0.0369482	0.361762	0.313519	0.492563
Cre01.g014200	0.630727	-0.133228	-0.134386	-0.131304	0.462051	0.430795	0.431679	-0.159091	-0.399507	-0.0272054	-0.228983	-0.446854	-0.0768979	0.13939	-0.109853	0.281481	-0.167625	-0.394152	-0.0191609	0.238492	-0.0146657	0.351515	0.212874	-0.0131674	0.359633	-0.304989	-0.529415	-0.149682	-0.354354	-0.592394	-0.23517	0.0875197	-0.133491	0.24882	0.206344	-0.012188	0.360642	0.350866	0.120555	0.49726	0.801548	0.586789	0.967099	-0.245198	-0.454491	-0.101234	0.353493	0.0557394	0.160736
Cre01.g014250
Cre01.g014300	-1.0902	0.234573	0.0133857	0.395836	0.743262	0.538261	0.923415	-0.293141	-0.71995	-0.215216	0.691257	0.286992	0.789381	0.309944	-0.125693	0.398074	-0.318872	-0.731792	-0.224368	0.139828	-0.299723	0.19889	0.56053	0.148094	0.653328	0.358206	-0.0526135	0.459552	0.124681	-0.299753	0.189904	0.0706608	-0.336743	0.178001	0.268973	-0.135953	0.369311	0.400865	-0.0158393	0.493299	0.318289	-0.0828644	0.429879	0.305547	-0.0901394	0.395551	-0.102723	-0.273843	0.617765
Cre01.g014350		-0.0736211	0.132272	-0.452454	-0.0317984	0.427655	-0.442927	-0.151719	-0.165665	-0.205991	-0.159085	-0.150487	-0.140598	-0.431034	-0.453808	-0.625521	0.121799	0.471301	-0.243128	-0.170925	-0.197613	-0.493141	0.0248101	0.0252378	-0.229541	-0.0349281	0.252289	-0.393013	-0.639764	-0.819557	-0.765583	0.0560694	0.0615282	-0.0203541	0.522748	0.454232	0.163655	-0.153567	-0.259174	-0.242535	-0.317451	-0.473964	-0.396903	0.309313	0.449034	-0.0592355	-0.108861	-0.275851	-0.0147173
Cre01.g014400	-1.45839	0.162652	0.0813637	0.215019	1.00394	0.848314	1.28838	0.171381	0.236234	-0.0990727	-0.218663	-0.1644	-0.264827	0.260845	-0.0119288	0.440672	0.291692	0.209284	0.158969	0.352448	0.316864	0.189256	0.0360526	-0.0337508	0.0440226	0.161698	-0.0956893	0.132614	0.00570495	-0.102122	0.0044314	0.0357841	0.0126048	-0.342067	0.312382	0.365985	0.206733	0.0429041	0.105242	0.214754	-0.0759834	-0.12166	-0.263403	-0.24606	-0.347827	-0.27178	0.0767849	-0.026066	-0.359901
Cre01.g014450	-0.789853	-0.38229	-0.826503	-0.19779	1.85782	1.19477	1.30114	-0.222855	0.0928063	0.0252889	-0.777203	-1.1543	-0.643512	-0.30084	-0.339535	-0.148616	0.123559	0.284868	0.355032	0.0305613	0.104045	0.118412	-0.100162	-0.267311	-0.144213	-0.203253	-0.286	0.0350772	0.0623119	0.107331	0.0140655	-0.0063823	-0.0789396	0.0726373	-0.216996	-0.240812	-0.217763	-0.167455	0.303515	0.0301732	-0.257219	-0.190735	-0.132369	0.0339205	-0.0175841	0.0566847	0.386168	0.186959	-0.443721
Cre01.g014500	-4.85641	-1.00588	-1.46984	-0.811535	-1.433	-5.2283	-1.27095
Cre01.g014600
Cre01.g014650	0.990884	-0.00833518	0.208707	-0.199719	0.259689	-0.145165	-0.242954	0.138866	-0.0169991	0.406911	-0.0681368	-0.227993	0.106009	0.113869	0.055449	0.609259	0.244657	0.022538	0.518599	0.378386	0.461139	0.68841	0.0318231	-0.0996887	0.382857	-0.0505952	-0.194228	0.550825	-0.0240547	-0.0422462	0.391789	0.355108	0.186155	0.538011	0.0274161	-0.00269116	0.334266	0.246893	0.00534885	0.628801	0.0101073	0.184865	0.503397	-0.484755	-0.414402	-0.153271	0.960926	1.21412	-1.037
Cre01.g014700	-1.99178	-0.303642	-0.271194	-0.237477	-2.73961	-2.73726	-2.78072	0.368019	0.358204	0.493483	-1.10916	-1.12074	-1.1171	0.0966228	0.154838	0.0458709	0.284809	0.393958	0.370404	-0.0341372	0.302867	-0.212092	0.158639	0.0979204	0.288715	-0.183953	0.0324243	-0.218679	0.0324657	0.149033	0.0484589	0.129843	0.154768	0.275072	-0.219904	0.329093	-0.248935	-0.389865	-0.448854	-0.133001	-0.304811	-0.0710906	-0.235973	0.0290648	0.101812	-0.0208192	-0.0165995	0.247008	-3.13425
Cre01.g014751	-2.39323	0.356889	0.417171	0.290468	1.32325	1.35343	1.22453	0.243261	0.124754	-0.0751466	0.525438	0.608902	0.0570823	0.191284	0.25275	0.0718824	-0.355387	-0.269138	-0.351199	0.267454	0.353707	0.137369	0.290027	0.452521	0.144554	0.045962	0.46741	-0.0746328	-0.206161	0.225495	-0.339057	-0.00409355	0.519341	0.221416	-0.141924	0.184543	-0.177381	0.0945857	0.00822817	-0.536842	-0.380402	0.493256	-0.0482091	0.181276	0.456655	-0.0631279	-0.355435	-0.321231	1.01738
Cre01.g014800	-0.887511	0.185291	0.541909	0.187351	0.499848	1.53244	1.39773	-0.271799	-0.00432978	-0.313296	0.261414	0.41857	0.293845	-0.183056	-0.0670413	-0.225238	-0.177756	-0.314512	0.144844	0.169942	0.411837	-0.127465	0.0282738	0.0396767	0.00882539	-0.450742	-0.545656	-0.311659	-0.142128	-0.111259	-0.368181	-0.17782	-0.184717	-0.124918	-0.516931	-0.278458	-0.700158	0.0630087	-0.0804643	0.127415	0.0565121	0.186447	0.416575	-0.0797868	-0.0411086	-0.126008	0.3392	0.279911	0.856795
Cre01.g014850		0.339476	0.594206	0.121279	1.32459	1.54922	1.0741																																								0.135819	-0.130986	-0.011809
Cre01.g014900	-1.4274	-0.206801	-0.425778	0.0517501	-0.612162	-0.861237	-0.385907	-0.0845442	-0.730935	-0.285793	-0.0739063	-0.697752	0.206339	-0.194855	-0.850073	-0.378913	0.185916	-0.446585	0.503855	0.00484761	-0.654285	0.130984	0.335542	-0.296475	0.372603	0.701437	0.0710356	0.784317	0.621234	-0.0227806	0.674539	0.470962	-0.156023	0.567859	0.0114769	-0.61303	0.0416285	0.0868158	-0.54947	0.351497	0.32198	-0.298754	0.644856	-0.123325	-0.738593	-0.0259276	0.036979	0.153355	-1.6217
Cre01.g014950	-0.625167	-0.448273	-0.568488	0.280636	0.0543291	-0.0811445	2.08099	-0.199731	0.197387	-0.314608	-1.10275	-0.68309	-1.19743	-0.474482	-0.0861914	-0.579154	-0.0772074	0.3338	-0.175505	-0.194585	0.189791	-0.328325	-0.563453	-0.151961	-0.663456	-0.413404	-0.000296017	-0.50486	0.232952	0.632446	0.105374	-0.461055	-0.0445319	-0.546517	0.0888679	0.50787	-0.00359636	0.241601	0.648824	0.141233	-0.253268	0.169506	-0.334479	-0.439716	-0.0114752	-0.542515	-1.72835	-1.36879	-1.63532
Cre01.g015000
Cre01.g015050		0.953666	1.04707	0.856804	0.869439	0.932748	0.740281	0.591566	0.24238	0.547288	0.629113	0.302472	0.605035	0.185015	-0.172999	0.150942	0.632567	0.297271	0.604869	-0.0129846	-0.374912	-0.0761246	0.123497	-0.211315	0.0940928	0.514996	0.1818	0.49414	0.649941	0.303131	0.592961	0.734546	0.404765	0.719683	0.99204	0.664738	0.970175	0.648962	0.309881	0.619194	0.3855	0.0619702	0.374888	0.688364	0.370301	0.656165	0.801768	0.902622	0.615667
Cre01.g015100
Cre01.g015103	-0.0651767	0.0917071	0.120542	0.186812	0.359184	0.0101282	-0.495179	-0.461023	-0.0910448	-0.323025	-1.99383	-1.43463	-2.11322	-0.290733	0.02165	-0.304173	-0.250174	0.0764404	-0.373189	-0.195174	-0.0150151	-0.19646	-0.200696	0.0534245	-0.257555	0.0496943	0.0236517	0.0906921	-0.0293255	0.0400972	-0.0974668	-0.0705107	0.058235	-0.226297	-0.265285	0.0797765	-0.299431	-0.309208	-0.110731	-0.495986	-0.140459	0.0703655	-0.238934	-0.136188	0.0856016	-0.113928	0.270505	0.371235	-1.27256
Cre01.g015150	1.74114	-1.57021	-1.3691	-1.75748	-2.199	-2.02799	-2.41856	0.780478	0.691433	0.553833	0.323969	0.257468	0.117523	0.39214	0.294267	0.1757	0.439987	0.364831	0.229921	0.0381283	-0.0636586	-0.207379	-0.042406	-0.117077	-0.254177	0.312353	0.239297	0.109129	0.286987	0.200318	0.0476406	0.37572	0.30608	0.17849	-0.197808	-0.26497	-0.40204	0.562362	0.483421	0.350225	-1.03154	-1.09493	-1.22452	0.0770591	0.0191367	-0.137508	0.717245	0.849096	2.10577
Cre01.g015200	-1.30128	0.0414688	0.0116843	-0.169971	0.478383	0.92569	0.328537	0.200283	0.0411005	0.304977	-0.429644	-0.909962	-0.728958	0.347594	0.162716	0.307115	0.0580488	-0.0415475	0.282773	-0.0055003	-0.101278	-0.027861	0.0932346	0.0353553	0.0812064	0.223955	0.153113	0.146366	-0.174867	-0.248552	0.000218244	0.0799046	-0.00990007	0.106156	0.0168551	0.323425	0.172204	-0.106095	-0.420219	-0.231268	-0.30857	-0.450798	-0.309587	-0.0290584	0.0330942	0.110257	0.0353031	-0.358382	-0.128105
Cre01.g015250	0.804146	-0.099119	-0.0428061	-0.153876	-0.850479	-0.824264	-0.937532	0.464463	0.42386	-0.198697	0.0448412	0.0267834	-0.590053	0.334503	0.285073	0.0767833	0.0978984	0.0711855	-0.274668	0.350613	0.297269	-0.16095	-0.0728609	-0.0990891	-0.287095	0.00259705	-0.0220157	-0.673497	0.435652	0.397425	0.352363	0.264377	0.24318	-0.315985	-0.0252238	-0.0439424	-0.355026	0.0439207	0.013423	-0.282769	0.227296	0.21235	0.153664	-0.00361426	-0.0130937	-0.33648	-0.277525	-0.196263	0.739312
Cre01.g015300	1.58624	0.697853	1.00641	0.431646	2.73944	3.01791	2.44094	-0.0878258	0.218942	0.0736369	1.13853	1.46784	1.32019	-0.254431	0.0435097	-0.0827628	0.155552	0.47621	0.333594	-0.0235785	0.270448	0.119022	-0.158581	0.162561	0.0177552	-0.302274	0.0204836	-0.11739	0.112043	0.421187	0.260804	-0.01764	0.308533	0.173237	-0.236725	0.0919261	-0.0528501	0.2358	0.552673	0.411772	-0.759156	-0.426731	-0.564027	-0.0471812	0.29071	0.12636	-0.0649984	-0.0294565	1.47191
Cre01.g015350	-3.59469	0.504715	0.0704508	1.13759	-0.142408	-0.60677	0.458168	-0.426952			0.87918			-0.205095			-0.0788672			0.352377			0.196851			0.26497			-0.155072			-0.622131			0.918482			0.438165			0.011993			0.55433			0.0050549	-0.0635822	1.19222
Cre01.g015400	1.62464	0.0643411	0.0804302	-0.0272736	0.948666	-1.26545	-1.34221	-0.440881	1.0721	1.1425	0.101927	2.37482	2.44288	0.650135	1.00432	1.09376	0.408528	0.785433	0.858522	0.210156	0.56043	0.624709	0.110157	0.487546	0.558445	0.264986	0.643992	0.721822	-0.0605126	0.304879	0.360201	0.335399	0.71782	0.798229	-0.515206	0.589931	0.66086	0.0897398	1.00578	1.08058	0.308001	0.696673	0.775082	-0.146301	0.809205	0.860559	0.694697	0.36429	0.900998
Cre01.g015451	-1.40075	-0.133962	-0.14745	-0.389672	-0.320238	-0.374713	-0.33367	-0.0784296	-0.0750486	-0.0583965	-0.253703	-0.209662	-0.25524	-0.0349568	-0.193643	-0.00301268	0.0645588	-0.145036	-0.0483466	-0.160582	-0.350885	-0.350726	0.193859	0.128745	0.11757	-0.0321557	-0.214454	-0.0659272	0.0387669	-0.224629	-0.0349241	0.167118	0.06067	0.30804	0.0236604	0.169975	-0.0428963	-0.221419	-0.219371	-0.0470691	-0.0226043	-0.16494	0.174429	0.0327695	-0.129671	-0.0622121	-0.140282	-0.280078	-0.78213
Cre01.g015500	1.1058	0.207874	-0.0633713	0.0486238	0.664244	0.767704	0.508705	0.0373264	0.0341466	0.00515712	0.165437	0.267133	0.254048	0.319785	0.0308829	0.116029	0.301933	0.272532	0.117019	0.164556	0.125446	0.083501	0.0840786	0.165005	0.114413	0.202373	0.108441	0.0995416	0.057348	0.080031	0.0774753	0.280609	0.0654527	0.00574611	0.0177714	0.131021	0.180665	0.0885911	0.00395351	0.113002	0.144153	0.141738	0.501901	0.215741	-0.0309524	0.0961302	-0.0349517	0.245354	0.176782
Cre01.g015550		1.04397	1.43504	1.07969	1.95444	-1.58403	-1.94158	0.842941	0.829639	0.65466	-0.190609	-0.227191	-0.0901821	0.250534	0.18258	0.178957	0.163039	-0.0501881	0.0918558	-0.0195856	-0.489128	0.0417802	0.223323	0.0918699	0.231724	0.375409	-0.393129	0.378231	-0.356661	-0.413411	-0.289135	0.312612	0.413773	0.153746	0.0886514	0.323112	-0.0772175	-0.263863	-0.312884	-0.169126	0.0929512	-0.457467	0.224289	-0.0116315	-0.477127	-0.187835	-0.262301	-0.277478	-0.191664
Cre01.g015600	-0.0741104	-1.06692	-1.01697	-1.02688	0.451934	0.471784	0.459682	-0.608747	-0.991834	-0.347489	-0.675227	0.0391923	0.421995	-0.205065	-0.528225	-0.156653	-0.499886	-0.689711	-0.413113	-0.184695	-0.487349	-0.191614	-0.303678	-0.515254	-0.193925	0.302956	-0.415782	0.424817	-0.325456	-0.607955	-0.264671	-0.288807	-0.736234	-0.121783	0.0166429	-0.464828	0.135292	-0.721985	-1.02699	-0.470196	0.260417	0.195703	0.260964	-0.203681	-0.351692	-0.152771	-0.226219	-0.231869	-1.19988
Cre01.g015650	-1.80807	-0.303965	-0.36595	-0.245237	-5.40868	-5.50077	-5.38225	0.231771	0.103399	0.24559	-1.05276	-1.15859	-1.01875	-0.664651	-0.801849	-0.640626	0.0144746	-0.100007	0.044873	-0.139239	-0.280351	-0.144282	-0.0857282	-0.199725	-0.057035	0.30018	0.187798	0.33742	0.0835936	-0.0424013	0.0847114	0.194259	0.0852931	0.237493	0.29042	0.183933	0.326652	-0.83626	-0.954527	-0.807932	0.0594956	-0.043219	0.106981	0.293087	0.195839	0.318985	0.096702	0.452433	-4.32987
Cre01.g015700	-4.29889	-0.389939	0.266701	-0.8548	-8.80432	-8.81988	-8.85869
Cre01.g015750		0.215056	0.277188	0.1469	-1.46436	-1.43232	-1.56481	-0.313624	-0.523241	-0.751778	-0.218092	-0.565304	-0.480838	-0.353106	-0.275006	0.15888	-0.203589	-0.23761	-0.256296	-0.437371	-0.248611	-0.276108	-0.00592687	-0.306471	-0.251584	0.104074	-0.575032	-0.0530319	0.0198001	-0.269008	-0.270117	-0.0824249	-0.259207	-0.509571	-0.528926	-0.0164109	0.0490466	-0.025803	-0.713766	0.181543	-0.381801	-0.304916	0.314902	-0.131221	0.401085	0.168539	-0.106939	-0.571233	1.33586
Cre01.g015850	-9.3262	-3.41465	-3.25653	-3.56731	-1.78921	-1.66118	-1.97417	-1.27469	-1.63297	-0.968765	-1.76205	-2.0978	-1.43593	-0.91374	-1.28085	-0.597613	-0.21801	-0.562408	0.104491	-1.08239	-1.45342	-0.795328	-0.0201465	-0.36406	0.300649	0.143477	-0.198821	0.47282	-0.00608311	-0.361994	0.287137	-0.598694	-0.937576	-0.263357	-0.254745	-0.591149	0.0735896	-1.00345	-1.35163	-0.683015	0.102293	-0.230338	0.441881	0.32825	0.00108514	0.64625	-0.366527	-0.421287	-1.99953
Cre01.g015950	2.12411	-0.357818	-0.437499	-0.275858	-2.36705	-2.47682	-2.31738	-0.237111	-0.287559	-0.407188	-1.40758	-1.43548	-1.55746	-0.500278	-0.559553	-0.66015	-0.325294	-0.361852	-0.478791	-0.20563	-0.268819	-0.394569	-0.365587	-0.401661	-0.52079	-0.115904	-0.150362	-0.26256	-0.165174	-0.213245	-0.347952	-0.166592	-0.197633	-0.307253	0.0719552	0.0433918	-0.0757084	-0.444589	-0.484931	-0.600156	-0.0437521	-0.068543	-0.180163	0.237171	0.217846	0.0791729	0.0585812	-0.222559	-0.898618
Cre01.g016001		0.562165	0.595412	0.521614	0.655609	0.658757	0.582762	0.151335	0.520838	0.0864982	1.25192	1.64397	1.20728	0.257179	0.617855	0.202547	0.271772	0.655165	0.223514	0.402715	0.759477	0.319016	-0.343426	0.0404517	-0.393389	0.310927	0.69642	0.269511	0.18531	0.55719	0.107772	0.172116	0.561025	0.136694	0.360173	0.75156	0.317749	-0.115556	0.264052	-0.165884	0.736134	1.13129	0.704963	0.569274	0.969901	0.516516	0.146713	0.283134	1.34937
Cre01.g016050		-2.07215	-0.587943	-0.214718	-8.80432	-8.81988	-8.85869	-0.195481	-0.162577	0.00376561	-3.22647	-3.17102	-3.00702	-0.321601	-0.297523	-0.112149	0.533803	0.580598	0.749629	0.0489617	0.0691251	0.229346	-0.178178	-0.130899	0.0359424	-0.016608	0.0322866	0.20606	-0.178574	-0.143293	0.00797115	-0.353052	-0.300741	-0.12439	-0.161522	-0.106733	0.0601377	-0.257681	-0.214671	-0.0439254	0.532472	0.591033	0.765384	-0.0617006	0.00232732	0.149625	-0.110566	-0.0674778	-7.74456
Cre01.g016100	0.718829	-0.203308	-0.147045	-0.265942	-0.702908	-0.968971	-0.453956	-0.876597	-0.00823334	-0.582272	-1.02958	-0.562831	-0.715053	-0.437364	0.0465466	-0.304851	-0.019891	0.244593	0.118996	-0.398644	-0.162042	-0.331483	-0.156459	0.284739	-0.0463595	-0.241272	0.146576	-0.122626	-0.102372	-0.0156881	-0.0205332	-0.295654	0.176787	0.0280859	-0.361851	0.263885	-0.045114	-0.407997	0.114178	-0.0991634	-0.65646	-0.127709	-0.32847	0.0138446	0.287832	0.194281	-0.246901	-0.496272	-0.857101
Cre01.g016150	-0.174197	0.262151	0.0376894	-0.0847322	-0.0899873	-0.507223	-0.868708	0.0546441	-0.167725	0.066676	-0.634363	-1.08679	-0.902388	-0.0442091	-0.243181	0.106736	0.108461	0.142419	-0.0905527	0.0523529	-0.0370197	0.134958	0.00300523	-0.0621645	0.0920425	0.260439	0.0349504	0.0933009	0.0187185	-0.0544253	0.0213263	-0.13714	0.0323817	0.0629257	0.194461	-0.153239	-0.065721	-0.898638	-0.883769	-0.495415	0.185779	0.256196	0.389594	-0.0292591	0.0360673	0.117618	0.21871	0.139493	-1.79276
Cre01.g016200	0.121698	0.051847	-0.283389	0.393353	-0.112184	-0.326326	0.0637825	-0.177357	-0.252942	-0.158987	0.224181	-0.0406347	0.471168	-0.134735	-0.0883465	-0.0013917	-0.355326	-0.418823	-0.348211	-0.0698375	-0.143649	-0.07033	-0.186664	-0.117074	-0.0486519	0.0162022	0.0874082	0.162762	-0.303125	-0.376468	-0.192688	0.1594	-0.0943874	0.415602	-0.146273	-0.312947	0.164983	-0.0112474	-0.152975	0.145177	-0.136263	-0.0553902	-0.00110108	-0.160954	-0.0746147	-0.0257369	0.332898	0.286434	-1.53112
Cre01.g016250	-0.645836	-0.970444	-0.879085	-1.01106	-4.87678	-4.60183	-1.41668	-0.808735	-0.955223	-0.880753	-1.09861	-1.22255	-1.15043	-0.776932	-0.932247	-0.838745	0.109943	-0.146663	0.0131666	0.159418	-0.121441	-0.289319	-0.042557	-0.409029	-0.0997004	0.186175	-0.343578	-0.115784	-0.0269126	-0.552363	-0.216495	-0.0413858	-0.294374	-0.0839883	-0.869732	-0.994335	-0.919336	0.197683	-0.424084	-0.113189	0.429009	0.123484	0.390658	0.173748	-0.188124	-0.0669058	0.396642	0.235458	-2.62991
Cre01.g016300	1.24702	-0.0718165	0.101632	-0.187476	-0.432179	-0.302435	-0.546373	0.049469	-0.118442	-0.0295914	0.224598	0.152937	0.00225503	-0.11304	0.0319014	0.103462	-0.33701	-0.169845	0.127709	-0.0469233	-0.122466	-0.166778	0.0269618	-0.0528693	-0.0608915	-0.238938	-0.379969	-0.308552	-0.237829	-0.211154	-0.216179	0.0895619	0.138153	0.262811	0.0329315	0.340238	0.789787	0.162145	0.123081	0.394808	-0.253886	-0.32626	-0.321815	-0.10487	-0.40628	-0.209409	-0.103488	-0.079622	-0.525964
Cre01.g016350								1.40379			1.46528			1.4334			1.26771			1.51037			1.77144			1.279			0.854075			1.70455			-0.489294			1.20876			-0.397935			0.210816
Cre01.g016400	-0.761722	-0.433875	-0.239052	-0.320658	1.42368	1.39693	1.38058	-0.0152031	-0.377449	0.0273809	0.0326901	-0.948092	-0.545608	0.310364	-0.219901	0.203962	0.7236	0.563803	0.971322	0.421308	0.411751	0.81046	0.184765	0.0370765	0.442406	0.355883	-0.0757993	0.336462	0.30023	0.115146	0.504898	0.361824	0.273648	0.688487	0.121213	-0.389542	0.0158166	0.0903044	-0.329992	0.0792424	0.316486	0.0758292	0.488668	0.473297	0.0287726	0.414558	-0.0665599	-0.153619	0.0511905
Cre01.g016450	0.711268	-0.303337	-0.393284	-0.214286	-7.33954	-6.48784	-7.60916	-0.0533037	-0.0114226	-0.15274	0.380792	-1.15047	-0.992639	-0.153797	-0.0310584	-0.089887	0.0529495	0.066144	-0.0589636	0.0169745	-0.042023	-0.0617451	-0.218013	-0.148108	-0.141593	-0.413971	-0.246006	-0.294326	-0.283447	-0.23281	-0.278332	0.0361648	0.306524	0.149603	0.0192961	-0.170974	-0.183218	0.135795	-0.153862	-0.162231	-0.461218	-0.435791	-0.420939	-0.228823	-0.161227	-0.174256	0.17343	-0.161658	0.219718
Cre01.g016500
Cre01.g016514	0.798743	0.132024	0.704164	-0.0429665	0.758861	1.0518	0.472158	0.690604	0.173156	1.19172	0.873544	0.378641	0.655622	0.918953	0.392678	1.09715	0.946445	0.442887	1.73952	0.56566	0.0354705	1.37948	0.870474	0.3674	0.37155	1.10472	0.603264	0.218838	0.152557	-0.362515	0.509483	0.480817	-0.0172254	0.617083	-0.892208	-1.38777	-2.22583	0.334043	-0.1733	1.19216	-1.23762	-1.72941	-1.96452	0.0441484	-0.442176	-0.360919	0.173475	0.0445622	0.138744
Cre01.g016528		0.399394	-0.0545566	1.07551	-0.0111676	-0.495216	0.632649
Cre01.g016542		0.296212	0.494794	-0.142101	-2.72859	-2.61022	1.37667	0.0568682	-0.0568648	0.0299214	0.367756	0.42281	0.925872	-0.054794	-0.125407	-0.0769165	0.124861	0.0552229	0.318676	0.198021	0.129759	0.241542	0.389107	0.227624	0.476403	-0.167937	-0.296641	-0.225373	0.143469	0.176493	0.140925	-0.143401	-0.332024	-0.240944	0.218738	0.0647645	0.278563	-0.142291	-0.208038	0.0323692	0.178792	0.0215871	0.179281	0.253942	0.285404	0.404184	-0.602183	-0.502469	0.973124
Cre01.g016556		0.164822	0.0822324	0.24688	-5.14309	-5.41303	-4.88843	-0.868045	-0.847292	-0.887522	-2.91513	-2.73487	-3.27316	-0.554419	-0.553489	-0.438124	-0.678856	-0.110994	-0.406085	-0.913065	-0.27456	-0.58877	-0.299703	-0.153608	-0.14862	0.346577	0.465033	0.234605	-0.398529	-0.0779975	-0.0680732	-0.748717	-0.341528	-0.376145	-0.925298	-0.259984	-1.0578	-0.44175	-0.248197	-0.610159	-0.0215361	0.2645	-0.160775	-0.625878	-0.165393	-0.346058	-0.16525	0.137781	-2.47107
Cre01.g016570	1.13767	0.165692	0.37493	0.0286086	1.27386	1.35901	1.33679	-0.191626	-0.650781	-0.178364	0.0629315	-0.107188	-0.0534763	0.0205578	-0.317697	0.00167935	-0.0161981	-0.261476	-0.165982	0.0866004	-0.0321061	-0.0151119	-0.0817607	-0.146655	-0.127531	0.0655911	-0.185883	-0.106042	-0.0517333	-0.19021	-0.0826036	-0.024811	-0.146258	-0.0885757	0.0896591	-0.220085	-0.163838	-0.0318348	-0.129175	-0.121132	-0.0413709	-0.319266	-0.102851	0.121052	-0.0608083	0.0378391	0.0646786	-0.0333619	0.305151
Cre01.g016600
Cre01.g016651	-2.54895	0.0240574	0.0523042	-0.0218222	-0.0585947	-0.515153	0.607184	-0.0826583	0.198405	-0.17334	0.0899161	-0.101264	0.068525	-0.00266937	0.140964	-0.0831454	0.0549493	0.401318	-0.0463328	0.205867	0.390351	0.0592336	-0.329525	-0.405635	-0.410609	-0.24262	-0.182687	-0.255513	-0.399317	-0.31775	-0.453609	-0.115217	0.166966	-0.18176	0.209873	0.018032	0.190695	-0.35714	-0.253495	-0.345162	0.0885368	0.158136	0.0858886	-0.0288753	-0.058287	-0.0193275	0.283595	0.365536	-0.0186371
Cre01.g016700
Cre01.g016750		-0.332188	-0.719342		-1.20425	-1.6215		-0.069785	0.100906	0.52871	0.109905	0.57737	1.00283	-0.194775	0.0140871	0.460923	0.0569091	-0.196718	0.233776	-0.0174533	-0.326413	0.09527	0.138706	-0.296418	0.131885	-0.190635	-0.415955	0.0192803	0.133938	0.0326792	0.445405	-0.349175	-0.497309	-0.0594958	0.407525	0.501733	0.930065	-0.304469	-0.624357	-0.192149	0.197861	-0.517164	-0.0813515	-0.0921535	-0.316592	0.0921669	0.395042	0.441024	1.29459
Cre01.g016800	0.756038	0.390432	0.363689		0.960548	0.903707		0.0842517	0.682645	0.0771565	1.28283	1.90377	1.29593	0.152288	0.741854	0.155398	0.558883	1.17117	0.568367	-0.166717	0.418936	-0.192674	0.475635	1.0884	0.483414	-0.136319	0.478064	-0.119993	0.313455	0.914225	0.293658	0.22039	0.838189	0.242709	-0.00562719	0.61465	0.00969041	0.78433	1.39283	0.791744	0.305912	0.929962	0.332482	0.141139	0.770655	0.146122	0.214301	0.197303	1.3605
Cre01.g016850
Cre01.g016900								0.614955	0.659807	0.746315	0.660084	0.727481	0.811644	0.435672	0.471696	0.577237	-0.186539	-0.127798	-0.0386	-0.337485	-0.305375	-0.224987	0.193754	0.25298	0.339988	0.329092	0.389933	0.483873	-0.229816	-0.182588	-0.111157	0.787114	0.851371	0.947889	0.135841	0.202577	0.289614	0.633231	0.688187	0.7791	0.535447	0.605955	0.700472	0.0678504	0.143825	0.211289	0.155392	0.0146749	0.781298
Cre01.g017050	0.0676345	0.327326	0.0651011	0.310279	-0.0653208	-0.0301328	-0.061275	-0.244633	-0.244154	-0.387339	0.541534	0.564557	0.419027	0.0511292	0.0427804	-0.0813717	-0.019988	-0.00561978	-0.146115	-0.278996	-0.291259	-0.440564	0.390034	0.404887	0.262201	0.567306	0.583775	0.448021	0.272658	0.275513	0.117251	0.225353	0.245237	0.112062	-0.480502	-0.458139	-0.600795	0.171144	0.181727	0.0429468	0.330225	0.35636	0.221184	0.32106	0.352662	0.190433	0.0834948	0.109026	-0.628226
Cre01.g017100	0.980297	-0.105541	0.359505	-0.470421	1.43239	1.69625	1.03521	-0.329028	0.250261	-0.275861	0.00337184	0.384349	0.325405	-0.108073	0.185301	-0.209372	-0.38695	0.0662143	-0.523369	-0.23352	0.0756292	-0.431276	0.0228286	0.322784	0.00635418	-0.459267	0.0138721	-0.92668	-0.157634	0.405327	-0.0992242	-0.265146	0.253046	-0.153137	-0.18697	0.145175	-0.207438	-0.573597	-0.135397	-0.924669	-0.274081	0.214319	-0.187496	-0.0242866	0.334935	-0.0199431	-0.218608	-0.197301	0.177651
Cre01.g017150
Cre01.g017200	3.12166	-0.0112468	0.0584044	0.0189917	0.231929	0.0639101	0.278457	0.43323	0.329084	0.455462	0.551783	0.49397	0.717398	-0.090428	-0.035494	-0.0197206	0.276667	0.253796	0.131618	-0.0599587	-0.371159	-0.250902	0.140073	-0.00269119	0.124186	0.216375	0.14167	0.078167	0.0398417	-0.0236572	0.00570474	0.0954495	0.0489796	-0.0285643	0.106761	0.155452	0.189676	0.179183	-0.512154	-0.117641	-0.215262	-0.653278	0.0639374	0.0790779	0.0443258	0.151659	-0.215637	-0.0987049	0.672951
Cre01.g017250		0.154363	-0.655787		3.31218	2.47193
Cre01.g017350	-2.98593	-0.684243	-0.6104	-0.763287	-3.2456	-3.20185	-3.35694	0.533193	0.674918		-2.38492	-2.22065		0.244939	0.377838		-0.437861	-0.282246		0.237234	0.366219		-0.492838	-0.336737		0.171522	0.329238		0.157358	0.30146		-0.0704532	0.0906782		-1.43146	-1.26785		-0.456319	-0.304488		-0.266001	-0.0986181		-0.355423	-0.182573		-0.334027	-0.348207	-2.12458
Cre01.g017400	-4.65467	0.0119039	-0.174544	-0.0667853	0.722305	0.768948	0.595779	0.275529	0.749082	0.128138	1.4527	1.39151	1.32551	0.301113	0.223798	0.145123	0.34151	0.3973	0.606537	-0.110122	-0.414027	-0.0495557	0.467613	0.381201	0.387697	0.430676	0.242716	0.287902	-0.269256	0.0391009	-0.232667	-0.0400564	0.286186	0.012038	-0.0547647	-0.133667	-0.127142	0.0253744	0.184524	0.103539	-0.148968	-0.224098	-0.281164	0.29275	-0.133093	0.167403	-0.136285	0.287326	0.628851
Cre01.g017450		-2.52815	-2.20302	-2.80566	-8.80432	-8.81988	-8.85869	-0.900346	-1.19747	-1.25656	0.135912	-0.138663	-0.200102	0.373546	0.0675985	0.0275383	-0.117715	-0.400945	-0.457348	0.557032	0.247171	0.181957	-0.0967896	-0.379536	-0.438129	0.393242	0.112111	0.0604497	-0.262643	-0.557387	-0.631557	-0.153816	-0.431531	-0.480614	-0.252386	-0.527623	-0.586186	0.836318	0.549303	0.494614	0.527016	0.255553	0.204469	0.157242	-0.108755	-0.186892	-1.13962	-1.29086	-9.35976
Cre01.g017500		0.145854	0.0209898	0.278099	1.29748	1.14251	1.39742	0.371433	0.468085	0.0427336	0.647405	0.766602	0.338905	0.0123358	0.100161	-0.306159	0.0119106	0.122452	-0.30021	-0.245813	-0.161903	-0.593375	0.0814123	0.192439	-0.232413	-0.0231148	0.0895272	-0.328393	0.384609	0.483637	0.0432078	0.00894181	0.124999	-0.290343	0.386401	0.504937	0.0801145	-0.33974	-0.232983	-0.65393	0.303168	0.425477	0.00813444	0.0141144	0.14189	-0.302507	-0.118712	0.0960828	1.18927
Cre01.g017550	0.616298	0.368748	0.287355	0.450704	0.519564	0.424915	0.551394	0.399381	0.216358	0.542362	0.984664	1.12656	1.13386	0.382101	0.494456	0.522225	0.334455	0.30703	0.399705	0.0820333	0.222518	0.646794	0.741313	0.30399	0.368913	0.377508	0.143625	0.345321	-0.549002	-0.373657	-0.167393	0.626512	0.190134	0.600379	0.277482	0.142006	-0.135112	0.678621	0.531365	0.742681	0.588357	0.00809218	0.199854	0.548557	-0.208448	0.270511	-0.207769	-0.342095	1.34734
Cre01.g017600		0.102318	0.258461	0.0506894	0.309582	0.249225	0.0978513	0.0297965	-0.0289375	0.276049	0.197117	-0.583374	0.212746	-0.385094	-0.366204	-0.301969	0.0153187	0.167785	0.09744	-0.0443505	0.0224663	0.131903	0.122504	0.0308605	0.012316	-0.0163171	-0.0785615	-0.100415	-0.186491	-0.157743	-0.106238	-0.0338188	-0.284874	0.0490257	-0.206077	-0.249067	-0.277784	-0.0610403	0.133861	0.0999037	-0.0722459	0.258907	0.194414	-0.19458	-0.143575	-0.174388	-0.137486	-0.184172	-0.353816
Cre01.g017650	0.566443	-0.244592	-0.0957082	-0.33138	1.02639	1.14199	0.696131	-0.370488	-0.762317	-0.0148919	0.0507805	-0.455906	0.0983951	-0.00223167	-0.557599	0.331375	-0.0533972	-0.512022	-0.0732035	-0.0193306	-0.508097	0.113353	-0.017758	-0.00481549	0.0418643	0.246953	-0.200695	0.315122	-0.0953782	-0.428842	-0.0806644	0.310025	0.0498344	0.306569	0.423045	0.109089	0.472873	0.0557367	-0.269998	0.097661	0.271446	0.29567	0.388514	-0.0873571	-0.120579	-0.0305302	0.391835	0.227271	0.160012
Cre01.g017701		0.0871814	0.174853	-0.00450508	-1.71411	-1.65653	-1.83809	-0.768716	-0.75447	-0.999836	0.110402	0.147193	-0.100519	-0.289301	-0.283882	-0.510216	-0.488551	-0.460415	-0.703092	0.275661	0.277166	0.025679	-0.277376	-0.248756	-0.493623	-0.434605	-0.404369	-0.642304	-0.0443402	-0.0277181	-0.288162	-0.663871	-0.630219	-0.865576	-1.76586	-1.72973	-1.97456	-0.836065	-0.811714	-1.05268	-0.178198	-0.138295	-0.375652	-0.263646	-0.218277	-0.482687	-0.907655	-0.880475	0.634861
Cre01.g017750	0.700567	0.985202	1.0724	0.893945	1.06565	1.12275	0.942097	1.40064	0.837446		2.06488	1.52424		0.542202	-0.0298163		1.58476	1.03546		1.60458	1.02865		0.282699	-0.266118		-0.13519	-0.682392		-0.223788	-0.784603		1.10668	0.562898		0.453427	-0.0878798		1.3955	0.842412		-0.00998185	-0.547516		0.588057	0.0559894		1.16633	0.954339	-0.462237
Cre01.g017850		-0.374148	-0.88968		-5.36895	-5.91458
Cre01.g017900	1.49058	0.231184	0.158108	0.316693	0.87377	0.503364	1.74802	0.246038	0.148877	-0.37019	1.64714	1.55512	0.368103	0.413032	-0.0217942	-0.20033	0.271417	-0.0598966	0.21232	0.627943	0.0817082	-0.320465	0.585492	0.0720442	0.449154	0.552831	0.210568	0.422189	-0.0196808	0.15275	0.197744	0.507552	0.508499	0.299483	0.356674	-0.220841	0.144594	0.312377	-0.0778549	-0.818309	0.237132	-0.0832194	0.46256	0.296944	0.0387263	0.0212497	0.0922506	-0.358189	1.45184
Cre01.g017951								0.137827	0.284056	-0.0291877	1.54084	1.70961	1.39402	0.253063	0.390464	0.096253	-0.0395346	0.120584	-0.189971	-0.0690826	0.0644048	-0.25496	0.0808749	0.241478	-0.0712663	0.230727	0.392945	0.0871326	0.0275333	0.176138	-0.152183	-0.16775	-0.00211556	-0.30535	-0.100078	0.068035	-0.24468	-0.294706	-0.138372	-0.447212	-0.313936	-0.142051	-0.447285	0.0301222	0.207474	-0.124814	-0.0721436	-0.22587	1.39001
Cre01.g018000
Cre01.g018050	0.800871	0.719425	0.217555	0.746104	0.73871	0.484437	2.09736	0.156339	-0.154284	0.00388428	-0.434165	-0.561728	-0.405905	0.0124951	-0.117405	0.0597956	0.190838	0.0938722	0.25473	0.0208279	-0.0412942	0.110754	-0.0160235	-0.0920434	0.0666248	0.189511	0.0983742	0.263974	0.0737261	0.0722719	0.215363	0.000706811	-0.0542993	0.113879	0.190099	-0.190899	-0.0322013	-0.0968406	-0.0294764	0.133096	0.3156	-0.116315	0.0498626	0.326909	0.22265	0.361774	0.205419	0.314129	0.124762
Cre01.g018075	1.70813	0.782174	0.394058	-0.0270501	1.45853	-2.74827	-3.17158	-0.265777	-0.627288	-0.433697	1.14507	-0.739304	-0.345854	0.0279072	-0.222518	-0.161648	0.0373749	0.110763	-0.192714	-0.317776	-0.843292	-0.51649	0.250651	-0.170284	-0.119278	0.056385	0.0133008	-0.176532	-0.203773	-0.422928	-0.271371	-0.0535134	-0.22391	-0.287729	-0.538809	-0.478004	-0.0775774	0.367573	0.454998	0.259536	-0.247583	-0.251425	-0.317244	0.149974	0.235532	-0.00525984	0.228096	-0.0475256	0.37676
Cre01.g018100	0.561632	-0.594979	-0.432252	-0.705882	1.42387	1.5565	1.28067	0.2687	0.568495		1.09841	1.42075		0.285727	0.576694		-0.496712	-0.183028		0.0557615	0.342815		0.346451	0.66062		0.040522	0.356306		0.795128	1.0973		0.440553	0.759753		-0.12826	0.193418		0.306566	0.616465		0.646201	0.971652		-0.0713855	0.259532		-0.481807	-0.258902	1.32711
Cre01.g018150	0.802435	-0.655993	-0.0382574	-1.10214	0.266419	0.854057	-0.212026	0.655702	0.255098	0.55256	0.754312	0.608801	0.903918	-0.423466	0.248993	0.565488	0.777184	0.567087	0.867238	0.621678	0.313318	0.604659	-0.043855	-0.196621	0.10134	0.112421	0.0845123	0.389405	0.279677	0.303007	0.585392	0.207913	0.183395	0.490866	0.849267	0.292577	0.590568	0.633303	0.304809	0.606675	0.681269	1.05514	1.36061	0.179685	-0.335155	-0.0567372	1.0957	1.00203	0.999466
Cre01.g018184		-0.439687	-0.321512	-0.558458	-6.05116	-5.96309	-6.20223	0.033417	0.415802	-0.18348	-1.57751	-1.17258	-1.77421	-0.0240276	0.34953	-0.230719	0.193112	0.589387	-0.00720589	-0.356644	0.0129997	-0.592403	-0.311722	0.085038	-0.513744	-0.550377	-0.152002	-0.743853	-0.151666	0.233096	-0.381264	-0.261093	0.140697	-0.448575	-0.281986	0.122283	-0.47647	-0.561821	-0.169331	-0.764209	-0.106553	0.301489	-0.289784	-0.106377	0.307131	-0.311195	0.147623	0.472847	-4.54274
Cre01.g018200
Cre01.g018350	-0.399231	0.431992	0.51586	0.267139	0.0669906	0.278315	0.256536	0.361213	0.381953	0.396531	0.61922	0.840266	0.688334	0.0595596	0.166814	0.0152061	-0.112669	0.233419	0.00865359	0.185009	0.487424	0.489442	0.165975	0.314376	0.237897	-0.0206508	-0.031312	0.030833	-0.0112306	0.205122	-0.0955667	-0.123242	0.106126	0.0812493	0.328529	0.436561	0.509377	-0.166534	0.0205202	0.0636634	-0.0943894	-0.220341	-0.176943	0.0498197	0.303666	0.102851	0.02953	0.0142404	0.475815
Cre01.g018400	1.32495	-0.280574	-0.351373	-0.0759158	0.00737751	0.0130925	-0.0610418	0.265599	0.149473	0.221723	0.414258	0.397835	0.0390436	-0.0386329	0.195646	-0.0645545	-0.0306067	0.00371771	0.115296	-0.474262	-0.460005	-0.135968	-0.43949	-0.0880941	-0.248706	-0.142453	-0.141663	-0.178145	0.142853	0.0212259	0.0740519	0.186883	0.271377	0.0340625	0.195062	0.298458	0.24485	-0.0927327	0.0408123	-0.188624	0.210624	0.100165	0.0242735	-0.111658	-0.0461635	-0.136193	0.0686783	0.110409	1.23862
Cre01.g018450	0.495415	-0.69474	-0.707092	-0.687041	-4.45648	-4.51395	-4.46636	0.648705		0.389643	0.118431		-0.120432	0.540254		0.291397	1.5806		1.33812	0.38081		0.102885	0.508877		0.264689	-0.663078		-0.898719	0.563591		0.291827	0.813723		0.584075	0.41479		0.17814	0.806236		0.561683	-0.178644		-0.404041	0.243159		-0.00382525	0.994456		0.215224
Cre01.g018500
Cre01.g018550	-0.956828	-0.0732426	-0.065785	-0.0561518	-1.69751	-1.82313	-1.62177	-0.0534056	0.350158	0.658796	-0.369427	-0.191127	-0.0408147	-0.230995	-0.244173	0.0236982	-0.107233	-0.53284	-0.147135	-0.342282	-0.96799	0.163343	-0.280754	-0.182363	-0.193709	-0.180405	-0.00878822	-0.00053841	-0.075555	-0.31464	-0.013354	0.236525	0.315015	0.573863	0.160589	0.0996178	0.86634	-0.463677	-1.02673	-0.0778224	-0.286545	-0.238935	-0.0317383	0.104566	0.0940986	0.285796	-0.0892401	-0.167304	-1.17538
Cre01.g018600		0.334162	0.191708	0.488264	0.460949	0.288397	0.582755	0.867661	1.3809	0.851677	1.35769	1.89347	1.3619	-0.255605	0.24881	-0.261385	0.0508298	0.577961	0.0514241	-0.0444437	0.456057	-0.0792908	-0.216174	0.311442	-0.217285	-0.378916	0.150316	-0.371479	-0.314405	0.201214	-0.343091	-0.11842	0.414228	-0.104989	0.461348	0.996474	0.467776	-0.345647	0.177699	-0.347123	-0.318773	0.220125	-0.301092	-0.134979	0.409386	-0.138885	0.634217		2.02313
Cre01.g018650	-2.83003	-0.411529	-0.467222	-0.359787	-0.907282	-0.993072	-0.887835	-0.140754	-0.548247		1.16851	0.479901		0.242705	-0.00230024		-0.274148	-0.638721		-0.472578	-1.1613		-0.28038	-0.248489		0.182244	-0.0297936		-0.660279	-1.15096		0.15252	0.196088		0.452051	-0.60105		-0.685208	-1.47175		0.0685642	0.15901		-0.189561	-0.0331713		-0.199894	-0.100791	1.51853
Cre01.g018700	1.19181	0.302639	0.295379	0.197782	0.423518	0.316644	0.567319	-0.0468091	0.0418934	-0.0196704	0.34664	0.533557	0.350921	0.0922231	-0.051115	-0.0547781	-0.263769	-0.270329	-0.252053	0.0451007	8.13253e-05	0.133211	0.0192036	-0.0984156	-0.0951498	-0.231888	-0.2693	-0.263358	0.212712	-0.147731	0.0562175	0.102962	-0.131408	-0.0391148	-0.132606	-0.180708	-0.148063	-0.298247	-0.30026	-0.350577	0.0857108	-0.208602	-0.250515	-0.0394598	-0.170769	-0.0110689	-0.306916	-0.405649	0.761566
Cre01.g018750	0.332451	0.072831	-0.0385761	0.0854162	0.845129	0.656034	0.421318	-0.10495	-0.183783	-0.0901427	-0.0460011	0.170249	0.50375	0.0106604	0.054943	0.141898	-0.146382	-0.187297	-0.164112	0.122184	-0.114583	0.0106323	-0.130552	-0.0771031	-0.0626179	-0.0721491	-0.125281	-0.160947	0.0142873	0.103188	-0.00592697	0.0808042	0.0401458	0.116687	-0.189124	-0.102671	-0.21414	-0.186233	-0.204453	-0.0901508	0.0465473	-0.0937101	0.0387369	-0.288309	-0.252893	-0.256582	-0.233347	-0.246581	0.184549
Cre01.g018850	0.329882	-0.0917356	-0.45191	0.392313	-1.31413	-1.932	-1.61055	0.347601	0.0851389	0.695185	-0.373219	-0.758169	-0.494707	0.165566	-0.241567	0.178547	-0.0526131	-0.531164	0.267152	0.0666367	-0.269116	0.334809	0.111522	-0.27241	0.223456	0.234129	-0.135534	0.296263	-0.120059	-0.57524	0.0421636	0.339475	-0.0922057	0.36785	-0.40587	-0.322809	0.202765	0.32486	-0.0725297	0.441371	0.0958858	-0.127183	0.45543	0.0731734	-0.0331171	0.213646	-0.336134	-0.213052	-2.40075
Cre01.g018900	1.30183	-0.397303	-0.507807	-0.27903	-0.414989	-0.242112	-0.625593	-0.457446	-0.516094	-0.391941	-0.298385	-0.409708	-0.578583	0.334908	0.267433	-0.0883754	-0.0387326	0.0741847	0.121457	-0.305735	-0.137243	-0.206964	-0.0074195	-0.0798018	0.116375	0.168852	0.121283	0.241074	0.00547465	-0.050797	0.0181874	-0.301963	-0.174764	-0.125489	-0.0709833	-0.182967	-0.158735	-0.150745	-0.199288	-0.222035	-0.11157	-0.118729	-0.0491145	-0.0359126	-0.138657	-0.0171285	-0.609166	-0.809587	0.138469
Cre01.g018950		-0.811121	-0.815849	-0.813677	-5.98733	-6.02216	-6.02218
Cre01.g019000	1.76027	0.106605	0.45171	-0.18424	1.53231	1.84732	1.20917	0.0696426	-0.437318	-0.0192053	2.90137	2.41696	2.83272	0.733557	0.21777	0.654915	0.28862	-0.204451	0.216351	-0.145882	-0.665583	-0.253592	0.767928	0.275342	0.693954	0.742516	0.251546	0.677089	0.364443	-0.140141	0.262893	0.348824	-0.138731	0.289391	0.325701	-0.159376	0.259265	0.674917	0.178062	0.600578	-0.0147902	-0.496094	-0.0699725	0.18644	-0.289397	0.109671	0.28593	0.123931	1.77095
Cre01.g019051	-1.32934	-0.281049	0.255049	-0.0323383	-0.749889	-0.557999	-0.150293	-0.247628	-0.370247	0.121185	-0.121818	-0.947082	0.890378	0.118191	-0.0309876	0.215189	0.0999535	-0.103538	0.0983445	-0.00389233	0.104783	0.333432	0.299944	-0.0897395	0.168463	0.224682	-0.15227	0.241987	0.0385022	0.156606	0.382349	0.165719	0.0285517	0.244527	-0.0874054	-0.259948	0.131122	-0.104618	-0.396459	0.0507628	0.256463	-0.114472	0.0353047	-0.0593872	-0.532967	0.155256	-0.196443	0.021978	-2.01933
Cre01.g019100		0.267714	0.0652387	0.501167	0.115829	-0.116744	0.316986	-0.361324	-0.390947		0.848862	0.841785		-0.194984	-0.233433		-0.512967	-0.528699		0.226146	0.183783		0.531899	0.516651		-0.0221158	-0.0357481		0.504407	0.477161		0.235374	0.225157		0.764044	0.756306		0.084599	0.0650817		0.0509306	0.0469649		0.172461	0.173962		0.0264972	-0.161833	0.385329
Cre01.g019150		-0.372217	-0.771691	0.18861	-8.80432	-8.81988	-8.85869
Cre01.g019200	-0.597328	-0.185876	-0.292163	0.0261865	-0.0501187	-0.186504	0.129648	-0.0772464	-0.235172	-0.288944	1.7408	1.03619	1.5493	0.330707	0.27064	0.129215	-0.349503	-0.480753	-0.544622	0.0131462	0.195448	-0.217413	0.381635	0.112567	0.184811	0.0309597	-0.00212635	-0.157317	0.0389718	0.0587249	-0.185427	-0.305057	-0.120882	-0.48734	0.0637084	0.113182	-0.125576	-0.679478	-0.550709	-0.876667	-0.231417	0.259178	-0.409449	-0.663312	-0.321089	-0.862931	-0.337094	-0.155196	1.64492
Cre01.g019250		0.325222	0.0962939	0.596201	1.45971	1.20069	1.6984	0.2812	-0.456453	-0.0360662	2.44321	2.90767	3.32571	0.181522	-0.0686607	0.370758	0.670578	0.479474	0.90255	0.549112	0.155604	0.56987	0.289939	0.404022	0.824908	0.40557	0.045479	0.473297	-0.0677291	-0.281831	0.123477	0.38744	-0.253726	0.17667	1.24369	0.798595	1.21951	0.865188	0.0893805	0.514171	0.76377	0.074569	0.502965	0.303651	-0.335252	0.0660893	0.731303	0.667894	2.91547
Cre01.g019300	1.81515	0.19773	0.244333	0.480242	0.783229	0.799734	0.944682	0.123274	0.604791	-0.344615	0.242586	0.0947414	-0.358797	0.274893	0.257674	-0.299927	0.0410541	0.341167	-0.140318	0.564207	0.324658	0.375782	0.0867562	0.119647	-0.00910575	-0.150305	0.0966259	-0.55862	-0.244347	-0.255841	-0.316232	0.298926	0.197861	-0.509878	0.332232	0.211668	-0.531019	0.045583	0.125668	-0.259294	-0.105974	-0.0511072	-0.515894	0.0229527	0.149569	-0.0714143	0.0510575	0.679464	-0.582675
Cre01.g019400		0.521774	0.131186		1.83875	1.41806		-1.49244			-2.09118			-0.828908			-0.1491			-0.577376			0.0324051			-0.214264			0.0579947			-0.0522314			0.449209			-0.861422			-0.157657			0.786908			-0.566477		-4.73549
Cre01.g019450	-2.71655	-0.707645	-0.597801	-0.800265	-3.78642	-3.92058	-3.64818	0.0572794	0.298353	-0.000508627	-0.302951	0.557332	-0.143586	-0.256248	-0.209745	-0.343681	-0.468609	-0.46946	-0.506773	0.0599202	-0.192983	-0.0565802	-0.148765	-0.0463188	0.0244785	-0.0816544	-0.0365845	-0.0995104	-0.162707	-0.0361785	-0.216685	-0.618735	-0.519507	-0.686958	0.117098	-0.00203316	0.358397	-0.940529	-0.902637	-0.967297	-0.323859	-0.156609	-0.414878	0.0835517	-0.0530729	0.145559	-0.134601	-0.0574764	-1.8289
Cre01.g019500	0.363594	0.196477	0.0119589	0.422302	1.12909	0.914477	1.32262	0.0117457	0.0643806	-0.0916212	0.885874	0.961053	0.802706	-0.115829	-0.0720214	-0.208991	-0.273297	-0.206773	-0.360085	0.5224	0.562294	0.400171	0.0859506	0.15296	-0.00254235	-0.220627	-0.152002	-0.300573	0.531602	0.586614	0.415534	0.13931	0.211351	0.0653582	0.201654	0.276173	0.1207	0.418327	0.481067	0.329469	0.8632	0.941492	0.793499	-0.0308566	0.0529016	-0.122145	-0.187168	0.236744	2.33917
Cre01.g019550	-0.0866185	0.0268994	0.268175	-0.140487	1.00161	1.10748	0.835243	0.218873	0.107002	0.218763	-0.020268	-0.0425137	0.21986	0.598312	0.347623	0.55765	0.487152	0.17963	0.504977	0.0807104	0.0808011	0.281777	-0.0188427	-0.00735284	0.2025	0.29951	-0.0127558	0.185591	-0.0170175	-0.370837	-0.113526	0.360531	0.0882665	0.305209	0.22137	0.386356	0.399118	0.44479	0.190956	0.32196	0.0766137	-0.017954	-0.0961633	0.228772	0.0178908	0.226246	0.0479258	0.367708	0.0370163
Cre01.g019650
Cre01.g019700	0.410951	-0.629732	-0.571273	-0.703124	-5.34029	-1.83618	-3.71269	-0.396237	-0.235312	-0.0374603	-3.52144	-3.33797	-1.92457	-0.0402493	0.111848	0.150032	-0.160096	-0.177733	-0.218494	0.313014	0.268746	0.316942	-0.57905	0.145922	-0.210409	-0.0115853	-0.114419	-0.203088	-0.0161288	0.280606	-0.319553	-0.163841	0.016489	0.122388	0.0848465	0.0752038	-0.100927	-0.329648	-0.158618	0.160329	0.194381	0.599499	0.000638737	0.102922	0.102519	-0.275774	0.195714	0.10136	-1.49389
Cre01.g019750	-0.523808	-0.866345	-0.827066	-1.00753	0.9752	0.945671	0.961899	-0.206914	-0.197803	-0.176817	0.408302	0.116431	0.142209	-0.356123	-0.476664	-0.0543294	-0.526695	-0.473898	-0.413522	-0.482851	-0.738728	-0.299889	0.0382686	-0.0343921	0.137346	0.0814123	0.0617651	0.338595	-0.138553	-0.0981926	0.034102	-0.371398	-0.387285	-0.0965942	-0.338508	-0.319998	-0.0639289	-0.215184	-0.190803	0.116237	-0.235153	-0.470546	0.0688449	0.157204	-0.113219	0.375715	0.0367509	0.112602	0.792804
Cre01.g019850	0.340956	0.924785	1.14641	-1.29616	1.19877	0.890614	0.499923	-0.412301	-0.479804		-0.878175	0.532156		-0.0480169	-0.0371996		0.593927	0.594972		-0.770935	-1.07713		-0.229533	-0.223657		-0.296118	0.544847		-0.122718	0.614994		0.0851073	0.163266		-0.463085	0.255419		-0.456975	-0.525147		-0.339237	0.902893		0.0722392	0.638283		0.1495		-3.98132
Cre01.g019900		-0.00152864	-0.0763158	0.0731573	0.0790685	-0.0258164	0.121459	-0.423757	-0.145087	-0.337644	-0.623003	-0.321789	-0.516691	-0.334068	-0.0642251	-0.23775	-0.0518721	0.240687	0.0508197	-0.659162	-0.393233	-0.591912	-0.111023	0.182022	-0.010036	0.00895954	0.303619	0.118493	-0.012013	0.269033	0.0613982	-0.594899	-0.296824	-0.479372	-0.564648	-0.264094	-0.456122	-0.649125	-0.360351	-0.548504	-0.284386	0.0199406	-0.164608	-0.303278	0.00651517	-0.205087	0.0444318	0.173837	-1.28552
Cre01.g019950	1.16847	0.0235086	0.6993	-0.450293	1.57045	2.21614	1.06435	-0.60348	0.789318	0.660137	-0.708518	1.08398	0.95245	-0.752746	-0.165194	-0.275342	-0.382699	0.446983	0.320492	-0.52582	0.495972	0.36067	0.370065	1.16381	1.03513	-0.325973	-0.381861	-0.503611	-0.303891	0.107582	-0.036677	-0.621077	0.347163	0.227992	-0.834154	0.506381	0.377729	-1.67364	0.621256	0.496479	-0.0394546	0.15186	0.0306886	-0.177221	0.140887	-0.00733874	-0.779655	-1.21436	-0.535717
Cre01.g020000	0.928502	0.388283	0.0337929	0.0171271	2.75823	2.37365	3.28827	0.171937	0.448322	-0.266227	1.01301	1.31194	0.595043	-0.142496	0.125062	-0.570455	0.403353	0.693628	-0.0182316	-0.0940509	0.169593	-0.551077	0.260074	0.550833	-0.163216	0.0701434	0.362519	-0.344599	-0.116136	0.162626	-0.567001	-0.000486985	0.295304	-0.409236	-0.129069	0.1692	-0.54482	1.12053	1.40702	0.696872	0.484443	0.786484	0.0799444	0.378726	0.686235	-0.0473588	-0.177908	-0.118725	1.66762
Cre01.g020050	1.84646	0.559954	1.05068	0.877515	3.20857	3.82085	3.64548	0.95235	1.11066	0.806547	2.13698	2.48961	1.32354	0.671771	0.537951	6.1739e-05	0.806421	0.544225	0.196142	0.577897	0.725272	0.253975	0.576611	0.0043447	0.0855012	0.375598	0.234411	-0.224041	0.11196	-0.579825	0.268368	0.621115	0.519445	0.0579764	0.44592	1.20516	0.412984	0.336163	-0.16572	0.500209	-0.04541	-0.581922	0.107973	0.0808404	-0.764343	-0.00285057	-0.0489919	-0.118724	1.36964
Cre01.g020100	-0.052184	-0.739582	-0.317692	0.441763	-8.80432	-8.81988	-8.85869	0.464303	-0.0101683	0.412086	0.530283	0.0783566	0.498265	0.275046	-0.208253	0.233033	0.270691	0.124074	0.549017	0.668218	0.181005	0.597138	0.311727	-0.436975	-0.014222	0.0103601	-0.448122	-0.0184364	-0.0572566	-0.486901	-0.0797251	0.450896	0.325796	0.758059	0.923465	0.470878	0.89366	-0.267612	-0.731978	-0.30532	0.537535	1.21035	1.64061	0.147104	-0.296245	0.106965	0.428994	0.0452516	-1.59883
Cre01.g020141		-2.16761	-1.5948	-2.5912	-0.714576	-0.171865	-1.17046	-0.182448	0.106408	-0.411742	0.477112	0.788513	0.268017	-0.126448	0.153581	-0.345537	0.0252867	0.328032	-0.187429	0.199755	0.47587	-0.0484016	-0.288574	0.0146567	-0.502994	-1.15795	-0.853105	-1.36382	-0.724412	-0.433179	-0.966408	-0.785394	-0.477132	-0.985273	-0.279638	0.0311023	-0.486519	0.204546	0.503507	-0.0102391	-0.856989	-0.542476	-1.05262	-0.0347479	0.285231	-0.251964	-0.062777	0.141805	0.288442
Cre01.g020182	0.015357	-0.992508	-1.23965	-0.516488	-1.68899	-2.07412	-1.24527	0.12356	-0.0444375	0.128494	-0.668184	-0.813636	-0.64305	-0.0346266	-0.130966	-0.10759	-0.0141966	-0.125068	0.00731672	0.113956	-0.066783	0.100028	-0.0574547	0.0711658	-0.250785	0.293806	0.290498	0.234059	0.0408119	-0.0561967	0.0330445	-0.195927	-0.344519	-0.161578	-0.2815	-0.427614	-0.254153	0.138789	-0.0191032	0.158232	0.163151	0.0208103	0.201751	0.0970404	0.24241	0.0454039	0.244477	-0.0454819	-3.26245
Cre01.g020223	-0.321899	-0.333798	-0.151545	-0.504307	-3.86364	-3.82541	-7.75153	-0.0113245	0.027211	0.0698093	-0.691256	-0.740895	-0.781308	-0.0329839	0.0488969	0.17331	0.303103	0.230993	0.371581	0.356141	0.352717	0.216891	-0.189035	-0.182643	-0.0981311	-0.318081	-0.516096	-0.154304	0.0178685	0.115718	0.26254	-0.23501	0.079155	-0.0719037	-0.158223	-0.00899626	0.0690889	0.100368	-0.0608679	-0.412341	0.0031668	-0.057176	0.0860352	-0.207818	0.244292	-0.114606	-0.443391	0.037924	0.428037
Cre01.g020264	-0.0549522	-0.662159	-0.722535	-0.610322	-2.70786	-2.79834	1.0569	-0.275682	-0.18635	0.358529	-1.5839	-1.47202	-0.261682	-0.491526	-0.411022	0.465413	0.0580182	0.161239	0.54203	-0.062081	0.0145091	0.228591	0.0292451	0.132951	0.272298	0.0405863	0.145908	0.227376	-0.016604	0.0751037	0.578943	-0.0784096	0.0303272	-0.0487921	0.129399	0.240614	0.469469	-0.920502	-0.821066	-0.199289	0.319098	0.434086	0.986	0.0662356	0.18669	0.270954	-0.188957	-0.862886	0.475006
Cre01.g020305
Cre01.g020350
Cre01.g020400		-0.564335	-0.848302	-0.33002	-4.48095	-4.53391	-4.49588	-0.0172978	0.756072	0.644542	-1.55241	0.222148	0.544077	0.103475	0.17681	0.391374	0.439746	0.709939	0.970994	0.0183449	0.696595	0.526146	-0.165187	0.193958	-0.0333184	0.0803584	0.429759	0.242361	-0.393801	0.129904	0.0826786	-0.0923722	0.141512	0.0540377	-0.0444138	0.0885474	0.228557	-0.687974	-0.291521	0.550641	0.210677	0.407776	0.792638	-0.0622531	-0.0858151	0.0620336	-0.201462	-0.11415	-0.749099
Cre01.g020450
Cre01.g020500
Cre01.g020575
Cre01.g020650	-3.64499	-0.132586	-0.526403	0.235764	-3.57806	-3.65423	1.72614	-0.277486	0.194016	-0.2377	0.309264	0.803311	0.36925	-0.228983	0.233692	-0.178992	0.0403558	0.525747	0.0967213	-0.359248	0.099513	-0.338323	-0.414786	0.0710907	-0.360125	-0.163546	0.323945	-0.100339	0.265203	0.739082	0.292288	-0.533372	-0.0424647	-0.464171	-0.398278	0.0951076	-0.336079	0.434281	0.915888	0.488576	0.43473	0.931889	0.508182	0.103861	0.606486	0.155726	-0.387167	-0.116963	1.00953
Cre01.g020750	1.38056	0.151154	0.0642985	0.0174672	1.87663	1.98203	1.71064	0.299612	0.594364	0.259903	0.892539	0.870231	0.533424	-0.331736	-0.00160351	-0.317033	0.139427	0.503802	0.17203	0.0141029	0.53292	0.192338	0.182429	0.394623	0.060661	-0.470402	-0.274172	-0.601203	0.00537623	0.281154	-0.0683853	-0.0588559	0.29488	-0.0295717	0.0830142	0.268591	-0.0653418	0.187594	0.483494	0.153437	-0.206637	0.143071	-0.183382	-0.0752795	0.253374	-0.100132	-0.225114	0.138752	1.05937
Cre01.g020751
Cre01.g020800	1.44506	0.329693	0.0135562	0.73734	0.898299	0.955247	0.774883	-0.0734915	0.226481	-0.374113	0.135952	0.162384	-0.402971	0.0203347	0.114669	-0.308752	-0.031304	-0.304309	-0.211342	0.390334	0.0220122	0.19577	0.103006	-0.175396	-0.0345473	-0.132094	0.0381336	-0.348392	0.129756	-0.096396	-0.0052432	-0.0333889	-0.242512	-0.121155	0.0677568	0.321192	-0.389411	-0.0841376	-0.178361	-0.307702	-0.172368	-0.427976	-0.364444	-0.0426157	-0.103221	-0.361878	0.39483	0.0121238	1.69002
Cre01.g020850	-0.352445	0.194716	-0.222662	-0.021022	0.012786	0.104999	-0.0424096	0.0401946	0.126308	-0.0315696	1.41361	1.35585	-0.885292	-0.144433	-0.233573	-0.207293	0.0734666	0.29505	0.0398135	-0.102629	0.0845208	0.055343	0.0351013	-0.0308374	-0.175094	-0.0174941	0.20619	0.011075	-0.00390014	-0.00783108	-0.0510207	-0.101489	0.0469031	-0.206388	0.139917	0.0536067	-0.421905	-0.208205	0.199532	-0.44666	0.317539	0.317101	-0.349478	-0.0470771	-0.096267	-0.117559	0.120918	0.438165	0.17925
Cre01.g020887		-0.751555	-0.897177	-0.593452	-0.391028	-0.566748	-0.26522	0.281821	0.624189	0.0951442	-2.30508	-1.94017	-2.47156	-0.106002	0.227539	-0.282474	-0.534461	-0.178203	-0.704559	-0.635423	-0.305795	-0.840962	-0.284703	0.0720398	-0.456506	0.152605	0.510963	-0.0106511	-0.183264	0.161481	-0.382642	-0.65857	-0.296796	-0.815832	-0.250809	0.113443	-0.415073	-0.46751	-0.115036	-0.639678	-0.655668	-0.287642	-0.808679	-0.478132	-0.10464	-0.65273	0.190606	0.295124	-9.35976
Cre01.g020918	1.11136	-0.21209	-0.290329	-0.105184	-0.761511	-0.965031	-0.135774	-0.504085	-0.237061	-0.372859	-1.24118	-0.571264	-0.193841	-0.562864	-0.213972	-0.279863	-0.256632	0.0796618	-0.108827	-0.192585	-0.171409	-0.465755	0.271573	0.341484	0.345451	-0.0569224	0.154269	0.0760961	-0.0621272	0.207816	-0.057868	0.095731	0.107169	-0.12199	-0.753256	-0.571693	-0.735276	0.149589	0.536304	0.220561	0.357825	0.566101	0.522718	-0.0371751	0.110643	0.10613	-0.00231432	0.0431859	0.154932
Cre01.g020950	-0.961114	-0.178038	0.114023	-0.72394	-6.06988	-6.11756	-5.92921	-0.824928	-0.235604	-0.513539	-0.0721238	-0.330195	-0.526793	-0.496073	-0.193035	-0.283536	-0.528912	0.0311723	-0.200977	-0.262167	-0.0335467	-0.116903	-0.352591	-0.0968547	-0.465351	-0.174925	0.082426	-0.328699	-0.279309	0.178976	-0.126547	-0.670206	-0.336324	-0.608312	-0.411514	0.0270012	-0.13744	-0.543605	-0.295995	-0.320109	0.160282	-0.0946772	-0.121085	-0.0210171	0.0622832	-0.332282	-0.498517	-0.497236	-1.8827
Cre01.g021000	-0.10746	0.609068	0.623826	0.586765	1.17377	1.15843	1.11917	-0.454112	-0.479843	-0.563744	0.813859	0.810673	0.724427	0.274728	0.240169	0.175301	0.320875	0.309034	0.227823	0.467042	0.428569	0.338548	-0.297889	-0.309245	-0.392646	0.225173	0.215432	0.138962	0.112602	0.0892477	-0.00973087	-0.278215	-0.284541	-0.358432	-0.658875	-0.662722	-0.746094	0.114382	0.0987562	0.0192595	-0.644207	-0.644282	-0.720173	-0.151097	-0.145705	-0.24865	-0.500096	-0.358616	-0.517067
Cre01.g021100	-2.33134	0.0590182	-0.577655	1.4632	0.00215928	-0.664612	-0.303793	0.451851	-0.311996	0.355824	0.596052	0.755745	1.42122	0.668168	-0.0729691	0.613883	0.0203009	-0.381142	0.289366	0.685529	-0.522809	0.138889	0.349806	-0.269945	0.398374	0.683376	-0.0894811	0.585769	-0.256334	-0.42973	0.223012	0.246893	-0.179233	0.498596	0.133341	-0.145291	0.523057	0.142153	-0.73924	-0.0670167	-0.377032	-1.28946	-0.613633	-0.412995	-0.724159	-0.0753843	0.299351		-1.07885
Cre01.g021150	0.178794	-0.322508	-0.23379	-0.254617	0.155198	0.213818	0.190794	-0.0124166	-0.117671	-0.0653821	-0.335227	-0.417936	-0.367993	-0.125847	-0.239929	-0.168608	-0.0711702	-0.162535	-0.107557	0.297673	0.179678	0.225846	0.226587	0.135708	0.188496	0.229528	0.140264	0.199984	-0.12023	-0.223108	-0.185897	0.194415	0.108566	0.170864	0.139489	0.0561189	0.108936	0.224128	0.128979	0.185672	0.349306	0.269708	0.330006	0.298625	0.224494	0.257738	-0.942304	-0.597958	-2.19953
Cre01.g021200		-0.0521543	0.163183	-0.250471	0.920772	1.10601	0.69016	-0.276423	0.253323	-0.392421	0.241704	-0.621483	0.554428	-0.148148	-0.0423738	0.0980221	-0.175192	-0.069291	-0.0895049	-0.018057	0.0612133	0.440137	-0.0393598	0.0741823	0.00115743	-0.153918	0.00880874	-0.494849	-0.00491174	0.0894761	0.109223	-0.249334	-0.0720668	0.200917	0.00494222	0.122285	0.612401	-0.348718	-0.272862	-0.585909	-0.129967	-0.0187877	-0.148352	0.139481	-0.00322431	0.229766	-0.036755	0.0863672	-1.47483
Cre01.g021251
Cre01.g021300	1.33669	-0.328333	-0.309304	-0.34646	-2.71053	-2.68601	-2.9138	0.374451	0.659019	0.491359	0.893401	0.922754	0.760159	-0.0850022	0.135918	-0.082219	-0.104165	0.139472	0.0894653	0.2396	0.369228	0.445375	0.0203941	0.264516	0.146266	-0.409325	-0.164111	-0.34916	0.313847	0.425043	0.471559	0.0183251	0.293202	0.266394	0.358482	0.664935	0.382157	-0.082898	0.211775	-0.0671273	-0.132892	-0.100428	-0.252668	0.102207	0.176063	0.0765544	0.167384	0.406117	1.89448
Cre01.g021350
Cre01.g021400
Cre01.g021450	-3.50526	0.0212291	-0.0895293	-0.676669	-2.20501	-2.14783	-4.85578	-0.163703	-0.17336	-0.0658449	-0.826384	-0.740356	-0.948986	-0.0243898	-0.0428741	-0.0646811	-0.17897	-0.570327	-0.459558	-0.171796	-0.423989	-0.333459	0.0372359	-0.220741	-0.112727	-0.399925	-0.665811	-0.367936	0.0296036	-0.0809131	0.11476	0.0370141	-0.254881	-0.137357	-0.0104536	-0.242612	-0.134569	-0.503613	-0.503165	-0.184185	-0.181253	-0.253772	-0.138249	0.0211118	-0.512298	0.0417588	-0.489645	-0.964548	-0.831154
Cre01.g021500	1.39156	0.345566	0.390983	0.308404	0.0579053	-0.0453286	-0.254326	0.0447759	-0.200766	0.17029	0.216043	0.053995	0.218039	0.419972	0.105613	0.599911	0.298119	-0.248121	0.674502	0.130322	-0.193408	0.406621	0.228328	-0.0990627	0.34703	0.108907	-0.446823	0.314983	-0.200667	-0.449348	0.0228299	0.286276	0.0516331	0.509692	0.169024	-0.104993	0.37967	0.903798	0.5734	1.11231	0.207497	-0.349437	0.405139	-0.0217959	-0.483413	0.0392937	0.406783	0.38625	-0.485388
Cre01.g021550	0.518301	0.03167	-0.0520771	0.130054	-0.286511	-0.460062	-0.161084	-0.180655	-0.191756	0.0700914	0.350413	0.815307	1.07481	0.331349	0.395416	0.676296	0.134947	0.212133	0.47667	0.12099	0.126752	0.382479	0.16769	0.275103	0.53745	-0.144807	-0.0903933	0.178885	0.00137054	0.149263	0.396032	0.259125	0.367728	0.639584	0.436288	0.459067	0.721443	0.166763	0.16294	0.429192	0.023679	0.289939	0.559796	0.342099	0.248657	0.491459	-0.0497643	-0.0816744	-0.346635
Cre01.g021600
Cre01.g021650		-1.63698	-1.98827	-1.16777	-8.80432	-8.81988	-8.85869	0.35002	0.202901	0.578147	-3.25251	-3.37709	-3.00419	0.380687	0.224741	0.619019	-0.138741	-0.271971	0.105965	-0.386025	-0.545885	-0.17676	0.154896	0.022151	0.397897	0.316225	0.185096	0.567773	0.55429	0.409547	0.769716	0.0420827	-0.0856308	0.299625	-0.0988573	-0.224092	0.151682	-0.214003	-0.351017	0.0286333	-0.173347	-0.29481	0.0884455	-0.19723	-0.313226	0.0429753	-0.0951235	-0.182875	-2.99482
Cre01.g021700	0.378723	0.116393	0.180728	0.128736	-0.607397	-0.434727	-0.0397649	-0.0760791	0.147697	-0.0212507	-0.569591	-0.0175102	-0.434566	0.00278368	0.118302	-0.053007	-0.05209	-0.0035186	-0.169777	-0.0491648	0.271238	-0.0642024	-0.213846	-0.105575	-0.178082	-0.14643	0.0785383	-0.0555531	0.154554	0.349366	0.132814	-0.0684447	-0.0815459	-0.02944	-0.299056	0.197754	-0.182135	-0.0698098	0.255712	-0.0714904	-0.0278507	0.263824	0.126089	0.0880746	0.182637	0.0890583	0.0156792	0.153151	0.243335
Cre01.g021750		-5.32393	-5.11704	-1.0411	-1.56253	-1.83442	-6.66576	-0.675054	-0.15617		-4.32127	0.776166		-0.188306	-0.369916		0.516595	0.81299		-0.362688	0.3234		-0.134197	-0.187174		-0.313101	-0.0813974		-0.358002	-0.136062		-0.974363	-0.832851		-1.86456	-1.4443		0.104559	-0.194711		-0.0575682	-0.441551		0.00025922	0.101811		0.470524	0.112089	-0.294976
Cre01.g021800
Cre01.g021850	0.204315	0.221341	0.588082	0.134748	2.98326	3.43875	2.98322	0.0961368	0.122084	0.539319	2.11647	2.14054	2.55543	0.250678	0.0351206	0.471388	0.348096	-0.0261502	0.393774	0.133214	-0.163699	0.247415	0.0945033	0.184775	0.60251	0.150144	-0.0045176	0.420149	0.183203	-0.258177	0.143981	0.0994306	-0.268207	0.159038	0.171653	-0.161347	0.256417	-0.0833583	-0.164913	0.256727	-0.0720358	-0.348254	0.0769902	0.132743	-0.0560918	0.342099	0.656071	0.468078	2.31045
Cre01.g021900	-0.370431	-0.193506	-0.233233	-0.126218	-0.0379829	-0.0553777	-0.0905239	-0.0127906	-0.00996671	-0.215673	0.802875	1.43747	0.476764	0.149219	0.266775	0.153247	-0.0227831	0.358207	-0.231385	0.000905642	0.125255	-0.113498	0.249121	0.36789	-0.0823145	-0.0374564	0.20015	0.0431183	0.157672	0.378587	-0.0207723	-0.189706	-0.0332103	-0.212013	-0.376248	-0.243056	-0.296681	0.0509634	-0.00831749	-0.0123337	-0.181807	-0.0448431	-0.394135	-0.0846739	0.0577566	-0.172964	0.0688562	0.031826	0.691566
Cre01.g021950	0.321883	0.030636	0.0420774	0.11212	0.416791	0.42953	0.0964262	-0.212848	-0.196655	-0.412305	-0.292181	-0.465488	-0.562671	-0.0113813	0.0346024	0.0328293	0.337493	0.072778	-0.119243	0.153426	-0.0516298	-0.30003	0.0154758	-0.0444698	-0.197119	-0.0188125	-0.00596132	-0.126428	-0.317206	-0.326024	-0.376597	-0.169568	-0.254504	-0.447311	-0.22223	-0.0426807	-0.671807	-0.0444073	-0.230134	-0.19997	-0.151973	0.0439507	-0.29408	-0.198562	0.0135369	-0.156303	0.187688	-0.0519979	0.430569
Cre01.g022000		0.421507	0.431731	0.49744	1.60076	1.58089	1.6444	-0.00882454	-0.148513	-0.257933	1.09235	0.933555	0.863444	-0.0381359	-0.417698	-0.277039	0.725831	0.580591	0.493302	0.58096	0.488602	0.312989	-1.0262	-1.07644	-1.26043	-0.495896	0.0305497	-0.721583	-0.373236	-0.208196	-0.635046	0.175115	0.526243	-0.0445785	0.280643	0.0236092	0.0539469	-0.275442	0.189254	-0.510041	-0.148947	0.647926	-0.36439	-0.506437	-0.256428	-0.743467	0.149634	-0.0956418	0.83656
Cre01.g022050	1.16882	0.0720063	0.24917	-0.139596	-0.643414	-0.496348	-0.648271	0.115222	0.367166	0.147624	0.379541	0.644785	0.319908	-0.56779	-0.267575	-0.714688	0.123517	0.0628533	-0.0170067	0.314188	0.57835	0.283901	0.0266964	0.215692	-0.174419	-0.323478	0.0102532	-0.229805	-0.241193	0.321584	0.0667971	-0.235402	0.324217	0.114705	-0.617243	0.00709884	-0.274138	0.218359	0.520716	0.0757656	-0.525437	-0.287403	-0.524095	0.0959031	0.393899	-0.0491209	0.775525	0.310119	0.833731
Cre01.g022100	-1.01547	0.132731	0.192843	0.232689	0.335765	-0.224569	1.16712	-0.0277964	-0.175828	0.205908	0.509965	0.269205	0.763868	0.653318	0.100248	0.515019	-0.161772	-0.0669914	0.183432	0.100843	0.0652738	0.409292	0.25362	-0.131029	0.366478	0.166799	-0.0814268	0.0633348	-0.0157317	-0.27666	0.205271	0.178677	-0.0677455	0.183412	0.0101091	-0.845189	0.266226	-0.220479	-0.744179	-0.0605083	-0.359616	-0.298314	-0.327412	-0.114598	-0.736559	0.131184	-0.0103864	0.041878	1.47757
Cre01.g022150	1.7907	-0.710011	-0.938482	-1.30525	-3.6562	-1.45231	-5.15332	0.272048	0.337399	-0.061544	-1.54342	-1.79881	-2.2001	0.310817	0.664946	0.285035	-0.0308875	0.246088	-0.150167	0.745743	0.903281	0.498217	-0.698327	-0.136546	-0.53499	-0.330355	0.102812	-0.2887	-0.466	0.0520718	-0.36195	-0.0511251	0.247526	-0.141408	-0.0737704	0.183065	-0.21535	-0.172017	-0.242091	-0.636631	0.113931	0.303222	-0.0877125	-0.237442	0.0790931	-0.338895	0.084641		-2.10244
Cre01.g022200		-0.0447568	0.282553	-0.323736	-7.15358	-6.85637	-7.46485	-0.255146	-0.312871	-0.155629	-0.877865	-1.11417	-0.80458	-0.12404	0.00349894	-0.0143172	-0.321886	-0.362566	-0.20579	-0.176111	-0.522985	-0.141887	0.273522	-0.0462355	0.341483	0.596725	0.278583	0.673232	0.0603709	-0.271385	0.100756	-0.388433	-0.440608	-0.305932	-0.184376	-0.0261263	-0.0624461	0.00930673	-0.31472	0.0769021	0.0785167	-0.229959	0.165269	0.118107	-0.10312	0.183272	-0.0371379	-0.316967	-2.07785
Cre01.g022250
Cre01.g022283
Cre01.g022350								1.09109	0.511308		3.04457	2.48733		0.386585	-0.202025		0.546642	-0.0192506		0.441249	-0.151274		0.282987	-0.282421		0.228706	-0.335086		0.0345771	-0.542829		0.263066	-0.297311		0.234141	-0.323757		1.346	0.776327		0.183188	-0.370938		0.555722	0.00706308		0.312669	0.220601	1.61158
Cre01.g022400		-7.21148	-7.18138	-7.24896	-8.80432	-8.81988	-8.85869	0.408063			-1.71075			0.081562			0.0541189			0.234036			-0.0644832			-0.238337			-0.0469987			-0.125438			-0.0807825			0.657691			0.60887			-0.140967			-2.13996		-3.03606
Cre01.g022450	-1.84054	0.215778	-0.316522	0.774049	-5.70639	-5.45215	-5.65168	-0.128889	0.112211	-0.0160709	-0.402543	-0.86611	-0.349878	-0.267313	-0.0350405	-0.14429	0.0276808	0.244016	0.157078	0.186315	0.234122	0.199918	-0.472181	-0.662273	-0.362347	0.115312	-0.0597685	0.233693	0.148984	-0.0531053	0.209591	0.0383984	-0.090345	0.180631	-0.457704	-0.586324	-0.322473	-0.0570144	0.194191	0.0703125	-0.773779	-0.507022	-0.627296	-0.642411	-0.870707	-0.517515	-0.154341	-0.0369341	-0.930001
Cre01.g022462								0.721415	0.471873		0.460302	0.233304		0.691456	0.433087		0.579709	0.344056		0.568968	0.306684		0.0746368	-0.160531		0.156622	-0.0769307		0.001341	-0.245825		0.428379	0.198243		0.00219247	-0.225466		0.316793	0.0773552		0.355677	0.131791		0.369008	0.150589		-0.179012	0.232747	1.46032
Cre01.g022500	0.973957	-0.437986	-0.0389888	-0.763333	-0.222055	0.146845	-0.579697	0.028388	0.306242	0.21344	1.16587	1.46627	1.37112	-0.0338777	0.235149	0.161379	-0.0833416	0.208402	0.11829	0.222577	0.48769	0.388767	-0.0865033	0.205725	0.113423	-0.114023	0.179821	0.0944498	0.221935	0.502165	0.394285	-0.275386	0.0218734	-0.0609192	-0.0797807	0.219957	0.127684	0.029905	0.317864	0.229466	-0.0525759	0.250935	0.166142	-0.295597	0.0133802	-0.0984663	-0.647036	-0.442497	0.861923
Cre01.g022550
Cre01.g022600
Cre01.g022650	3.34091	0.817953	0.840191	-0.196084	-2.21715	-2.50959	-8.85869	-4.51939	-5.03629		-2.97217	-3.46652		-2.4405	-2.96623		-1.67103	-2.17404		-2.16457	-2.69421		0.098205	-0.404321		-0.227482	-0.728392		-0.331723	-0.846247		-0.578038	-1.07553		-0.837621	-1.33264		0.506432	-0.000362872		0.00390445	-0.487339		0.438211	-0.0475658		0.416546		3.24748
Cre01.g022681	-0.466681	0.619795	0.650733	0.581497	1.61053	1.61137	1.53994	0.438277	-0.0112165	0.999993	-0.278799	-0.686338	0.322526	0.587641	0.939928	1.97017	-0.105697	-0.320301	0.693598	0.272858	0.106022	1.11111	-0.125665	-0.633282	0.378427	-0.0262878	-0.141407	0.877233	0.106786	-0.116969	0.879162	-0.255549	-0.447355	0.573863	0.405916	0.57134	1.58308	0.115008	-0.239001	0.776612	0.0641884	-0.235539	0.783679	-0.0853502	-0.553052	0.439112	0.809979	0.656963	0.581431
Cre01.g022700	3.43104	-0.230876	-0.976414	-0.338944	1.44817	2.13148	-0.118435	0.871057			2.29997			0.569736			0.686244			0.100717			0.577142			0.0209271			0.0402298			0.519059			-0.00646777			1.14673			0.210927			0.302556			0.408183		1.99272
Cre01.g022750	-9.3262	0.00395658	0.12488	-0.117202	2.2963	2.38713	2.14285	-0.628114	-0.833358	-0.784536	-1.33021	-1.51291	-1.46643	-0.450371	-0.664442	-0.596587	-0.336909	-0.528263	-0.476751	-0.706948	-0.924932	-0.882231	-0.410252	-0.601121	-0.5518	-0.253594	-0.442847	-0.386594	-0.371703	-0.57457	-0.540826	-0.791666	-0.977503	-0.918672	-0.580344	-0.763703	-0.714353	-1.71252	-1.90766	-1.85443	0.0611963	-0.11839	-0.0615594	0.0654508	-0.108669	-0.078892	-0.573429	-0.291562	-9.35976
Cre01.g022800								0.279862	-0.719851	0.492694	1.88835	0.911179	2.12138	-0.0562986	-1.06484	0.166738	-0.230664	-1.21649	-0.00125365	0.0536562	-0.958798	0.247625	0.71394	-0.271399	0.941645	0.417563	-0.56616	0.653816	0.332738	-0.664599	0.532868	0.353312	-0.626995	0.595558	0.587374	-0.390455	0.822619	1.05622	0.0666088	1.28356	0.589756	-0.3843	0.836253	0.0278217	-0.940768	0.252732	0.897478	1.04592	2.54732
Cre01.g022850	-1.62622	-0.368096	-0.149493	-0.568923	1.2521	1.4406	1.01898	-0.297896	-0.545986	-0.153356	-1.21077	-1.43632	-1.04603	-0.044569	-0.301486	0.110177	-1.26421	-1.49841	-1.10309	-0.853634	-1.11447	-0.727956	-0.352512	-0.586227	-0.193097	-0.0439778	-0.276078	0.123984	0.0227453	-0.222968	0.154584	-0.459525	-0.688209	-0.285569	0.11789	-0.108317	0.284843	-0.775234	-1.01322	-0.616185	0.0244943	-0.197939	0.202701	-0.186839	-0.403806	-0.0302196	0.217614	0.597633	-1.32031
Cre01.g022900	0.289193	-0.420363	-0.427226	-0.314735	0.0175164	0.00238601	0.0503102	-0.0433903	0.0458837	0.0283065	1.04004	1.26955	1.0445	-0.0907813	-0.0103345	-0.025092	-0.0405356	0.0626281	0.0831447	0.222593	0.231805	0.170866	0.0519921	0.155641	0.1528	0.251734	0.289677	0.242291	-0.222172	-0.197842	-0.267738	0.287688	0.329047	0.284239	-0.00727861	0.0365591	-0.0177298	0.111894	0.328968	0.11066	-0.153245	-0.105635	-0.152443	-0.162879	-0.0984877	-0.17235	-0.536619	-0.424826	1.1508
Cre01.g022950		-0.901809	-0.669047	-1.11136	-5.52917	-5.32651	-5.77102	-1.0905	-1.56441	0.297723	-1.4548	-1.90616	0.127479	0.222541	-0.260194	0.48424	-0.67505	-1.13507	-0.0460677	-0.855155	-1.3418	0.220731	0.229499	-0.230034	0.496496	0.154031	-0.303886	0.446897	0.101487	-0.370044	0.130309	-0.233083	-0.687585	0.0202418	-0.642532	-1.09456	0.473034	-1.33114	-1.79495	0.243913	-0.831126	-1.27938	0.541355	0.0130583	-0.429726	0.401719	-1.11128	-1.33808	-2.23341
Cre01.g023000
Cre01.g023050	2.4797	-0.306233	0.26871	-0.197583	-0.379565	-0.46	-1.30739	0.198201	-0.131921	0.373773	0.358665	0.0510883	0.554437	-0.0206239	-0.169289	-0.0302553	0.349377	0.0331454	0.531673	0.344447	0.00158426	0.455072	0.22925	-0.105684	0.147077	0.217323	-0.307039	0.136265	0.00518488	-0.230099	0.119589	0.154844	0.0100558	0.0918121	0.315169	0.171216	0.317745	0.126286	-0.0674517	0.120959	0.11528	-0.124183	0.163279	0.30528	0.0278627	0.442847	0.146173	0.122874	1.56684
Cre01.g023100		0.628188	0.515793	0.745292	3.17623	3.03374	3.26104	1.5964			2.88464			-0.304548			1.52531			0.234422			1.28663			1.28012			0.464386			1.21582			1.22602			0.551538			0.99641			1.49325			0.72809	1.2296	1.64459
Cre01.g023150		-1.31867	-1.43949		-8.80432	-8.81988
Cre01.g023200	1.75449	-0.493297	-0.213686	-0.739225	1.68574	1.93526	1.40752	0.159459	0.664386	0.282152	0.323343	0.850814	0.466235	0.0561892	0.552289	0.189087	0.25596	0.774776	0.395231	-0.463087	0.0290986	-0.359256	-0.318555	0.200746	-0.180988	-1.3827	-0.861786	-1.23659	-0.921257	-0.413954	-0.811266	0.0992329	0.623565	0.25134	-0.118647	0.408164	0.0264584	-0.398153	0.116878	-0.260952	-0.148487	0.382096	0.00787114	-0.587432	-0.0513823	-0.452661	0.674554	0.638602	1.21771
Cre01.g023250	0.528707	-0.26325	-0.973316	-1.15298	-1.37751	-4.25432	-4.38508	0.649674	0.573351	0.596824	0.94269	1.3838	0.533556	0.160801	0.389711	0.0680834	-0.165947	-0.109867	-0.0414168	0.233445	0.01031	0.0549679	-0.0593595	0.0709434	-0.0260859	0.240553	0.197878	0.0999463	0.245835	0.108752	0.167916	0.381234	0.239631	0.12862	-0.806334	0.0841467	-0.988945	0.208827	0.57761	0.0115614	-0.557832	0.0399269	-0.654978	-0.151192	0.348867	-0.343529	0.206322	0.41374	1.12151
Cre01.g023300	0.188086	0.222859	0.154627	0.287742	0.579007	0.344733	0.720979	0.0498823	-0.0769782	0.00109667	0.479497	0.54697	0.465074	0.158898	0.249353	0.133295	0.0727929	0.168272	0.2	0.451555	0.418205	0.39807	-0.224979	-0.240666	-0.249155	-0.0102669	0.018498	0.0928163	0.0116408	0.0591272	-0.0053762	0.172324	0.260854	0.187425	0.0846667	0.181308	0.0724567	0.345177	0.398538	0.409102	0.27475	0.209747	0.375476	-0.161825	-0.101604	-0.174921	0.127783	0.0929667	0.721918
Cre01.g023350	0.583421	-0.0596737	-0.131765	-0.0885388	0.355517	0.189052	0.0743082	-0.0403435	-0.02611	-0.0797065	0.343264	0.0584289	0.301139	-0.0020982	-0.195959	0.0381391	-0.35755	-0.246219	-0.305613	-0.00746241	-0.0339482	-0.0235982	0.0528239	-0.00048263	0.0250182	0.0110744	-0.174862	0.0576368	0.0236203	0.120814	-0.046748	-0.010862	-0.0598113	0.0410506	0.157831	0.141872	0.127052	-0.231138	-0.113172	-0.210082	-0.154724	-0.186943	-0.287499	-0.122774	-0.0616303	-0.152476	-0.0669666	-0.0136756	0.181414
Cre01.g023400	1.57192	-0.621477	-0.0331245	0.255913	-6.39072	-2.01799	-1.73115	0.171804	1.23729		0.12031	2.23671		0.432528	0.984355		0.64592	1.23536		0.752185	1.08763		0.126517	0.32656		0.361764	-0.294531		0.216622	0.109965		0.705067	1.03343		-0.325232	-0.349478		0.289829	1.44387		0.181527	0.324934		0.378253	-0.0873704		0.432183	0.330309	0.407427
Cre01.g023450	-1.31123	0.182449	0.199563	0.157806	-0.339653	-0.352636	-0.396591	0.124683	-0.129356	0.189637	-0.789584	-1.02108	-0.70443	0.532572	0.269706	0.607731	0.218161	-0.0219879	0.299695	0.336348	0.0695685	0.38244	0.242393	0.00272943	0.322222	0.112014	-0.126034	0.20039	-0.0813159	-0.332978	-0.0290628	0.275134	0.0405015	0.369504	0.258102	0.0259476	0.345469	0.115147	-0.128786	0.194611	0.614853	0.386472	0.713474	0.227531	0.00461571	0.304564	0.834388	0.70049	-0.763384
Cre01.g023500		0.0614756	-0.00274037	0.367363	-6.0464	-6.28796	-2.94988	0.206403	-0.211167	0.183439	0.312468	-0.0825571	0.938932	0.592908	0.166511	0.590792	0.526417	0.122737	0.536007	0.50587	0.0755591	0.259999	0.291024	-0.112171	0.854156	0.260123	-0.141457	0.339752	-0.26104	-0.676233	-0.722991	0.3664	-0.031764	0.872787	-0.166826	-0.562511	0.0589165	-0.478471	-0.885936	-0.310904	-0.449248	-0.841161	-0.318278	-0.219486	-0.605932	-0.347068	-0.153858	-0.0533304	-0.496676
Cre01.g023550	0.783866	-0.00625821	-0.471512	0.588043	0.0179679	-0.477384	0.687471	-0.31379	-0.0751709	-0.226172	-0.423532	-0.180564	-0.272239	-0.212736	-0.1741	-0.0286569	-0.412679	-0.249865	-0.0568288	-0.0966756	0.187667	-0.0399232	-0.0119352	-0.0287522	0.146865	-0.240532	-0.187182	-0.0864728	-0.0409643	-0.111906	-0.0951741	-0.318521	0.0076505	-0.0868993	0.0563221	0.0494021	0.261434	-0.202641	0.00978107	-0.141425	0.504083	0.209677	0.647406	-0.103793	-0.0970924	0.0779088	-0.056863	-0.193496	-0.262827
Cre01.g023600	-1.41247	-0.0147039	-0.151835	0.133492	-0.136507	-0.303737	-0.0206075	-0.0170808	-0.0746944	-0.00948929	0.57466	0.0215494	-1.02836	-0.163987	-0.74847	-0.447921	-0.214019	-0.331194	-0.0685337	-0.161695	-0.750091	-0.687202	0.097293	0.0540538	0.176256	-0.283221	-0.324845	-0.302501	-0.306757	-0.361994	-0.298344	0.570073	0.11325	0.376644	0.319217	0.0935531	0.311874	0.137397	-0.428153	-0.284096	0.485828	0.453871	0.42447	0.699027	0.154495	0.402506	1.01039	0.697721	-0.627184
Cre01.g023650	0.621664	0.0440636	0.0407504	0.142159	0.536037	0.467608	0.717666	-0.354977	-0.0619172	-0.133789	-0.327354	-0.00784617	0.201766	-0.165432	-0.0354944	0.00930516	-0.290027	-0.0909208	-0.139649	-0.117346	-0.0317662	0.277286	-0.0270031	0.097251	0.243456	0.142411	0.0975179	0.24951	0.130919	0.232462	0.15692	0.0348021	0.14318	0.180208	-0.0272492	-0.0144585	0.111879	-0.229377	-0.197677	0.0441909	-0.0866318	0.0619702	0.00542843	0.00256773	0.227343	0.17011	-0.264348	-0.0967234	0.082656
Cre01.g023750	-2.49304	-0.324575	-0.427196	-0.185939	-1.19949	-1.34866	-0.697569	-0.223557	-0.490569	-0.177267	-1.1111	-1.83955	-1.27886	0.36354	0.582626	0.187488	-0.0280068	-0.0947219	0.185717	-0.105787	-0.214484	0.0439212	-0.00426111	-0.0866895	-0.0257725	0.0702852	0.131167	0.201658	-0.258837	-0.131153	-0.242018	-0.0449477	-0.39695	-0.0308657	0.207572	0.247777	-0.209709	0.24032	-0.131673	0.0858537	-0.0230413	-0.230215	-0.0784898	-0.0013944	-0.231495	-0.147086	0.181886	0.235558	-0.424655
Cre01.g023773		0.352574	0.553546	0.165417	2.99342	3.1643	2.77397	-1.40591	-1.13469	-1.32343	-0.666043	-0.372279	-0.563363	-0.63796	-0.375569	-0.545275	-0.21449	0.0706181	-0.115431	-0.464175	-0.205698	-0.400557	-0.0460961	0.239497	0.0512575	0.11928	0.406488	0.225181	-0.638312	-0.364718	-0.568534	-0.345918	-0.0552943	-0.234024	-1.368	-1.0749	-1.26311	0.177376	0.4587	0.274365	-0.394239	-0.0973636	-0.278093	-0.0894981	0.212844	0.00506021	0.224963	0.0396326	-4.07056
Cre01.g023787	-3.13364	-0.149488	-0.0876487	-0.130844	-7.60767	-7.85636	-7.38385	-0.326938	-0.169635	-0.268817	-1.14159	-1.40935	-1.01342	-0.164582	-0.278171	0.047121	-0.187876	-0.156815	0.00958324	-0.278907	-0.282518	-0.237567	-0.0244146	-0.191152	0.175614	-0.104237	-0.141509	0.0968527	0.0904816	0.0703879	0.140628	-0.385035	-0.314539	-0.147521	-0.066042	-0.042416	0.0820742	-0.533265	-0.549828	-0.317258	0.206305	0.0365349	0.473161	-0.174622	-0.307825	0.0643761	0.0270858	0.260512	-2.15246
Cre01.g023800	-1.05125	0.352808	0.221302	0.293373	-0.214732	0.113483	-0.300034	0.00298329	-0.636471	-0.100785	0.239672	-0.412643	0.0287997	0.157088	-0.113051	0.252745	-0.0143063	-0.292155	0.214573	0.0636183	-0.334918	0.086097	-0.0164796	-0.412445	0.0905221	-0.164183	-0.495382	-0.237451	-0.0161133	-0.456787	-0.0844793	0.0908355	-0.375297	0.297288	0.327163	-0.0446148	0.452251	0.106904	-0.423986	0.112012	0.0733869	-0.367036	0.0592658	-0.00872397	-0.264732	0.0555824	-0.246428	-0.269228	-0.362584
Cre01.g023850	0.437733	-1.14848	-0.665625	-1.52353	2.09976	2.55251	1.69241	-0.365244	-0.382872	-0.240829	-0.0456993	-0.0407828	0.0989152	-0.0554224	-0.081878	0.0791979	-0.604414	-0.608153	-0.46342	0.0482133	0.0178437	0.153766	-0.506303	-0.509557	-0.367014	-0.127387	-0.129026	0.0204488	-0.0336654	-0.0489174	0.0780482	-0.0790587	-0.0772815	0.0747713	0.00954609	0.0138017	0.156374	0.115519	0.107995	0.254443	0.399271	0.407299	0.557352	0.178289	0.191784	0.314782	0.114451	0.207045	0.479773
Cre01.g023900
Cre01.g023913		0.344653	0.124673	0.13507	-1.54326	-2.01985	2.10877	-0.0503	0.0394644	-0.0540672	1.05731	1.16962	1.07375	0.0418669	0.122804	0.0483048	-0.490168	-0.386514	-0.477356	0.169048	0.246071	0.146419	-0.147355	-0.0432159	-0.136248	0.309174	0.414928	0.328828	-0.0342474	0.0578934	-0.0507161	-0.131533	-0.0223635	-0.105886	0.450109	0.561758	0.468755	-0.110985	-0.011116	-0.100244	0.0994168	0.214838	0.129315	-0.0291749	0.0917128	-0.0208635	-0.0068227	0.301517	0.502566
Cre01.g023950	0.1179	0.244907	0.319079	0.411314	1.08582	1.38051	1.38157	0.274925	-0.104082	0.189837	0.818026	0.742435	0.891728	0.296838	-0.0288034	0.422921	0.140191	-0.0391236	0.289443	0.285514	0.114614	0.451236	0.144878	-0.242124	0.100526	-0.279479	-0.115641	-0.0857594	-0.0448136	-0.0996946	-0.155193	0.293526	0.112477	0.327774	0.076492	0.198744	0.345488	0.155623	0.534231	0.448099	0.387527	-0.00285734	0.393092	0.0461912	0.126952	0.154067	0.206715	0.276097	0.241821
Cre01.g024000	0.425235	0.510872	0.803431	0.255789	2.35076	2.61323	2.06339	0.441805	0.123093	0.378728	1.17188	0.875714	1.129	0.492951	0.165411	0.440078	0.242288	-0.062535	0.19579	-0.0730787	-0.404532	-0.155018	0.375945	0.0716065	0.327741	0.0602862	-0.242436	0.0206298	0.281237	-0.0350992	0.205458	0.464041	0.164734	0.430378	0.404368	0.10754	0.363703	0.143866	-0.164741	0.0952976	0.770812	0.477756	0.7414	0.395882	0.108292	0.344883	0.261396	0.287106	1.11709
Cre01.g024050	-1.53968	-0.00850714	0.00498465	0.170233	0.820088	0.877884	0.699731	0.0835977	-0.406204	-0.449824	-0.346269	-0.997593	-1.11774	-0.0896234	-0.348523	-0.265657	-0.174487	-0.248225	-0.209265	-0.0764914	-0.114259	-0.23818	-0.0635482	-0.260248	-0.143557	-0.304857	-0.538326	-0.467179	-0.0728341	-0.242113	-0.190515	-0.41926	-0.517601	-0.625392	-0.192972	-0.494513	-0.236255	-0.21884	-0.390136	-0.252401	-0.00952957	-0.283199	-0.282924	-0.080355	-0.114999	-0.400859	-0.225213	-0.120933	0.0970078
Cre01.g024100	-0.41626	-0.00338891	0.116743	0.0685965	0.115534	0.196978	0.155224	-0.619269	-0.492153	-0.778934	-1.39366	-1.41455	-1.19802	-0.161564	-0.274295	-0.555793	-0.298974	-0.2782	-0.331514	-0.285528	-0.258631	-0.22368	-0.127989	-0.0777074	-0.0469362	-0.125325	-0.0166226	-0.043105	-0.261949	-0.179318	-0.181551	-0.146203	-0.270814	-0.390318	-0.145267	0.109364	-0.317389	-0.743205	-0.674841	-0.92174	0.328452	0.434165	-0.0995852	-0.000351716	0.159626	-0.0303979	-0.469507	-0.563181	1.04727
Cre01.g024200
Cre01.g024250	1.1028	0.275188	0.34808	0.331741	0.493101	0.592384	0.346578	0.185441	0.243813	0.189581	0.470975	0.183647	0.127069	0.471754	0.375582	0.340382	-0.1133	0.224421	0.172878	0.195676	0.349855	0.289501	-0.532766	0.0729339	0.0192007	-0.308902	-0.083359	-0.130161	0.513162	0.786127	0.716816	0.024641	0.460535	0.416312	0.523628	0.747931	0.694227	0.403739	0.403578	0.353749	1.00799	1.39812	1.35189	0.351854	0.644946	0.571669	0.593802	0.592649	0.593965
Cre01.g024251	-1.3865	0.341771	0.127861	0.66282	1.199	1.17964	0.30828	0.184286	0.0749985	-0.379324	0.0719387	-0.544345	-1.17581	-0.0975521	-0.14241	-0.095178	-0.0576278	-0.275882	-0.179072	-0.217723	-0.180041	-0.420219	0.132328	-0.0857416	0.00887823	-0.0623521	-0.266681	-0.265633	0.149323	-0.103991	-0.0298499	-0.152801	-0.284129	-0.245324	-0.213444	-0.216822	-0.261446	0.0483219	-0.0170297	0.064191	-0.413151	-0.530171	-0.519699	-0.286873	-0.237674	-0.223035	-0.143959	-0.17538	-0.897981
Cre01.g024300		-1.3531	-0.963527	-1.67256	-6.76432	-6.40484	-7.11608	-0.363266			-1.8033			0.405118			0.247076			-0.423802			-1.08351			-0.00791776			0.0881449			0.199485			-0.710841			-1.02572			-0.0461434			-0.313142			-0.807224		-9.35976
Cre01.g024350	1.83082	-0.143695	-0.304574	0.0339589	2.84638	2.6554	2.99173	1.34797	1.00155		3.15457	2.8307		0.9499	0.594652		1.2091	0.876574		0.39495	0.0357886		0.47589	0.143844		-0.857524	-1.18795		-0.670625	-1.01467		0.89791	0.570896		-0.402215	-0.726751		1.38278	1.04647		-0.0817155	-0.402479		0.257299	-0.0579983		0.586983	0.788164	2.91921
Cre01.g024500	-1.41443	-0.651648	-0.120032	-0.348743	-0.668632	-0.179644	0.0185877	-0.531012	-0.633173	-0.391059	-0.409605	-0.423304	-0.220024	-0.066802	-0.143676	-0.0352211	-0.0551191	-0.0674737	-0.0198836	-0.0871598	-0.180042	-0.0999369	-0.0236871	-0.0870268	-0.0144947	-0.0651405	-0.0363869	0.0421944	-0.131693	-0.174616	-0.0987779	-0.298912	-0.28506	-0.082512	-0.462942	-0.495921	-0.147603	-0.158465	-0.105416	-0.145072	-0.107859	-0.0174976	-0.0157242	-0.124068	0.0353173	0.0720982	-0.45774	-0.407877	-1.33677
Cre01.g024550	-0.74295	0.797536	1.09153	0.686906	2.02182	1.57399	1.95797	0.00696264	-0.270211	-0.0458161	-0.439984	-0.705439	-0.271997	-0.306408	-0.530512	-0.206088	-0.198167	-0.167568	-0.324016	-0.143168	-0.347037	-0.195456	-0.106756	-0.209464	-0.0964185	0.0738741	0.022789	0.0939191	0.10459	-0.0577866	0.0794351	-0.136492	-0.309721	0.0164264	-0.351054	-0.606343	-0.156974	-0.152388	-0.430283	0.00990823	-0.406153	-0.363787	-0.416018	-0.0178683	-0.235173	-0.00916574	0.200599	0.0745689	0.369748
Cre01.g024601
Cre01.g024650	0.259127	0.134569	0.086531	0.205673	0.773737	0.695059	0.785367	-0.398868	-0.336248	-0.485627	0.0395025	-0.211062	-0.00110354	0.0634524	-0.268692	-0.0994701	-0.0695968	-0.174094	-0.247882	-0.116784	0.00524933	-0.249216	0.0216277	-0.0497053	0.105355	-0.102046	-0.356718	-0.342364	-0.207072	-0.363987	-0.188053	0.0615353	-0.250555	-0.111544	0.419473	0.00873033	0.315052	-0.292508	-0.338618	-0.326237	0.157438	0.192801	0.100651	-0.00677556	-0.183296	-0.0254762	0.0225857	0.180155	0.452029
Cre01.g024750	-0.598648	-0.149746	-0.177327	-0.131825	0.479478	-0.543818	-0.273726	-0.384901	-0.356894	-0.207854	0.0777907	0.141587	0.448238	-0.110349	-0.265968	-0.0238892	-0.251541	0.115342	-0.10235	0.0272507	-0.0787846	-0.0210522	-0.156259	-0.133534	-0.0533977	-0.246479	-0.0987141	-0.0797635	0.0806684	0.0597213	0.0955382	-0.102532	-0.198348	-0.0802767	-0.00306143	-0.0362245	0.138916	-0.163143	-0.562477	-0.08804	0.147051	0.0967359	0.312827	-0.160091	-0.167871	-0.205746	0.0540745	0.0343924	0.059893
Cre01.g024800	0.723905	0.112073	0.178868	0.372946	-0.0334966	-0.325091	0.20885	0.25762	0.260901	0.152317	0.52107	0.21703	-0.482189	-0.310168	-0.0445347	-0.167522	0.170454	0.136033	0.118416	0.274705	0.163376	-0.0427767	0.0955187	-0.151648	0.135021	-0.0382354	-0.0872046	-0.199753	-0.350333	-0.460091	-0.241503	0.0634252	-0.0414106	-0.0225513	0.30904	0.284819	0.137216	-0.0850837	-0.0047592	-0.259093	-0.149764	-0.282578	-0.122146	0.179493	0.0549417	-0.0113636	-0.0656815	-0.271138	0.47041
Cre01.g024850
Cre01.g024900		-0.346866	0.0393201	-0.6642	-5.9011	-5.54501	-6.25073	-0.638473	-1.15738		-9.42369	-9.41597		-0.0345036	-0.562241		-0.356256	-0.861277		-0.60559	-1.13724		-0.145237	-0.649772		-0.129886	-0.632807		0.269637	-0.246897		-0.354237	-0.853742		-1.43456	-1.93158		0.479954	-0.0288508		-0.369643	-0.862897		0.329955	-0.157832		-0.286981	-0.397773	-1.9041
Cre01.g024950	2.36946	0.155617	0.169835	0.157973	1.8008	1.78492	1.77086	0.241073	0.397947	0.380815	0.706335	0.885754	0.866276	0.201892	0.349939	0.351839	-0.288705	-0.117941	-0.132384	-0.0254345	0.118699	0.0954453	-0.172471	-0.00122216	-0.0178549	-0.0785947	0.0942695	0.0845684	-0.0651554	0.0940952	0.0618851	-0.16001	0.0162701	0.00914726	-0.337386	-0.158628	-0.175232	0.234451	0.40143	0.388702	-0.0916595	0.0908714	0.0817482	0.0761912	0.264189	0.228012	-0.692674	-0.614672	1.8349
Cre01.g025000	-0.609593	-1.12019	-0.420962	-1.6047	-1.83774	-1.16861	-2.35454	-1.39246	-1.69331	-1.63411	-0.924351	-1.20266	-1.1458	-1.29449	-1.60417	-1.52594	-0.446002	-0.732966	-0.671075	-1.2618	-1.57539	-1.52231	0.144431	-0.142048	-0.0823474	-0.0647648	-0.349628	-0.282996	-0.177729	-0.476206	-0.432083	0.0370483	-0.244399	-0.175189	-0.493477	-0.772446	-0.712716	-0.480253	-0.771001	-0.707396	0.0780818	-0.197115	-0.129905	0.314792	0.045062	0.0852185	0.867991		1.29638
Cre01.g025025								-0.181792			-1.26499			-0.433154			0.681553			-0.0583945			-0.245242			-0.377653			-0.442045			-0.042646			-0.245188			-0.000389355			-0.182185			0.123891			-0.0956892		-0.854234
Cre01.g025050
Cre01.g025100		0.32437	0.440428	0.189088	-4.84634	-4.90641	-4.8548	0.507722	0.262549	0.32934	0.488893	0.670331	0.275272	-0.0618348	-0.0815176	-0.0090116	0.211151	0.317014	0.250267	0.504877	0.174927	0.464374	0.147311	0.215776	0.204803	0.0283414	-0.0242843	-0.193462	-0.0740047	0.104623	-0.265089	0.0132973	0.0572157	-0.069672	0.458621	0.403778	0.523651	0.0241891	0.202903	-0.206526	0.416921	0.57997	0.276119	0.0152514	-0.0800001	-0.217894	0.00716978	0.147463	1.00399
Cre01.g025150		0.0642374	0.156203	-0.0313273	-1.69959	-1.63772	-1.82745	0.557768	0.487546	0.441072	2.0044	0.248421	0.199602	0.656175	0.210458	0.183017	1.02761	0.560477	0.516693	0.427153	0.752797	0.700202	0.664398	0.462592	0.416618	0.389221	0.17879	0.139748	0.273104	0.205881	0.144329	0.227816	0.152146	0.115681	1.09294	0.753084	0.707139	0.221002	-0.227105	-0.269175	0.621591	0.24481	0.206345	0.318483	0.272279	0.206761	0.13307	0.685891	0.485168
Cre01.g025200	-5.38798	-0.350155	-0.603936	-0.316906	-0.0162703	-0.0851179	-0.0153172	-0.88784	0.136365	0.232271	-0.964375	-0.411796	-0.318236	0.116755	0.147172	0.26211	0.343641	0.570065	0.66866	-0.508022	0.189956	0.27974	-0.0222171	0.0474522	0.143857	0.448156	0.168445	0.271782	-0.184798	0.214045	0.294873	-0.427591	-0.497853	-0.391938	-0.545261	-0.14782	-0.0513853	-1.99142	-0.195663	-0.0953536	-0.296915	-0.105945	-0.00203037	0.270225	0.459457	0.536318	-1.18629	-0.446298	-5.48311
Cre01.g025250	-3.98051	-0.997051	-0.284933	-1.26955	-2.42844	-1.62319	-2.73324	0.320716	0.108394	0.167061	1.14256	-0.246502	-0.19018	0.368088	-0.195053	-0.117354	-0.195084	-0.141052	-0.0796951	0.55238	0.0929278	0.145474	0.1002	-0.12488	-0.0657135	0.140574	0.152451	0.218549	0.106848	-0.0435891	0	0.235796	-0.0993929	-0.0307166	0.198543	-0.335884	-0.276688	0.150239	-0.129429	-0.0663582	0.0607508	-0.425337	-0.358661	0.0510392	-0.168472	-0.128849	0.696933	-0.415798	0.878567
Cre01.g025300	0.286228	0.0188051	0.0787801	-0.149797	1.1239	1.32192	2.0063	0.988386	0.739946	0.471654	0.0507023	0.423958	-0.241567	-0.109306	0.28041	0.03115	0.430819	0.850679	0.585076	0.179191	0.531996	0.443237	-0.0546094	0.173272	-0.140192	-0.544071	-0.180981	-0.441842	-0.00594848	0.271537	-0.380877	0.147195	0.332021	0.0737386	0.242188	0.310182	-0.352468	0.460198	1.07314	0.414364	-0.372952	0.273475	-0.219143	0.00190947	0.186108	-0.110191	0.169675	-0.0218242	0.398312
Cre01.g025350	-4.6767	0.363832	0.0664905	0.551943	-7.01885	-6.98613	-7.06083	-0.110565	-0.112042	-0.308564	-0.715816	-0.53054	-0.427191	0.232536	0.1626	-0.0148894	0.173211	0.160515	0.149214	0.185778	0.0147177	-0.000103436	-0.046132	-0.0829074	-0.27893	-0.405958	-0.312128	-0.499991	-0.0684082	-0.152909	-0.321953	-0.473469	-0.186111	-0.372623	0.467076	0.0532405	-0.142753	-0.381166	-0.545662	-0.577247	-0.4791	-0.518171	-0.59229	-0.213423	-0.362028	-0.48822	-0.305126	-0.152746	-0.674717
Cre01.g025400	0.000554649	0.135632	0.327653	0.0472507	0.315047	0.842466	0.0665899	0.169225	0.235625	0.324223	0.703026	0.517213	0.780229	0.0362591	0.176659	0.130592	-0.0668682	0.108257	0.111828	0.134932	0.181383	0.26948	-0.0402945	0.115614	0.0554183	-0.103601	-0.00772651	-0.0729444	-0.159634	-0.0242022	-0.102083	0.0211267	0.182067	0.063049	0.0747381	0.153697	0.168006	0.231119	0.306849	0.33533	0.0535661	0.209522	0.24403	-0.180033	0.146206	-0.0741914	0.398245	0.449788	0.982189
Cre01.g025450	0.900717	-0.0921287	0.217054	0.27974	0.506965	-0.49649	-0.28138	-0.252959	-0.325693	-0.193402	-0.0806284	0.149417	0.00578341	0.0892798	-0.107762	0.289112	0.291076	-0.123404	0.19682	-0.420004	-0.537811	-0.602459	-0.0372039	-0.183192	-0.0396166	-0.0192027	-0.250739	0.0188545	0.0295894	-0.112887	-0.04171	-0.305289	-0.389818	-0.343112	-0.176984	-0.372566	-0.12019	-0.271158	-0.372776	-0.089056	-0.175575	-0.259955	-0.14762	-0.215981	-0.329979	-0.0868608	-0.0441821	0.0218735	-0.161283
Cre01.g025500	0.319682	0.242475	-0.14273	1.16515	0.707486	0.292183	3.57434	0.185135	0.103254	0.294062	-1.1553	-1.21464	-1.02618	0.122139	0.0314319	0.241272	-0.0275777	-0.0955682	0.0979292	-0.473853	-0.568475	-0.383788	-0.0245402	-0.092046	0.0992614	-0.0806765	-0.146567	0.0516721	-0.627353	-0.706857	-0.531127	0.220314	0.157839	0.358656	-0.253064	-0.31306	-0.121723	-0.195225	-0.267	-0.0717881	0.165554	0.10933	0.308147	-0.158708	-0.209465	-0.037702	0.630463	0.607016	-0.476344
Cre01.g025551	-1.8851	-0.0619544	0.0996608	-0.381939	-1.33528	-0.43652	-0.920317	0.170606	-0.0984455	0.110909	-2.34427	-1.19411	-2.38377	0.206934	0.225222	0.157442	0.171701	-0.09926	0.128583	0.393262	0.241613	0.314703	0.0527051	0.333041	0.00788228	-0.323392	-0.0394244	-0.359668	-0.190866	-0.60639	-0.263264	0.0250266	0.0470098	-0.00525522	-0.232259	0.0516775	-0.269543	-0.0325941	-0.165603	-0.0777819	-0.569806	-0.383266	-0.595837	-0.229319	-0.665632	-0.276937	0.411291	0.272037	-0.582829
Cre01.g025600	1.7432	-0.0473672	-0.242786	0.302616	-6.60386	-6.99387	-7.50494	0.14316	0.143815	0.497778	-0.00310419	0.0469865	0.108036	0.215394	0.0945667	0.295864	0.176678	0.218113	0.263522	0.207153	0.221957	0.258555	-0.27143	-0.22951	-0.140535	-0.0437784	-0.0642926	0.0924383	0.0271257	0.137736	-0.212314	0.0643002	0.19194	0.105841	0.172238	0.00768489	0.480093	0.0975988	0.135123	0.182246	0.33977	0.38829	0.217118	-0.112023	0.0273342	-0.0187691	0.43171	0.432482	0.396213
Cre01.g025650		0.31882	0.178074	1.1427	3.65628	3.48544	1.43721	-0.0286937	0.542744	0.180291	2.36991	3.28734	2.92255	-0.0298425	0.521454	0.178033	-0.184721	-0.666897	-1.02666	-0.685273	-1.00448	-1.37306	-0.0231194	0.122372	-0.239582	-0.0173786	-0.0592075	-0.41423	0.0607373	0.0621232	-0.315408	0.108313	0.395083	0.0426384	0.463212	0.351837	-0.0100874	1.09171	1.8047	1.44665	0.649779	1.93936	1.58491	0.376329	0.367157	-0.0143409	-0.0987391	-0.124199	2.03804
Cre01.g025700	0.321517	0.0898469	-0.00713557	0.476725	0.388457	-0.433974	0.681579	-0.191473	-0.155121	-0.523571	-0.136089	-0.0166012	-0.109138	-0.0745165	0.129312	0.306027	-0.308384	-0.14486	-0.628331	0.0103375	-0.0618733	-0.160487	-0.0896963	-0.00819775	-0.281228	0.0309995	0.145123	-0.239292	-0.111825	-0.247297	-0.256112	0.0388297	0.272498	0.0404299	0.18854	0.153917	0.0837837	-0.453852	-0.574925	-0.38547	-0.503575	-0.410795	-0.369834	0.0490204	-0.134794	-0.174224	-0.0741475	-0.0154947	0.101025
Cre01.g025726
Cre01.g025750	0.591338	0.113632	0.179821	0.0416846	0.807869	0.798501	0.747325	0.107281	-0.267702	0.0129055	0.95569	1.17988	0.995676	0.193613	0.105346	0.212748	-0.0445864	-0.138924	0.0472969	0.118308	0.174843	0.119232	-0.205898	-0.191363	-0.199444	0.274732	0.205704	0.247529	0.094663	0.187872	0.22119	0.0242641	0.0412706	0.0734658	0.160407	0.302678	0.17814	0.416648	0.271522	0.308922	0.219877	-0.0427817	0.375769	0.363728	0.269368	0.430869	0.0245605	-0.118408	1.06788
Cre01.g025767	-0.639083	0.110579	0.219223	0.210801	-0.088325	0.116616	-0.301722	-0.418121	-0.428685	-0.247916	-0.966555	-0.779005	-0.684626	-0.318019	-0.0552372	-0.152688	-0.390211	-0.570177	-0.386718	-0.203653	-0.114673	-0.120589	-0.0951157	0.009593	-0.113879	-0.122321	-0.017133	-0.404551	0.216539	0.25858	0.484933	-0.356601	-0.200469	-0.00969025	-0.477635	-0.0577194	0.123579	-0.559503	-0.570845	-0.52328	-0.112193	-0.0704794	0.317272	-0.0844702	0.00494963	0.0370504	-1.02388	-0.474867	0.4585
Cre01.g025808
Cre01.g025850	0.969805	0.27254	0.0338151	0.41638	1.30334	1.23105	0.693585	0.394613	0.662383	0.313287	0.585436	1.46559	1.11415	0.523594	0.831089	0.501025	0.329641	0.611301	0.264895	-0.0480319	0.206997	-0.14822	0.0598055	0.34195	-0.00664652	-0.254319	-0.191888	-0.533553	-0.0164813	0.334601	-0.0295734	0.307747	0.615933	0.276847	0.761068	1.25918	0.910609	0.409047	0.686923	0.34223	0.159352	1.82244	1.48135	0.535009	1.04433	0.676192	0.730778	0.391471	0.793458
Cre01.g025900	0.0539713	-0.953952	-0.935106	-0.980331	0.411555	0.333664	0.422322	-0.0694958	0.0121072	0.172389	-0.0347236	-0.0629122	0.0910879	-0.0194436	0.22936	-0.132408	-0.103327	-0.015292	-0.171071	-0.177196	0.234118	-0.324965	0.148334	0.111914	-0.0265173	0.148177	0.35621	-0.0237706	-0.0521732	0.253151	0.0167183	0.169764	0.178997	0.119235	-0.141238	-0.211413	0.0421841	-0.00435687	0.0966543	-0.181538	-0.156019	-0.0990792	-0.312079	-0.115261	0.147615	-0.231591	-0.402967	-0.456116	0.0101852
Cre01.g025950	0.259821	-0.283271	-0.0165542	-0.0333256	-4.12364	-8.81988	-4.14077	0.215967	0.00298007	0.555354	-0.489037	-0.881552	0.028398	0.0916673	-0.272315	0.167919	0.229539	0.170539	0.285709	0.213423	-0.108125	0.2176	-0.106528	-0.314402	-0.006215	-0.12949	0.00511564	-0.0115654	-0.0404792	-0.106807	0.100152	-0.167863	-0.273336	0.247198	-0.131607	-0.200265	0.12034	0.00218738	-0.464485	0.156877	0.0272264	-0.0975674	0.299545	-0.157622	-0.0874579	0.024023	0.135124	-0.295602	-0.999268
Cre01.g025983	0.0639322	0.005884	0.101729	0.268523	0.691109	1.01982	0.590096	0.399607	-0.65513	-0.392258	0.598972	-0.215079	0.065325	0.22883	-0.56406	-0.0770002	-0.308812	-0.27346	0.0119786	0.157889	-0.381594	0.02914	0.240532	-0.0159389	0.432711	0.313829	0.0412256	0.516684	0.37347	0.208103	0.455897	-0.0610706	-0.558152	-0.133842	0.410188	-0.101353	0.162048	0.5686	0.247318	0.534471	0.461217	-0.00879404	0.263858	0.246515	0.117344	0.381049	-0.00785952	0.177179	-0.744985
Cre01.g026016
Cre01.g026050
Cre01.g026100	-9.3262	-0.110401	-0.153454	-0.0724968	-4.8619	-4.93505	-4.85629	-0.1348	-0.108059	-0.229837	-1.51758	-1.46829	-1.96358	-0.33826	-0.320346	-0.576854	0.157929	0.198561	0.0184276	-0.0724251	-0.0584246	-0.154417	-0.144754	-0.103638	-0.017189	0.104345	0.147077	-0.0595648	0.0317007	0.0608188	0.139158	-0.193282	-0.147135	-0.460709	0.166772	0.215398	-0.292202	-0.294913	-0.258066	-0.255493	-0.288004	-0.235605	-0.559017	-0.486105	-0.42824	-0.395162	0.314878	0.567589	-2.46291
Cre01.g026150	-4.74722	0.159518	-0.299413	0.859213	0.737169	0.271574	1.71651	-0.392719	-0.707543	-0.434682	-1.02153	-1.31381	-1.04329	-0.0505872	-0.374239	-0.0823456	0.107971	-0.192963	0.0825868	0.0560874	-0.271478	-0.00473834	0.252738	-0.0477114	0.225649	0.190975	-0.107859	0.172432	-0.119846	-0.432294	-0.174511	0.127445	-0.167974	0.114896	0.174351	-0.118589	0.1548	-0.373298	-0.678018	-0.400753	-0.104668	-0.393835	-0.112966	-0.156131	-0.439832	-0.186016	0.341854	0.0605741	0.789278
Cre01.g026200	-0.768814	0.352439	0.323261	0.3878	-0.157769	-0.217045	-0.154704	0.437987	0.787785	0.729779	0.827999	1.20034	1.13999	0.051533	0.392505	0.35353	0.105566	0.469254	0.413937	0.545767	0.882825	0.818697	0.00940081	0.373574	0.316067	-0.0437991	0.32199	0.271414	0.0227971	0.374972	0.301888	0.20406	0.573264	0.525267	-0.154604	0.217079	0.159601	0.311759	0.671663	0.61806	-0.25385	0.121605	0.0716076	-0.486149	-0.105227	-0.182278	0.0832865	0.104369	1.50423
Cre01.g026250		-0.615796	-0.583362	-0.655556	0.288285	0.290622	0.21623	-0.0908224	-0.226726	0.0612939	0.180848	1.07734	1.36302	-0.222195	0.0358028	0.342855	0.103499	0.302064	0.592773	0.544716	0.792277	1.07418	0.146102	0.270349	0.558868	-0.119502	-0.0956226	0.199828	-0.0411569	-0.0976629	0.175279	-0.307028	0.0837372	0.381766	0.371437	0.827624	1.11617	-0.178508	-0.322507	-0.0300835	0.225742	0.809514	1.10554	-0.161925	-0.17115	0.0978252	0.205908	0.320215	0.109215
Cre01.g026300	-0.655148	0.156552	0.039841	-0.00220642	-0.289742	-0.436551	-0.199726	0.0582837	-0.062656	0.0129893	-0.478415	-0.483346	-0.433803	0.224297	0.274254	0.189208	-0.204369	-0.254201	-0.233084	0.237234	0.0636589	0.242349	-0.0115777	-0.0587599	0.0277092	-0.0913929	-0.0924929	-0.0435588	0.216561	0.277723	0.218251	0.186849	0.0593316	0.17097	-0.0426045	-0.06965	-0.229581	-0.228415	-0.109026	-0.252686	0.174308	0.309248	0.162679	0.210207	0.213855	0.215088	0.116732	0.0411948	-0.272124
Cre01.g026350	-4.39095	-0.38401	-0.392569	-0.379796	-0.464808	-0.551205	-0.444521	-0.254403	-0.411874	-0.368788	0.542586	-1.04371	-0.45758	0.0965804	-0.0552372	0.019644	-0.103716	0.0524653	-0.0717449	-0.0605201	-0.214461	-0.325021	-0.0259491	-0.0330198	-0.0197608	-0.159469	0.33261	-0.0631407	0.0538705	0.0240409	0.0478285	-0.137799	-0.187338	-0.0856662	0.245959	-0.321389	-0.168021	-0.31337	0.0220902	-0.448045	-0.447857	-0.311489	-0.321531	-0.305727	-0.0406321	-0.174396	-0.187984	-0.096355	0.819185
Cre01.g026400		-0.321031	-0.460786	-0.1658	0.478989	0.309136	0.601924	-0.107966	-0.0752168	-0.192273	0.348464	0.403758	0.284357	-0.187796	-0.163874	-0.261897	-0.0931987	-0.0465595	-0.160926	0.550715	0.570723	0.447547	0.0558536	0.102977	-0.0135789	-0.0672461	-0.0185067	-0.128131	-0.10694	-0.0718145	-0.203948	-0.354295	-0.30214	-0.409187	0.0741185	0.128752	0.0122249	0.103316	0.146171	0.033519	-0.134034	-0.0756275	-0.184674	-0.0855876	-0.0217149	-0.157815	-0.392783	-0.364774	-1.00385
Cre01.g026450		-0.460031	-0.0700556	-0.0266742	-8.80432	-8.81988	-8.85869	-0.27668	-0.365187	-0.530895	-1.8133	-1.2082	-1.37625	-0.567666	-1.08733	-1.23401	0.415035	0.246784	0.0837654	0.248825	0.350695	0.178866	0.208162	-0.1923	-0.357509	0.287453	-0.0989841	-0.257261	0.187113	-0.0485688	-0.229355	0.251824	0.524768	0.36907	-0.0192218	0.365034	0.199854	0.544481	0.918132	0.756828	0.868954	0.89383	0.736131	0.430488	0.135365	-0.0493875	0.748923	0.345235	-4.74338
Cre01.g026500	1.0599	0.458455	0.580561	0.270661	1.62105	1.93079	1.42621	0.00265634	0.134589	0.0369224	-0.667425	-0.109425	-0.209437	0.356235	0.0452069	0.52983	-0.0782918	-0.093972	-0.319114	-0.00182196	0.179568	0.15304	0.278924	0.164275	0.545756	0.227251	-0.00298328	0.314097	0.0578607	0.166195	0.0690826	-0.141659	-0.0958003	0.264292	0.0351201	4.79154e-05	-0.137881	-0.180723	0.0207609	-0.0725014	-0.155544	-0.307775	-0.11802	-0.0126991	0.0664785	0.166341	-0.0499096	-0.119346	0.830274
Cre01.g026550	-0.944652	-0.372659	-0.303217	-0.447632	0.846564	0.885908	0.739295
Cre01.g026600
Cre01.g026650	-1.55423	0.111765	0.308811	0.178334	-6.59426	-6.54704	-6.53788	0.030135	0.0698387	-0.139219	0.257739	0.528864	0.299698	-0.0806709	0.2339	0.0195986	-0.218602	-0.382519	-0.226226	-0.102684	-0.133885	-0.320578	-0.229975	-0.0552143	-0.240119	0.0901521	0.0515736	-0.136312	-0.317639	-0.176336	-0.326749	-0.260395	-0.289454	-0.302091	0.250244	0.251576	0.356339	-0.492518	-0.353471	-0.314101	0.019857	0.168261	0.170682	-0.0902933	-0.0409739	-0.124424	0.110944	0.170971	0.652847
Cre01.g026700	-0.296508	0.441464	0.680536	0.44816	1.29947	1.44265	0.933051	0.484465	0.360416	0.799783	1.18287	0.730313	1.24379	0.385493	0.0648936	0.571474	0.454636	-0.0848298	0.409863	0.271626	0.473477	0.719439	0.229588	0.163854	0.199589	-0.151831	-0.364369	-0.247493	0.112991	0.0661814	0.176761	0.419429	0.067607	0.488817	0.000329953	0.1657	0.138768	0.427157	0.733615	1.12329	0.54567	0.203897	0.548711	-0.0234352	-0.0161346	-0.028087	-0.292578	0.0811253	1.00067
Cre01.g026750	-1.67925	0.295909	0.164305	0.118436	0.714442	0.764486	0.573253	0.22017	0.28833	-0.0220563	-0.282426	0.549518	0.25784	-0.0427654	0.0670884	-0.232299	0.12901	0.228102	-0.196508	0.0445358	0.257175	-0.131848	0.0139432	0.0801801	-0.291355	-0.314867	-0.153038	-0.572451	-0.278753	-0.114995	-0.62535	-0.1928	-0.0445148	-0.413291	0.438275	0.422455	0.227607	-0.553628	-0.10128	-0.578483	0.0774399	-0.259086	-0.622601	0.279661	0.459828	-0.0685992	0.452915	0.204113	0.431754
Cre01.g026800	0.748847	-0.0306593	-0.32587	-0.177775	-0.956908	0.282116	-1.37343	-0.120533	-0.506808	-0.145582	-0.453296	-0.817026	-0.480001	0.0977141	-0.297388	0.0715082	0.182859	-0.189526	0.301645	0.370345	-0.0286713	0.304578	0.414604	0.124092	0.511062	0.0171315	-0.298329	0.426703	0.126402	-0.202672	0.499852	-0.158474	-0.525343	-0.165924	-0.217717	-0.582108	0.0290683	0.210818	0.199537	0.33533	0.634593	0.273975	0.621354	-0.239249	-0.371444	0.0160022	0.0377762	-0.0651428	0.417854
Cre01.g026850								-0.47166	-0.590236	-0.413512	-1.98979	-2.08582	-1.91144	0.0748884	-0.0525155	0.143241	0.0154867	-0.0892002	0.0902137	-0.292704	-0.424022	-0.253419	-0.0202545	-0.124457	0.0527672	-0.117464	-0.220051	-0.0358955	-0.0313768	-0.147577	0.0140695	-0.0716603	-0.170831	0.0159024	0.397867	0.301174	0.478428	-0.866814	-0.975285	-0.794157	1.00607	0.913148	1.09788	-0.111958	-0.199412	-0.041732	-0.044451	0.063479	-1.23818
Cre01.g026900	-1.09337	-0.096446	-0.617991	0.0796958	1.58169	-3.05655	-2.39083	-0.143533	-0.547652	-0.214491	1.48576	0.699104	1.25537	0.432387	-0.166194	-0.0507704	-0.213068	-0.465674	-0.178173	-0.328927	-0.783156	-0.223681	0.518622	0.0899563	0.448864	0.365541	0.0442464	0.292039	-0.0698371	-0.501383	0.212427	0.223465	-0.265086	0.0667994	-0.241503	-0.239915	-0.922809	-0.209668	-0.714006	0.211604	0.0237232	-0.0550952	-0.435635	0.244055	-0.426452	0.153105	0.167827	0.305844	1.09187
Cre01.g026950	-0.450139	0.25969	0.287676	0.224284	0.549176	0.547064	0.481475	0.213555	0.301602	0.0869582	0.845509	1.34292	1.5627	-0.437581	-0.279603	-0.213323	-0.42203	-0.278116	-0.321132	-0.188703	-0.119087	-0.194236	-0.0979012	-0.179091	-0.12127	-0.30359	-0.192931	-0.128178	-0.0827387	-0.259805	-0.121085	-0.225125	0.0947832	0.185574	0.231356	0.42432	0.210205	-0.537832	-0.341286	-0.288825	0.248578	0.295501	0.360832	-0.147167	0.112868	0.000454815	0.0409504	0.0411934	1.67799
Cre01.g027050		0.0534327	-0.0171362	-0.820166	1.34723	1.02546	1.41748	0.23817	0.164514	0.261998	0.397075	0.399522	0.541913	0.0797143	0.0643906	0.18337	0.0788364	-0.163025	0.184333	0.153744	0.0873001	0.178663	-0.0545985	-0.105987	0.106892	0.0858595	0.0564519	0.257282	0.277828	0.201867	0.284273	0.0572897	-0.00164225	0.105851	0.208266	0.210052	0.355318	0.017285	0.0208936	0.218697	-0.0711098	-0.0519496	0.149459	-0.374947	-0.454633	-0.220347	-0.165359	-0.201142	1.23728
Cre01.g027100
Cre01.g027150		-0.880312	-0.823805	-0.943176	1.20843	1.23483	1.11327	-0.572701	-0.336589	-0.544362	-0.951478	-0.692822	-0.90294	0.647127	0.874412	0.685672	-0.387309	-0.137307	-0.34239	-0.83355	-0.61018	-0.824073	0.449497	0.699983	0.49271	-0.192761	0.0593412	-0.141	0.274349	0.512837	0.289987	0.248351	0.503869	0.306106	-0.468026	-0.21003	-0.417274	0.117215	0.363432	0.160064	-0.265632	-0.00386379	-0.203627	0.39562	0.662856	0.436039	-0.677945	-1.04985	-0.510894
Cre01.g027200
Cre01.g027250	1.69226	-0.243687	0.183219	-0.388969	0.537515	0.700134	0.329309	0.337745	0.239321	0.291919	0.239908	-0.38534	0.234205	-0.111832	-0.0584023	-0.018557	-0.11501	-0.544843	0.0797379	0.196896	0.282558	0.168355	-0.699697	-0.593766	-0.493622	-0.13755	-0.289193	-0.140032	-0.19362	-0.128987	-0.122645	-0.0924649	-0.123575	-0.108875	-0.189374	-0.105233	-0.212786	0.226978	0.102556	0.215584	-0.0491164	0.49872	0.398647	-0.109638	-0.129512	-0.143384	0.364945	0.42878	0.36048
Cre01.g027300		0.79628	0.656012		3.65044	3.48007		0.87659			2.28065			0.474349			0.842766			0.550921			-0.363925			-0.175209			-1.53207			0.96434			-1.7025			1.50916			-0.833531			1.06713
Cre01.g027350	0.154724	0.207521	0.306749	0.0611841	0.0496576	0.574083	0.394387	0.469219	0.389985	0.439943	0.138605	-0.121304	0.0493326	0.107959	0.177961	0.292271	0.35552	0.0754167	0.229817	0.0899948	0.0116957	0.0226778	0.0479637	0.0267462	0.15338	-0.00943247	0.0672378	0.142093	0.241119	0.242602	0.333391	0.119993	0.00669824	0.151996	0.212048	0.113608	0.47611	-0.0788477	-0.168192	-0.0540123	-0.0190647	0.0599091	0.00839801	0.152728	0.147871	0.251832	0.0445507	-0.0639342	-0.77307
Cre01.g027400	-0.979139	0.0608315	-0.0816764	-0.101882	-0.391951	-0.630055	0.57401	-0.14642	0.0713332	0.226256	-0.621817	-1.37648	-0.74975	-0.390597	-0.389132	-0.193619	-0.370462	-1.00787	-0.513514	-0.420875	-0.415046	-0.127238	-0.0943985	-0.00560555	0.293151	0.00892033	0.148864	0.187562	-0.140239	-0.177406	0.191952	-0.271486	-0.27653	0.130604	-0.316827	-0.235417	-0.000388448	-0.628701	-0.316632	-0.292365	-0.587324	-0.670046	-0.340747	-0.577109	-0.529911	-0.22985	-0.358467	0.0382312	-0.569023
Cre01.g027500		0.402864	0.726627	0.12628	0.286663	0.580328	-0.0222172	-0.0251266	-0.267432	0.316044	-0.629908	-0.849668	-0.268537	0.526238	0.275105	0.877614	-0.133049	-0.361465	0.224701	0.420536	0.165489	0.742845	0.0958552	-0.132076	0.4519	0.335637	0.109322	0.700229	0.354375	0.114446	0.682845	0.173231	-0.0496692	0.543817	-0.0423627	-0.262784	0.321221	-0.0280446	-0.260245	0.327635	0.202704	-0.0139451	0.57754	-0.062297	-0.273479	0.290952
Cre01.g027550	-2.76297	-1.88718	-1.74039	-1.8121	-6.89824	-8.81988	-8.85869	-0.331189	-0.779447	-1.08863	-0.528977	-0.95469	-0.730785	-0.722108	-0.590462	-0.855994	0.0238643	0.135435	-0.381982	-1.08157	-1.26511	-1.14818	-0.248948	-0.235035	-0.541079	0.235029	0.408134	0.0457152	-0.216186	-0.331412	-0.434268	-0.398506	-0.251387	-0.904107	0.0995981	0.269057	-1.09843	0.301853	0.767572	0.416601	0.332022	0.325974	-0.129845	-0.0564822	0.206995	-0.238615	-0.105523	0.142796	-1.47478
Cre01.g027600		-0.131593	-0.431442	0.248877	1.59669	1.26675	1.94487	-0.505456			0.5157			-1.3111			0.305428			-0.199553			-0.398825			-0.120443			-0.587256			-0.149072			-1.05251			1.63114			0.765444			0.758241			0.844905		0.313132
Cre01.g027650	-3.01352	-0.484483	-0.426737	-0.0569973	-0.631433	-0.700666	-0.630065	-0.803958	-0.998584	-1.22582	-1.59885	-1.67631	-1.9059	-0.24182	-0.0272695	-0.235475	-0.0933013	0.065876	0.153401	-0.665789	-0.51306	-0.746418	-0.0300372	0.0748054	-0.110835	0.0646508	-0.369351	-0.0839312	-0.220528	0.140291	-0.102025	-0.178561	-0.243433	-0.460661	-0.0952357	-0.116877	-0.140169	-0.951833	-1.04558	-1.26841	0.307683	0.108832	-0.0223982	0.484313	0.524961	0.475513	0.308641	0.451242	-1.0899
Cre01.g027700	-1.26587	-0.0192371	0.0591927	-0.125805	-0.158167	-0.109835	-0.251729	-0.04328	0.191792	0.00145103	-0.440541	-0.67594	-0.458652	0.218229	0.416118	0.0464731	0.116719	0.109844	0.0949878	0.02213	0.154472	-0.178694	0.120966	0.0993858	-0.0461214	-0.268805	-0.044719	-0.227629	0.27423	0.305917	0.079567	-0.16699	-0.0430588	-0.175886	-0.0202641	-0.327356	-0.0361615	0.533893	0.215023	0.434829	-0.245796	0.0149323	-0.1674	0.334558	0.0367061	0.260741	-0.272816	-0.210647	0.219092
Cre01.g027764	-0.563609	-0.0637413	0.608181	-0.408612	0.220603	-3.78434	-4.11309	0.534656	-0.0416483	0.539172	0.0451597	0.0271622	0.3949	0.333083	0.389725	0.672829	0.818361	0.994005	1.16448	0.313106	0.523343	0.623785	0.537789	-0.245962	0.294005	0.217938	-0.428535	0.5709	0.134902	-0.63001	0.451742	0.00290295	-0.219996	0.197519	0.69238	0.121635	0.177316	-0.0666793	-0.495855	0.277371	-0.687115	-1.34436	-0.323908	0.342633	-0.498095	0.0437334	-0.3863	0.528939	-1.52968
Cre01.g027800		0.110725	0.15707	0.0575213	1.28302	1.29927	1.19752	0.32434	0.164782	0.51416	-0.520756	-0.657769	-0.310736	0.423283	0.254898	0.623308	0.476293	0.330625	0.682692	-0.0727105	-0.245009	0.0982476	0.225448	0.0802648	0.430142	-0.107464	-0.251032	0.105777	-0.142222	-0.299403	0.0348969	0.212171	0.0720186	0.431406	0.740446	0.602772	0.952679	-0.694411	-0.843864	-0.490082	-0.62549	-0.759391	-0.402004	-0.604168	-0.732602	-0.402269	0.563367	0.179795	-0.658809
Cre01.g027850	-0.829468	-1.1261	-1.42397	-0.748866	-3.49641	-3.82438	-3.15147	0.443922			-0.276664			0.594254			0.447344			0.228336			-0.282334			-0.667686			-0.0383081			0.96482			0.827035			0.316793			1.43853			0.289729			1.2753	0.836289	0.443102
Cre01.g027900
Cre01.g027950	-2.03539	-0.81751	-0.976057	-0.642874	-1.35682	-1.5168	-1.2507	-1.94616	-2.77495	-2.47426	-1.67934	-2.29364	-1.9953	-0.682077	-1.18505	-0.865323	-0.741365	-0.850683	-0.547304	-0.804565	-1.89318	-1.59861	-0.95047	-0.92958	-0.628391	-0.456989	-0.771121	-0.463001	-0.201543	-0.360423	-0.0748119	-0.522541	-1.01158	-0.700877	-0.321672	-0.278802	0.0224164	-1.94113	-2.82217	-2.51708	-0.173036	-0.232513	0.0761857	-0.2954	-0.28581	-0.00416545	-3.27197	-3.52492	-5.5432
Cre01.g028000								0.119644	0.274939	-0.249033	-2.66527	-2.48743	-3.01375	0.291605	0.438073	-0.066867	-0.0465169	0.122668	-0.398615	-0.579742	-0.437188	-0.967282	-0.00410981	0.16556	-0.357913	-0.515818	-0.344534	-0.861075	0.509537	0.667208	0.128158	-0.481483	-0.306783	-0.820746	-0.71749	-0.540311	-1.06375	0.162082	0.327482	-0.192086	-0.74001	-0.559058	-1.07502	-0.434794	-0.248376	-0.791393	-0.772064	-0.604152	-9.35976
Cre01.g028050	2.0619	-0.0247224	0.0122097	-0.0688436	2.44716	2.45399	2.37074	0.365043	0.300755	0.421219	1.83443	1.79268	1.9108	-0.0554358	-0.128552	0.0109453	0.00572349	-0.0446755	0.0784786	0.256219	0.179189	0.293532	-0.109172	-0.159086	-0.038122	0.178067	0.129768	0.257664	-0.0307328	-0.0926452	0.0127416	-0.00390103	-0.0487842	0.0816898	0.182448	0.140043	0.261037	0.317403	0.263219	0.388088	0.0354168	-0.00321524	0.125259	-0.392386	-0.425551	-0.324131	0.0760327	0.521852	2.37229
Cre01.g028101	-2.39111	-1.85747	-0.482633	-0.63903	-4.3569	-2.9391	-3.0977	-1.42716			-1.77567			-1.23129			0.344262			0.252065			0.065569			0.0793122			0.348974			-0.468251			0.260092			-1.41318			0.391048			-0.220321			-0.533834		-9.35976
Cre01.g028200		0.433588	0.251626	0.639235	0.877097	0.665038	1.05045	0.745814	0.13459	0.946725	1.00282	0.414137	1.22393	0.97525	0.355199	1.18637	1.31955	0.722214	1.53704	1.18287	0.558906	1.36492	0.727958	0.131109	0.943744	0.205787	-0.389447	0.430119	0.300264	-0.308584	0.488474	0.462843	-0.128976	0.693169	1.46479	0.875454	1.68812	0.40987	-0.191249	0.625291	0.118284	-0.467283	0.352862	0.519776	-0.060324	0.732767	1.48903	1.56663	1.02431
Cre01.g028250
Cre01.g028300	0.122158							0.60248			-0.454662			-1.007			0.498164			0.103697			0.206503			-0.260118			0.0507123			-0.970747			-0.952864			-0.259275			-1.15945			-0.403756			-0.226037		-9.35976
Cre01.g028350	0.0392218	-0.0647222	0.103202	-0.420301	-1.77865	-1.45736	-2.0977	0.312602	0.708791	0.42473	0.760689	0.387216	0.347667	0.284691	0.286613	0.146328	0.542451	0.30392	0.344156	0.784425	0.672426	0.511187	-0.205316	0.355738	0.169781	0.188535	0.407261	0.313708	0.0107282	0.203333	0.138245	0.121509	0.530396	0.472852	-0.199691	0.11766	-0.167555	0.472235	0.750608	0.557678	-0.170637	-0.0144218	-0.185702	-0.0425601	0.219108	0.0534669	0.294162	0.479736	0.875693
Cre01.g028400	0.467152	0.0490546	0.1262	-0.0330309	0.105667	0.152715	-0.00871442	-0.556343	-0.672455	-0.76953	0.453164	0.359596	0.260176	-0.263806	-0.388745	-0.466788	-0.913308	-1.01553	-1.10992	-0.587188	-0.716041	-0.819237	-0.123645	-0.225382	-0.321958	0.163263	0.0631407	-0.0265029	-0.28373	-0.397466	-0.509619	0.186636	0.0899296	0.00286423	0.353405	0.259177	0.162631	0.111354	0.00534704	-0.0873237	0.113168	0.0227125	-0.0663532	0.272347	0.187359	0.0712391	-0.525432	-0.692192	0.578522
Cre01.g028423	-4.08163	-0.445758	-0.37604	-0.51978	-0.435785	-0.396165	-0.542103	-0.175786	0.327174	-0.118503	-0.0560192	0.427715	-0.0590325	0.137924	0.429548	0.124916	-0.0656543	0.167834	-0.0648305	-0.260105	0.0832224	-0.229142	0.0298932	0.278762	0.0290117	-0.0391179	0.410974	0.0232558	-0.0601222	0.395654	-0.0428122	-0.0452036	0.316689	-0.0206716	-0.107066	0.549157	-0.0348276	-0.0771517	0.402015	-0.0128174	0.268496	0.430107	0.286406	0.0305628	0.216779	0.0268859	-0.153077	-0.236952	-0.347805
Cre01.g028450	-0.299987	0.556269	0.500909	1.17855	0.159875	0.190335	0.971087	-0.672732	0.511154	0.410788	-0.364029	-0.612685	-0.715396	0.103656	0.0650724	-0.0162604	0.174997	0.159131	0.0614551	0.188498	0.477245	0.370759	0.107963	0.186138	0.0862727	0.486219	0.209115	0.116181	0.0623172	0.386866	0.271423	-0.204485	0.166768	0.0764122	0.627551	0.677807	0.57797	-1.33857	0.0617877	-0.0341735	0.519959	0.123466	0.0311098	0.464783	0.46615	0.34674	-0.343815	0.00838715	-9.35976
Cre01.g028500	-3.95847	0.251079	0.235243	0.260797	1.58651	1.54057	1.56393	-0.378902	-1.16352	-0.61921	-1.23047	-1.99254	0.516932	0.582039	-0.211403	0.247176	0.73921	-0.0315151	0.807604	0.0777394	-0.719616	-0.468163	0.375927	-0.394313	-0.14241	0.32571	-0.442915	-0.087896	0.0861556	-0.696083	0.15494	0.560525	-0.204684	0.00805803	0.221142	-0.541589	0.302351	-0.020943	-0.795453	-0.442922	-0.101777	-0.860735	-0.375886	0.00791617	-0.745575	-0.336893	0.453216	-0.387659	0.11528
Cre01.g028550		0.26823	-0.162448	0.893425	0.525516	0.0647399	1.11841
Cre01.g028600
Cre01.g028650	0.328979	0.233526	0.255692	0.0586545	0.501588	0.542591	0.443441	0.0711196	-0.0736007	0.059815	0.405124	0.163515	0.563996	0.111809	0.0745658	0.165348	-0.116418	-0.142652	-0.136166	0.239171	0.14647	0.240978	-0.0516964	-0.091204	-0.0328869	-0.141338	-0.320532	-0.0637493	-0.0782344	-0.0305068	-0.0416563	0.145439	0.0590648	0.120665	0.26596	0.118475	0.294108	0.0750647	-0.0126521	0.0546778	-0.0145191	0.187613	-0.0319405	0.209209	0.215581	0.112027	-0.129131	-0.0917188	0.931865
Cre01.g028713		0.111063	0.0141407	0.209777	-6.79569	-6.92271	-6.72927																																								0.196812		-0.436231
Cre01.g028777
Cre01.g028850
Cre01.g028900		0.296446	0.241392	0.883136	0.263901	0.178749	0.838379	-0.924969	-0.514436	-1.32112	-1.21594	-0.782859	-0.643512	-0.876128	-0.474423	-1.09037	-0.705373	-0.280951	-1.47569	-0.411856	-0.014064	-0.619041	-0.621503	-0.196596	-1.19504	0.271828	0.698351	-0.509142	-0.571639	-0.15873	-0.672776	-0.482891	-0.0529527	-1.43039	-0.566599	-0.134183	-1.73028	-1.01834	-0.597704	-0.537455	0.151417	0.587607	-0.138779	-0.0879894	0.353667	-0.375374	-0.576645	-0.360935	-0.479004
Cre01.g028950		0.144208	0.0309305	0.108338	-0.671026	-0.814401	-0.585155	0.325487	0.376089	-0.028716	0.270199	-0.319883	-0.727034	0.29249	0.459394	0.0736209	0.43748	0.446899	0.0447831	-0.0266878	0.265756	-0.14517	0.12723	0.446109	0.0418032	-0.112676	0.200493	-0.196881	0.00911835	0.503154	0.083271	-0.147603	-0.0595576	-0.454353	-0.00786283	0.178383	-0.225894	0.184008	0.259223	-0.141178	0.78412	0.642174	0.245378	0.263509	0.601354	0.177504	0.178323	-0.326071	1.17894
Cre01.g029000	0.0422554	0.177514	0.267706	0.137382	1.88579	1.94588	1.81336	0.163744	-0.0891297	-0.282094	1.46573	1.2354	0.46728	0.758273	0.496572	0.492795	-0.121093	-0.360077	-0.217573	-0.0401272	-0.305742	0.175957	0.604922	0.366423	0.297314	-0.0487145	-0.285599	-0.0742502	0.180602	-0.0698953	0.343981	0.0314007	-0.202068	-0.203127	0.947588	0.716598	0.321939	-0.191205	-0.433974	-0.0291224	-0.456596	-0.683813	-0.0575731	-0.205582	-0.427332	-0.234942	0.50783	0.0187782	0.913075
Cre01.g029050
Cre01.g029100	0.551253	0.339507	0.280374	0.146257	0.991043	1.00614	0.962802	-0.0207915	-0.332955	0.286962	0.492408	-0.12728	-0.0149783	0.0788118	-0.0912575	0.29755	0.141191	0.028364	0.469179	0.253444	0.171197	0.402641	0.283659	0.348562	0.837507	0.169432	0.044396	0.421884	0.313885	0.329604	0.156973	0.241812	0.113712	0.589471	0.00837175	-0.0308039	0.0128406	0.263492	-0.0312949	0.534231	0.210853	0.0654446	0.443228	0.0963854	0.0867053	0.199049	-0.0846704	0.112599	1.16773
Cre01.g029150	0.444284	-0.333247	-0.406859	-0.296413	-0.34847	-0.213324	-0.459236	0.158152	0.154415	0.327719	-0.0634495	0.17172	-0.0333737	-0.171382	0.320994	0.105467	-0.176236	-0.249546	0.0380425	0.245582	0.0513749	0.302552	-0.0504331	0.121175	0.245738	0.120605	0.187929	0.06338	-0.227445	-0.0998523	-0.0194836	0.0928719	0.189004	0.245607	-0.231597	0.272269	0.201264	0.346067	0.456508	0.577938	0.189759	0.252036	0.41643	0.0467838	0.00111821	0.120173	0.153431	0.358956	-0.221645
Cre01.g029200	-0.544105	-2.51889	-2.9718	-1.84511	-1.03731	-1.52032	-0.395823	-0.208033	0.265824	-0.231109	0.661282	1.15768	0.658405	-0.157292	0.307737	-0.170163	-0.344105	0.143641	-0.350603	-0.291151	0.169964	-0.33309	-0.158717	0.329514	-0.16692	-0.318648	0.171198	-0.318304	-0.0474474	0.428785	-0.0832255	-0.11185	0.381412	-0.105512	-0.286377	0.209364	-0.287041	-0.0837897	0.400172	-0.0923572	-0.552193	-0.0526796	-0.541603	-0.0782086	0.426771	-0.0892066	-0.193121	0.174253	1.35028
Cre01.g029250	-0.369848	0.204913	0.267416	0.264403	0.756124	0.779105	0.668194	0.314655	0.103701	-0.0275762	0.758611	0.731247	0.698995	0.0617984	0.0508478	-0.0912807	0.0765686	-0.0802382	-0.164487	-0.0604883	-0.248601	-0.150959	0.214598	0.0449755	0.112836	0.0194471	-0.0915169	-0.0275343	0.114798	-0.0987346	0.0541232	0.12001	0.0719889	0.119215	-0.0145675	-0.223553	-0.14227	0.0749641	-0.0106225	0.0899019	-0.0580147	-0.0870047	0.0444134	0.0564851	-0.110718	-0.17051	-0.265005	-0.169097	0.985157
Cre01.g029300
Cre01.g029350	-1.01511	-0.425335	-0.514191	-0.311492	-0.754378	-0.797718	-0.697377	0.0433494	0.00899481	-0.348845	-0.888736	-1.54829	-1.86328	0.0545844	0.155323	-0.0368312	0.166966	0.060214	0.121002	0.0158235	-0.145075	-0.114683	0.0628347	-0.0454874	-0.227092	-0.223741	-0.167927	-0.375823	0.283139	0.20033	0.118837	-0.214425	-0.108397	-0.441782	0.0595297	0.0677361	-0.289575	0.0520845	0.339076	-0.0143598	0.222664	0.164974	0.00118981	0.233887	-0.0829292	-0.109164	0.143019	0.26594	-1.8104
Cre01.g029400	0.941519	-0.233684	-0.078968	-0.101389	0.453041	0.539551	0.831929	0.0135518	0.185281	0.121539	0.0755859	0.148075	0.215004	0.102992	-0.0354933	0.25484	0.0566737	0.134267	0.0813715	-0.124932	0.0177217	0.212867	-0.244862	-0.0746557	-0.29105	-0.00766218	0.255192	0.0594047	0.0289058	0.203009	-0.0374647	-0.245372	-0.303222	-0.0893711	-0.146688	-0.0782889	-0.0248153	0.112709	0.38996	0.0835459	0.185491	0.196659	0.181615	0.108509	-0.0184811	0.139355	0.332235	0.175298	0.176142
Cre01.g029450
Cre01.g029500
Cre01.g029550
Cre01.g029600		-0.00138402	-0.0399271	0.0817616	0.420363	0.351722	0.471213	-0.25531	0.238411	-0.353177	0.670336	0.778656	0.5784	-0.144012	0.122048	-0.231674	-0.551875	-0.0442645	-0.633163	0.294671	0.371988	0.153793	0.0241522	0.532248	-0.0588406	-0.29024	-0.188475	-0.378954	-0.0115983	0.165089	-0.146315	-0.0454168	0.259105	-0.128137	0.0957526	0.611358	0.0202986	-0.464766	-0.178345	-0.562392	0.260748	0.372179	0.182278	-0.0453003	0.284016	-0.145357	0.144516	0.303873	0.908294
Cre01.g029650		-0.74989	-0.793383	-0.711509	-8.80432	-8.81988	-8.85869	-1.16172	-0.88133	-0.822663	-2.29061	-2.13357	-2.07725	-1.18646	-0.789585	-0.711886	-0.661815	0.118727	0.180083	-0.811114	-0.905584	-0.853038	0.0252678	0.0026316	0.061798	-0.611795	-0.155488	-0.0893901	0.00773199	-0.119017	-0.0754283	-0.260288	-0.600399	-0.531723	-0.989108	-1.00795	-0.948756	-1.55914	-0.120689	-0.0576182	0.0611651	0.0482407	0.114917	-0.24586	0.0365201	0.0761424	-0.579416	-0.387927	-5.96674
Cre01.g029700	-9.3262	-3.80125	-4.39885		-0.485682	-1.11338		-0.24617	0.286773	-0.438908	-1.79144	-1.84063	-2.56865	-0.250539	0.0519692	-0.654679	0.186945	0.017092	-0.7059	-0.326531	0.0261043	-0.705698	-0.613938	0.180796	-0.544386	-0.123944	0.269463	-0.448787	-0.00666953	0.436336	-0.304423	-0.306883	-0.0549058	-0.770578	-0.0446521	0.346563	-0.378589	-0.100395	-0.156361	-0.877638	-0.557642	-0.0208108	-0.738483	-0.282116	0.101813	-0.642913	0.354284	-0.108025	-0.58164
Cre01.g029750	-1.4889	-0.310903	-0.362649	-0.216842	-2.27157	-2.35342	-2.20981	-0.140972	-0.0974615	-0.424269	-0.643991	-0.274545	-1.37629	-0.00586022	0.597297	0.00528496	0.207383	0.0481349	-0.167659	-0.363915	-0.0297554	-0.767741	-0.836022	0.234604	-0.730753	-0.539103	0.574612	-0.30535	0.326049	0.675326	-0.197312	0.14601	0.171289	-0.126691	0.10408	0.472865	-0.394276	0.317419	0.743686	0.101943	-0.109931	0.262627	-0.707393	-0.159489	0.218536	-0.467513	-1.10188	-1.15458	0.30494
Cre01.g029800	-3.98482	-0.608242	-0.658393	-0.562598	-1.38349	-1.46374	-1.37014	-0.68774	-0.103249	-0.730067	-1.49013	-0.883098	-1.51226	-0.513037	0.0626277	-0.545158	-0.61181	-0.0134289	-0.637557	-0.548548	0.0232023	-0.609737	-0.503401	0.095465	-0.530853	-0.2392	0.361281	-0.258106	0.0765416	0.66341	0.0215139	-0.20916	0.394737	-0.222071	-0.648639	-0.0422637	-0.668553	-0.365238	0.229359	-0.393055	-0.850599	-0.240451	-0.859259	-0.133417	0.482198	-0.163665	-0.113898		-1.23235
Cre01.g029850	-1.96702	0.117786	0.159438	0.206593	-1.46097	-1.58939	-0.456105	-0.226968	0.493673	-0.00102511	0.131683	0.557332	0.427277	0.0966982	0.336206	0.320517	-0.0960779	0.480404	0.146444	0.110674	0.441482	0.367206	-0.283561	0.170518	-0.0365098	-0.243156	0.325579	0.00620806	-0.00942147	0.713596	0.20382	-0.399904	0.0623908	-0.0958251	-0.291476	0.174028	0.00633158	-0.592762	-0.148113	-0.348513	0.134624	0.523363	0.443684	0.0714116	0.330081	0.276315	-0.365364	-0.162584	0.669211
Cre01.g029900	0.811979	0.242204	-0.127108	-0.161957	-3.42519	-3.68275	-2.99281	0.0680429	0.246781	0.00515869	-0.644324	-0.291558	-0.638568	-0.431812	-0.240814	-0.30062	0.126836	0.230146	0.265056	-0.232499	0.119548	-0.27259	-0.0911146	0.112242	-0.0862958	-0.0867883	-0.0536917	-0.0362294	-0.147341	0.0440174	-0.22659	-0.236105	-0.0573276	-0.0863646	-0.0127347	0.0567569	0.0761161	0.154944	0.168444	0.120144	0.0786354	0.118196	0.199368	0.126042	0.128529	-0.0360915	-0.0950474	-0.283852	0.434942
Cre01.g029950		-1.11243	-0.617523	-1.49427	-8.80432	-8.81988	-8.85869	-2.04157	-2.19865		-3.40125	-3.53578		-0.141668	-0.307574		0.0323438	-0.110845		-0.786298	-0.956118		0.0456863	-0.097018		0.260976	0.119887		-0.637947	-0.79265		-0.398308	-0.535982		-1.51824	-1.65344		0.231382	0.0844083		0.00976041	-0.121662		0.227768	0.101813		-2.11397	-2.21845	-1.5511
Cre01.g030000		0.356899	0.412465	0.294924	-8.80432	-8.81988	-8.85869	-0.240721	-0.130273	-0.306718	-0.289425	-0.156432	-0.335223	-0.405306	-0.303685	-0.461098	-0.219122	-0.363565	-0.537321	-0.0975446	0.11241	-0.0701558	-0.101361	0.0234617	-0.152484	-0.0045149	-0.0768044	-0.245819	-0.166072	-0.212044	-0.403567	-0.147608	-0.0168115	-0.183247	-0.369801	-0.237469	-0.413386	-0.27917	-0.389439	-0.561481	0.159719	-0.132569	-0.301005	-0.367666	-0.226095	-0.421585	-0.497381	-0.309211	-0.667958
Cre01.g030050		-2.15465	-2.05859		1.16362	1.22959		-1.97075	-1.78771		-3.05061	-2.84503		-0.44752	-0.273309		-0.445467	-0.248538		-1.88457	-1.71427		-0.310248	-0.112834		-0.510368	-0.311339		-0.612009	-0.426593		-1.13347	-0.931024		-0.50889	-0.303966		-2.08535	-1.8922		0.0568538	0.26555		0.0757436	0.289906		-1.10955	-1.22408	-3.46503
Cre01.g030100	0.72526	-0.258133	-0.340972	-0.175787	0.0404067	-0.0129476	0.333956	-0.249939	0.0800313	-0.0107771	0.662531	0.858422	0.765268	0.00258356	0.254604	0.182828	-0.475186	0.356133	0.268014	-1.04679	0.638144	0.541215	0.260285	0.448006	0.357697	-0.182822	-0.283219	-0.366596	0.447311	0.623034	0.517148	0.297914	0.490666	0.409867	0.246981	0.0769835	-0.0132961	0.476121	0.854979	0.768574	0.146417	0.34542	0.262621	-0.0445379	-0.0498631	-0.159716	0.00998583	0.684403	0.640135
Cre01.g030150	-1.52375							-0.434712	-0.714216	-0.223489	-0.0562027	-0.313161	0.17522	0.372881	0.0845499	0.594309	0.498024	0.23241	0.725826	0.376485	0.0842401	0.568846	0.561033	0.295904	0.78713	-0.202143	-0.465657	0.0325011	-0.434546	-0.711673	-0.236024	0.59987	0.339772	0.840508	-0.949997	-1.20762	-0.716361	0.0696165	-0.199782	0.295349	-0.510977	-0.764824	-0.266088	0.315267	0.0668872	0.538569	0.248792	-0.40448	-0.869645
Cre01.g030200	-1.28462	-0.114468	-0.0335958	-0.0249627	-1.01991	-1.4776	-0.122476	-0.295335	0.0554477	-0.219666	-0.427808	1.17694	0.899481	0.245696	0.254012	-0.00206881	-0.517312	-0.704272	-0.976696	0.0818708	0.187615	-0.0936198	0.234886	0.611067	0.336453	0.261693	0.643858	0.376175	0.326718	0.365228	0.0750368	-0.0609403	0.329139	0.0640349	-0.308396	0.185199	-0.0893855	-0.103158	0.385489	0.11478	-0.23572	0.910904	0.643799	0.0205103	0.652986	0.358828	-0.162336	-0.52553	-0.619034
Cre01.g030250
Cre01.g030300	-0.0357837	0.613376	0.255886	1.0939	1.1855	0.797915	1.63373	-0.513363	-1.26973	-0.640467	1.38189	0.648067	1.27499	-0.0135616	-0.778757	-0.130461	-0.0493412	-0.79182	-0.159867	-0.0710624	-0.840172	-0.217029	0.491413	-0.250581	0.379182	0.386206	-0.354172	0.282522	0.268192	-0.4858	0.128386	0.325994	-0.410969	0.228304	-0.954747	-1.68923	-1.05944	-0.554057	-1.30032	-0.666653	0.202168	-0.528543	0.108729	0.56236	-0.162885	0.447334	0.758654	0.43162	-0.833718
Cre01.g030350		0.194761	0.0292605	0.37843	0.640217	0.444619	0.791591
Cre01.g030400
Cre01.g030450	-2.01006	0.182671	-0.827927	-0.805094	-3.49172	-2.70054	-2.6799	0.105683	0.379623	0.332076	-1.38576	-1.08927	-1.17965	0.0962716	0.361384	-0.294331	-0.0994512	0.188378	0.165017	0.239871	0.501069	0.450858	-0.157022	0.131291	-0.0621751	0.0822037	0.372133	-0.368143	0.0377643	0.31408	0.0224439	0.230194	0.523539	0.236131	0.0569308	0.352754	-0.216179	-0.0661451	0.217899	0.277264	-1.18426	-0.884667	-0.793063	-0.144763	0.1603	0.115384	-0.550089		-1.23242
Cre01.g030500	0.85818	0.317164	0.183717	0.417322	0.127761	0.142624	0.0474442	0.22605	0.0830512	0.139884	1.02605	0.845611	0.995493	-0.00174634	-0.207088	0.177599	-0.0504527	-0.0071419	0.174139	-0.069085	-0.168426	0.0208104	-0.178374	-0.116794	-0.217114	0.221838	0.211809	0.350318	-0.0927794	-0.276566	-0.164888	-0.0390319	-0.0931079	0.0480541	0.00627823	-0.150043	0.139859	0.242988	0.224654	0.525196	0.0731764	-0.116355	0.237409	-0.0894128	-0.0217799	-0.061114	0.101871	0.337836	0.244871
Cre01.g030550		0.630261	0.689587	0.567624	0.0371105	0.0663393	-0.0578221	0.662109	0.392796	0.835549	1.98297	1.7362	2.1766	0.206896	-0.071245	0.390541	0.54842	0.292996	0.738438	0.467232	0.185177	0.621809	0.589496	0.334557	0.77781	0.354694	0.10137	0.551554	-0.586051	-0.852988	-0.425313	0.499833	0.249925	0.702688	1.0248	0.777367	1.22065	0.241909	-0.0173001	0.429857	0.326886	0.0832289	0.533991	0.0930203	-0.14517	0.278538	0.631159	0.290497	1.41129
Cre01.g030600	-0.383062	-0.301242	-0.254301	0.571268	0.0369079	-0.362484	0.258125	0.0880942	0.14778	0.186108	0.428239	0.0159392	0.473086	0.344193	0.0360597	0.389566	0.0472698	-0.0994528	-0.0582015	0.19296	-0.075256	0.170367	0.109088	0.0840987	0.0107949	-0.00368547	-0.0587189	-0.119705	-0.142425	-0.245463	-0.202831	-0.228988	0.00818747	-0.120778	0.110976	0.0945882	0.224135	-0.10969	-0.292067	0.0869617	-0.37769	-0.254562	-0.148577	0.0635714	-0.0632475	-0.074744	-0.209673	-0.272637	0.798743
Cre01.g030650	-0.180769	0.0395038	-0.23273	0.220279	1.53908	1.47969	1.96043	-0.0638097	0.218153	-0.083895	0.623862	0.670083	0.882263	0.425047	0.302828	0.699379	-0.0613219	-0.0506523	0.291369	0.310886	0.444145	0.82943	-0.0756557	0.227444	-0.0876293	0.470814	0.40139	0.647546	-0.249531	-0.582448	-0.321933	0.0231499	0.242379	0.643795	0.383011	0.687666	1.02907	0.348478	0.135161	0.195025	-0.0224186	-0.602388	-0.202973	-0.0465059	-0.355046	-0.0305296	0.129826	0.260203	0.931109
Cre01.g030700	-2.48666	0.157304	-0.00948725	0.247628	-5.50774	-5.43607	-5.64438	-0.382375	-0.127077	-0.360498	-1.39847	-0.894133	-1.21298	-0.24643	-0.0570276	-0.214348	-0.13319	0.141152	-0.129511	-0.108122	0.0126278	-0.332615	-0.087816	0.145324	-0.0799356	-0.235388	0.254549	-0.160126	-0.0617779	0.414546	-0.163923	-0.244183	0.379657	-0.191273	-0.451428	0.0522472	-0.292859	-0.574677	0.173639	-0.538292	-0.218717	0.0955114	-0.300548	-0.274413	0.0136807	-0.195238	-0.294908	-0.034332	-3.14377
Cre01.g030750		-1.17392	-1.44497		-8.80432	-8.81988		-1.57374			-0.503359			-1.26465			0.252273			-1.96892			0.205362			-0.472655			-0.412783			-0.409509			-0.79091			-1.04047			-0.388868			-0.0985989			-0.977226	-1.25623	-1.52278
Cre01.g030800
Cre01.g030850
Cre01.g030900	0.75533	-0.375974	-0.198399	-0.494381	-3.08613	-2.86566	-3.31805	0.0814807	0.13417		-0.307575	-0.522257		0.649874	0.410661		0.37371	0.414674		0.516562	0.0518187		-0.219989	-0.409019		0.361736	0.40812		0.391317	0.53685		0.5322	0.279089		0.744222	0.743191		0.229933	-0.0397498		0.711273	1.08623		-0.184102	-0.349464		0.0950692		-0.184548
Cre01.g030950		-0.487844	-0.349919	-0.618844	-1.56619	-1.45836	-1.72948	-0.145801	0.122407	0.444818	-1.56205	-1.2713	-0.951233	-0.0448973	0.214484	0.555927	-0.29233	-0.0102321	0.314868	-0.448787	-0.19332	0.12297	-0.274946	0.0076372	0.330547	-0.0919948	0.192204	0.522045	0.241883	0.512468	0.819801	-0.00959114	0.278023	0.610443	-0.130264	0.159829	0.482768	-0.215287	0.063027	0.389842	0.0348589	0.328724	0.659144	-0.842189	-0.542857	-0.239491	-0.866017	-0.415331	-1.61936
Cre01.g030986		-2.90082	-3.00811	-2.78984	-2.5434	-2.68078	-2.46471	0.293875	0.250886		0.0241498	0.00370579		0.224808	0.172992		-0.259644	-0.288743		0.250787	0.195057		-0.110024	-0.138639		0.795121	0.768122		0.359138	0.318525		0.0916297	0.0680463		0.623815	0.60271		0.300406	0.267522		0.412771	0.395439		0.623382	0.611517		0.0865132	-0.203613	0.431476
Cre01.g031004
Cre01.g031050	1.45475	0.410033	0.39122	0.157175	1.07559	0.304204	1.52753	0.486969	0.617257	0.567625	1.0266	1.21804	0.820466	-0.664605	-0.293953	-0.620583	0.105839	0.283997	0.189535	0.543468	0.477347	0.505715	0.133517	0.0925342	0.182207	-0.285824	-0.0221381	-0.133946	-0.285765	-0.0782862	-0.524799	0.123534	0.217377	0.0881332	0.520828	0.766783	0.671698	0.734688	0.569445	0.569827	0.17315	0.0974785	0.179029	0.175244	0.145273	0.221139	0.0326994	0.217383	1.16978
Cre01.g031100	-3.06441	-0.233528	-0.517985	0.225996	-0.337327	-0.584885	-0.737251	0.0890729	-0.383346	0.280149	-0.857832	-2.41397	-2.25524	0.259456	-0.189491	0.505693	0.150738	0.259481	0.748136	0.238531	-0.0677326	0.44101	0.114316	0.0940986	-0.149366	-0.196142	-0.453771	-0.57904	0.0108247	0.274772	0.0412559	-0.128702	-0.392376	-0.240943	0.234883	0.125335	0.317383	-0.646514	-1.38603	-1.05167	-0.111169	-0.528104	-1.1536	0.317114	0.0887822	-0.0412138	0.152996	0.250433	-5.55383
Cre01.g031200
Cre01.g031250
Cre01.g031300
Cre01.g031350		-0.163769	0.143589	-0.429147	-8.00797	-8.35837	-7.62554	-0.300963	-0.434364	-0.273819	-0.352206	-0.129618	-0.446773	-0.484308	-0.329867	-0.446959	0.153245	0.0482919	-0.0851431	-0.0532138	-0.046198	-0.188443	-0.0123597	-0.206671	-0.0387721	-0.0148568	-0.336045	-0.0327221	0.106645	0.0956595	0.144624	-0.289523	-0.153563	-0.279678	-0.103157	-0.140725	-0.399774	-0.575604	-0.291975	-0.602381	-0.197845	0.101335	-0.205466	0.092328	0.247417	0.110269	0.236971	0.207718	0.398244
Cre01.g031400	-6.08998	-9.93226	-9.91772	-9.95434	-8.80432	-8.81988	-8.85869	-0.448119	-0.576396	-0.40993	-1.34447	-1.4502	-0.82434	0.345296	0.208192	0.683146	0.118432	0.00404482	-0.0810966	0.273678	0.13266	0.0313849	-0.119559	-0.233461	0.235572	0.0853675	-0.0269194	0.160236	0.125084	-0.000816557	-0.0326483	0.281114	0.172243	0.273002	-0.182472	-0.288865	0.19716	-0.471852	-0.590023	-0.283357	0.126486	0.0238658	-0.604034	-0.12516	-0.222314	-0.113112	-0.800927	-0.826727	-0.873073
Cre01.g031450	0.112489	0.374795	0.296973	0.395837	-5.78343	-6.02492	-5.56979	-0.113987	-0.326571	-0.520658	1.56684	0.457028	-2.59251	0.168151	-0.182043	-0.599032	0.805812	0.266775	-0.256139	0.39198	-0.306431	-0.875122	0.361606	0.388915	0.0761573	0.174931	-0.307197	-0.297156	0.229614	-0.0990447	-0.240276	0.330626	-0.0204656	-0.294919	0.82344	0.12445	-0.316149	0.37651	0.00398682	0.253314	0.718477	0.186762	-0.167033	0.421479	0.150929	-0.071673	0.348713	0.224038	-0.0105555
Cre01.g031500	1.0516	0.27809	0.4403	-0.152403	0.943298	1.09194	0.741508	0.0302358	-0.00908749	0.511367	1.16242	0.877776	1.58768	0.0556106	0.47574	0.349532	-0.0668709	0.16705	0.0836894	-0.0474857	0.0763067	0.396938	0.270992	0.128407	0.417301	0.0822523	-0.00761093	0.0158648	0.128158	-0.212071	0.147457	0.0232689	-0.180018	0.130103	-0.0787626	-0.434352	-0.187351	-0.107138	-0.040771	0.474707	-0.0239049	-0.133766	0.0182418	-0.027998	0.0350218	0.229313	-0.222469	-0.436738	-0.305044
Cre01.g031550		0.480845	0.326303	0.651585	1.53868	1.35404	1.67712	0.14397	0.34281	0.150842	0.511288	0.732672	0.538359	-0.0767163	0.113296	-0.0596395	-0.10168	0.11105	-0.0782288	0.0281404	0.214239	0.0161499	-0.234403	-0.0211893	-0.212658	-0.139408	0.0754213	-0.109115	-0.0622048	0.139011	-0.0680346	0.192373	0.410619	0.22866	0.0137628	0.234486	0.0430473	0.995101	1.20405	1.01648	-0.0109458	0.21355	0.0295916	0.166382	0.396345	0.185333	0.637136	0.764109	0.104192
Cre01.g031600		0.578778	0.49809	0.658982	0.507642	0.396855	0.55555	0.0972041	0.340376	-0.0488166	1.27532	1.54104	1.1495	-0.0435021	0.190843	-0.179318	0.0856846	0.342746	-0.043757	-0.0425267	0.187904	-0.20741	0.0949918	0.352538	-0.036155	0.0286669	0.287829	-0.0939329	-0.00148041	0.244068	-0.160203	-0.316782	-0.0542046	-0.433388	-0.195346	0.0697106	-0.318954	-0.0857116	0.167566	-0.217223	0.447815	0.716644	0.33546	-0.196101	0.0781939	-0.330044	-0.310088	0.106752	1.36729
Cre01.g031650	-2.48965	-0.475367	-0.399608	-0.551692	0.549719	0.59538	0.441098	-0.0431534	0.118667	-0.0888368	0.157458	0.475893	-0.971448	-0.134629	0.189683	-0.182888	-0.275212	-0.147807	-0.340308	0.0108932	-0.150324	-0.363538	0.000276136	-0.00953466	-0.181752	-0.0881039	0.0463781	-0.160255	0.117997	0.313306	0.0794554	-0.0334926	0.0700985	-0.346296	0.162046	0.0354549	-0.000503921	-0.179951	-0.0285745	-0.652681	0.00555845	0.330495	-0.394428	0.0225486	-0.0087493	-0.278329	-0.456033	-0.448645	-0.700669
Cre01.g031700	-2.61693	0.179026	0.408112	0.0652983	1.0602	4.48829	0.914176	0.378554	0.268898	-0.286064	2.91321	2.82609	1.60329	-0.00843445	-0.126918	0.0300885	0.32226	0.226494	0.0337107	0.0431205	-0.0792769	0.114014	0.36975	0.274468	0.311465	-0.216404	-0.310071	0.122369	-0.514547	-0.621827	-0.085111	0.186365	0.0961147	0.132157	0.0634334	-0.0243388	0.370106	0.750674	0.651122	-0.0867344	0.251498	0.167498	-0.0365391	0.44804	0.369507	0.157063	0.0211313	-0.563112	1.43478
Cre01.g031726
Cre01.g031750		-2.08832	-2.38275		-8.80432	-8.81988		-0.512119			-1.96491			-0.111317			0.279652			0.0443246			0.796139			0.37539			0.041665			-0.137815			-0.30429			-0.935619			0.0636358			-0.528535			0.602285		-0.457878
Cre01.g031800	-0.451158	0.338444	0.540727	-0.0638382	1.33414	0.687081	1.02972	0.296571	0.314762	0.369286	0.684217	-0.296182	-0.177751	0.219336	0.104191	0.432819	0.12676	-0.100967	0.397114	-0.177976	-0.115157	-0.0121058	0.192953	-0.0124417	0.438062	0.371803	0.0771508	0.205927	0.118204	0.19408	0.57808	0.363974	0.292048	0.356582	0.202882	0.199851	0.254904	0.318246	0.273737	0.332666	0.489857	0.190208	0.408631	0.0953696	0.172938	0.496006	0.0457585	0.142525	-1.37986
Cre01.g031850		0.777511	0.581611	1.00189	0.642959	0.416961	0.835041	0.191175	0.28024	0.303602	1.41108	1.52269	1.54371	-0.318946	-0.238708	-0.196314	-0.225861	-0.122907	-0.0968553	0.310095	0.386419	0.40366	0.0993872	0.202827	0.226688	-0.188811	-0.0837564	-0.0529634	0.380445	0.471887	0.480171	0.239666	0.348137	0.381508	0.163116	0.274065	0.297956	-0.383151	-0.283981	-0.256215	0.333739	0.448461	0.479831	0.214508	0.334697	0.339014	0.108015	0.59158	2.00769
Cre01.g031875		0.947053			-8.80432
Cre01.g031900	-2.06942	0.332061	0.0503141	0.664904	-8.80432	-8.81988	-8.85869	0.00899509	0.337399	0.227963	-0.1479	-1.4203	-1.53208	-1.0615	-0.22814	-0.318544	0.121696	0.341666	0.234919	0.262107	1.01263	0.897071	-0.701234	-0.097018	-0.205955	-0.249172	-0.431525	-0.53353	-0.537273	0.387056	0.262541	-0.040413	0.51056	0.411132	0.492797	-0.138865	-0.247773	-1.01833	-1.09009	-1.19512	0.789947	0.303222	0.201794	0.559599	0.816059	0.687578	0.366761	-0.340438	0.480215
Cre01.g031951	-1.44117	-0.464666	-0.495631	-0.439762	-0.710339	-0.917247	-0.544053	-0.0879714	0.00917809	-0.183193	-0.101644	-0.575046	-0.0708447	0.300429	-0.134646	0.321235	-0.115078	-0.220874	0.0898895	0.335294	0.0558514	0.499242	0.0120359	-0.0354039	-0.0329134	0.0904084	0.145709	0.12443	0.0804615	0.134729	0.169885	0.242093	0.030444	0.459897	-0.258356	-0.32734	-0.0475546	0.675747	0.152282	0.878644	-0.115957	0.066259	0.100518	-0.146115	-0.328101	-0.123436	0.116999	0.0290281	-0.726902
Cre01.g032050
Cre01.g032139		0.0350833	0.128182	-0.059837	-6.63026	-6.56726	-6.75748	0.214288	0.357479	0.251048	0.343758	0.437991	0.558747	0.0148934	0.1537	-0.0225506	0.00915951	0.0947369	0.0924745	-0.406975	-0.335631	-0.473487	0.00555969	0.170731	-0.21901	0.113803	0.201481	0.261932	-0.00671171	0.155998	0.0534507	0.151597	0.24269	0.375801	0.084737	0.252586	-0.0545417	0.205352	0.337756	0.172211	-0.278436	-0.181091	-0.328726	0.0563343	0.0515581	0.0854229	-0.236603	-0.193467	0.898253
Cre01.g032150	-2.78464	-0.159465	-0.35409	-0.377716	0.586251	0.409448	0.937381	-0.162503	-0.178301	-0.382443	-0.76632	-0.522511	-0.793224	-0.269344	-0.0855308	-0.257584	-0.258726	0.117991	-0.145135	-0.180513	-0.153372	-0.0603802	0.109792	-0.0652054	0.0535548	-0.182372	0.0853996	-0.114496	-0.137842	0.0311345	-0.183624	-0.0423597	0.099729	-0.121401	-0.0879232	-0.0380175	-0.220621	-0.288817	-0.468084	-0.154898	0.157144	-0.209219	-0.353114	0.0443868	0.100503	-0.0597684	0.115165	0.0876105	-1.34418
Cre01.g032200	1.5403	0.0908262	0.0890021	0.00754467	-0.195808	-0.464539	0.0570703	0.318821	0.0898504	0.227191	0.777009	0.519419	0.657595	0.114446	-0.198554	-0.178778	-0.0903798	0.0641688	-0.0394162	-0.0386986	0.175793	0.00743102	0.231229	0.017657	-0.00478168	0.148577	-0.165567	0.0789627	0.102527	0.0448535	0.0437812	0.270746	0.25853	0.221113	0.110951	-0.196535	-0.185031	0.219832	0.187803	0.139998	0.0784532	-0.310903	-0.0264035	0.0641042	-0.176659	0.00164882	0.213911	0.0944098	0.931237
Cre01.g032250
Cre01.g032300		-0.151997	-0.191302	-0.118149	-7.01782	-7.08722	-7.01626	0.165994	0.100431	0.183543	-1.82904	-1.87206	-1.79129	0.181584	0.107194	0.209339	-0.400528	-0.452202	-0.3664	-0.0214549	-0.0997595	-0.0227677	0.334433	0.283244	0.366856	-0.170223	-0.219796	-0.129252	0.319542	0.256355	0.32439	0.409066	0.362908	0.45603	-0.520736	-0.564415	-0.480774	-0.632301	-0.68776	-0.600243	0.373987	0.334081	0.425202	-0.466677	-0.501117	-0.437049	-0.972735	-0.875032	-1.19922
Cre01.g032350
Cre01.g032400	-0.2033	0.437542	0.411008	0.562656	0.560811	0.504178	0.548708	0.520448	0.673241	0.393332	0.43848	0.266318	0.483467	0.451009	0.25115	0.486002	0.250578	0.23782	0.140041	0.696468	0.633256	0.578191	0.343311	0.213132	0.341606	0.618686	0.584206	0.58075	0.174434	0.329603	0.0346163	0.0310545	-1.02386e-05	-0.000887245	0.553374	0.467813	0.478172	0.164472	0.32737	0.0856954	0.167886	0.143073	0.153577	0.4735	0.0511258	0.510367	-0.398887	-0.193685	0.601016
Cre01.g032450	-0.322918	-0.0504442	0.132559	0.181725	0.302274	0.46428	0.182975	0.060479	-0.0112458	-0.111748	0.767676	-0.231229	0.56722	-0.00119485	0.0709608	-0.153689	-0.178456	-0.111985	-0.266484	0.324829	0.38413	0.179675	0.351411	0.175674	0.148521	0.0907255	0.219838	-0.05684	-0.304293	-0.0864333	-0.595671	0.127035	0.290566	-0.0642048	-0.185839	-0.016995	-0.0138	0.012365	0.0577516	-0.183862	-0.249583	-0.00144194	-0.254671	-0.137649	-0.0786493	-0.346225	0.351954	0.410399	0.281534
Cre01.g032500		1.48809	1.48904	1.47973	4.52235	4.4932	4.48169	0.344511	0.550033	0.126873	-0.229608	-0.00153995	-0.427046	-0.292925	-0.0962297	-0.500357	0.0689436	0.288356	-0.132115	-0.255849	-0.0630675	-0.492349	0.118705	0.338603	-0.084058	-0.203452	0.0180603	-0.397669	0.0980952	0.305994	-0.132244	-0.0293222	0.195606	-0.217545	0.297028	0.524434	0.101803	-1.06372	-0.848097	-1.26685	-0.574914	-0.343734	-0.758885	0.1501	0.386746	-0.055459	-0.340377	-0.103986	-0.159572
Cre01.g032550	-1.22142	-0.136048	-0.288818	0.0459085	-1.08353	-0.967978	-0.12585	-0.0657789	-0.0328432	-0.189555	-0.751172	-0.377407	-0.65028	-0.00744074	0.235427	-0.0870311	-0.326323	-0.03223	-0.113779	0.0513158	0.221293	-0.0831196	-0.0653849	0.0718018	0.0216968	0.0961087	0.167883	0.245441	0.003771	0.0315952	0.0802535	-0.0652109	-0.086924	-0.0862655	-0.0461392	0.186784	-0.101826	-0.319766	-0.0388044	-0.304928	0.071976	0.397647	0.112911	-0.102619	0.236837	-0.0268194	0.0950905	-0.0477576	-0.424836
Cre01.g032600		-1.52694	-1.53921	-1.52171	-6.50264	-6.54501	-6.5297	-0.528849	-0.426859	-0.529231	-0.903789	-0.779254	-0.883972	-0.669118	-0.575955	-0.659295	-0.218656	-0.102776	-0.202458	-0.352561	-0.263312	-0.371805	-0.129444	-0.0130795	-0.114952	0.030673	0.148653	0.0537119	-0.233531	-0.129165	-0.246615	-0.0433177	0.0780781	-0.0142849	-0.916521	-0.792647	-0.89449	0.332115	0.44421	0.346242	-0.0013584	0.126288	0.0319252	0.42284	0.555953	0.434536	-0.205154	-0.0734231	-0.505541
Cre01.g032650
Cre01.g032700		0.0906995	0.0476161	0.19544	-7.87405	-7.94723	-7.80161	-0.389944	-0.369733	-0.167073	-1.98542	-1.94266	-1.74235	-0.757611	-0.746227	-0.524534	-0.256034	-0.221933	-0.0165833	-0.663376	-0.655906	-0.459367	0.0288199	0.0634054	0.266565	-0.421113	-0.384912	-0.17482	-0.183296	-0.160708	0.026874	-0.0409362	-0.00131952	0.21135	-0.354123	-0.312027	-0.108838	-0.0626553	-0.0323392	0.174725	0.0221978	0.0680656	0.278735	-0.29087	-0.239535	-0.0559197	-0.425756	-0.186826	-6.11942
Cre01.g032800	0.803212	-0.214	-0.619889	0.120114	0.763969	1.21671	0.356624	-0.572164	-0.452996	-0.52249	0.0730633	-0.313161	-0.0729984	-0.230897	-0.247648	-0.0295652	-0.603923	-0.322249	-0.120509	0.340497	0.160977	0.371309	0.413594	0.206868	0.418024	0.304549	0.470242	0.40818	0.00670131	0.276862	0.25904	0.288563	0.0723051	0.281365	-1.62083	-1.33116	-1.13158	-0.0690859	0.0601865	-0.00490306	-0.0202285	-0.403341	-0.152824	0.229832	0.370998	0.291584	-0.295253	-0.118725	0.406263
Cre01.g032850	0.074173	-0.0552189	-0.558574	-0.0031048	-0.468593	-0.954725	-0.8209	-0.227525	-0.377028	-0.33213	-1.44209	-0.890653	-1.25865	-0.145186	-0.220637	-0.296742	-0.258148	-0.200612	-0.155843	-0.115196	-0.0336896	-0.244072	-0.1381	0.204238	-0.169354	-0.138241	-0.166647	-0.331971	-0.0205258	-0.0288489	-0.101452	-0.0615259	-0.164289	-0.305824	-0.130262	-0.273423	-0.230488	-0.057813	0.180268	-0.261942	-0.123034	0.00401334	-0.156096	0.0839765	0.0856931	0.0282446	-0.078479	0.372662	-1.36041
Cre01.g032900	0.611961	0.224375	0.520098	0.203351	0.918885	1.55082	0.865566	0.0930558	-0.503161	0.513162	0.282417	-0.291256	-0.825355	0.461558	-0.143486	1.34379	0.231975	-0.350352	0.694586	0.64521	0.036252	0.974421	0.250692	-0.331151	0.309461	0.50248	-0.0777474	0.61516	0.270863	-0.322978	0.0886059	0.441609	-0.135202	0.813219	0.30952	-0.264813	0.632836	0.373717	-0.212395	0.594867	1.15041	0.579853	1.22386	0.375312	-0.189781	0.331817	0.504266	0.483201	1.2092
Cre01.g032950	2.06253	0.741866	0.630076	0.539999	1.27348	1.27733	0.521407	0.475526	0.38089	0.452345	0.631703	0.0797923	-0.0355997	-0.0485125	-0.108744	-0.207512	0.102035	-0.0705679	-0.185679	0.190543	0.12057	-0.00335097	-0.0525423	-0.00468077	-0.121982	-0.421172	-0.179533	-0.289902	-0.0564313	-0.0210831	0.0446091	-0.0767425	-0.0750835	-0.182874	0.241504	0.167031	0.242457	0.164125	-0.393768	-0.507164	-0.0117269	-0.0865785	0.0729144	-0.116369	-0.0565533	-0.193398	0.150041	0.270267	0.0892227
Cre01.g033000	0.525332	-0.537915	-0.442402	-0.529076	0.377999	0.310014	0.457301	-0.249235	-0.284281	-0.27886	-0.449089	-0.573758	-0.388234	-0.318249	-0.123037	-0.297946	-0.121064	0.219255	-0.0580904	0.259187	0.155487	0.227906	-0.178967	-0.239979	-0.0993239	-0.046761	0.0164514	-0.081776	-0.212446	-0.139112	-0.209708	-0.0652244	0.00081256	-0.00284076	-0.133451	-0.342966	-0.170174	0.266359	0.402568	0.327263	-0.10185	-0.124356	-0.0695199	-0.229046	-0.253515	-0.210841	0.370953	0.387886	-1.30165
Cre01.g033050		0.547395	0.284697	0.0224741	1.47762	1.24504	0.56814	-0.320665	0.341915	-0.386091	-0.40063	-0.228226	-0.193219	-0.290234	-0.377405	-0.297008	0.0011974	0.638453	-0.326686	-0.226493	0.313146	-0.420981	0.0146072	-0.0564856	-0.274241	-0.242198	-0.0328793	-0.234345	-0.196492	0.0299765	-0.193683	-0.176249	0.253596	-0.386761	-0.273025	0.249701	-0.477775	-0.186704	0.450479	-0.222214	-0.138626	0.457899	-0.262098	0.0283372	0.18154	-0.416759	-0.569756	-0.75913	0.455635
Cre01.g033071
Cre01.g033091	1.06956	0.00500685	0.574129	-0.416679	-0.126243	0.412782	-0.580225
Cre01.g033150	0.528912	0.380877	0.474079	0.30166	0.903089	0.966193	0.791577	0.468527	0.386321	0.336448	0.455664	0.396002	0.343784	0.104535	0.0135014	-0.0173391	0.359207	0.290891	0.243707	0.00943299	-0.0855146	-0.141508	0.111164	0.0433317	-0.00604174	-0.498282	-0.564499	-0.606941	0.077343	-0.00248701	-0.0674378	-0.0180758	-0.0808767	-0.12074	0.162021	0.101699	0.0523544	0.142348	0.0702461	0.0247772	0.0863696	0.0298199	-0.012044	0.0392752	-0.0118079	-0.0807255	0.353182	0.54447	0.698488
Cre01.g033200	-9.3262	0.595174	0.268875	0.500829	0.498673	0.207839	0.908262	-0.295657	-0.0772528	-0.0302899	-0.493268	-0.0145403	0.0300769	-0.506287	-0.407762	-0.341767	-0.487432	0.130611	0.180263	-0.0321964	-0.0884492	-0.0476074	-0.577585	-0.465081	-0.417618	0.439673	-0.133408	-0.0790138	-0.16734	-0.244999	-0.213114	-0.597704	-0.447448	-0.390476	-0.383258	-0.272778	-0.225286	-1.07167	-0.635268	-0.583901	0.0957677	-0.543283	-0.488311	-0.138073	-0.613772	-0.585854	-0.630571	-0.788575	-1.58272
Cre01.g033250
Cre01.g033300		0.0710272	0.368996	-0.187841	1.46645	1.34161	1.35844	-0.08163	0.0388439	1.25355	-0.570949	-0.470626	1.84973	0.102949	-0.154793	-0.0185557	-0.0825822	0.0562625	1.16466	0.112536	0.177573	0.474665	0.260467	0.399797	0.679443	-0.263341	-0.473817	-0.41423	-0.259061	-0.131729	-0.758953	0.0478815	0.0384009	0.0755307	-0.46107	-0.361408	1.22398	-0.0704424	-0.174285	-0.0526768	-0.207529	-0.0569176	1.08437	-0.0703954	-0.351906	-0.253746	-0.487828	0.109537	0.197432
Cre01.g033350
Cre01.g033400
Cre01.g033450	2.04422	0.116239	0.340786	-0.242737	0.232215	0.179872	1.05642	-0.508006	-0.780367	-0.208284	0.974071	0.494956	2.15484	0.270207	-0.206435	0.805284	0.152074	-0.430002	0.918496	-0.155596	-0.416775	0.256436	0.489205	-0.0804498	1.65097	0.4526	0.376426	0.867485	-0.320556	-0.53219	0.0878284	-0.013141	-0.21791	0.151717	0.23727	-0.0878197	0.196575	-0.499063	-0.83768	-0.3778	0.617967	0.770265	1.14917	0.000360932	-0.222813	0.249071	0.57738	0.714675	0.72068
Cre01.g033500	0.800658	0.0525365	0.0484521	0.049353	0.665979	0.631797	0.6305	0.401396	0.548901	0.2598	1.40051	1.26347	0.972022	0.254713	0.210789	-0.0592792	-0.187744	-0.140488	-0.426899	-0.273825	-0.124723	-0.419944	-0.167504	-0.0561847	-0.344786	-0.318563	-0.424378	-0.706048	-0.154803	0.0472674	-0.256911	-0.381624	-0.28313	-0.562221	-0.222119	-0.0698828	-0.358454	0.158818	0.261056	-0.02364	-0.0447101	-0.0725492	-0.353641	0.169376	0.415873	0.107728	0.383835	0.070641	1.33333
Cre01.g033516		0.198819			-8.80432			0.734314			2.0185			0.912729			1.32281			0.047309			0.959589			0.534367			0.146329			0.972647			0.82285			0.610384			0.739756			0.103199
Cre01.g033550		-0.0880466	0.148001	-0.302111	-5.72974	-5.52379	-5.9761	-2.31406	-2.43702	-2.57028	-5.79553	-5.98864	-9.35912	-1.29596	-1.42776	-1.84376	-0.044995	-0.154075	-0.89388	-0.50673	-0.64244	-1.85171	-0.297329	-0.405924	-0.955735	-0.257209	-0.364189	-0.501693	-0.504717	-0.62531	-0.955558	-0.17281	-0.276374	-0.722132	-1.60602	-1.7071	-1.71025	0.235791	0.122927	-0.315646	-0.098556	-0.195869	-0.999536	-0.0542127	-0.146059	-0.613288	0.0863584	-0.211292	-3.9667
Cre01.g033700	-0.917476	-0.111292	0.208213	-0.384988	-0.431543	-0.538796	-0.680114	-0.441509	-0.000846416	-0.328163	-0.976009	-0.489973	-0.791292	0.00473888	0.134697	0.00988597	-0.270997	0.0318178	-0.350313	-0.748703	-0.691987	-0.606399	-0.220716	-0.0301398	0.146836	0.1471	0.341262	0.197038	0.0533842	0.159677	0.201848	-0.246778	-0.153199	-0.570371	-0.182021	-0.19795	-0.0183912	0.208554	0.659322	0.384228	-0.343898	-0.0697985	-0.408697	0.185558	0.16332	0.340559	-0.362838	-0.312877	-1.04964
Cre01.g033750								0.54852	-0.0901246	0.436478	1.41435	0.798249	1.32251	0.0302696	-0.617202	-0.0715675	-0.32806	-0.952815	-0.423523	-0.843924	-1.49531	-0.974828	0.519924	-0.104346	0.422755	0.321103	-0.301552	0.232482	0.053839	-0.582429	-0.0709048	-0.322517	-0.941756	-0.405145	0.286449	-0.330311	0.19682	0.407333	-0.221207	0.3098	0.985968	0.37298	0.907592	-0.509129	-1.11665	-0.609093	0.140533	0.753267	2.49163
Cre01.g033763		1.00014	1.15068	0.853774	0.42852	0.548965	0.249862	0.156279	0.247335	0.300396	1.39062	1.50422	1.55493	0.327415	0.409645	0.481738	-0.446444	-0.341498	-0.285748	0.356058	0.434373	0.481313	-0.20198	-0.0965486	-0.0429886	-0.232433	-0.125387	-0.064895	0.343333	0.436766	0.474749	0.17706	0.287522	0.350592	0.636188	0.749129	0.802719	-0.110611	-0.00944926	0.0480152	0.376666	0.49338	0.554449	-0.0203691	0.101811	0.135827	-0.248786	-0.416389	1.64666
Cre01.g033832		0.839851	0.504571	1.28052	2.4178	2.05242	2.82617	0.861309	0.856603	0.856787	1.46353	1.48136	1.4792	0.833044	0.819511	0.838727	0.719392	0.728576	0.731449	0.93778	0.920332	0.914395	0.192097	0.201765	0.202449	0.170611	0.181895	0.18951	0.0538774	0.0515473	0.0366534	0.79259	0.807289	0.817482	1.13043	1.14761	1.14832	-0.376136	-0.370737	-0.366149	-0.409164	-0.388214	-0.380021	-0.0381669	-0.0117501	-0.0306108	0.350715	0.356143	0.884558
Cre01.g033900	-1.29968	-0.0674958	-0.1411	0.243421	-3.36391	-0.72782	-3.25705	0.200699	0.901485	0.142746	-1.22746	-0.504132	-1.26522	0.0417531	0.296581	-0.349666	0.434563	1.12552	0.393189	-0.101853	0.193311	-0.522022	-0.0446527	0.54415	-0.164563	-0.649687	-0.0704977	-0.772279	-0.494285	0.0712906	-0.653	-0.225177	0.357429	-0.347948	-0.232365	0.490304	-0.267906	-0.108108	0.207442	-0.495223	-0.268724	0.287263	-0.463466	-0.262507	0.427593	-0.35019	0.487693	0.150488	-2.23972
Cre01.g033950	0.332763	-0.468498	-0.603636	-0.426628	-4.05253	-3.94908	-4.21937	-0.21413	-0.0579791	-0.00259613	-1.8572	-1.32719	-1.47408	0.0918022	0.0799841	0.153566	-0.312192	-0.142151	-0.0454577	-0.0979205	0.0167762	0.0282776	-0.015291	0.430494	0.0815435	0.115234	0.287374	0.180421	0.0680487	0.240338	0.159784	-0.0248627	0.165549	0.0995407	-0.0938023	0.163339	0.149572	-0.146909	0.116878	0.0889744	0.235484	0.514793	0.373543	0.0948592	0.101812	0.119722	-0.00717538	0.153188	-0.726413
Cre01.g034000								0.652625	1.02823	0.93543	0.90178	1.29993	1.20478	-0.232025	0.134755	0.0609855	-0.5361	-0.146604	-0.236716	-0.949251	-0.586386	-0.685309	0.441876	0.831857	0.739554	0.213002	0.604599	0.519228	-0.135035	0.242948	0.135068	-0.116317	0.278695	0.195903	0.146007	0.543497	0.451224	-0.211764	0.173948	0.08555	0.474771	0.876034	0.791241	0.319893	0.726623	0.614777	0.3805	0.79051	1.98502
Cre01.g034050	0.027486	-0.183874	-0.131176	-0.448027	0.65389	0.525785	-0.183151	0.263717	-0.0886071	0.573149	-0.321942	-0.637177	-0.405278	0.529043	0.0922601	0.426739	0.000247361	-0.0753854	0.0884348	0.261054	0.0564636	0.0633406	0.0618882	-0.191645	0.0136594	0.217708	-0.0655902	0.147487	-0.0883875	-0.393885	-0.18239	0.165708	-0.0368213	0.0823642	0.0899253	-0.0800402	0.0383323	0.405568	0.0543708	0.326252	-0.248752	-0.414945	-0.385143	-0.462584	-0.473183	-0.55162	0.629663	0.528057	0.494052
Cre01.g034100	1.79364	-0.237026	0.156676	0.0330767	-5.60939	-1.63088	-6.41423	0.800654	-0.300801	0.0379334	-0.886528	-4.42451	-4.08812	0.372716	-0.316906	0.0408606	0.813962	0.127521	0.468945	0.51769	-0.141257	0.191356	0.168513	-0.0866895	0.252544	0.428763	0.440137	0.786302	-0.109256	0.14684	0.470496	0.429819	-0.412949	-0.0642059	0.828865	0.250379	0.589641	1.27015	0.347213	0.690351	0.618104	0.20491	0.551654	0.239038	-0.0934431	0.226246	0.625397	0.561584	-1.43164
Cre01.g034150	0.762195	-0.100968	-0.142324	0.252644	1.66101	1.4037	1.61764	0.347104	0.628581	0.131756	2.76475	2.87166	1.63346	0.173036	0.257919	0.0688357	-0.0242555	0.131653	-0.170769	-0.388072	-0.132254	-0.4564	-0.00437023	0.230804	0.151619	-0.114368	0.169858	0.0248055	0.0881683	0.284473	0.0968127	-0.0844959	0.304631	0.0436243	0.330849	0.330414	0.262677	0.0489875	-0.0440725	-0.258479	-0.205462	-0.259672	0.00602476	0.0658845	0.264169	0.0641987	-0.293195	-0.113043	2.16473
Cre01.g034200	-4.11154	0.0765909	-0.125266	-0.172426	0.031872	-0.187708	-0.258454	0.266936	-0.123544	0.538683	-0.747262	-1.01149	-0.885292	0.452303	-0.129021	-0.466233	0.158231	-0.263224	0.133247	0.546437	0.0918188	-0.249833	0.248374	-0.467865	-0.06056	0.043784	-0.0449767	0.370757	-0.203318	-0.336313	-0.0378052	0.265252	-0.472588	0.124843	0.231618	-0.111838	0.226516	0.00779227	-0.624308	0.0674412	-0.165863	-0.0834049	0.171354	0.0918161	-0.534724	0.0394781	1.09208	0.659791	0.374842
Cre01.g034250	0.484114	0.426639	0.207175	0.684001	1.90416	1.6546	1.94042	-0.000796581	0.334543	-0.174964	0.134794	0.493346	-0.0191737	0.0935952	0.372963	-0.0466376	-0.320005	0.0404377	-0.477593	-0.073337	0.202116	-0.242637	-0.0124645	0.162022	-0.193611	-0.0206272	0.240365	-0.171373	0.366076	0.428929	0.202937	-0.122186	-0.0283835	-0.266938	0.108229	0.476666	-0.0435259	-0.50587	-0.20757	-0.641799	0.0944599	0.353408	-0.0223124	0.300328	0.178451	0.138239	-0.211286	0.128586	0.406654
Cre01.g034300		0.551266			2.10216			0.957493			1.87668			0.649343			1.33987			0.947303			-0.0233454			-0.0079915			0.695117			0.296799			1.3342			0.068021			1.06469			-0.631804
Cre01.g034325	-2.17558	0.382035		0.0186974	-1.00849		-1.40412	-0.699996		-0.98728	-0.364404		-0.631489	0.0486424		-0.228436	-1.00029		-1.271	-0.0133304		-0.319477	-0.219705		-0.492115	-0.412		-0.675863	-0.0135775		-0.313563	-0.0758406		-0.33371	0.205433		-0.0594385	0.191084		-0.0816906	0.229969		-0.0236496	0.0504204		-0.224785	-0.821127		0.495818
Cre01.g034350	-0.705699	0.0342882	0.241167	0.500554	-6.14722	-2.37564	-5.36176	-0.079236	0.611505	-0.45899	0.286208	0.743527	-1.40872	-0.30479	0.165371	-0.802333	-0.325298	0.0462793	-0.547136	-0.418553	-0.0953878	-0.82194	0.100152	0.344103	-0.74688	-0.239186	0.211578	-0.314269	-0.192333	0.276424	-0.311552	-0.0679748	0.130458	-1.0628	-0.306642	0.0142688	-0.765657	0.126225	0.576886	-0.43639	0.10254	-0.0820062	-0.633085	-0.00747422	-0.296737	-0.233813	-0.143495	0.0956324	0.276932
Cre01.g034451	-0.0952262	-0.0159615	-0.106581	0.125648	-0.486538	0.473852	-1.05212	0.0377121	0.129482	0.111747	-0.453822	-0.354763	-0.404052	0.0531239	0.1727	0.148315	-0.30496	-0.140202	-0.246196	0.0986596	0.149587	-0.0472652	0.170952	0.133072	0.234015	-0.369386	-0.285612	-0.293557	-0.0770262	-0.0403803	-0.16753	0.0735298	0.16945	0.0328576	0.102374	0.187927	0.147089	0.0414368	0.27397	0.0697566	0.178545	0.293813	0.310292	0.334239	0.420164	0.312404	-0.241086	-0.0083381	-0.962651
Cre01.g034500	-0.150251	0.271773	0.135716	-0.242726	0.0914283	0.181498	-0.247331	-0.236991	-0.462534	0.00396678	-1.08087	-1.63162	-1.01641	-0.17065	-0.32829	-0.364166	0.122292	-0.0701857	0.131148	0.101495	-0.310027	0.0294681	-0.109456	-0.309462	-0.0987034	-0.195492	-0.377623	-0.0517963	-0.176286	-0.322906	0.0665687	-0.173915	-0.342903	-0.0146925	-0.283395	-0.488062	0.0181961	-0.110945	-0.348027	0.495222	-0.0225015	-0.0883036	-0.083238	0.142041	-0.184945	0.0445717	0.34449	0.248931	-0.243048
Cre01.g034550		-0.148217	-0.615954		-8.80432	-8.81988																																									0.903033		0.9189
Cre01.g034600	0.998197	0.566634	0.469384	0.729327	0.00471755	-0.122631	0.135114	0.404727	0.0138708	0.252626	0.0838926	-0.503209	-0.188127	-0.0912176	0.217624	-0.0979926	-0.00144038	-0.133562	-0.465521	-0.0939281	0.0340105	-0.100298	0.0264171	0.0264647	-0.188956	-0.121206	0.127361	-0.177191	-0.0193015	-0.0294142	-0.0520955	-0.20446	-0.00338751	-0.213001	-0.0274862	-0.322359	-0.379875	-0.455965	-0.949767	-0.673351	-0.0850049	-0.00872775	-0.258098	-0.392648	-0.306652	-0.528914	0.186215	-0.137906	0.143184
Cre01.g034650	-0.629592	-0.656386	0.202186		0.530995	0.833945		-0.28021	-0.290666	-0.480105	-0.604505	-0.592415	1.02623	-0.28867	-0.307953	-0.47836	-0.245376	-0.241942	-0.883079	-0.739744	-0.762941	-0.717675	-0.0541988	-0.0502801	0.247326	0.00159677	0.00713094	0.177426	-0.392659	-0.400739	-0.114254	0.251613	0.260563	-0.0160314	0.0411549	0.0525832	0.265547	-0.491276	-0.491627	0.117618	0.546097	0.561298	0.19982	0.173221	0.193889	0.218991	0.421103	-0.101446	-0.579838
Cre01.g034700	0.32873	0.0986745	0.603108	-0.288453	-1.93025	-1.45592	-2.34968	-0.129669	-0.275906		0.778232	0.65454		0.567095	0.412031		0.316812	0.184465		0.281309	0.122331		0.190798	0.0589351		0.338154	0.207907		0.0375427	-0.106318		0.804274	0.677443		0.689691	0.565338		0.21807	0.0819376		0.273446	0.152866		0.058411	-0.0567029		-0.352651	-0.737634	0.50619
Cre01.g034750	0.549604	0.481172	0.2844	0.710808	1.66814	1.44127	1.86548	-0.0929638	-0.114944	0.0896789	0.176487	0.177052	0.379329	-0.171804	-0.202611	0.0210435	-0.568193	-0.576283	-0.368971	-0.223474	-0.258195	-0.0596933	-0.171103	-0.178708	0.0264141	-0.139732	-0.145722	0.0663318	0.0447416	0.0251383	0.214683	-0.0787084	-0.0812827	0.133349	0.297445	0.297349	0.5025	0.183724	0.171849	0.380875	0.0460108	0.0496877	0.262319	0.176253	0.185396	0.370974	0.265756	0.163653	0.425334
Cre01.g034800		0.328919	0.964255	-0.125788	1.45038	2.05562	0.963379	0.0307719	-0.414494	0.273801	1.32782	0.9051	1.59105	-0.0495495	-0.503643	0.203685	-0.717476	-1.14885	-0.457868	0.0743797	-0.383627	0.298547	0.356711	-0.0741808	0.614614	0.022119	-0.407157	0.288569	0.237917	-0.204972	0.468245	-0.570409	-0.996269	-0.297965	-0.0785496	-0.501931	0.186892	0.0886772	-0.346484	0.346215	0.256643	-0.162966	0.533338	-0.172585	-0.586727	0.0825233	-0.230183	-0.303537	0.680136
Cre01.g034850		0.00149028	-0.206673	0.0344904	-5.36764	-5.57358	-4.84866	-0.0703373	-0.514376	0.154618	-2.36245	-1.0461	-2.23876	0.0460888	-0.288049	0.430807	-0.734086	-0.810467	-0.525716	-0.627421	-0.918057	-0.724449	-0.0878567	-0.517521	0.185018	-0.106224	-0.534272	0.33423	-0.326375	-0.455297	-0.188946	-0.264311	-0.688944	0.442013	-0.267801	-0.441993	-0.0138821	0.162152	-0.271782	0.677538	0.0363047	-0.382077	0.329901	0.0664045	-0.346511	0.426532	-0.0157727	0.243774	-3.64867
Cre01.g034875	0.668471	-1.11275	-1.35296	-0.35154	-3.89834	-3.86084	0.854394	0.253409	0.58183	0.379532	0.800825	1.15179	0.947148	0.248851	0.568445	0.38518	-0.114188	0.228123	0.0285148	0.0366026	0.352283	0.143864	0.122008	0.464803	0.263005	-0.0647536	0.279658	0.0847907	0.521854	0.852652	0.635276	0.0813813	0.429208	0.23692	0.326009	0.676314	0.474545	0.501336	0.839862	0.641968	-0.375612	-0.021534	-0.215823	0.108834	0.468379	0.247036	-0.302831	-0.107754	1.19344
Cre01.g034900		-0.0558275	-0.0464829	-0.0530588	0.426119	0.405366	0.396592	0.0197251	-0.13329	-0.342731	-3.11283	-3.02763	-3.53609	-0.437389	-0.916851	-1.03393	-0.0480302	0.028517	-0.268089	-0.659741	-0.609825	-0.889296	0.00028181	0.0773138	-0.620192	-0.0489768	0.0296706	-0.372275	-0.431755	-0.366721	-0.843865	0.141021	-0.169739	-0.314333	-0.565824	-1.23644	-1.26109	-1.0156	0.370162	-0.704512	-0.136769	-0.0484544	-0.792484	-0.403678	0.398793	-0.389265	0.615412	0.223059	-2.01949
Cre01.g034950
Cre01.g035000		-0.28652	-0.370614	-0.201697	2.82536	2.71117	2.87789	0.0746421	-0.0764462	0.359552	-0.775348	-0.903891	-0.470238	0.126683	-0.0332323	0.421799	-0.604052	-0.74125	-0.302562	-0.854723	-1.01855	-0.588675	0.361773	0.225059	0.661557	0.444117	0.309019	0.752448	0.248533	0.0998216	0.520742	-0.24649	-0.378172	0.0678355	0.358081	0.228877	0.665404	0.583438	0.442455	0.882857	0.0453183	-0.0801133	0.363894	0.113063	-0.00690163	0.410052	0.520507	0.953796	0.808676
Cre01.g035050	-0.436253	-0.203912	-0.293953	-0.113239	0.000992041	-0.119147	0.0593694	-0.343127		-0.534967	-0.298507		-0.470148	-0.186581		-0.368216	0.0291473		-0.146114	0.229362		0.01866	-0.259863		-0.43683	-0.137919		-0.306338	0.143617		-0.0609246	0.184412		0.0219865	0.0406496		-0.128778	-0.331939		-0.50927	-0.300699		-0.458873	0.826012		0.64625	-1.57018		-1.54423
Cre01.g035100
Cre01.g035150	0.972995	0.516356	0.387806	0.658159	0.85685	0.698202	0.966357	0.486813	0.482976	0.481847	-0.535822	0.483203	-0.636064	0.125118	0.245239	0.014882	0.438868	0.615151	0.449575	0.265476	0.402662	0.33343	0.256245	0.429814	0.150678	-0.246073	-0.0608571	-0.520146	0.315616	0.27973	0.0919269	0.255737	0.25281	0.194371	0.325556	0.434493	0.283099	0.258403	-0.119987	0.316193	-0.155356	0.218327	-0.419185	0.37504	0.399379	0.14945	0.666164	1.01726	-0.644917
Cre01.g035200	0.921547	0.0401811	0.0400892	0.0328783	1.61701	1.58682	1.57741	-0.202415	0.0109609	-0.432261	1.31619	1.55211	1.10655	-0.0873358	0.117213	-0.306976	-0.673052	-0.445786	-0.886318	-0.0509474	0.149688	-0.299655	0.0131995	0.24095	-0.201772	0.1238	0.353166	-0.0826243	-0.424085	-0.208332	-0.666632	-0.418719	-0.185937	-0.61915	0.306711	0.541972	0.0992785	-0.503077	-0.279596	-0.718414	-0.301932	-0.0628993	-0.498112	0.114607	0.359106	-0.10316	-0.144083	-0.275228	0.81785
Cre01.g035250	0.685601	0.749675	1.06147	0.485893	0.177145	0.458837	-0.118933	0.617085	0.242473	0.208351	0.886323	0.787404	0.750937	0.545758	0.236076	0.220986	-0.140277	-0.152877	-0.184309	0.242782	0.185188	0.144945	0.0583248	-0.033139	-0.0667614	0.0163582	-0.113101	-0.139792	0.31289	0.299883	0.250683	0.0070216	0.324589	0.300477	0.26677	0.346529	0.312936	0.160573	0.248689	0.218971	0.282235	0.0538692	0.0277563	0.240128	0.237445	0.184278	-0.228259	-0.164048	1.06905
Cre01.g035300	-3.74626	0.0785239	-0.317988	0.37232	1.95312	1.52651	2.44181	0.703308	0.667045	0.751926	0.38061	0.379006	0.957451	0.0569005	0.0118103	-0.0553921	-0.127088	0.235575	0.153031	0.400233	0.644283	-0.208264	-0.370465	-0.136492	-0.304673	-0.286234	0.0785298	-0.407255	0.056857	0.406846	-0.0933765	0.182405	0.278695	0.255294	0.106615	0.10435	0.146443	-0.193214	-0.219372	0.0157385	-0.555513	-0.181083	-0.749749	-0.391653	-0.011756	-0.219739	0.657399	1.27499	-0.461973
Cre01.g035350		0.184466	0.18288	0.408324	1.56563	1.97297	1.96313	0.370363	0.414076	0.466331	0.614672	0.68093	0.730839	-0.204841	-0.169955	-0.0986676	-0.338964	-0.28136	-0.226416	-0.142549	-0.111577	-0.0654431	0.199429	0.257517	0.310271	0.104491	0.164194	0.22388	-0.536378	-0.490288	-0.453111	-0.151428	-0.0883091	-0.0260451	0.238449	0.304046	0.35683	0.198942	0.25276	0.309419	0.192589	0.261959	0.322223	0.122081	0.196918	0.230128	0.428408	0.365511	-0.307384
Cre01.g035400		0.950134	0.822282	1.08605	-5.51826	-5.67621	-5.41464	-0.0249813	-0.227536	0.0684015	-1.34283	-1.52284	-1.22925	-0.904282	-1.11566	-0.800694	-0.15717	-0.345835	-0.047208	0.428234	0.212938	0.502754	0.064573	-0.123607	0.17283	0.0451587	-0.141406	0.161963	0.0590969	-0.141081	0.139778	-0.283572	-0.466721	-0.160774	-0.1438	-0.32447	-0.0280046	-0.127853	-0.320302	-0.0199608	0.46331	0.286413	0.590359	0.438829	0.267398	0.544291	-0.189409	-0.446509	-2.18139
Cre01.g035450	-0.879618	-0.607985	-0.583883	-0.107795	-0.338788	-1.49837	-0.210776	0.111463	0.39913	0.0857629	-1.33658	-1.05506	-1.41259	-0.0117552	0.0714201	0.0917933	0.0473579	-0.259514	-0.080857	-0.355565	-0.326412	-0.33632	-0.231219	-0.234322	-0.153451	-0.18206	0.0422612	-0.382923	0.0122384	-0.0682737	0.0827905	-0.442486	-0.131872	-0.541511	-0.320513	-0.279495	-0.102999	-0.30049	-0.275956	-0.0955846	-0.63198	-0.553787	-0.978393	-0.137579	-0.268707	-0.14487	0.454449	-0.216158	-1.75773
Cre01.g035500	2.24605	0.0202781	0.206381	-0.51683	1.77691	1.481	1.35528	0.0962582	0.047307	-0.0753464	0.597648	1.01676	0.63023	0.238685	0.147572	0.0772854	-0.0711658	0.173281	-0.226191	0.164254	0.278698	-0.0262133	0.0965592	0.163824	0.023572	-0.00225227	-0.105918	0.0589438	0.020389	-0.373809	0.0301548	0.385063	0.0487013	0.419342	0.41232	0.724764	0.263128	0.0849696	-0.0665207	0.084906	-0.487145	-0.531055	-0.320217	-0.262884	-0.296352	-0.27935	0.246106	0.155451	0.924084
Cre01.g035550	0.0587176	0.330008	0.169953	0.0962914	0.809034	0.186001	0.769791	-0.142819	-0.322356	-0.0677747	0.3475	0.513132	0.329721	-0.252088	-0.508635	-0.283777	-0.176811	-0.275786	-0.0732034	0.188285	-0.2353	0.191357	-0.086209	-0.285272	0.00370918	-0.395758	-0.642615	-0.41423	-0.27259	-0.115597	-0.311739	-0.0924223	-0.447861	0	-0.336239	-0.604123	-0.238782	-0.0216403	0.244574	0.0679129	0.18957	0.102362	0.258475	0.15627	0.345738	0.243393	-0.343805	-0.204867	0.689139
Cre01.g035600	-0.839971	-0.0571355	-0.148895	0.0371683	-1.95215	-1.92498	-2.02414	0.0476911	0.258867	0.321728	-0.453788	-0.652961	-0.461692	0.258848	0.121475	0.240949	0.229139	0.175562	0.241111	0.149056	0.108277	0.165017	0.137447	-0.0698975	0.0350445	0.0688506	0.00226085	0.0725523	0.37077	0.240173	0.41871	0.0327532	0.015295	0.10572	-0.320879	-0.158344	-0.0244301	-0.703687	-0.482406	-0.415142	-0.152061	-0.144511	0.155641	0.00460535	-0.103838	0.145628	-0.475343	-0.118723	0.569383
Cre01.g035650		0.357942	0.902144	-0.0507116	-1.09908	-0.584974	-1.54003	0.25689	0.152252	-0.00172391	0.66746	0.585367	0.429045	-0.355101	-0.468566	-0.60351	-0.0804681	-0.171216	-0.322503	-0.140393	-0.257772	-0.417869	0.288477	0.198214	0.0447371	-0.637198	-0.725846	-0.872391	-0.12008	-0.222341	-0.391395	-0.469005	-0.554237	-0.698204	0.0151958	-0.0675579	-0.221006	0.0497148	-0.0448179	-0.19439	-0.49151	-0.570491	-0.716458	0.18307	0.109556	-0.0634655	-0.293274	-0.253025	0.944981
Cre01.g035700	-0.511269	0.022184	0.231198	-0.0926788	-1.16882	-1.62723	-1.62475	0.0994865	0.297894	0.285863	0.170452	-0.27405	0.377027	0.492745	0.341919	0.689326	-0.0745245	0.0425409	0.128431	0.617795	0.561765	0.785309	-0.234697	0.0144796	-0.145346	0.0540444	0.344643	0.263842	-0.452617	0.422496	0.885028	0.177195	0.310954	0.392986	0.0498295	0.360945	0.255579	0.88495	0.809845	1.08584	0.353312	0.574771	0.573354	-0.220967	0.0013792	-0.221569	0.0733883	0.00283779	0.361767
Cre01.g035750	-4.33152	-0.282102	-0.263172	-0.406607	-0.0159687	0.176057	-0.24749	-0.548815	0.278563	0.602283	-0.255896	1.58254	1.90392	-0.0989338	-0.168551	0.174201	0.0368992	0.035459	0.361868	-0.365523	-0.830083	-0.512485	0.409389	0.67058	0.994798	-0.417863	0.128046	0.459197	0.102916	0.191938	0.500579	-0.251802	0.00228506	0.336013	0.436216	0.808602	1.13285	-0.384196	0.829363	1.15749	0.139537	0.619362	0.95109	0.411972	0.515552	0.820226	-0.325942	0.358855	-0.451388
Cre01.g035800	0.61312	0.0839376	0.00130749	-0.0234235	1.27348	1.06417	1.29264	-0.329727	-0.413102	-0.661508	0.934107	0.989889	0.7615	0.387656	0.306039	0.332508	0.200055	-0.213344	0.10835	0.362989	0.161402	0.157931	0.251776	0.247228	0.103893	0.235063	0.248455	0.0225081	-0.148545	0.175933	-0.172831	0.57484	0.448031	0.150249	0.221973	-0.165337	0.119153	0.621587	0.40233	0.399678	0.320132	0.153893	0.136153	-0.0207919	-0.0385229	0.0833292	0.0739778	-0.091264	1.06651
Cre01.g035850		-1.05416	-1.02923	-1.08656	-1.50475	-1.50992	-1.56945	0.450307	-0.0530772	0.296636	1.12877	0.647935	0.995303	0.476717	-0.0354946	0.333251	0.314432	-0.175062	0.177341	0.240617	-0.275508	0.0680848	0.842689	0.353679	0.703892	0.501896	0.0145016	0.371646	0.323652	-0.177356	0.15728	0.103673	-0.380306	-0.0205828	0.0266327	-0.454867	-0.104625	0.715417	0.222138	0.576256	0.671878	0.194151	0.551873	-0.180813	-0.653074	-0.322405	-0.0785008	-0.112371	1.25665
Cre01.g035900	0.423104	-0.0268408	0.39025	-0.33699	-1.78159	-3.93294	-2.35588	-0.300757	0.0790237	-0.27364	0.669662	1.07199	0.716979	0.048619	0.419573	0.0859416	-1.3417	-0.948031	-1.298	-0.0816435	0.285396	-0.0733882	-0.0851661	0.308989	-0.0431748	0.350324	0.746095	0.400862	-0.785552	-0.403394	-0.771136	0.269033	0.66822	0.325566	-0.0806793	0.320986	-0.0311491	0.17362	0.563506	0.215247	-0.348297	0.0571403	-0.287514	0.419096	0.830001	0.458292	0.655576	0.289739	1.4766
Cre01.g035950	-4.58236	-0.352981	-0.484489	-0.20603	-0.825535	-1.00059	-0.688328	-0.209326	0.0574355	-0.0449839	0.751038	1.50871	0.629085	0.0396976	0.287422	0.352017	0.318631	0.241814	0.351525	-0.264951	-0.0858805	-0.285422	-0.110037	0.393161	0.0173432	-0.217353	0.38243	0.134636	-0.05372	0.0477925	0.00389394	-0.336508	0.0957937	-0.329727	0.0078825	0.176184	0.144841	0.0721068	0.556064	0.112546	-0.229565	0.0691226	-0.215432	-0.166206	0.0587293	-0.173465	0.353814	1.0153	1.43538
Cre01.g036000		-1.42377	-1.02962	-1.74609	-0.442665	-0.0786135	-0.797288
Cre01.g036050	1.12328	0.446955	0.50383	0.18702	3.07593	3.57852	2.8612	0.637696	0.356665	0.637873	0.433553	0.16623	0.492897	0.135113	0.186097	0.164548	0.754238	0.415556	0.783038	0.794875	0.329583	0.629214	0.300631	-0.0725413	0.150366	0.0699388	-0.0416218	-0.0519289	-0.25112	-0.571261	-0.340852	0.226687	0.0424798	0.275331	-0.0751384	-0.196876	-0.0334962	0.698473	0.497652	0.785761	-0.322759	-0.466763	-0.269864	0.306094	-0.188544	0.205849	1.02054	0.623572	-0.38494
Cre01.g036100	-1.493	0.132776	0.0253849	0.0546346	0.684854	0.806794	1.44202	-0.00765022	-0.0901658	0.088617	0.184754	-0.0120341	0.106498	0.318719	0.0223133	0.230469	-0.445849	-0.446865	-0.337728	0.394476	0.14544	0.383535	-0.205536	-0.209731	-0.160571	0.256402	0.00101725	0.37609	0.0167906	0.0482275	0.100356	0.0858976	-0.317204	0.21158	-0.0368769	-0.276823	0.065955	0.324274	-0.0213039	0.240328	0.117027	0.060168	0.246906	-0.126625	-0.158716	-0.0341277	0.430235	0.55794	-0.661337
Cre01.g036150	0.587489	0.669458	0.685938	0.645437	-0.169665	-0.183284	-0.225982	0.00924802	-0.200056	-0.157729	-0.0663523	-0.253112	-0.21313	0.437938	0.219806	0.281166	0.348179	0.152765	0.197782	0.379758	0.157713	0.193919	-0.341455	-0.536385	-0.493558	-0.244307	-0.437621	-0.387862	-0.210024	-0.416952	-0.389703	0.00116355	-0.188735	-0.136398	-0.0361855	-0.223606	-0.18075	0.481091	0.281891	0.328623	0.76246	0.578812	0.629149	-0.590249	-0.76843	-0.745147	0.5052	0.444462	0.155197
Cre01.g036200	0.404073	-0.048718	0.0311501	-0.127737	-5.15916	-5.10939	-5.27047	0.0325311	0.218584	0.0974843	-0.546847	-0.542203	-0.524701	0.383213	0.470396	0.458371	-0.0392614	0.0773377	0.120681	0.0914587	0.170165	0.204698	-0.0565065	0.143921	0.0233207	0.204686	0.202775	0.230053	0.167247	0.151722	0.156491	0.385106	0.38661	0.416467	-0.191093	-0.0791789	-0.166735	0.542599	0.534803	0.559054	0.509481	0.653726	0.701868	0.0480666	0.197778	0.219387	-0.200814	-0.142323	0.517001
Cre01.g036250	-4.95163	0.255998	-0.19644	0.354185	-5.51688	-6.4804	-6.795	0.274805	0.406265	0.498266	-0.656083	-0.163206	-0.604083	-0.298691	-0.0354947	-0.0650246	-0.0180555	-0.0661341	0.0986829	-0.475232	-0.313335	-0.672709	-0.0846573	0.0363917	0.0303759	0.162176	0.192301	0.0628184	-0.1003	-0.219903	0.14055	-0.26903	0.310401	-0.0328431	-0.179356	0.0734343	-0.125142	-0.233523	-0.209284	-0.118855	-0.300584	-0.197318	-0.235117	0.0361623	0.0814198	0.1484	-0.225893	-0.548999	-2.68182
Cre01.g036300		-0.109524	-0.531198	0.497144	-4.38627	-4.61255	-4.14173	-1.67737	-1.7349	-2.05788	-2.54519	-2.58018	-2.9055	-0.765602	-0.831962	-1.13591	-0.748091	-0.791734	-1.11202	-1.15263	-1.22291	-1.55201	-0.702844	-0.746003	-1.06848	-0.307463	-0.349006	-0.664553	0.126962	0.0718052	-0.266251	-0.75417	-0.792297	-1.10527	-3.46954	-3.50519	-3.82764	-0.171944	-0.219372	-0.537946	-0.265114	-0.29699	-0.611959	-0.435045	-0.461455	-0.803477	-1.50495	-1.67788	-2.65258
Cre01.g036350	0.778606	-0.102894	-0.17004	-0.0248532	0.39843	0.495505	0.327269	0.212548	0.194016	0.355788	0.403792	0.258715	0.389493	0.217308	0.122047	0.185471	-0.0629881	-0.108124	0.0555315	0.0857105	0.179169	0.118933	0.135519	0.150642	0.0534872	-0.0726283	0.092365	0.102617	0.0432437	-0.068803	0.112829	0.192581	0.149951	0.228981	-0.152221	0.0430539	0.112603	0.296427	0.0490077	0.335267	0.130021	0.0104405	0.181448	-0.010387	0.080534	0.111568	-0.0893886	-0.0853365	0.199852
Cre01.g036400	-0.178101	0.411006	0.297777	0.546604	0.395058	0.277619	1.19305	0.051591	0.364783	0.190885	0.75572	0.871646	0.994118	0.288335	0.757041	0.193541	0.373356	0.370153	0.421268	0.155797	0.475281	0.156923	0.179946	0.63331	0.0818798	0.133842	0.171882	0.0344389	-0.108119	0.473501	0.104065	0.126067	-0.0666781	-0.16704	0.401924	0.563001	0.00158829	-0.252019	0.565637	-0.0622923	0.0116402	-0.0295949	0.103232	-0.0507742	0.00768951	0.113462	0.309506	0.308888	0.21552
Cre01.g036451		0.441765	0.588601	0.298505	-8.80432	-8.81988	-8.85869	-0.169494	0.271018	-0.350174	-1.83172	-1.36867	-1.9922	0.159361	0.591046	-0.0111138	-0.101749	0.352653	-0.265849	-0.415328	0.0124425	-0.61487	0.23864	0.693526	0.0728339	0.228456	0.684958	0.0711969	0.0172972	0.460186	-0.176084	-0.0316095	0.428308	-0.182874	-0.112224	0.350172	-0.270491	-0.572142	-0.121525	-0.738313	-0.38173	0.0844392	-0.528744	-0.530289	-0.0586541	-0.698891	-0.256059	-0.521153	-1.40368
Cre01.g036500		0.930342	0.907592	0.946536	-6.74727	-6.80012	-6.76338	-0.529204	-0.451319	-0.267447	0.754982	0.855413	1.03694	0.231496	0.300554	0.503458	0.0110298	0.102805	0.289366	0.576925	0.64207	0.81982	-0.296045	-0.203785	-0.0194142	0.263311	0.357187	0.548489	0.239851	0.320113	0.488906	0.0598404	0.157132	0.351012	-0.157399	-0.0576292	0.126771	0.420111	0.508102	0.696377	0.169932	0.273475	0.465355	0.347469	0.456477	0.621304	-0.204866	-0.533337	0.954432
Cre01.g036550		0.284191	0.636753	-0.0115565	-7.19612	-6.87365	-7.52416	0.0205241	0.341503	-0.0288113	-0.0962248	0.247299	-0.125361	-0.490091	-0.177939	-0.529222	-0.594383	-0.259514	-0.627139	-0.0991002	0.209138	-0.167298	0.184777	0.520131	0.150316	0.0956175	0.432587	0.069703	0.113163	0.436519	0.0511259	-0.107615	0.23277	-0.127535	-0.0495301	0.293333	-0.0764528	0.327371	0.658455	0.292545	-0.0649648	0.281671	-0.0806346	0.164747	0.516849	0.12749	0.00767891	0.444487	0.983904
Cre01.g036600	-0.671783	-0.0598271	-0.129189	0.00717228	0.678789	0.579328	0.713492
Cre01.g036650	0.495035	0.393179	0.245668	-0.206574	-1.51213	-1.23492	-3.88121	0.187011	-0.0856139	0.254151	-0.886662	-1.13674	0.457522	-0.124541	-0.405993	-0.437628	-0.482796	-0.295611	-0.314211	-0.629855	-0.915221	-0.571502	-0.268127	-0.459059	-0.0966406	0.0769535	0.000694758	0.136008	0.0111907	-0.142853	-0.11753	-0.00809573	-0.145502	-0.146517	-0.0280561	0.159274	0.0325874	0.238813	0.0850584	0.437863	-0.199453	-0.190615	0.0811565	-0.127799	-0.364808	0.194255	-0.0666266	-0.170563	1.34948
Cre01.g036700	0.275251	-0.357299	-0.0782785	-0.602806	0.227296	0.476218	-0.0505069	0.157656	0.00137114	0.221732	0.342519	0.330244	0.57161	-0.10182	-0.145467	0.0774496	-0.176235	-0.0179105	0.0242084	0.254667	0.0856415	0.299881	0.0219608	0.18077	0.220699	-0.331802	-0.280907	-0.234047	0.0429645	0.189776	0.214127	0.0979226	-0.019261	0.211109	-0.000103271	-0.0130393	0.231201	-0.083318	-0.229497	-0.00473275	-0.0875157	-0.0966792	0.155041	-0.105345	-0.0370157	0.0905984	0.662587	0.684204	0.191537
Cre01.g036750
Cre01.g036800	-1.02261	-0.680351	-0.207803	-2.10922	-0.22801	0.680194	-2.15493	-0.791773	-0.735305	-0.775546	-2.70128	-2.62227	-2.66486	-0.893391	-0.845749	-0.866959	0.115495	0.185854	0.148301	-0.487189	-0.443462	-0.489824	0.111903	0.182746	0.143004	-0.584355	-0.511896	-0.544706	-0.238454	-0.179609	-0.234929	-0.155023	-0.0791484	-0.109381	-0.368792	-0.290439	-0.330152	-0.997169	-0.930595	-0.966433	-0.398939	-0.316814	-0.349046	-0.00270226	0.0848897	0.0256034	0.364558	0.386317	-3.21868
Cre01.g036850	-3.031	0.193234	0.0303084	0.164393	-0.0686978	-0.267337	0.894364	-0.0553187	-0.34001	0.0230719	0.317729	0.0555833	0.602019	0.145549	0.153983	0.350188	-0.167045	-0.048708	0.131155	-0.155703	-0.088615	0.121707	-0.166334	-0.277902	-0.105968	0.139941	0.457724	0.442935	0.259003	0.367385	0.541452	-0.378162	-0.13638	-0.188687	0.0427556	-0.010131	0.11066	-0.216384	0.095514	-0.156383	0.0198467	0.259343	0.0990045	-0.061738	0.271178	0.219547	-0.0570169	-0.167808	-0.996436
Cre01.g036900	-1.71011	-0.0344272	-0.143006	0.190107	-0.750523	-1.01787	-0.473233	-0.173881	-0.312677	-0.141735	0.0623628	-0.0546402	0.126884	0.420031	0.00502725	0.445528	-0.109301	-0.294205	-0.0461672	0.435083	0.134274	0.431513	0.558693	0.309637	0.632297	0.41631	0.0588231	0.455023	0.166574	0.152563	0.212603	0.483861	0.0970899	0.528567	0.416712	0.239803	0.48568	0.329193	0.0219148	0.388024	0.740224	0.49326	0.820445	-0.12645	-0.227552	-0.0678164	-0.281946	-0.653061	-1.52582
Cre01.g036950		0.467389	0.644097	0.299539	0.819569	0.966178	0.619423	-0.00704536	-0.0161969	-0.160325	0.440102	0.453496	0.307022	-0.196486	-0.214465	-0.33956	-0.00987621	-0.00513799	-0.146576	-0.0715489	-0.0934416	-0.243691	0.165119	0.170342	0.0267137	-0.0134099	-0.00657147	-0.143268	0.269951	0.263176	0.10397	-0.223994	-0.21374	-0.347858	0.107871	0.120603	-0.0229957	-0.196479	-0.195526	-0.33525	0.535504	0.55201	0.415891	0.176702	0.198674	0.0355011	-0.359458	-0.150202	0.224879
Cre01.g037000		-0.682837	-0.898284	-0.419235	-3.67622	-3.75684	-3.65909	-0.293436	-0.0558051	-0.299908	-5.47691	-5.43993	-5.25166	-0.661789	-0.432985	-0.658056	-0.222077	0.0294438	-0.21197	0.095816	0.320706	0.070482	-0.719968	-0.467963	-0.711566	0.00710409	0.260725	0.0240533	-0.161191	0.0788165	-0.180364	-0.0174513	0.239585	0.00549175	-0.676918	-0.417403	-0.660977	-0.370655	-0.122919	-0.362618	-0.317027	-0.0537388	-0.289833	-0.199028	0.0697267	-0.193421	0.101699	0.0559949	-2.83362
Cre01.g037050	-0.673359	-0.253252	-0.378125	-0.514148	-1.90865	-0.715033	-0.853254	0.467477	-0.0294437	0.1375	-0.481379	-0.460245	-0.295648	0.0333947	0.0506305	0.236606	-0.410541	-0.441416	-0.271783	-0.133197	0.157308	0.31813	0.0925259	-0.145579	0.0218638	-0.0461688	-0.130562	0.0438121	0.23016	-0.0203368	0.131529	0.391336	-0.0727271	0.104225	-0.197686	0.230846	0.398318	-0.328113	-0.621188	-0.44984	0.186389	0.116091	0.291043	0.18008	0.280904	0.428802	-0.197844	-0.307994	-1.66092
Cre01.g037100	0.205326	-0.406263	-0.244234	0.258457	0.667786	0.565288	0.922448	-0.247692	-0.208962	0.0312348	0.0249233	-0.2858	-0.0812124	0.0421619	0.019753	0.231037	-0.0264574	-0.122992	-0.136213	-0.416053	-0.890337	-0.0172289	-0.0072067	-0.13767	-0.022434	0.105237	-0.181253	0.210634	0.279623	0.0832691	-0.0715718	0.290687	0.247763	0.103011	-0.102412	-0.0333772	-0.0152488	-0.0466412	-0.373543	-0.0824893	0.395418	0.215261	0.527234	0.183189	-0.244577	0.0689321	-0.00508221	-0.245563	0.193787
Cre01.g037150		-0.293119	-0.134744	-0.445988	1.09913	1.22741	0.913967	-0.438297	-0.172659	-0.834068	0.541036	0.829219	0.165465	-0.411887	-0.155076	-0.797453	-0.360768	-0.0812405	-0.73996	-0.056266	0.196631	-0.470899	-0.0686363	0.211376	-0.449533	0.335757	0.617385	-0.0365922	0.074645	0.34266	-0.333827	-0.123734	0.16131	-0.490089	-0.148853	0.138669	-0.522211	-0.596994	-0.321251	-0.978256	0.0875316	0.378826	-0.274573	-0.0105246	0.286237	-0.394217	-0.625655	-0.339356	0.811679
Cre01.g037250		0.44629	0.0517318	0.235142	-8.80432	-4.45447	-8.85869	0.172753	0.209872	0.19526	-0.155243	-0.0955787	-0.439666	0.996773	1.02506	0.455454	0.57427	0.625279	0.568343	0.302473	0.326851	0.165886	0.348031	0.399524	0.0879411	0.367915	0.421024	-0.163268	0.299531	0.339026	-0.0899277	0.235401	0.291925	-0.412544	0.36944	0.428443	-0.206528	0.217375	0.264599	-0.37627	0.0934789	0.156255	-0.479579	0.432637	0.50088	-0.233813	0.409575	0.459229	-0.794546
Cre01.g037300		-0.361616	-0.198898	-0.518065	-7.11993	-6.98731	-7.30867	-0.9403	-0.992776	-0.477038	-2.27844	-2.30837	-1.79498	-0.0463415	-0.107644	0.427126	-0.916929	-0.955515	-0.437088	-0.0985161	-0.163733	0.345884	-0.280148	-0.318249	0.197989	-0.173167	-0.209652	0.313517	-0.299778	-0.349877	0.150784	-0.128238	-0.161307	0.36444	-0.582639	-0.61323	-0.0969633	0.0899366	0.0475662	0.567708	-0.0825261	-0.109345	0.414402	-0.197299	-0.218651	0.278043	-0.571989	-1.01064	-1.66863
Cre01.g037350	1.51851	0.373369	0.203838	0.562321	1.7497	1.55007	1.90636	0.0570247	0.212596	-0.213891	0.68051	0.858626	0.429793	-0.661779	-0.515035	-0.92249	-0.321132	-0.151671	-0.575469	0.556726	0.699556	0.266947	-0.178144	-0.00819775	-0.434186	-0.28925	-0.117689	-0.536745	-0.256771	-0.0988227	-0.540388	-0.912614	-0.737637	-1.15412	-1.26652	-1.08907	-1.51503	-0.239581	-0.0739046	-0.495988	-1.45499	-1.27376	-1.69224	-0.210769	-0.0240744	-0.469607	0.0835028		-1.67236
Cre01.g037400		-0.152067	0.0310972	-0.25785	-6.22355	-6.14019	-6.39148	-0.464646	-0.303873	-0.449203	0.320074	0.503392	0.355716	0.348155	0.348649	0.36328	0.242698	0.417361	0.27472	-0.358752	-0.476195	-0.486717	0.269087	0.282896	0.282717	0.126896	0.209096	0.268288	0.169098	0.264585	0.17184	0.124075	0.0935815	0.0991895	0.0908661	0.273523	0.128722	0.0753638	-0.244036	0.207844	0.201503	0.387933	0.250612	0.32164	0.504571	0.443652	0.337481	0.0708009	0.324597
Cre01.g037450								-0.00642672	0.270322	-0.141941	-1.64243	-1.34313	-1.75774	-0.141145	0.126776	-0.266454	-0.604325	-0.313687	-0.72326	-0.0412887	0.222718	-0.195665	-0.39	-0.0988771	-0.51064	-1.09192	-0.799179	-1.20401	-0.434948	-0.155823	-0.583163	-0.555278	-0.259124	-0.661378	-0.182117	0.116515	-0.295219	-0.708719	-0.421866	-0.829725	-0.467052	-0.164647	-0.568901	-0.715735	-0.407863	-0.839171	0.738767		0.412167
Cre01.g037476	0.355091	0.339574	0.149902	0.11215	1.0398	0.820029	1.35938	-0.273326	-0.345663	-0.269327	0.21363	0.163838	0.237828	0.0665118	-0.0146527	0.0807155	-0.274782	-0.33323	-0.254204	-0.491725	-0.576803	-0.506589	-0.0122205	-0.0701833	0.00665193	-0.0135823	-0.0699296	0.0138372	-0.125081	-0.195042	-0.133784	0.00623748	-0.0466942	0.0396509	-0.446806	-0.497259	-0.420395	0.510098	0.447866	0.528606	0.298228	0.251547	0.335892	0.156646	0.115433	0.172724	-0.602501	-0.451908	0.471119
Cre01.g037500		-0.477895	-0.658649	-0.336232	1.71458	1.73056	1.62933	-0.0677029	-0.0769749	0.0484175	0.440838	0.0277819	0.577158	0.056262	-0.381479	0.182588	-0.539467	-0.581812	-0.358181	-0.638015	-0.255399	-0.49217	-0.110537	0.0421387	0.0204572	-0.222566	-0.126007	-0.0830245	-0.206218	0.0780646	-0.102799	-0.0433037	-0.227934	0.150818	0.156153	0.225272	0.294687	0.129443	-0.0644873	0.308659	0.0984565	-0.280047	0.248243	0.0301036	-0.0826126	0.158303	-0.104187	0.25815	0.478672
Cre01.g037550	0.387718	0.240342	0.187281	0.243689	-0.605373	-0.51467	-0.859311	-0.0254144	0.219015	0.0355308	-0.151912	0.292095	0.106264	0.0413757	0.140563	0.0346051	-0.26743	0.218014	-0.455074	-0.0502969	-0.0510526	-0.10218	-0.137673	0.28574	-0.220053	-0.203791	0.185913	-0.212597	-0.00146968	0.339186	0.177799	-0.151733	0.0600285	-0.266939	0.0133539	0.270056	-0.00745552	-0.0659649	0.263569	0.249851	0.101239	0.213768	-0.129871	0.0825313	0.222944	-0.00499402	-0.349196	-0.191787	-0.0444233
Cre01.g037600	-1.95888	-1.13297	-1.41813	-0.775296	-2.51671	-2.83197	-2.19133	0.324041	0.117063	1.15979	0.232261	0.0478281	1.44708	0.0363582	-0.179447	0.579754	0.00852017	-0.184568	0.446932	0.380386	0.160667	1.00885	0.11943	-0.0731727	0.720559	-0.0998167	-0.290804	0.387714	0.499207	0.294606	0.671872	-0.113743	-0.301315	0.808714	-0.240277	-0.42537	0.775606	-0.177585	-0.374458	0.594379	-0.114065	-0.295386	0.64434	-0.149353	-0.325208	0.417508	0.0526042	0.258582	-0.802583
Cre01.g037700	-2.38776	0.665959	-0.0654009	0.0353348	2.2163	-0.945268	-0.846731	-1.07741	-1.23206	-1.0147	-2.49738	-2.62949	-2.41447	-0.912199	-1.07568	-0.839284	-0.605604	-0.74637	-0.526314	-2.2086	-2.376	-2.16475	0.0476524	-0.0926291	0.125237	0.220284	0.0816179	0.306416	-0.126776	-0.279056	-0.0767674	-0.191043	-0.326294	-0.098918	0.461998	0.329226	0.547121	-0.6752	-0.81975	-0.59798	0.905612	0.776612	1.00199	-0.207817	-0.33135	-0.133028	-1.94693	-1.57169	-1.46083
Cre01.g037751		1.39705			0.0802077			-0.305426	-0.394317	-0.363823	0.195396	0.129049	0.157198	-0.361096	-0.458815	-0.409288	0.128567	0.053565	0.0867484	-0.213309	-0.314942	-0.290569	-0.188133	-0.26265	-0.231656	-0.408298	-0.4812	-0.443275	-0.311457	-0.397973	-0.382556	-0.156315	-0.225801	-0.185298	0.0703918	0.00338407	0.0344068	-0.979835	-1.05862	-1.02372	0.19143	0.128195	0.166698	-0.373171	-0.430939	-0.41949	-0.134736	-0.297708	-1.36987
Cre01.g037800	0.0179541	-0.234775	0.107022	-0.244631	-4.60624	-4.67137	-4.30276	-0.566595	-0.476637	-0.695381	-0.489033	-1.90959	-1.48976	-0.0587792	-0.452419	-0.542733	0.108677	-0.168611	0.0621623	0.170402	-0.186377	0.229675	-0.183537	-0.593466	-0.190362	0.162798	0.0878629	-0.123449	-0.411819	-0.498007	-0.656133	-0.210696	-0.370068	-0.233981	-1.27079	-1.78768	-2.0059	-0.220791	-0.361977	-0.188134	0.10776	-0.280751	0.149432	-0.52995	-0.072362	-0.150926	0.503522	0.96475	-0.714677
Cre01.g037850
Cre01.g037900		-1.1371	-0.613415	-1.53476	-8.80432	-8.81988	-8.85869	-0.982383	-1.29819		-2.14941	-2.44267		-0.74739	-1.07202		-0.571431	-0.873347		-0.464075	-0.792622		0.132462	-0.168969		0.045935	-0.253881		0.227996	-0.0854336		-0.170319	-0.46672		-1.90384	-2.19776		-0.304861	-0.610562		-0.277177	-0.567326		0.23449	-0.0501923		-1.66499	-1.72792	-3.28656
Cre01.g037950	-1.36661	-0.715237	-0.851978	-0.466294	-6.56457	-6.73141	-6.34792	0.0915163	-0.275826	0.108335	-0.789837	-1.13464	-0.752819	-0.136608	-0.512778	-0.109585	0.0860136	-0.267439	0.119411	0.143369	-0.236715	0.141326	0.350263	-0.00270488	0.381956	0.234095	-0.117258	0.274334	0.408455	0.0434888	0.412572	0.00906211	-0.338875	0.0552955	0.095876	-0.249583	0.135107	-0.413045	-0.770283	-0.381718	-0.346391	-0.688076	-0.295906	0.08614	-0.250079	0.115037	-0.787738	-0.823908	-3.46088
Cre01.g038000	-0.874325	0.0539368	-0.17871	0.0919727	0.346134	0.71964	0.521423	0.406607	0.190273	0.221022	0.676203	0.571597	0.796758	0.030827	0.0449191	0.0218634	0.0913762	0.0484425	0.0887866	0.448767	0.137993	0.343854	-0.0294169	-0.0419711	0.0127595	0.10894	-0.103744	0.0988715	0.254609	-0.171073	0.0563232	0.200718	0.0695167	0.224648	0.132165	0.194985	0.162954	-0.00770207	0.0259301	-0.148685	0.362922	0.348035	0.377419	0.0763688	-0.0024812	0.19954	-0.439695	-0.0231453	-0.117423
Cre01.g038050	0.961602	-1.74381	-2.05121		2.84088	2.50339
Cre01.g038100	1.02592	0.36141	0.653057	0.211024	-0.421839	-0.226413	0.474541	0.220745	0.158506	0.357086	0.937059	0.72757	1.31043	0.0691921	0.0129242	0.19464	-0.078458	-0.0404289	-0.0843047	0.190432	0.211485	0.166692	-0.0940924	0.200308	-0.0837947	-0.201599	-0.286449	-0.224261	0.239477	0.0787435	0.149616	-0.22928	-0.117637	-0.181001	0.227577	0.179221	0.225336	0.117995	0.277358	0.390519	-0.178876	-0.00743119	-0.266578	-0.0229546	-0.16141	-0.00150494	-0.0379878	-0.016995	0.81583
Cre01.g038151	-2.25761	-0.466408	-0.772007	-0.165694	-0.748132	-1.24209	-0.877538	-0.271004	-0.168858	-0.483861	-0.865535	-0.38923	-1.73636	-0.431289	-0.181345	-0.272489	-0.438489	-0.416	-0.465124	-0.566503	-0.45577	-0.620571	-0.121594	-0.0120242	-0.17852	-0.188892	0.0720029	-0.242277	-0.0194397	0.242977	0.0958204	-0.257567	-0.115136	-0.220658	-0.255376	-0.470699	-0.627185	-0.767302	-0.357474	-0.446659	-0.450166	-0.113362	-0.378244	-0.0315184	0.130194	-0.0238535	-0.227548	-0.159708	-0.476059
Cre01.g038200		-0.15249	-0.224708	-0.0763016	3.05685	2.95453	3.10074	1.10086	0.978328	0.710517	2.12216	2.423	2.15284	0.277046	0.0531623	-0.195616	0.166361	0.390331	0.12521	0.859256	0.472207	0.198276	0.142117	-0.0132751	-0.280586	0.189239	0.348649	0.0882701	0.20453	-0.122481	-0.405369	0.0289094	0.00558348	-0.252218	0.367724	0.741136	0.473854	-0.221557	-0.313837	-0.577244	-0.101384	-0.416842	-0.676643	-0.0437161	0.151737	-0.135118	-0.0492701	1.04185	2.09906
Cre01.g038250	0.851703	-0.615671	-0.450402	-0.771172	-2.73308	-2.59791	-2.92088	-0.0985162	-0.310617	-0.274958	1.31879	1.12923	1.16255	-0.253901	-0.474828	-0.420137	0.314064	0.115853	0.154201	0.264223	0.0393816	0.0689196	0.514109	0.316382	0.352541	-0.655392	-0.851503	-0.808413	0.376199	0.166475	0.187056	-0.14659	-0.339285	-0.293617	0.895176	0.704959	0.741147	0.456006	0.254011	0.294074	0.148801	-0.0376433	0.00602476	0.42851	0.247533	0.264147	-1.14032	-0.740215	1.70613
Cre01.g038300	-0.250941	-1.08549	-1.15468	-0.991882	-4.60516	-4.70445	-4.54385	0.215344	-0.264743	0.197012	-0.256286	-0.183478	-0.254419	-0.0538574	-0.342156	0.0367627	-0.639318	-0.778513	-0.641071	0.0829845	-0.430394	0.0457897	0.198327	-0.0697661	0.0654856	-0.384525	-0.368362	-0.0339585	0.0596813	0.278969	0.18237	0.0385368	-0.17582	0.0496191	0.242447	-0.310944	0.246527	0.15246	0.00948028	0.148636	0.0206898	-0.0331877	0.30349	0.00947879	-0.112483	0.00322471	-1.06948	-1.05335	0.815502
Cre01.g038350	0.433152	0.102036	0.267104	-0.0563435	0.455134	0.590105	0.264459	0.187679	-0.0300319	0.148146	0.563132	0.367966	0.543798	-0.178426	-0.404964	-0.207754	0.279478	0.0756569	0.256524	0.331739	0.101287	0.273344	0.098975	-0.104361	0.0743159	0.246309	0.0445885	0.230197	0.218641	0.00330647	0.166406	-0.0837016	-0.282007	-0.0938197	0.241534	0.0457072	0.224413	0.318613	0.111007	0.293589	0.219833	0.0277791	0.213966	0.290776	0.104188	0.263321	-0.361124	0.132237	0.999029
Cre01.g038376		-0.888228	-0.898632	-0.88493	-1.23195	-1.27245	-1.26095	-0.224114	-0.407081	-0.231359	1.10001	0.939591	1.11297	0.330212	0.138418	0.333173	-0.154199	-0.323276	-0.144865	-0.117232	-0.31294	-0.143339	-0.0483037	-0.216896	-0.0406747	0.460722	0.293745	0.476898	-0.00364556	-0.184236	-0.023592	0.158605	-0.00495665	0.180775	0.0252957	-0.135787	0.0404635	-0.131088	-0.30395	-0.123824	-0.0124801	-0.16979	0.0139407	0.158148	0.00630465	0.162982	-0.237685	-0.414718	1.01473
Cre01.g038400
Cre01.g038450	-9.3262	-0.156908	-0.386684	0.140729	-4.15035	-4.21697	-4.14978	-0.406506	-0.462669	-0.460253	-0.116517	-0.150135	-0.150064	-0.165786	-0.230776	-0.209327	-0.164243	-0.206516	-0.201411	-0.285943	-0.354847	-0.358552	-0.231116	-0.272905	-0.269989	-0.166634	-0.206807	-0.19696	0.0147104	-0.0390761	-0.0517381	-0.0416331	-0.0783904	-0.0659652	-0.6981	-0.732379	-0.729435	-0.148811	-0.194869	-0.188049	-1.0714	-1.10191	-1.09148	-0.315329	-0.340368	-0.356997	-0.128963	-0.14542	-1.81129
Cre01.g038500	-0.9648	0.275799	0.520185	0.0602336	-0.63006	-0.415772	-0.877921	-0.344495	-0.266098	-0.413456	-0.649669	-0.548727	-0.698431	-0.297401	-0.227831	-0.356157	-0.261454	-0.169168	-0.313837	-0.182382	-0.116726	-0.270205	0.0321918	0.124963	-0.0218956	-0.107018	-0.0126313	-0.152558	0.00943226	0.0902056	-0.0722306	-0.430116	-0.332314	-0.469663	-0.411092	-0.310811	-0.457641	0.0346281	0.12313	-0.0198242	0.851403	0.955456	0.816107	0.487621	0.597141	0.430739	-0.714144	-0.849805	-1.58293
Cre01.g038550	0.587098	-0.201092	0.0223642	-0.391817	-0.265137	-0.00696982	-0.509806	0.0599169	0.0858216	0.133924	0.921873	0.655497	1.01608	0.00996473	-0.0354945	0.0941767	0.136355	0.085214	-0.0977262	-0.33186	-0.215171	-0.377231	0.0349833	0.0946994	0.0767031	-0.164317	-0.121051	-0.0826088	-0.163354	-0.0386638	-0.0930137	-0.19309	-0.1857	-0.0988158	0.0343544	-0.336987	0.139809	0.0353457	-0.0451215	-0.200805	-0.0078736	0.159556	0.0359562	0.0533101	0.291802	-0.185271	-0.0651071	-0.230893	1.18964
Cre01.g038600	-0.825407	-0.019237	-0.196879	0.189512	0.855163	0.28546	1.08953	-0.31753	0.0769313	0.297768	0.18757	0.732553	0.951044	-0.659123	-0.551374	-0.311504	-0.00707355	-0.0804755	0.143051	0.107272	0.225986	0.440702	0.104646	0.0283506	0.249687	-0.266482	-0.115016	0.113252	0.304983	0.234187	0.439946	-0.458799	-0.399659	-0.168812	0.19852	0.110536	0.331902	-0.258636	-0.109548	0.115693	-0.213839	-0.272139	-0.043293	0.136853	0.0407595	0.242552	-0.774232	-0.441703	-0.969625
Cre01.g038650
Cre01.g038700	0.059756	0.0223	-0.0766836	-0.109085	0.147731	0.214732	-0.112632	-0.284766	-0.118842	-0.338259	-0.581597	-0.310844	-0.273508	-0.184688	0.0666848	-0.173368	-0.163788	-0.133722	-0.464489	-0.0682645	0.167203	-0.0254088	-0.222404	0.0401795	-0.1361	-0.218352	-0.173426	-0.366899	0.0436771	0.0729334	-0.106554	0.0228647	0.196245	-0.0612848	-0.264283	0.0192008	-0.286279	-0.00191168	0.254559	0.0118829	-0.257186	0.188777	-0.151087	-0.0307985	0.0621223	0.0249894	-0.152194	-0.156199	0.642115
Cre01.g038750		-0.188232	-0.21903	-0.163508	-6.55391	-6.6148	-6.56148	-0.407983	-0.0592501	-0.488023	-3.43062	-3.05935	-3.49046	-0.0787831	0.261123	-0.148617	-0.62047	-0.257846	-0.68393	-0.0745931	0.261399	-0.173495	-0.638553	-0.275445	-0.703719	-0.548434	-0.183711	-0.605053	0.20982	0.56093	0.117079	-0.729066	-0.360927	-0.77969	-0.354972	0.0156452	-0.412599	-0.320412	0.0384262	-0.385943	-0.580083	-0.205693	-0.626457	-0.611781	-0.231924	-0.679742	0.69042		0.42415
Cre01.g038800		-0.741656	-0.561744	-0.912089	-8.80432	-8.81988	-8.85869	-0.486615	0.0445966	-0.229287	-2.14327	-1.58951	-1.86574	-0.350188	0.172197	-0.0826546	-0.210375	0.334727	0.0635325	0.0148184	0.533289	0.253284	-0.359998	0.185588	-0.0877962	-0.176194	0.371008	0.104555	-0.0174023	0.516186	0.227224	-0.254544	0.296074	0.0321995	-1.0548	-0.5017	-0.775055	-0.378603	0.162715	-0.106765	-0.261838	0.29503	0.0291555	-0.310383	0.251952	-0.0409762	-0.61917	-0.163603	-3.12434
Cre01.g038850		0.39874	0.277692	0.537503	0.603068	0.451922	0.709535	-0.108099	-0.0348293	-0.198851	-0.543997	-0.448183	-0.61455	-0.153901	-0.0894588	-0.234448	-0.154424	-0.0672649	-0.228597	0.0262027	0.0867314	-0.0834114	0.109837	0.197481	0.0339591	0.0609444	0.150204	-0.00638645	0.226456	0.302102	0.123002	-0.397063	-0.304388	-0.4584	-0.622471	-0.527317	-0.69081	0.155918	0.239293	0.0796754	-0.289817	-0.190891	-0.346904	0.0236067	0.128	-0.0550667	-0.142201	-0.235902	-4.46464
Cre01.g038900	-1.08669	-0.154004	-0.644705	0.185722	-2.52834	-2.68259	-2.42927	-0.251158	-0.272116	-0.521981	0.0390194	0.040607	-0.211604	0.156023	0.126238	-0.104594	0.123441	-0.159385	0.13999	0.0557821	0.0220836	-0.209716	0.189338	-0.105613	0.135129	0.0582199	-0.234393	0.178036	0.0613931	-0.0901915	-0.0938709	-0.193779	-0.195331	-0.408813	-0.1554	-0.19524	-0.359743	0.20062	0.189768	-0.0556933	-0.109658	-0.520703	-0.0973063	0.238743	0.00427091	0.180736	0.287224	0.0413192	-0.842121
Cre01.g038950	-0.247345	0.183994	0.0244019	0.415599	-0.0381168	-0.227807	0.161192	0.0574358	0.0222009	0.00087188	-2.23362	-2.24631	-2.26999	0.135028	0.0909664	0.0886697	0.362342	0.340997	0.322357	0.381708	0.333732	0.306282	0.215239	0.194379	0.173549	0.0651463	0.0459014	0.0320034	0.239475	0.206616	0.170209	-0.0497026	-0.0655319	-0.0768516	-0.46973	-0.483081	-0.503882	-0.21367	-0.2388	-0.255725	-0.239018	-0.248596	-0.261916	0.129854	0.125743	0.0853689	-0.829272	-0.774452	-2.70231
Cre01.g039000	1.31325							1.12314			2.49434			0.790289			0.378386			0.486093			0.389307			0.582824			0.219455			0.891137			-0.458677			1.29602			0.604645			-0.102215			-0.00469276		2.20778
Cre01.g039050	-2.20662	0.784161	0.440932	0.61141	0.465102	0.753802	0.741313	0.00888213	0.122987	-0.343958	0.461517	0.957615	0.891827	0.289925	0.267575	-0.0377444	0.0164194	0.150044	0.00220358	0.409807	0.30602	0.480333	-0.287135	-0.285098	-0.182872	-0.112172	-0.0968603	0.0910048	0.023728	0.0971111	0.0185898	-0.033347	0.0187069	-0.0512099	0.19511	0.331099	-0.0113723	0.497587	0.658144	0.478409	0.381931	0.432005	0.418514	-0.194452	-0.0816343	-0.183245	-0.121729	-0.0316135	0.418936
Cre01.g039101	0.547542	-0.788825	-0.981161	-0.569324	0.611979	0.389545	0.799184	-0.3939	-0.977429	-0.558296	0.634193	0.0732082	0.489995	-0.471804	-1.06416	-0.625996	-0.673826	-1.24347	-0.821643	-0.309177	-0.905447	-0.492436	0.432005	-0.137149	0.282483	-0.0291199	-0.596659	-0.170096	0.242438	-0.338715	0.0653402	0.0357375	-0.528386	-0.0992443	-0.586492	-1.14814	-0.728476	0.220412	-0.353013	0.0705239	-0.331314	-0.889187	-0.462045	0.0559488	-0.496457	-0.0963693	-0.912992	-0.566183	-0.128918
Cre01.g039150
Cre01.g039200	0.533288	-0.48228	-0.279103	-0.671164	-0.0352695	0.13781	-0.256448	-1.19967	-1.24904	-1.11293	-0.378272	-0.405095	-0.271335	-0.627731	-0.685927	-0.530789	-0.389499	-0.424978	-0.286183	-1.12761	-1.18972	-1.05974	-0.0775619	-0.112556	0.0240492	-0.157541	-0.19092	-0.047383	-0.308369	-0.355361	-0.234333	-0.0411521	-0.0711152	0.075	-0.630325	-0.657809	-0.521175	0.40793	0.368666	0.509176	0.0983068	0.0745948	0.21871	0.0737885	0.0555431	0.172604	0.468188	0.168599	-0.581529
Cre01.g039250
Cre01.g039300
Cre01.g039350		0.0163336	-0.745941		3.89889	3.10652		0.184707		-0.00943146	0.672058		0.498119	-1.33908		-1.52301	0.689318		0.511759	0.252353		0.0393524	0.135415		-0.0438492	-0.644877		-0.815594	-0.191636		-0.398476	-0.881		-1.04572	-0.252296		-0.424022	-0.167495		-0.347124	0.253765		0.0932927	0.173312		-0.00874738	1.47742		1.12816
Cre01.g039400		-0.991126	-0.640847	-1.28538	-8.80432	-8.81988	-8.85869	-2.06921	-2.00736	-1.89666	-3.35487	-3.27047	-3.16212	-0.683677	-0.630652	-0.500919	-0.677374	-0.601632	-0.488242	-1.1968	-1.14769	-1.04311	-0.86002	-0.783794	-0.672593	-0.367347	-0.289506	-0.171374	-0.0821786	-0.0179505	0.0776727	-1.17416	-1.0929	-0.972193	-2.95732	-2.87358	-2.76235	-0.193149	-0.121192	-0.00608687	-0.690761	-0.603252	-0.484542	0.0290149	0.12199	0.213646	-1.73705	-1.99414	-9.35976
Cre01.g039450	0.84088	-0.0545147	-0.0516879	-0.0524206	0.0393734	0.145711	-0.1274	-0.245627	0.0189196	-0.215158	-0.245036	0.0109657	-1.074	-0.129171	-0.126575	-0.126075	-0.15346	-0.286165	-0.141916	-0.0253424	0.195373	0.0260389	-0.0529241	-0.00589779	-0.29753	-0.0133145	-0.0305027	-0.174096	-0.172018	-0.128162	-0.413997	-0.543345	-0.303588	-0.635037	-0.220147	-0.17837	-0.132643	0.167826	0.118151	0.0210276	-0.235714	-0.091719	-0.529502	-0.0708929	-0.0835458	-0.181032	0.0981361	-0.0365854	0.315327
Cre01.g039500	-1.23369	0.362514	0.42822	0.353952	1.12239	0.976068	1.25083	0.102461	-0.520275	-0.0845297	0.107134	-0.1804	-0.00771958	-0.139892	-0.0858965	0.0593753	-0.173945	-0.461492	-0.125671	-0.294731	-0.858871	-0.371287	0.199802	0.0256379	0.246371	-0.0123702	-0.00185585	0.0445502	-0.317238	-0.444153	-0.218846	-0.123232	-0.512704	-0.18712	0.312367	-0.0518186	0.371892	-0.269945	-1.17042	-0.235537	0.00259563	-0.133847	0.376896	-0.154644	-0.298303	0.141159	0.125236	-0.162983	-0.276831
Cre01.g039550	0.0146934	0.371973	0.111579	0.10964	1.0599	0.635972	-1.15922	-0.195078	-0.312871	-0.223489	1.30923	1.41842	1.03427	-0.126801	0.185673	-0.166117	0.00743954	0.0322812	-0.271143	-0.18734	-0.251962	-0.106673	0.0853736	0.17685	-0.153218	0.0639615	-0.119579	-0.394052	-0.292519	-0.332013	-0.205691	-0.104072	-0.186676	0.0328782	-0.0495926	-0.279544	-0.342299	0.255351	0.243153	0.224128	-0.129001	-0.0240494	-0.0756288	-0.0205818	-0.0165091	0.0910267	0.0957292	0.0193862	0.938539
Cre01.g039600	1.81102	0.238195	-0.0919388	0.68495	1.62838	1.26815	-0.42661	-0.181277	0.331665	0.291768	0.656887	0.787001	0.744759	0.413322	0.493054	0.47219	0.499418	0.464902	0.427694	-0.192416	0.773897	0.727879	-0.341519	-0.454225	-0.493622	-0.299738	-0.214867	-0.247333	0.122561	0.130011	0.075036	-0.280462	-0.127029	-0.156916	0.16211	0.543457	0.504089	-0.368702	-0.395696	-0.431189	0.138327	0.162952	0.131065	-0.373562	-0.103658	-0.1626	0.0176773	0.115297	0.8273
Cre01.g039626
Cre01.g039650	-2.45901	-0.0803876	-0.0802765	-0.0878211	-4.81101	-4.841	-4.85074	0.181272	0.0467016	0.0344432	-0.841759	-0.953785	-0.968389	-0.202392	-0.34579	-0.339016	-0.277001	-0.397682	-0.407251	0.134273	-0.013039	-0.0314184	-0.282951	-0.403147	-0.414906	0.148469	0.0298881	0.0250608	-0.0491533	-0.181348	-0.208684	-0.0772562	-0.192421	-0.19467	-0.156227	-0.268913	-0.280643	-0.723406	-0.847872	-0.855726	-0.287927	-0.396841	-0.40109	-0.556426	-0.659874	-0.691177	-0.786228	-0.837676	-0.697363
Cre01.g039702	0.800626	0.191861	0.324051	0.0547319	0.542872	0.600776	0.439564	0.165095	0.0822633	0.0317525	-0.0326892	-0.0814667	-0.301783	-0.338627	-0.102369	-0.415404	-0.121755	0.242956	-0.250073	-0.0181383	0.135005	-0.19912	5.8862e-05	0.103371	-0.163	-0.227332	-0.0636874	-0.261536	-0.0448723	0.158268	0.0263616	0.149714	0.215654	0.179818	-0.0710584	0.460244	-0.21516	0.16096	0.257903	0.0609978	-0.0841975	0.152317	-0.0401282	0.042948	0.320874	-0.163665	-0.267813	-0.515146	0.0144826
Cre01.g039750		-1.02239			-8.80432			0.721438	0.260819	1.02321	1.50012	1.06204	1.82209	0.374631	-0.0948158	0.686612	0.16991	-0.276819	0.488265	0.170683	-0.302678	0.453596	0.527198	0.0809535	0.843848	0.508166	0.0635368	0.833363	0.137136	-0.321106	0.426211	0.270202	-0.171012	0.601393	0.620248	0.181513	0.944437	0.139399	-0.311115	0.455684	-0.117845	-0.552808	0.217596	0.244837	-0.184659	0.558692	-0.211872	-0.308742	0.565473
Cre01.g039800		0.114264	0.199108	0.0251427	-7.70139	-7.64665	-7.82281	-2.15408		-2.20453	-0.606853		-0.637111	-1.49024		-1.53049	-0.236772		-0.27065	-0.773271		-0.84259	-0.369379		-0.404962	-0.305664		-0.3327	-0.895332		-0.958491	-1.0872		-1.10824	-0.71762		-0.745664	-0.470654		-0.506602	-0.757646		-0.774438	-0.151873		-0.190251	0.287308	0.344486	0.671902
Cre01.g039850	0.0337962	0.0541961	0.116243	-0.0866504	0.306303	0.363876	0.182321	0.130949	0.372035	0.314841	-1.11938	-0.999149	-1.31081	-0.188803	0.124969	0.109179	-0.135456	0.110711	0.0277252	0.1653	0.265706	0.162212	-0.160685	0.0568279	-0.128272	-0.13468	0.00286902	-0.0149596	-0.0779655	0.129264	-0.0447348	-0.0426943	0.133476	-0.0457239	-0.384969	-0.283447	-0.340112	0.204423	0.49305	0.348077	0.0819895	0.125456	-0.166912	0.0170393	0.207422	0.125108	-0.323576	-0.161793	-0.838588
Cre01.g039900	0.634313	0.421762	0.0887066	0.858529	-0.363157	-0.72631	0.0413152	-0.298062	-0.590559	-0.297307	-0.538533	-0.808485	-0.517579	0.121277	-0.180047	0.132237	0.15551	-0.123098	0.172844	-0.236936	-0.542174	-0.255043	0.482084	0.203961	0.497713	0.125222	-0.151285	0.149398	0.0153996	-0.274721	0.00345301	0.737211	0.46412	0.767381	-1.65144	-1.92206	-1.62828	-0.0800065	-0.362399	-0.0647426	-0.585648	-0.852489	-0.551228	0.0540162	-0.207358	0.0668497	1.07479	0.812745	-0.538859
Cre01.g039950	-6.1858	-0.684712	-1.04884	-0.142913	-6.10404	-6.49827	-4.51975	-0.613893	-0.350582	-0.423713	-1.08068	-0.794826	-0.870303	-0.379671	-0.125187	-0.179286	-0.0768959	0.200305	0.129863	-0.520393	-0.269824	-0.349075	-0.738597	-0.460912	-0.533543	-0.38805	-0.108749	-0.174449	-0.168589	0.0970978	0.00888918	-0.712158	-0.429441	-0.492563	-0.358204	-0.0730089	-0.145611	-0.346451	-0.0730355	-0.141762	-0.638779	-0.349811	-0.414933	-0.222949	0.071485	-0.0206904	0.561947	0.680661	-2.92701
Cre01.g040000								-2.81956			-0.369601			0.634892			0.956744			-0.262946			-0.933496			0.182527			0.605227			0.278044			0.227981			-1.68201			-0.341173			0.555099
Cre01.g040050	0.649737	-0.155938	-0.322077	0.028566	-4.66726	-3.76474	-5.27823	-0.375726	-0.973263	-0.43198	-2.05387	-5.39815	-3.3467	-0.492459	-0.531681	-0.12707	0.349357	-0.538136	0.399237	0.0756524	0.173677	0.482555	-0.100788	-0.0393233	-0.0203393	-0.384878	-1.0337	-0.0391131	-0.402779	-0.506347	-0.0980712	0.364376	-0.281029	0.0996571	0.051228	-0.0380175	-0.0502628	-0.10874	-1.12867	-0.0248108	-0.429722	-1.06888	-0.237634	0.158148	-0.0253405	0.0102844	0.288974	-0.0612381	-0.443615
Cre01.g040100	-0.537549	-0.414854	-0.526726	-0.283923	-1.82505	-1.33475	-2.05865	-0.333599	-0.0417294	-0.444415	-1.87435	-1.48063	-1.96497	-0.276322	0.11464	-0.09615	-0.29125	0.0166977	-0.221916	-0.447492	-0.0604443	-0.307868	-0.224301	0.161254	-0.320243	-0.180168	-0.0935433	0.037234	0.194072	0.213401	0.0705547	-0.46405	-0.0734646	-0.414083	-0.223053	-0.053023	-0.311456	-0.461335	-0.0800498	-0.447118	-0.255171	0.170275	-0.063019	-0.414714	-0.0124112	-0.35802	-0.162554	0.0337149	-5.05288
Cre01.g040150	-2.38463	-0.481395	-0.509105	-0.195344	-1.91753	-2.19952	-1.64486	-0.419829	-0.119435	-0.37115	-2.63214	-2.2908	-1.99337	-0.384154	-0.0741863	-0.0899587	0.124302	-0.0483599	0.244735	-0.17272	0.0201098	-0.139833	-0.389093	-0.325044	-0.18739	0.136166	0.0502976	-0.135605	-0.0495319	0.114419	0.138119	-0.250504	-0.325719	-0.245324	-0.239525	-0.124341	0.15578	-0.462051	-0.580389	-0.341875	-0.262422	-0.241134	-0.294286	-0.15321	-0.285438	-0.288112	-0.215541	-0.143177	-3.25824
Cre01.g040200	0.0215269	0.0903073	0.0605632	0.0416803	0.572732	0.642887	0.438143	0.123142	-0.328942	0.000448364	0.986799	0.657628	0.714782	-0.143456	-0.398881	0.122236	-0.305608	-0.61646	-0.367947	0.107929	-0.393626	0.195271	0.191576	-0.0859308	0.243959	-0.0599573	-0.350615	-0.055149	-0.306585	-0.62368	-0.142708	-0.0624929	-0.274162	0.0674801	0.452912	-0.216822	0.30468	0.49888	0.0133049	0.451242	0.193593	-0.405816	0.250256	0.279562	-0.22446	0.0858856	0.439629	0.231218	1.38392
Cre01.g040250	1.49292	-0.0286619	0.103967	-0.294769	-1.59504	-7.56471	-4.50275	0.0916454	0.622651	0.0296882	-0.114712	0.437256	-0.281338	0.206147	0.592537	0.276227	0.502596	0.874458	0.586842	0.16588	0.542626	0.165567	0.122899	0.271796	-0.203289	0.305853	0.102812	0.466926	-0.12008	-0.342325	-0.390121	-0.0256021	0.338552	0.339546	0.093024	0.454172	0.134578	0.346652	0.405119	0.421568	0.480781	0.338765	0.447918	-0.0831994	0.189275	0.0123921	0.0273887	-0.469544	-2.33977
Cre01.g040300	0.688292	0.197777	0.288972	0.0661217	0.200433	0.0894299	0.248342	0.0781519	-0.391231	-0.150024	0.346546	-1.06416	-0.666565	0.472722	-0.0330154	0.235569	0.41404	-0.12614	0.165085	0.238098	-0.580876	-0.0549127	0.212554	-0.497229	-0.539363	0.0495307	-0.205444	-0.271929	0.101627	-0.202542	-0.186568	0.117514	-0.14204	0.254604	0.323727	-0.398731	-0.092208	-0.0224962	-0.190806	0.0978583	-0.657137	-0.49369	-0.608249	0.0660653	0.13038	-0.444372	-0.217645	-0.42833	-0.162348
Cre01.g040350	-0.350155	0.14317	-0.225503	0.125762	1.01557	0.955007	0.774691	-0.00219199	0.206399	0.0236487	0.279937	1.24637	0.87029	0.154799	0.112426	0.193541	0.0714753	0.309973	0.153072	-0.0805389	0.131407	-0.0162377	-0.0513334	-0.267997	-0.24863	-0.0975158	-0.136259	-0.00291432	-0.234377	-0.265343	-0.206671	-0.240444	0.0761775	0.0927148	0.278169	0.381059	0.243282	0.172799	0.434473	0.119054	-0.0117309	0.0493282	0.0113898	0.0716987	-0.0241358	0.0089113	-0.309568	0.0620435	0.121324
Cre01.g040379	-0.44953	0.191086	0.244783	0.130911	-2.6962	-2.78025	-2.6705	-0.197346	0.124637	-0.0116384	-0.0243195	0.327963	0.331687	-0.0396141	0.313685	0.217185	-0.267775	-0.157243	-0.1945	0.37886	0.510763	0.429733	-0.23733	0.0321087	-0.0894875	-0.0655608	-0.00428198	-0.104914	0.0352357	0.118557	-0.0185168	-0.0503121	0.299949	0.0682737	0.0301613	0.182256	0.188855	-0.205642	-0.04497	-0.0344959	-0.101856	0.0900707	0.144612	0.197474	0.221485	0.20851	-1.08171	-0.716821	-0.615526
Cre01.g040400	-0.204638	-1.15853	-0.564843	-1.59274	0.70092	1.26451	0.23442
Cre01.g040450
Cre01.g040476
Cre01.g040500	2.25638	0.195997	0.519432	-0.0803652	1.68717	1.98051	1.37852	1.09132	1.35279	1.07927	0.649033	0.933057	0.657185	0.319637	0.572288	0.317795	0.0367726	0.312141	0.0413047	0.845049	1.09379	0.814139	-0.23731	0.0385433	-0.234483	0.212136	0.489605	0.22351	-0.1611	0.102755	-0.185849	0.754552	1.03544	0.771919	0.838876	1.12224	0.849242	0.989047	1.26063	0.991509	0.740644	1.02778	0.762262	0.0858541	0.378456	0.0858856	1.72978	2.1887	0.647321
Cre01.g040517
Cre01.g040550		-0.522574	-0.495056	-0.557521	2.48182	2.47925	2.41458	0.308008	0.236848	0.683229	1.1092	1.06059	1.50463	-0.0763611	-0.156348	0.309066	0.740806	0.683536	1.13261	-0.150647	-0.234547	0.205713	-0.472078	-0.528863	-0.0819823	-0.851866	-0.907036	-0.453224	-0.842153	-0.910935	-0.479632	-0.0725738	-0.124327	0.332063	0.735325	0.68605	1.13296	0.0116075	-0.0494467	0.401338	-0.488377	-0.53388	-0.07949	0.0487398	0.00870386	0.43604	-0.316853		-0.0702043
Cre01.g040600	-0.660948	-0.560289	-0.786763	-0.564713	-0.711878	-0.789291	-1.80845	-0.225956	0.248579	0.205621	-0.474116	-0.801003	-0.656688	-0.117438	-0.16212	0.0367388	0.236857	0.0599726	0.188518	-0.185608	0.30077	0.184349	-0.133183	0.101021	0.109336	0.246702	0.106251	0.280219	-0.111858	-0.188744	0.0822704	0.00469333	-0.0107717	0.271504	-0.346642	0.0242858	-0.0899108	-0.274474	0.0140552	0.0179318	0.329353	0.281351	0.214925	0.00754401	-0.0349241	0.0418527	0.180729	0.178103	-1.68405
Cre01.g040650	0.622718	0.809353	0.861462	0.752183	1.80406	1.82607	1.7146	0.217291	0.215011	0.191985	0.906142	0.887519	0.60575	0.126242	-0.481215	0.111142	0.0131266	-0.0482177	-0.00505129	0.378451	0.217865	0.0931097	0.174216	0.0019088	0.25145	-0.38146	-0.494277	-0.295678	0.135489	0.25858	0.097482	-0.112378	-0.206068	-0.314692	0.446018	0.378872	0.443126	0.107857	-0.216897	0.0970605	0.0254878	-0.547664	0.0581805	-0.0161981	-0.370542	0.0582413	-0.140913	0.0664378	1.46237
Cre01.g040701	-1.02615	-0.377232	-0.623647	-0.0769577	-0.531864	-0.7417	-0.334886	-0.755897	0.406767	0.182484	-1.36574	-0.875763	-1.10239	-0.180302	0.347261	0.142009	0.0340847	0.413802	0.192208	-0.155039	0.552966	0.322561	0.223323	0.559124	0.335339	-0.150815	-0.0884955	-0.305348	-0.0827967	0.170149	-0.0692126	-0.215341	0.299345	0.0850702	0.138519	0.492204	0.268449	-0.267388	0.731616	0.511736	0.183058	-0.0184938	-0.234769	0.306882	0.0335292	-0.209799	-0.965379	-0.280996	-0.811655
Cre01.g040750	-6.65234	-3.27838	-3.30997	-7.22513	-6.08501	-6.14669	-5.61491	-0.623934		-0.737312	-1.35272		-1.4459	-0.0849139		-0.188087	-0.500768		-0.597566	0.49291		0.36067	-0.0322347		-0.130739	0.0459628		-0.043994	0.269632		0.143553	0.059057		-0.0249059	-0.0634569		-0.154422	-0.760164		-0.859033	-0.318894		-0.398606	-0.537672		-0.638971	-0.114705	0.108344	-3.79035
Cre01.g040801		0.292973	0.505651	0.0967076	1.28926	1.47184	1.0607	0.0885409	0.241623	0.150209	0.691981	0.867607	0.773848	0.426497	0.570751	0.49837	-0.0309807	0.135991	0.0472665	-0.549409	-0.409069	-0.506604	0.00866596	0.176122	0.0852078	0.222955	0.392027	0.308044	-0.0874839	0.0679743	-0.0385174	0.274788	0.447275	0.365871	0.237045	0.412011	0.321125	0.547476	0.710663	0.623653	-0.379554	-0.200816	-0.284221	0.172769	0.356974	0.246516	-0.564592	-0.806577	-0.44117
Cre01.g040850	0.730482	-0.0775682	0.291029	-0.288769	0.539293	0.592846	0.432823	-0.188161	-0.199109	-0.0724035	1.36314	1.35029	1.61372	0.310913	0.243551	0.679229	0.0611687	0.143537	0.272931	0.321829	-0.0942479	0.216131	0.362975	-0.0212896	0.400291	0.552129	0.335889	0.672666	0.361446	0.0538425	0.376117	0.329389	0.223047	0.407104	0.115916	0.230591	0.357825	0.197437	0.0848883	0.224181	0.338576	0.297459	0.675137	-0.0131609	-0.0686292	0.195034	-0.353593	-0.486095	1.22878
Cre01.g040900
Cre01.g040950		-0.237367	-0.0644953	-0.401777	-7.74347	-7.75804	-7.78672	-0.452113	-0.613091	-0.175235	-1.15936	-1.19722	-1.60671	-0.0917866	-0.283391	-0.100921	0.148163	0.185264	0.263224	-0.414239	-0.379426	-0.431999	0.234548	0.0160568	0.335412	0.0127513	0.0569182	0.191856	-0.0521673	-0.0793869	-0.0429501	-0.160929	-0.0311044	0.0161613	-0.227012	-0.579726	-0.0205129	0.145581	-0.0406981	0.157668	0.259385	0.182201	0.608373	0.100308	0.203191	0.207249	0.186747	-0.0420612	-2.27407
Cre01.g041000		0.0768617	0.211357	-0.0559648	-5.79971	-5.69531	-5.96484	-0.652425	-0.983867	-0.779595	-2.77763	-3.08653	-2.8846	-1.0463	-1.38657	-1.16326	0.18939	-0.128163	0.0787988	-0.684639	-1.02882	-0.830671	-0.416029	-0.733096	-0.528325	-0.636058	-0.95151	-0.739807	0.222706	-0.10636	0.082834	-0.326053	-0.638089	-0.423808	-0.747786	-1.05734	-0.852543	0.467097	0.14576	0.354436	-0.230021	-0.535806	-0.323525	-0.497563	-0.797882	-0.612655	1.09897	1.04562	-2.89415
Cre01.g041050	-9.3262	-0.592602	-0.261913	-0.329495	-4.70518	-6.23272	-6.1235	-0.0344957	0.124576	-0.214113	-1.69673	-1.48997	-1.85614	-0.0893276	0.12301	-0.0630992	-0.0411968	0.0990121	-0.163145	0.0311378	0.144716	-0.139018	0.285455	0.504867	0.315712	-0.259098	0.0193328	-0.337062	0.0186723	0.205257	-0.018162	-0.0678148	0.0779101	-0.0223766	-0.151209	-0.0030055	-0.267324	-0.205994	0.0291263	-0.18666	0.320457	0.551939	0.318204	0.137015	0.294457	0.165117	-0.582338	-0.37508	-2.39062
Cre01.g041100	0.745916	-0.322007	-0.0492285	-0.192712	0.916943	0.912581	0.90104	0.217035	0.408318	0.160337	1.00826	1.01198	1.00339	-0.0239932	0.233853	0.0244992	0.100069	0.0866628	-0.133677	0.14071	0.15481	-0.10335	0.0538134	0.163872	0.112573	-0.193592	-0.0345409	-0.27509	-0.153861	0.107632	-0.309838	0.0451635	0.391099	-0.0274384	0.218432	0.118382	0.354939	0.179533	0.454691	0.0765907	-0.184171	0.253045	-0.131139	0.0535761	0.377446	0.00177233	0.319554	0.376041	0.698131
Cre01.g041150	0.43825	0.306949	0.309537	-0.151193	-0.973707	0.76052	0.207606	-0.126476	-0.212459	-0.22376	0.19714	0.0598337	0.622274	-0.0983215	-0.0746642	-0.066933	0.115417	0.0433237	0.0347119	0.250359	0.151636	0.134213	0.376174	0.218304	-0.259531	0.326401	0.0782264	-0.235633	0.00844153	-0.0751647	-0.101544	0.179184	0.170044	-0.0561978	0.105819	-0.111342	-0.122415	-0.0575669	0.300002	0.376358	0.427108	-0.061874	0.404886	0.077238	-0.161221	-0.032709	-0.202952	0.479971	0.527073
Cre01.g041200	0.882719	-0.400351	-0.586665	-0.189028	3.03764	2.82123	3.21666	0.371391			2.94136			0.65425			1.50088			1.01355			-0.345652			-0.912301			-0.540652			0.354343			0.96689			1.51812			0.929882			0.326576			0.650607		2.1342
Cre01.g041256	0.190508	0.118185	0.0942394	0.337127	1.2586	0.723258	1.80674	0.0469687	0.249615	0.287249	0.512658	0.361455	0.622999	-0.123922	-0.0473538	-0.174089	-0.0872384	0.119192	-0.0976051	0.155359	-0.0320263	0.0769813	-0.183429	-0.167153	-0.184813	-0.342262	-0.071405	-0.378142	-0.159831	-0.246665	-0.165644	-0.0800321	-0.0103789	-0.0705101	-0.16302	-0.223683	-0.135478	-0.0729853	-0.139731	-0.0663902	-0.260305	-0.213974	-0.402573	-0.097608	-0.10634	-0.21478	-0.0342237	-0.251496	0.270466
Cre01.g041300		-0.201596	-0.44662	0.093055	0.0273725	-0.24775	0.289728	-0.383357	-0.26669	-0.446623	-1.33519	-1.19598	-1.37826	-0.557608	-0.449768	-0.610668	-0.413635	-0.283078	-0.460322	-0.641961	-0.538035	-0.724089	-0.352623	-0.221581	-0.401015	-0.500061	-0.367404	-0.539906	0.00932375	0.128368	-0.0666435	-0.405575	-0.269502	-0.439426	-0.672294	-0.533742	-0.713147	0.127484	0.254257	0.0787276	0.167018	0.309342	0.137418	0.232957	0.380748	0.18177	-0.615064	-0.479864	-2.99036
Cre01.g041351	0.0746586	0.484965	0.76312	0.495953	-0.735658	-0.319251	-0.124785	-0.361195	-0.25476	-0.10427	-1.15444	-0.376575	0.552467	-0.388173	-0.589452	-0.380731	-0.449368	-0.390378	-0.509509	-0.573787	-0.367213	-0.0477396	-0.274408	-0.410424	-0.439018	-0.0964191	-0.172582	-0.234345	-0.434421	-0.46795	-0.449887	-0.140468	-0.171954	-0.0367722	0.0295738	0.0402501	0.205634	-0.240774	-0.104653	0.132045	-0.117468	-0.203987	-0.217369	-0.264397	-0.261235	-0.421299	-0.172967	-0.242269	-1.90619
Cre01.g041400	-1.78531	-0.39663	-0.502686	-0.287111	-0.773064	-0.398374	-1.3624	0.202063	-0.0194752	0.0178403	-0.175591	-0.746925	-0.635142	-0.331843	-0.775851	-0.614361	-0.425705	-0.338598	-0.451563	0.169649	0.132775	0.0827615	-0.356836	-0.365672	-0.243184	0.0050364	0.139662	-0.0471898	-0.0847059	-0.0285032	-0.0444486	-0.0068926	-0.209025	-0.210786	-0.196822	-0.244051	-0.282677	-0.300375	-0.23417	-0.197512	-0.223659	-0.0689522	-0.237082	-0.106903	-0.0305537	-0.0864553	0.198266	0.492142	-2.97838
Cre01.g041426	-2.50362	0.304029	0.421434	0.0697958	0.66987	0.903129	0.403342	0.234294	-0.119574	0.197846	0.923143	0.59182	0.906895	-0.0457187	-0.184906	0.263239	0.285023	-0.054955	0.265154	-0.037838	-0.180939	0.429551	0.190814	0.0557789	0.442683	0.103165	-0.234713	0.0901382	0.282715	-0.0687764	0.233566	-0.108994	-0.485476	0.177042	0.262769	-0.0692139	0.248735	0.155468	-0.429513	-0.123824	0.149989	-0.178222	0.147207	0.372434	-0.108231	0.348065	0.525446	0.235219	0.980206
Cre01.g041450
Cre01.g041500	0.557547	0.913697	0.378914	0.769054	0.4579	0.264513	0.640806	-0.0442101	0.0559213	-0.2377	0.240414	0.36309	1.01567	0.331317	0.422621	0.0708691	-0.586608	-0.472587	-0.763519	-0.410573	-0.323182	-0.0818739	0.113848	0.228354	-0.2421	0.239314	0.355435	0.0159675	0.141895	0.244403	0.149487	0.290076	0.409613	-0.0428055	0.463747	0.585762	0.0421046	0.129549	0.239786	0.208185	0.659743	0.785531	0.46628	0.524541	0.655795	0.198896	-0.609922	-0.582006	-2.08945
Cre01.g041550	-2.5097	0.0631802	-0.0112411	0.135904	-1.05452	-1.15904	-1.01409	-1.11969	-0.418625	-1.19337	-0.860504	-0.13689	-0.913977	-0.259019	0.433224	-0.322486	-1.14289	-0.427935	-1.19999	-0.414394	0.273934	-0.506928	-0.434556	0.280888	-0.493354	-0.553729	0.16333	-0.60398	0.00664853	0.710094	-0.0797251	-0.647018	0.0734574	-0.691275	-1.14794	-0.424983	-1.1992	-0.933071	-0.221896	-0.992234	-0.336398	0.390328	-0.376405	-0.899849	-0.167656	-0.961443	-1.01969	-1.11872	-2.73677
Cre01.g041583		-0.265529	0.0508286	-0.661752	-2.876	-0.7254	-3.30451	-0.0702371	0.135464	0.725775	0.130182	0.358428	0.946394	0.700517	0.897391	1.50673	-0.544757	-0.325167	0.267834	0.069559	0.262519	0.846709	-0.297922	-0.0778468	0.512964	-0.333199	-0.111508	0.486235	-0.463437	-0.25536	0.319874	-0.426365	-0.201259	0.399062	-0.147809	0.0797765	0.670617	-0.874711	-0.658905	-0.0641895	-0.0123317	0.219026	0.817346	-0.742002	-0.505177	0.0660893	-0.123145	-0.0293027	1.08286
Cre01.g041650
Cre01.g041667		0.238845		-0.144892	-8.80432		-8.85869
Cre01.g041700	0.874318	0.638321	0.383394	0.880569	-0.659237	-0.849012	-0.515437	0.320248	0.416359	0.241221	0.337858	0.456514	0.279031	0.361465	0.448748	0.292643	0.111811	0.221811	0.0493633	0.310986	0.394356	0.213097	-0.280782	-0.170297	-0.344935	0.0479637	0.160064	-0.0076422	0.282024	0.380511	0.190295	0.155708	0.271225	0.106096	0.305128	0.423122	0.248514	-0.23715	-0.130935	-0.301668	-0.902555	-0.780788	-0.947916	-0.685911	-0.558677	-0.752859	0.213185	0.236593	-0.346988
Cre01.g041752	0.937336	-0.354965	-0.186056	-0.522718	-1.01331	-0.866821	-1.21336	0.39848	0.4235	0.369382	1.29696	1.15692	0.390067	-0.228083	0.0448474	-0.324695	-0.214184	0.081463	0.0967113	-0.0852151	-0.290521	-0.037613	-0.0584649	0.237667	0.228141	0.292307	0.145709	-0.0925584	0.290429	0.137079	0.0706845	0.334981	0.249763	0.147654	-0.120831	0.144505	0.124558	0.111609	0.320401	0.441371	0.180818	0.0139107	0.0354194	-0.204728	0.0843715	-0.00591787	-0.465958	-0.256517	0.312396
Cre01.g041800	0.377056	-0.596116	-0.704493	-0.318238	-1.34197	-1.35291	-0.608923	-0.0978847	-0.0875757	0.308229	-0.159331	-0.168286	0.0837409	-0.344496	-0.384823	-0.111418	-0.641848	-0.163059	-0.242667	-0.171677	-0.248943	0.215575	-0.395566	-0.356353	-0.101481	-0.284812	0.196077	0.0834464	-0.341451	-0.284671	-0.00931527	-0.226449	-0.271569	0.20908	0.114828	0.203692	0.482078	-0.355848	-0.410269	0.0647747	-0.349624	-0.388493	0.0901558	-0.195082	0.0158337	0.161833	0.408145	0.00874082	-1.10057
Cre01.g041850
Cre01.g041855		0.391014	0.732296	0.102697	0.697666	1.00885	0.377053	0.210621	-0.171634		0.127078	-0.232632		0.398024	0.00694219		0.801482	0.433117		0.565432	0.170436		0.750209	0.382328		0.0981331	-0.268132		-0.235592	-0.61547		0.906856	0.544006		1.08142	0.721046		-0.240887	-0.613037		-0.348553	-0.705151		0.431248	0.0801165		0.314108		-9.35976
Cre01.g041900	1.31531	-0.000541961	0.0878191	-0.0928528	0.704562	0.762825	0.579955	0.254698	0.383853	0.289099	0.30442	0.377862	0.354557	-0.113295	0.0971879	-0.292145	0.300799	0.316728	0.224663	0.554366	0.57652	0.346635	0.105485	0.244521	0.150266	0.0740428	0.194555	-0.094857	-0.331143	-0.109457	-0.343608	0.0538573	0.187026	-0.105783	0.0844182	0.173811	-0.0822247	-0.178073	-0.133072	-0.191846	-0.159095	0.219535	-0.180821	-0.0879424	0.0455959	-0.0937826	0.455454	0.681661	1.11907
Cre01.g041950	-0.809989	0.387124	0.288361	0.492908	-0.563472	-0.692334	-0.489984	-0.227097	-0.241803	-0.169374	-0.113671	-0.105833	-0.0357493	0.546077	0.522543	0.614004	-0.491659	-0.492475	-0.417357	0.267056	0.239609	0.305917	-0.0444282	-0.0447599	0.0281684	0.214817	0.2161	0.29596	0.0232531	0.0109234	0.0682743	0.0246577	0.0293571	0.111795	0.653787	0.660965	0.733922	0.168736	0.164135	0.240968	0.334173	0.345124	0.425561	0.448371	0.464789	0.518173	-0.206191	-0.217256	0.178256
Cre01.g042000	0.714198	0.798129	0.829865	0.574659	2.97815	2.90457	2.99107	0.732257	1.43334	0.612918	1.67865	2.51258	1.72867	-0.161449	0.540524	-0.222017	-0.280984	0.433992	-0.383744	-0.395593	0.403057	-0.384637	-0.0252482	0.514466	-0.129713	-0.231538	0.561304	-0.178299	0.142544	0.68298	0.139499	-0.147153	0.363852	-0.206934	-0.3025	0.530775	-0.25027	0.111901	0.613605	0.0896059	-0.119679	0.607064	-0.205352	0.215297	0.947507	0.108037	-0.170075	-0.0301105	2.0068
Cre01.g042050	-1.65834	0.13645	0.246396	0.0986498	0.616718	0.416108	0.784069	0.220677	0.400405	0.602479	0.23556	-0.387766	-0.228444	0.363233	0.141137	0.288942	0.173106	0.330432	0.38326	0.1114	0.103323	0.427473	-0.023783	0.00103226	0.085028	-0.116236	-0.192323	-0.079659	0.121212	0.359956	0.339433	0.0796558	0.0254571	0.364796	0.121728	0.262158	0.216932	0.67475	0.786771	0.746281	0.437077	0.17138	0.50966	0.427166	0.371068	0.550257	0.0805693	0.338421	0.670786
Cre01.g042100	2.21344	0.902693	0.980993	0.593019	0.981083	0.712995	0.243881	0.160795	-0.0783906	-0.551577	1.28825	0.786374	-2.04349	0.165695	-0.141014	-0.888889	-0.604181	-0.746735	-1.13449	0.0928509	-0.13979	-0.599812	-0.0522476	-0.266348	-0.728325	-0.199133	-0.0678226	-0.827687	-0.138197	-0.066636	-0.647412	0.00942705	-0.304775	-1.0238	-0.00506408	-0.37429	-0.0879231	0.793725	-0.00340353	-1.04023	-0.402889	-0.218799	-0.286358	-0.230211	-0.376721	-0.323405	0.224355	0.0618491	1.73381
Cre01.g042150		0.0238883			-5.18802			-3.36663	-3.68693		-2.70106	-2.99882		-0.60005	-0.929182		-0.977481	-1.2839		-3.50732	-3.84036		-1.2335	-1.53943		0.0331133	-0.271201		-0.027674	-0.345602		-1.20449	-1.50538		-0.55015	-0.848571		-2.33857	-2.64877		-0.590768	-0.885416		-0.502545	-0.791726		-1.79467		-2.91314
Cre01.g042200	-3.00029	0.470439	0.583817	0.364605	0.692601	0.775882	0.554472	0.334134	0.882178	1.48292	0.777361	0.962401	1.5608	0.457214	0.47418	1.09395	-0.118546	0.116134	0.719563	0.444504	0.852132	1.44675	0.103893	0.432938	1.03418	0.559612	0.245704	0.853875	0.274095	0.21779	0.803452	0.673133	0.563526	1.17428	0.805634	0.799522	1.40079	0.430932	-0.0576216	0.547522	0.773353	0.198186	0.806936	0.0639489	0.0895332	0.671229	-0.0629256	0.112317	1.18793
Cre01.g042250	0.46578	0.348557	0.423013	0.174913	-1.97749	-1.6651	-2.28906	0.0946929	0.323708	0.184902	-0.341402	-0.400897	-0.24352	-0.106538	0.11365	0.0117634	0.0296147	0.0396528	0.196111	0.264406	0.267613	0.34367	0.179236	0.282507	0.470435	0.145151	-0.208793	0.373571	0.316607	0.368022	0.418029	0.0114747	0.0337633	0.191292	-0.134686	0.116214	0.180553	0.242131	0.23646	0.178133	0.0354539	0.150007	0.300834	-0.216625	0.0435136	0.0604722	0.418971	0.326449	-1.15102
Cre01.g042300		0.0821112	0.708508	-0.368269	-5.82464	-5.22834	-6.30731	1.67551	0.881744	1.65174	0.432301	-0.33892	0.428733	0.62071	-0.181883	0.607147	1.78461	1.00473	1.77742	0.758579	-0.047929	0.715948	0.738062	-0.0413301	0.729168	0.677749	-0.100028	0.677402	-0.278936	-1.07033	-0.315406	0.741537	-0.0328236	0.747184	1.33618	0.564299	1.33483	-0.461246	-1.24491	-0.470505	0.418147	-0.349962	0.428045	0.457831	-0.304813	0.446141	0.864209		1.82438
Cre01.g042352	-1.45503	-0.292526	-0.516153	-0.152612	-6.22472	-6.32506	-6.17887	-0.368766	-0.0630681	-0.176874	-0.670172	-0.705702	-0.729172	-0.0206167	-0.235794	-0.178991	-0.00247462	-0.272361	-0.19978	-0.213036	-0.296429	0.0504511	-0.164557	-0.037961	0.0823482	0.121668	0.180703	0.231933	0.0525897	-0.0711832	0.0372539	-0.183444	-0.115136	0.0434012	-0.113326	-0.00408304	0.123276	-0.408904	-0.540984	-0.330722	-0.0512134	0.0348921	0.149327	-0.107018	-0.335735	-0.123523	-0.212197	-0.253363	-2.13034
Cre01.g042402	-1.38674	-1.77809	-1.53799	-1.99518	-1.30501	-1.09501	-1.5544	-0.284307			-0.952468			0.51415			0.459057			-0.899927			-0.291303			-0.311057			0.17131			-1.03532			-0.752497			-0.241584			-1.65725			-1.06004			-0.511146		-2.10234
Cre01.g042450	0.225778	-0.374139	-0.369004	-0.0766452	0.233959	0.469338	0.20361	-0.0549761	0.0154699	-0.0801594	-0.621979	-0.836948	-0.439116	0.170435	0.0738208	0.302725	0.0382282	0.167293	0.313819	0.268353	0.100463	0.657675	-0.394691	-0.147538	-0.0300423	-0.00498864	0.242572	0.277648	0.0248342	0.146406	0.229327	-0.0705862	-0.214973	0.00490791	-0.475739	-0.36303	-0.304995	-0.0368085	-0.0655666	0.163113	-0.156494	-0.0942579	0.145707	-0.166116	-0.200984	0.114498	0.0228768	-0.124319	-0.0696975
Cre01.g042502		0.83007	0.615573	0.689611	-1.05591	-0.913325	0.860965	0.0172608	-0.025133	-0.0177342	0.920019	-0.318292	0.905224	0.1975	0.211887	0.369849	0.133584	0.173882	0.233043	0.182329	-0.0369088	0.246346	0.259467	0.324168	0.679231	0.157459	0.245512	0.433767	0.0484162	-0.0375189	0.118594	0.483056	0.114705	0.477476	-0.19915	-0.174617	-0.211733	0.0650799	-0.22913	0.101466	0.076057	0.204167	0.514613	0.319025	0.192934	0.296108	-0.692828	-0.0400284	-0.645642
Cre01.g042550		0.468697	0.901777	0.12259	0.714265	1.11725	0.335862	-1.28657	-0.769117	-1.24346	-1.08064	-0.540643	-1.01733	-0.618887	-0.110263	-0.565573	-0.712118	-0.180777	-0.652429	-0.484762	0.0199487	-0.460515	-0.434231	0.0975947	-0.376248	-0.581939	-0.0484976	-0.515409	-0.0606916	0.459137	-0.0302837	-0.649941	-0.113084	-0.577417	-1.21445	-0.675112	-1.14893	1.14138	1.66894	1.199	0.223406	0.766514	0.300181	0.152699	0.701274	0.207887	-0.324371	-0.368025	0.245487
Cre01.g042600
Cre01.g042650
Cre01.g042700								0.351	0.884226	0.548926	-0.849614	-0.293844	-0.631489	-0.785968	-0.26157	-0.577837	0.147025	0.694141	0.361531	0.695774	1.21626	0.874837	-0.047954	0.499646	0.164846	-0.574409	-0.0251939	-0.353062	0.282755	0.818357	0.46798	0.226253	0.778884	0.453594	0.0537761	0.608886	0.274115	0.212491	0.755821	0.424926	-1.00893	-0.450051	-0.777341	-0.0450652	0.519283	0.164939	0.53273	0.466239	-0.242302
Cre01.g042750		0.221989	0.225339	0.211182	0.775023	0.748275	0.73192	-0.475651	-0.122842		-3.28487	-2.90951		0.145414	0.489396		0.0977686	0.464468		-0.177967	0.162101		-0.792427	-0.425243		0.331475	0.700274		-0.308693	0.046493		-0.201288	0.170927		-0.662711	-0.288018		-0.4429	-0.0799854		-0.294506	0.0839597		-0.729513	-0.34558		-0.42538		-1.45894
Cre01.g042800
Cre01.g042850
Cre01.g042900
Cre01.g042950		0.290857	0.494744	0.101419	-5.57537	-5.40159	-5.79711	-0.579008	-1.10554	-0.399971	-1.83914	-2.34313	-1.6399	0.0382898	-0.497075	0.227531	-0.284248	-0.796896	-0.0886329	-0.0804617	-0.61974	0.0797123	0.153224	-0.358939	0.347134	0.406153	-0.104394	0.608611	0.15911	-0.365051	0.325445	-0.351907	-0.859038	-0.143456	-0.00268168	-0.507335	0.198767	-0.0184428	-0.534875	0.175102	-0.104894	-0.605774	0.107808	0.170693	-0.324721	0.361808	-1.02603	-0.923402	-2.01611
Cre01.g043000
Cre01.g043050								0.0592802	0.143627	0.0595665	-2.0709	-1.96401	-2.05042	-0.397896	-0.322376	-0.387405	-0.217825	-0.119588	-0.200959	0.0921616	0.163768	0.0735857	0.0303923	0.129114	0.0455524	-0.552395	-0.452058	-0.528688	-0.917028	-0.830305	-0.929443	0.33168	0.435432	0.361381	-0.00590827	0.100323	0.0167908	-0.852244	-0.757792	-0.837449	-0.275413	-0.16541	-0.241462	-0.359433	-0.243963	-0.347068	0.287882	0.317218	-2.07817
Cre01.g043100		-0.268324	-0.227374	-0.316221	-3.83277	-3.82829	-3.90665	-1.20863	-1.48058	-1.48563	-1.19212	0.612745	-3.50318	-1.03649	-1.16261	-1.45795	-0.555104	-0.892512	-0.736169	-1.03769	-1.50625	-1.14968	-0.405851	-0.452693	-0.878702	-0.0589452	-0.806566	0.179144	-0.559384	-0.782403	-0.895632	-1.04548	-1.7543	-0.836792	-0.817048	-1.17287	-0.965875	1.57532	2.09209	0.534231	0.854239	1.55664	-0.337786	-0.19737	-0.572789	-0.327691	-1.03788	-1.5624	-4.36084
Cre01.g043150	0.211457	0.255865	0.4302	0.0899347	-0.0154627	0.128774	-0.213689	-1.31928	-1.07019	-1.27364	-2.02332	-1.75168	-1.95748	-0.956486	-0.716218	-0.900638	0.239791	0.502775	0.302012	-0.978236	-0.741883	-0.951456	-0.585776	-0.322307	-0.52526	0.316467	0.581552	0.385531	0.0037631	0.255234	0.036704	-0.311061	-0.0425608	-0.236004	0.0317651	0.302744	0.0998203	-1.59934	-1.34014	-1.53919	0.19398	0.468731	0.273288	0.0144314	0.294649	0.0721525	-0.287427	-0.713084	-0.463584
Cre01.g043200		0.155415	-0.27276	0.775286	2.40324	1.94497	2.99082	0.69098	0.806993	0.4284	1.56013	1.69869	1.31775	0.524744	0.63193	0.272369	0.89779	1.02769	0.651789	0.29877	0.402042	0.0173275	0.308568	0.438956	0.060862	-0.0827065	0.0492965	-0.321866	0.317522	0.435912	0.0422407	0.466902	0.602321	0.233737	1.13828	1.27617	0.898108	-0.608525	-0.482407	-0.856596	-0.955659	-0.813989	-1.18457	-0.0883928	0.0587435	-0.338894	0.431245	0.709142	1.0385
Cre01.g043250	-0.0557481	-0.402327	-0.5478	-0.130366	0.720659	0.643051	1.01189	-0.205144	-0.210514	-0.303026	-0.0975324	0.504001	-0.0794456	0.0239945	-0.095796	-0.266878	0.0373476	0.0467854	-0.00966459	-0.240018	-0.188345	-0.260993	0.090486	0.0909045	-0.0858445	0.181038	0.0863611	0.0976179	-0.019904	-0.0427903	-0.237244	-0.0914373	-0.026592	-0.152793	-0.186535	-0.334324	-0.474347	-0.0464403	-0.139916	-0.270594	-0.193036	-0.354302	-0.27616	0.0334263	-0.0961615	-0.216861	0.178314	0.191503	-0.558964
Cre01.g043300	0.968512	-5.32279	-5.08814	-1.07225	3.09106	3.26101	0.76353	0.306218	0.0581455	0.570106	1.22459	0.999065	1.50868	0.0736202	-0.18328	0.347714	-0.00722225	-0.241405	0.273245	-0.12731	-0.388124	0.117716	0.0717066	-0.161992	0.350469	0.0851656	-0.146917	0.372475	-0.296345	-0.542042	-0.0451586	0.285481	0.0568136	0.578784	-0.121332	-0.347521	0.164969	0.356466	0.118498	0.634863	0.50053	0.278114	0.798084	-0.553874	-0.770824	-0.277907	1.05175	1.09245	3.09293
Cre01.g043350
Cre01.g043400		-0.077152	-0.187396	0.0373704	-4.49687	-4.63721	-4.41464
Cre01.g043450	-3.52414	-0.425205	-0.161868	-0.659423	2.02663	2.25987	1.76012
Cre01.g043500
Cre01.g043550	0.896192	0.27074	0.168848	0.271187	0.291263	0.018711	0.589927	0.172744	0.135464	0.0442196	0.00170262	0.313687	-0.359116	0.0916195	0.283325	-0.0573222	-0.0915333	0.231121	-0.20346	0.181958	0.48895	-0.0563264	0.136256	0.334557	0.0458856	0.159105	0.360282	-0.194341	0.316294	0.28139	0.0616947	-0.0559905	0.075333	-0.175643	0.0870051	0.380344	-0.148671	-0.279335	0.163898	-0.344725	0.00989673	0.221083	0.0209027	-0.0121943	0.0135866	-0.185336	-0.276725	0.00156987	0.896514
Cre01.g043600	3.22479	0.330623	0.162875	0.51835	1.76108	1.56323	1.91651	0.327382	0.132535	0.204257	4.93867	4.76637	4.83574	0.779972	0.576298	0.667052	0.417135	0.236178	0.310589	-0.0917138	-0.299302	-0.233701	0.681094	0.500622	0.572843	0.406954	0.228097	0.30725	-0.285392	-0.477863	-0.421219	0.12036	-0.0550813	0.0266498	0.674252	0.501289	0.57354	0.865779	0.681037	0.757162	1.24249	1.0733	1.15303	0.574117	0.410393	0.46307	0.837793	0.564129	0.774084
Cre01.g043650	1.72782	0.226502	0.12877	0.213993	0.685881	0.76429	0.595763	0.0437606	-0.0841707	-0.0010933	0.53707	-0.357504	-0.162661	-0.124661	-0.138589	-0.203203	-0.053633	0.136881	-0.178998	0.50358	0.526934	0.252534	0.177581	0.179337	0.180443	-0.049499	0.152443	-0.148769	0.039995	0.0076759	0.0136055	0.177192	0.190994	0.148098	0.111355	0.034997	0.0201681	0.443873	0.456624	0.14246	0.176328	0.311656	0.00109719	-0.097932	-0.0743458	0.0134998	0.818077	0.884118	0.781683
Cre01.g043700
Cre01.g043750	-2.48666	0.116882	-0.195654	0.62103	1.162	0.686734	1.7863	0.877608	0.145995		1.69851	0.989443		0.0495928	-0.690847		0.00615849	-0.711564		0.20523	-0.539123		1.26638	0.549138		0.972398	0.256776		0.494343	-0.234893		0.222402	-0.489805		1.25655	0.546821		1.51354	0.792033		0.909041	0.203085		0.0344755	-0.666014		1.0008	0.87615	1.36013
Cre01.g043800		0.0626541	0.535115	-0.306487	-7.05926	-6.6169	-7.4607	0.0116709	0.776619	-0.126054	-2.25873	-1.47124	-2.37625	-0.909453	-0.153332	-1.03697	-0.440805	0.338033	-0.561951	-0.340113	0.412094	-0.4967	-0.436293	0.34303	-0.559143	-0.084658	0.69628	-0.198962	-0.781023	-0.0136979	-0.931449	-0.733675	0.0506791	-0.841985	-0.183086	0.603747	-0.298397	-0.966412	-0.191359	-1.08963	-0.565067	0.225539	-0.669125	-0.484043	0.312029	-0.609689	0.0630254		-1.80081
Cre01.g043817
Cre01.g043850	2.1697	-0.19386	-0.105506	-0.0904559	-3.63649	-3.90385	-3.32943	-0.111672	-0.314199	-0.352399	-0.980053	-1.26046	-0.889195	-0.289039	-0.49707	-0.521358	0.0441357	-0.00616792	-0.181809	0.037127	-0.148015	-0.0298272	-0.0880112	0.0214297	-0.19832	-0.25739	-0.265554	-0.364453	-0.276187	-0.395648	-0.453313	-0.0738768	-0.0676178	-0.286986	-0.4775	-0.504887	-0.511316	-0.108852	-0.0548363	-0.301917	-0.438137	-0.265807	-0.532303	-0.15372	-0.156538	-0.349215	0.229029	-0.0700269	-1.38358
Cre01.g043950
Cre01.g044100
Cre01.g044150	2.38622	-0.402708	-0.752138	0.0631519	1.67727	1.29774	2.11083	0.926303	1.43617	0.952734	2.41635	2.94876	2.46298	0.205081	0.706116	0.241717	-0.0995863	0.424165	-0.0565769	0.279809	0.77693	0.287377	0.0556875	0.579924	0.0969916	0.377735	0.903587	0.427586	0.430213	0.942452	0.443942	0.498447	1.02771	0.554292	0.563264	1.09501	0.612107	0.900718	1.42069	0.941657	0.400796	0.936314	0.460891	-0.52932	0.0116649	-0.490812	0.394454		2.22969
Cre01.g044200								0.30404	0.119601	0.609874	0.716245	0.55435	1.04228	-0.0767527	-0.270019	0.239287	0.178385	0.00783555	0.500798	0.0552744	-0.141906	0.342247	0.486267	0.316202	0.806975	0.31183	0.14338	0.641085	0.326493	0.144431	0.619626	0.411899	0.246866	0.747149	0.3286	0.166045	0.656847	0.13014	-0.0441942	0.450483	0.144639	-0.0141435	0.484139	-0.253816	-0.407131	0.0640975	-0.6035	-0.398247	1.34845
Cre01.g044250	-1.28918	-0.109517	-0.0807045	-0.278908	-1.35666	-1.55684	-1.16292	-0.231253	-0.244708	0.0955872	-0.229318	-0.854093	-0.359116	0.0682247	0.277937	-0.0715675	0.0785505	0.0704486	-0.0151709	-0.198371	-0.224567	-0.0390829	0.226944	0.227864	0.283027	0.299052	0.347185	0.174363	-0.0668378	-0.424042	-0.229537	-0.0538726	0.0806631	0.322048	0.135064	-0.184728	0.065168	0.188002	0.506346	-0.117787	0.0124703	-0.609193	-0.103861	0.0505893	0.0682581	-0.0357402	-0.35037	-0.165417	0.542764
Cre01.g044276	-2.01276	-0.330068	-0.481422	-0.156935	-1.13145	-1.3129	-0.990611	0.391935	-0.50297	0.495703	-0.560389	-0.854539	-0.436422	0.822459	0.653957	0.936432	0.164615	0.174255	0.410531	-0.243041	0.105991	-0.158136	0.201424	0.340196	0.320065	0.465654	0.600821	0.592843	0.251089	0.63943	0.695985	-0.495167	-0.330649	-0.361984	0.43042	0.370437	0.556601	0.430034	-0.159777	0.548311	0.294112	0.743851	1.26539	-0.546253	0.193542	0.568836	-0.727939	-0.613489	0.826291
Cre01.g044300	-3.28313	0.500702	0.148085	1.0006	1.46355	1.08084	1.93115
Cre01.g044350	-0.0164267	0.16959	-0.13065	0.21288	0.197784	0.0508288	0.289532	-0.274622	-0.105545	-0.852465	0.287855	-0.294072	-1.17009	-0.0676398	-0.0761359	-0.650333	-0.282129	-0.0294674	-0.426634	-0.0295295	-0.146805	-0.756986	-0.0774129	-0.0918782	-0.538385	-0.00848357	0.139338	-0.11311	-0.159132	0.044627	-0.2636	0.0655715	0.246506	-0.242109	-0.0685551	-0.434321	-0.653589	-0.126537	0.227611	-0.445434	0.0819831	0.157998	-0.0602066	-0.0762205	0.0388667	-0.171029	-0.212817	-0.249381	0.130342
Cre01.g044400		-0.0177045	0.0234809	-0.0659511	-0.49967	-0.488582	-0.580212	-0.212148		-0.0933104	0.962656		1.10169	0.843645		0.972688	0.0877714		0.223188	0.92027		1.02025	0.490089		0.623801	-0.280853		-0.138594	0.220625		0.326761	0.559274		0.707526	1.18833		1.32958	1.03537		1.16871	-0.0991009		0.0534025	0.00917267		0.140089	1.18232		1.81126
Cre01.g044450		-0.536544	-0.0421078	-0.918113	1.00773	1.47207	0.593867	-0.547459	-0.414648	-0.10402	-4.08345	-3.92809	-3.61981	-0.0599424	0.0640416	0.393701	-0.0398118	0.106889	0.420206	0.265156	0.385226	0.689732	-0.123508	0.0236773	0.334804	-0.183886	-0.0350845	0.282974	-0.30551	-0.170323	0.125227	0.246133	0.39835	0.718987	0.0711458	0.225841	0.536997	-0.0239665	0.11895	0.433981	-0.53315	-0.374682	-0.056046	0.415925	0.57986	0.871442	0.439951	0.243162	-1.2801
Cre01.g044550		-0.223593	-0.346114	-0.094217	-8.80432	-8.81988	-8.85869	-2.78766	-3.30195		-1.41036	-1.9021		-0.901421	-1.42454		0.234733	-0.265664		-0.295343	-0.822371		0.166968	-0.332945		0.556715	0.0584178		-0.284496	-0.796406		-0.998311	-1.49319		-1.24725	-1.73966		0.946393	0.442211		0.585608	0.0969776		0.932899	0.449735		-0.351432	-0.443574	-9.35976
Cre01.g044600	1.01058	-0.150162	-0.502686	0.321299	0.082061	-0.300056	0.520311	-0.242465	-0.138459	-0.0964496	0.434393	0.233369	0.700366	-0.331202	-0.090777	-0.298365	-0.47306	-0.465812	-0.222951	-0.557018	-0.320508	-0.553249	-0.573244	-0.633834	-0.312596	0.130163	-0.118025	0.399358	-0.145561	-0.105092	0.0875111	-0.0695611	0.116982	-0.0175148	-0.360946	-0.0898097	-0.221776	-0.208857	0.0472731	0.0514256	-0.0870424	0.0245414	-0.0231395	0.140219	0.250132	0.398071	-0.480985	-0.545684	0.865726
Cre01.g044650	0.506466	0.1515	0.465902	-0.037906	-1.08946	-0.593086	-1.50631	0.261418	0.66709	0.257473	0.77033	1.50662	1.09466	0.203132	0.475995	0.340746	0.0278042	0.219398	-0.150231	-0.0294896	0.455371	0.039633	0.143562	0.17416	-0.206896	-0.20753	0.351216	-0.372711	-0.394762	0.0267989	-0.397896	0.0502427	0.323111	-0.058816	0.167015	0.573866	0.164778	-0.0301616	0.350099	-0.0298051	0.532823	0.59021	0.143354	0.375285	0.68167	0.253009	0.107747	-0.279818	-0.27228
Cre01.g044700	-4.56588	0.303139	0.348061	0.391199	1.21794	1.1682	1.21617	-0.18385	-0.167442	-0.0975708	-0.498431	-0.683017	-0.282721	-0.655989	-0.0466181	-0.450273	-0.0638091	0.0331913	0.0557675	0.126159	-0.0600284	0.0959101	0.121886	0.0959561	0.191506	0.0478479	0.0972732	0.174266	-0.290591	-0.409493	-0.200295	0.0876444	0.193292	0.31257	-0.144871	0.0334232	-0.220002	0.025641	0.385097	0.103018	0.146429	0.431715	0.375605	-0.0076166	0.0248516	0.199972	0.466662	0.409582	-1.56876
Cre01.g044750		-1.07615	-1.17553	-0.974539	-5.63038	-5.75986	-5.56106	-0.241843		-0.258763	-0.974729		-0.97145	0.124611		0.117896	0.122394		0.122052	0.00735819		-0.0284243	0.113605		0.111559	0.114601		0.121102	-0.90558		-0.935202	-0.283622		-0.271127	-0.767838		-0.762346	0.146674		0.144263	0.11152		0.128266	-0.568108		-0.57295	0.599531	0.79291	-0.339511
Cre01.g044800	-0.681676	-0.239516	-0.328692	0.0822579	-0.966586	-1.32843	-1.00659	-0.304432	-0.178811	-0.21424	-0.996586	-0.799864	-0.849082	-0.228742	-0.160407	-0.21029	0.0127376	0.139204	0.122052	-0.140956	-0.0562837	-0.110786	-0.212688	-0.0699141	-0.228214	0.0393498	0.0147135	0.0300734	-0.249028	-0.0914458	-0.125751	-0.270292	-0.0938224	-0.0796136	0.0903731	0.0978505	0.227875	-0.157714	-0.13524	-0.0918673	-0.0359075	0.139563	0.121213	-0.259467	-0.124943	-0.21478	-0.0547884	-0.181666	0.255548
Cre01.g044850	-0.42105	0.176507	-0.0487993	0.125984	-0.810674	-0.842985	-0.566036	0.219002	0.243879	0.0498775	-0.00511572	0.0017445	-0.32891	-0.209986	-0.121909	0.0184214	-0.00151784	-0.00203597	-0.0255766	0.07323	0.24824	0.248168	-0.0395664	-0.146372	-0.0683705	-0.200049	-0.141679	-0.124597	0.0611178	0.0428508	0.160428	0.214154	0.167921	0.093943	0.138413	-0.139878	-0.209444	0.245241	-0.069251	0.11754	-0.0482341	-0.232702	-0.0836724	0.0291187	0.0229558	0.080673	0.0538369	0.167704	-0.246599
Cre01.g044900	0.752603	0.310608	0.151394	0.326958	1.83222	1.71188	1.88524	0.0953159	0.404639	0.253581	-0.270739	0.101752	0.660659	-0.108565	-0.86023	-0.479175	-0.0270686	-0.387731	0.0357937	0.105598	-0.186133	0.128241	-0.167156	-0.300595	-0.370494	0.45456	0.193297	0.38486	0.322142	0.00405894	-0.0909119	-0.0683212	-0.329582	-0.718144	0.460658	0.519673	0.40449	-0.681962	-0.699104	-0.366189	0.191831	0.27982	1.03027	0.649789	0.379985	0.314908	-0.461536	0.0244448	-2.04197
Cre01.g044950	2.39406							-0.564343	-1.13188	-0.772335	1.92169	1.37669	1.73389	0.135809	-0.440559	-0.0619776	-0.39686	-0.95051	-0.588272	-0.911261	-1.49154	-1.13812	0.441615	-0.11155	0.248498	0.0283087	-0.523242	-0.156262	0.304271	-0.260893	0.0835778	0.505076	-0.0430588	0.326499	0.180912	-0.364745	-0.00466709	0.262496	-0.294939	0.0690135	-0.156347	-0.69823	-0.330673	-0.128262	-0.664679	-0.324175
Cre01.g045000	-1.08449	0.597913	0.479839	0.721876	-0.434792	-0.582964	-0.343125	-0.439933	0.806277	-0.180989	-2.76742	-0.981003	-1.97061	-0.111221	0.539496	-0.428738	-0.118902	0.536708	-0.447869	-0.0572398	0.245939	-0.747449	-0.12289	0.953835	-0.0329317	0.193952	0.605495	-0.37434	0.101734	0.959145	-0.0431994	-0.157782	0.448643	-0.528614	0.0363883	0.742904	-0.243834	0.165475	1.43493	0.452068	-0.535361	0.156477	-0.822781	-0.181746	0.814973	-0.191338	0.124385	-0.636	-0.651529
Cre01.g045050		1.44991	1.00041	2.11608	0.333485	-0.146115	0.967365
Cre01.g045100		-1.3446	-1.47397	-1.20682	-7.02222	-7.18168	-6.91673
Cre01.g045150	-5.26718	-0.304205	-0.312751	-0.319713	-0.481411	-0.573631	-0.443733	-0.238769	0.320689	-0.348279	-0.230661	0.0017445	-0.491989	-0.300192	0.30472	-0.287824	-0.363452	-0.0533624	-0.559644	-0.568019	-0.050639	-0.77973	-0.0739386	0.178528	-0.301392	-0.477541	0.104774	-0.45291	-0.107124	0.218243	-0.154234	0.0750902	0.579524	0.0700967	0.231107	0.362515	0.124879	-0.310375	0.266055	-0.294656	-0.130427	0.665041	-0.0945996	-0.27619	0.344173	-0.300712	0.364391	0.20273	0.893659
Cre01.g045200		0.679777	0.660203	0.713405	0.801974	0.752302	0.803306	-0.583669	-0.602113	-1.20375	-1.28499	-3.62854	-4.23252	-0.13034	0.327075	-0.255533	0.302671	0.772469	0.173518	-0.0286548	0.301619	-0.306143	0.505207	0.854619	0.253478	-0.224237	0.331983	-0.262227	-0.407519	0.420233	-0.196485	0.0224839	0.0141696	-0.577461	-0.594252	-0.93884	-1.53995	0.460801	0.711624	0.114388	0.209153	1.02307	0.429435	-0.0821182	0.506906	-0.113779	0.212653	-0.0841125	-0.492248
Cre01.g045350		0.548094	0.562663	0.525979	1.97329	1.4086	-1.29103	0.271526	0.562016	0.783674	1.95402	2.26705	1.25358	0.267425	0.549088	0.0951487	0.0223603	0.32674	0.0372961	-0.161747	0.116001	0.513285	0.120892	0.425756	0.177607	0.432744	0.739224	0.574963	-0.0173424	0.275524	0.3451	0.347143	0.657039	0.580261	0.551975	0.864349	0.764024	-0.0703438	0.230251	-0.413213	-0.534932	-0.218786	-0.810562	0.228033	0.549646	0.376376	-0.160335	0.132802	0.79959
Cre01.g045400	-1.00856	0.36624	0.453432	0.274987	0.826215	0.883309	0.702667	-0.604384	-0.625396	-0.26588	-0.149037	-0.147504	0.209666	-0.306277	-0.336117	0.0424313	-0.203927	-0.21105	0.151155	-1.03354	-1.06729	-0.713898	0.156533	0.149896	0.509911	-0.195462	-0.200484	0.166463	-0.697134	-0.715769	-0.371332	-0.146469	-0.148075	0.22145	-0.0123091	-0.011437	0.348607	-0.00662233	-0.0175293	0.34639	0.369234	0.373878	0.741403	0.215195	0.225307	0.565777	-0.0594265	-0.306003	-0.133904
Cre01.g045426
Cre01.g045450	0.951536	-0.564003	-0.939837	-0.9931	0.684386	0.333148	0.222993	-0.108922	0.0807563	0.567285	-1.55711	-0.268619	-1.52826	0.062006	-0.0750774	0.0808647	-0.240289	-0.207498	0.225321	0.300815	0.224831	0.452317	-0.0219553	0.0348761	0.00157212	0.339571	-0.416088	0.371646	0.0288772	-0.112988	0.0248292	-0.262474	-0.34128	0.138116	0.155963	-0.276573	0.187029	-0.438191	-0.491377	-0.415028	0.288555	0.115012	0.330875	0.332426	-0.0048294	0.353158	-0.606688	-0.793512	-9.35976
Cre01.g045500	0.499771	0.141905	0.0160986	0.404592	0.567641	0.481751	0.587197	0.116979	-0.047107	-0.048625	-0.0763067	0.0239207	-0.0918514	0.220342	0.145791	0.206629	0.280957	0.0991273	0.282553	-0.0738709	-0.259598	-0.231261	0.042226	-0.121529	-0.217354	-0.263415	-0.484561	-0.561376	0.28325	-0.0900799	-0.0498357	-0.0340066	-0.0072465	-0.346656	-0.0284575	0.0216837	-0.0435376	0.285689	0.0906087	0.150335	0.0344587	0.0597349	-0.281675	0.359678	0.310268	0.154051	0.358687	0.203132	0.262217
Cre01.g045550
Cre01.g045600	1.03823	-0.300309	-0.320374	-0.286632	0.450629	0.400466	0.43201	-0.0865507	-0.0620104	0.176988	0.541977	-0.453404	-0.216751	0.291553	-0.0167228	0.241308	-0.258046	-0.332186	-0.0904977	-0.024597	-0.0732695	0.159608	-0.0824468	-0.261631	-0.0221332	-0.084844	-0.182292	0.0641375	0.0629816	0.18921	0.413131	-0.369467	-0.141169	0.107839	-0.0240831	-0.150324	0.089203	0.0174498	-0.0542374	0.189165	-0.208585	-0.376119	-0.129111	-0.349881	-0.384633	-0.164679	-0.0680246	-0.09071	0.471514
Cre01.g045601	2.03206	-0.393649	-0.293396	-0.195195	-5.90369	-6.13904	-5.61988	0.306672	0.453083	0.172887	1.46874	1.64398	1.26846	0.138693	0.262873	0.158344	0.452232	0.618814	0.248332	-0.295257	-0.161587	-0.661157	0.268237	0.435304	0.10298	-0.125671	0.0367305	-0.613748	-0.0597875	0.047062	-0.19496	0.571853	0.766204	0.493489	0.335845	0.462202	-0.0201997	-0.289926	-0.127129	-0.320208	-0.0612643	0.0688654	-0.121766	-0.242245	-0.0781139	-0.306948	0.258075	0.205035	-0.767309
Cre01.g045640
Cre01.g045650		0.516601	0.679782	0.431571	1.54997	1.68305	1.43264	0.919126	1.07302	0.870961	-0.162651	0.0137849	-0.190616	0.357867	0.502931	0.319908	0.851901	1.01968	0.820315	0.211293	0.352443	0.144266	0.332171	0.500436	0.29888	-0.0206018	0.149279	-0.0453457	0.12645	0.282717	0.0655836	0.599227	0.772523	0.580477	1.11265	1.28842	1.0869	0.185537	0.349533	0.151881	0.531342	0.710889	0.516842	-0.0311855	0.153828	-0.0672718	0.576341	0.518135	0.69642
Cre01.g045700	-1.63598	-0.287687	-0.310198	-0.905228	-5.01621	-5.28451	-7.04458	-0.613254	-0.714483	-0.689144	-0.052505	-0.029943	1.244	-0.508381	-0.550068	0.160413	-0.0918545	-0.536977	-0.472895	-0.984147	-1.45314	-0.611584	0.123828	0.119792	0.12066	0.126535	0.109665	0.133561	0.340112	0.309629	0.47982	-0.40768	-0.475766	-0.25393	-0.33434	-0.345316	-0.199033	-0.142521	-0.518933	-0.330108	0.219115	-0.141564	0.339498	0.0484061	0.0466697	0.0213209	-0.347509	-0.505501	0.880591
Cre01.g045800	-0.285678	-0.0418068	0.398884	-0.0963546	-2.11965	1.78559	1.28815	-0.314715	-0.133202	-0.135466	-1.91091	-2.04337	-2.32783	0.00313234	0.149728	-0.113351	-0.283118	0.226249	-0.136069	-0.420997	-0.191859	-0.26061	0.340135	0.358314	0.0767031	-0.0320122	-0.171029	-0.445708	-0.0374562	0.154408	-0.390964	-0.12205	0.0788683	-0.226397	-0.649658	-0.132296	-0.662062	0.366021	0.267866	-0.00984106	-0.771462	-0.495888	-1.01817	-0.0947318	0.140414	-0.408925	-0.200406	-0.174434	-0.643541
Cre01.g045825		0.312511	0.0580838	0.621298	0.219275	-0.0652507	0.495765	0.119456	0.229395	0.273462	0.620788	0.753272	0.794993	0.496149	0.59726	0.660359	-0.0377156	0.0861125	0.132869	0.256118	0.353315	0.391261	-0.0878964	0.0364164	0.0809828	0.123563	0.249491	0.300989	-0.11853	-0.00621474	0.0227743	0.216309	0.345653	0.399729	-0.0387036	0.0931188	0.137714	-0.18691	-0.0668666	-0.0183957	0.159499	0.295094	0.34717	-0.0956318	0.0454298	0.0704521	-0.134081	-0.0332217	0.892251
Cre01.g045850	0.352959	0.481799	0.526007	0.430644	0.988217	1.06107	0.904767	0.33741	0.0649159	0.0759479	-0.00782138	-0.136338	0.887991	0.193863	-0.0874579	0.027392	0.309398	0.156093	0.297549	0.502741	0.430719	0.106928	-0.180921	-0.179813	0.239409	-0.389812	-0.524884	-0.428973	0.167148	0.267798	0.352522	0.0634952	0.00390686	0.243568	0.00369454	-0.125483	0.398272	0.81654	0.709074	0.577019	0.19957	0.186292	0.470384	0.228499	-0.0128711	0.41934	0.401932	0.738318	1.252
Cre01.g045902		0.302773	0.271108	0.328423	2.38132	2.31956	2.37467	0.192861	-0.105544	0.224206	0.0945759	-0.181284	0.146121	-0.1632	-0.470432	-0.12165	-0.942155	-1.22667	-0.894231	-1.37912	-1.69027	-1.36664	0.927285	0.643255	0.973504	0.461296	0.178881	0.516062	0.141784	-0.154244	0.160428	0.0653986	-0.2136	0.126159	-0.00486374	-0.281384	0.0488943	0.218953	-0.0693469	0.264807	-0.421211	-0.693959	-0.3562	0.156549	-0.110733	0.199972	-0.848459		0.588872
Cre01.g045903	0.426257	0.140115	-0.29609	0.777168	0.54677	0.253476	0.836651	-0.236332	-0.172654	-0.208928	-0.0127273	0.0734957	0.0348761	-0.610575	-0.555725	-0.572966	0.00181995	0.0793878	0.0458032	-0.0192404	0.0316966	-0.0106984	0.161681	0.239733	0.203959	0.469033	0.548701	0.519858	0.146853	0.212908	0.161556	-0.216134	-0.133051	-0.159315	-0.132992	-0.0474302	-0.0831755	0.783259	0.857042	0.825172	0.112195	0.20153	0.173265	0.181928	0.276729	0.221411	0.692043	0.467147	0.163209
Cre01.g045950
Cre01.g046052		0.231066	0.0295055	-0.354629	0.835017	0.603359	-0.425339	0.126025	-0.0270105	-0.0545764	-0.342765	-0.473256	-0.503167	0.324048	0.162186	0.153652	-0.222995	-0.362141	-0.387018	-0.298138	-0.463915	-0.497602	0.164172	0.0255106	-0.00155582	0.309721	0.172675	0.15254	1.26642	1.11576	1.07312	-0.00914596	-0.142776	-0.160333	-0.0744753	-0.205627	-0.232664	0.558103	0.415172	0.39201	0.56291	0.435531	0.415974	0.430175	0.308263	0.261652	0.17383	0.354299	0.871692
Cre01.g046150
Cre01.g046237		0.183424	-0.49532	2.07546	1.10893	0.462438	2.20195	-0.21514	0.122009	-0.148695	0.319698	0.157296	0.406342	0.389977	0.383691	0.466627	0.0166082	0.0854081	0.0996326	-0.174327	0.182529	-0.27712	-0.181865	0.0560976	-0.100546	0.425351	0.256394	0.515217	0.0172187	0.701228	-0.0551844	-0.12179	0.425432	-0.0259303	-0.247769	0.455747	-0.279262	0.0943429	0.273101	0.175297	0.304946	0.325642	0.405057	-0.195026	-0.174024	-0.116503	-0.0232845	0.595995	0.0152324
Cre01.g046250		-0.794424	-0.863131	-0.728164	-5.488	-5.5868	-5.45403	1.01225	1.17675	1.26544	1.016	1.20305	1.28939	0.314069	0.469741	0.57746	0.245605	0.423994	0.515371	0.656638	0.808397	0.890962	-0.0890445	0.0898294	0.179016	-0.648087	-0.467597	-0.371479	-0.143003	0.0238731	0.097482	0.439573	0.623478	0.722174	1.01921	1.2056	1.29481	1.15645	1.33105	1.42414	0.0487797	0.238936	0.335632	-0.0390185	0.156604	0.226246	1.00051	1.22672	0.11473
Cre01.g046324	-1.11782	-0.112158	0.20132	-0.117206	-2.00478	-2.15472	0.475809	0.364871	0.174754	0.234369	-0.0214651	-0.105505	0.100418	0.177705	-0.0543238	-9.54737e-05	0.206148	-0.0012654	0.224182	0.124189	0.0966751	0.0185208	-0.0223812	-0.174988	0.0941762	0.0974682	-0.0366234	0.035296	0.186208	0.0708518	0.0397672	0.329202	0.0579426	0.247014	0.552773	0.189703	0.521864	-0.310245	-0.396588	-0.508875	-0.0172435	-0.0694243	-0.180378	-0.226576	-0.251091	-0.179157	0.652061	0.590155	-0.791876
Cre01.g046600	-2.92676	0.438522	0.194387		-1.59004	-1.86427		-0.680726	-0.680153	-0.472957	-2.72031	-2.69719	-2.49234	-0.514215	-0.522468	-0.296241	-0.00799686	0.00646671	0.216351	-0.651207	-0.663375	-0.462301	-0.226661	-0.211712	-0.0040178	0.158281	0.174845	0.389471	0.121536	0.124487	0.316604	0.0522072	0.0721866	0.289391	0.314585	0.337043	0.544767	-1.09071	-1.08003	-0.868431	0.0743487	0.100579	0.315783	-0.176116	-0.144419	0.0437315	-0.942769		-0.575772
Cre01.g046650	1.46422	-0.0265199	-0.202889	0.171475	1.53708	1.33061	1.70277	0.455826	0.407212	0.436224	2.22308	2.19701	2.22368	0.564841	0.507399	0.555444	0.615867	0.581142	0.612844	1.15958	1.09822	1.12111	0.505765	0.471525	0.501037	0.509601	0.476976	0.513419	-0.011192	-0.0574298	-0.0434957	0.285801	0.256592	0.295613	0.652699	0.625969	0.655509	0.492537	0.454028	0.487444	0.529567	0.50661	0.543631	0.308594	0.291103	0.301071	-0.257388	-0.0279316	1.59016
Cre01.g046652								0.966191	1.55878	0.939355	1.91621	2.53134	1.90957	0.188103	0.771861	0.171471	1.09776	1.70424	1.0875	0.588093	1.16794	0.542395	0.186105	0.793065	0.174142	-0.356707	0.251869	-0.360122	0.245604	0.840566	0.206066	0.303759	0.91575	0.306337	1.44231	2.05678	1.43789	-0.500134	0.102556	-0.512462	0.127101	0.745343	0.13393	0.595561	1.21927	0.580803	1.67868	1.71251	2.69612
Cre01.g046800	1.13127	0.0790137	0.0191225	0.13541	0.866667	0.776678	0.890768	-0.344825			0.762453			0.794796			0.542822			-0.149508			0.584951			0.665685			0.0723288			0.804733			0.1449			1.12082			0.895431			-0.30417			0.441353		0.871535
Cre01.g046850		-0.00518395	0.05763	-0.0739788	1.35877	1.39149	1.25768																																								-1.5816	-1.77484	0.270773
Cre01.g046950		1.462	1.34408		4.55579	4.40777		0.479513			1.83081			2.2746			1.3644			-0.879918			-0.373215			0.587685			-0.310109			0.751009			0.906461			-0.0825415			0.583515			-0.277142			-0.370864	-0.963875	2.55346
Cre01.g047001
Cre01.g047200
Cre01.g047218
Cre01.g047229
Cre01.g047265	1.17492	0.454365	0.23335	-0.0588539	-0.461523	-2.55712	-2.85152	0.0567224	0.291485	0.101305	0.900973	1.15828	0.965754	0.0679128	0.127028	0.0760829	-0.0113791	0.0971425	0.193938	-0.374174	-0.239641	-0.395072	-0.0664277	0.0383425	0.117121	0.0423982	0.150718	0.152345	-0.299886	-0.113332	-0.247941	-0.00378338	0.242253	0.149465	0.438173	0.69482	0.505168	0.230483	0.371819	0.413667	0.11187	0.345619	0.331218	0.0479258	0.263227	0.145675	0.0583059	-0.0381989	0.99996
Cre01.g047300	-0.414291	0.081057	0.204712	-0.0424665	1.5088	1.60235	1.35298	0.467266	-0.0996751	0.514785	0.46018	-0.0842166	0.527898	0.0372312	-0.538537	0.0949554	0.202972	-0.35008	0.26707	0.37531	-0.204372	0.403967	0.818282	0.265715	0.880675	0.276389	-0.274562	0.347329	0.074894	-0.489671	0.109712	0.153767	-0.393769	0.230701	0.317148	-0.227909	0.38708	0.210476	-0.34636	0.272504	0.391746	-0.149539	0.47293	0.44643	-0.0893881	0.506027	-0.190693	-0.282843	1.23171
Cre01.g047350	-1.73501	-1.05926	-1.26248	-0.824776	-8.80432	-8.81988	-8.85869	-0.597438	-0.451721	-0.766088	-0.59183	-0.423568	-0.740281	-0.227419	-0.0905286	-0.385863	-0.209983	-0.0503756	-0.362053	-0.312043	-0.179067	-0.499555	0.135506	0.295598	-0.0182699	0.0977796	0.259487	-0.0474494	-0.150665	-0.00257153	-0.332017	0.0583882	0.223511	-0.080847	-0.0610644	0.106537	-0.207302	0.0665217	0.222344	-0.0876194	-0.521398	-0.350024	-0.656382	-0.114499	0.0623417	-0.27107	-0.417187	-0.308941	-0.686855
Cre01.g047400	-0.554824	0.367342	0.415924	0.312001	2.37973	2.39822	2.2921	0.027299	-0.00624364	0.0118723	-0.146744	0.397799	-0.407245	-0.152357	0.184156	-0.157579	-0.290805	-0.0239899	-0.395131	0.00188209	0.184621	-0.297681	-0.494229	-0.272265	-0.760056	-0.382575	-0.261294	-0.593201	-0.314963	-0.138907	-0.343091	-0.516549	-0.173549	-0.767834	0.319446	0.336061	0.182515	-0.280717	-0.540136	-0.347123	0.437148	0.269501	0.455387	0.0448342	0.0564719	0.0414861	-0.24628	0.0723791	0.117387
Cre01.g047450	-0.683417	-0.0911142	-0.40533		-0.667433	-1.01175		-0.268453	-0.15275	-0.185826	0.80013	0.938377	0.902956	0.363619	0.470495	0.456451	0.273142	0.402734	0.372348	-0.464815	-0.361853	-0.40105	0.24625	0.376328	0.343752	0.490337	0.62203	0.596386	-0.203487	-0.0854082	-0.133562	0.135347	0.270455	0.247389	-0.123748	0.0138389	-0.0187079	0.35397	0.479778	0.451107	0.37432	0.515679	0.490613	0.118152	0.264978	0.212858	0.151418	-0.254929	1.04837
Cre01.g047500	-1.85018	-0.0585212	-0.478319	0.356726	-6.10268	-7.65583	-5.65168	-0.400688	-0.262943	0.00939837	-1.514	-1.28472	-0.364202	-0.280552	-0.544967	-0.360264	-0.116076	-0.470284	-0.189414	-0.183328	-0.682339	-0.0806897	-0.246581	-0.330517	-0.433358	-0.602815	-0.409315	-0.775216	-0.647256	-0.787968	-0.461684	-0.321613	-0.375221	0.022062	-0.065805	-0.624768	-0.0927125	0.0462461	0.660788	0.173372	-0.24984	-0.270267	4.964e-05	-0.0762844	-0.0222875	-0.154123	0.0778104	-0.470457	-0.496706
Cre01.g047600
Cre01.g047650	-0.743518	-0.135581	-0.430174	0.23629	1.80274	1.47805	2.14232	0.0427491	-0.67123		-0.0014325	-0.692866		0.260133	-0.462673		0.441769	-0.258321		0.236562	-0.490158		0.906437	0.206833		0.31289	-0.385099		0.69355	-0.0180525		0.17209	-0.522483		1.83886	1.14677		0.363325	-0.340549		1.20382	0.515497		0.792729	0.109873		-0.666987	-0.757843	0.483509
Cre01.g047700	-9.3262	0.188766	0.264191	0.273682	1.58978	1.55135	1.55864	-3.63046			-1.96616			-0.458584			-0.821774			-1.99002			-0.442861			0.63418			0.121901			0.142495			-0.0844668			-2.32785			0.55364			-0.000841893			0.148452	0.540286	-4.12706
Cre01.g047800	2.44253	0.815816	0.830976	0.793112	2.22268	2.20774	2.16768	-0.316105	-0.349892	-0.496577	0.291357	0.280115	0.131085	-0.280733	-0.323348	-0.451	-0.0615932	-0.0814904	-0.225486	-0.374329	-0.420857	-0.573663	-0.0828503	-0.102263	-0.248448	0.200824	0.183027	0.0437733	-0.137756	-0.169166	-0.330929	0.111049	0.0966679	-0.0400073	1.4928	1.48089	1.33474	-0.292539	-0.316221	-0.458501	1.44408	1.43595	1.29727	0.224372	0.221708	0.0559791	0.494123	0.130635	0.96598
Cre01.g047850		0.240083	0.347669	0.13065	1.60388	1.68136	1.46215	-0.54839	-0.122618	-0.60027	1.11958	1.5679	1.0879	0.11545	0.532395	0.0737752	-0.207828	0.231834	-0.243129	-0.263969	0.149061	-0.334712	-1.04748	-0.607338	-1.08449	-0.38577	0.055992	-0.414229	-0.476717	-0.0485688	-0.541299	-0.111836	0.333342	-0.134301	-0.0826222	0.365034	-0.11209	-0.145777	0.290099	-0.183149	0.228571	0.68	0.210357	0.130344	0.587239	0.0905424	0.443013	0.0717128	0.958349
Cre01.g047900	-0.16832	0.666356	0.08105	-0.200729	-0.504755	-3.95023	-4.19586	0.172453	-1.21824	-0.606183	-0.33767	-0.385443	-0.762492	0.308446	-0.94656	-0.208764	0.468014	-0.0474491	0.466485	0.389753	0.102019	0.417308	0.158509	-0.148643	0.600814	0.0221144	-0.11958	0.423679	-0.138854	-0.561873	0.174915	0.598431	0.170114	0.781378	-0.215526	-0.988529	-0.776284	0.409577	0.0670989	0.815462	0.171996	-0.15366	0.555377	-0.132844	-0.313226	0.257378	0.298038	0.229907	-1.01538
Cre01.g047950
Cre01.g048000	0.219804	0.339691	0.135354	0.372666	0.483802	0.466063	0.479377	0.0960422	0.197231	0.146655	-0.011586	-0.137783	0.00849602	-0.0396938	0.198003	0.235746	-0.1144	0.0996635	-0.0472082	0.131329	0.314985	0.347887	-0.0659842	-0.118159	0.113352	0.015162	0.186021	0.113701	0.0766119	0.0420213	0.158305	0.000390567	0.136858	0.139377	0.115582	0.247461	0.435064	0.0791151	0.17086	0.223721	-0.0214531	0.078157	0.131562	0.0927547	0.254662	0.153943	-0.141315	-0.188556	0.760468
Cre01.g048050		-0.00770679	0.0438807	-0.0405877	-0.256773	0.103565	-0.588653	0.320678	0.219981	0.109953	0.13109	-0.0110006	-0.200775	-0.059042	-0.10755	-0.193329	-0.20803	-0.231373	-0.38848	0.00525673	-0.0165324	-0.182449	-0.234428	-0.384689	-0.571618	-0.0223495	-0.107025	-0.0868165	0.19266	0.221524	0.0666343	-0.145701	-0.260584	-0.407506	0.0518628	-0.142621	-0.0997743	-0.361424	-0.546587	-0.641755	-0.123901	-0.107293	-0.25908	-0.184891	-0.162816	-0.341656	-0.0386664	-0.0333289	0.181431
Cre01.g048100		-0.0461824	-0.149914	0.0605718	0.424604	0.508322	0.277342	0.12488	0.118848	0.168788	0.846623	0.662322	0.873195	-0.0097964	-0.102609	0.00678194	-0.00726909	-0.075649	0.0238516	0.228134	0.265185	0.211803	-0.00551315	-0.0426593	0.0118918	-0.257703	-0.159687	-0.155848	-0.180659	0.0490956	-0.169774	-0.0173283	0.0861532	0.0198269	0.0177597	0.198482	0.125306	-0.22555	-0.210065	-0.20851	-0.121727	0.138148	-0.0855305	-0.0307476	0.13413	0.0254103	0.537909	0.429123	0.386698
Cre01.g048102	0.601424	0.651783	0.0988519	-0.0561584	-2.22009	-0.609171	-0.766379	-0.450029	-0.697079	-0.0702421	0.99483	0.770325	1.39482	0.483417	0.22754	0.873409	0.235983	0.00282365	0.63235	0.120947	-0.138843	0.481872	0.0990402	-0.133635	0.493701	0.309942	0.0788822	0.71315	0.59511	0.350437	0.962196	-0.113546	-0.34119	0.295656	0.125972	-0.0991938	0.528172	0.426037	0.189092	0.820333	0.0943287	-0.127064	0.507781	0.208804	-0.0071226	0.600669	-0.153364	0.209284	1.4482
Cre01.g048150	0.961602	-0.323732	-0.562893	-0.03778	-1.58495	-1.85421	-1.3313	-0.761778	-0.812676	-0.850064	-0.541947	-0.5703	-0.610035	0.567524	0.507798	0.489442	0.10215	0.0651415	0.0304422	0.248519	0.18488	0.14137	0.183358	0.146835	0.109945	0.178533	0.143625	0.113667	0.162683	0.114161	0.0616947	0.696637	0.665144	0.637765	0.183193	0.154179	0.117319	1.27803	1.23723	1.20425	1.18921	1.16396	1.13458	0.424823	0.405048	0.348615	0.0657347	-0.204881	-2.36083
Cre01.g048200								-0.21778	-0.186163	-0.147903	0.0362454	0.0904074	0.126322	-0.0820005	-0.0592106	-0.00191833	-0.155254	-0.109747	-0.0687982	0.0410429	0.0599189	0.0920577	-0.0654535	-0.0194619	0.0192974	-0.216818	-0.169211	-0.12352	-0.0371394	-0.00314588	0.020036	0.136114	0.187137	0.235406	-0.0491708	0.00433041	0.043119	-0.296817	-0.255094	-0.212431	-0.144131	-0.0868575	-0.0405886	-0.000674729	0.0620657	0.0812808	-0.855469	-0.927826	-0.36524
Cre01.g048300		-0.889415	-0.82754	-0.957329	-8.80432	-8.81988	-8.85869	-0.141236	-0.375151	-0.177158	-9.42369	-9.41597	-9.35912	-0.579759	-0.822501	-0.605476	0.446212	0.226187	0.426869	0.161251	-0.0854044	0.106467	-0.931653	-1.15119	-0.952701	0.0235756	-0.194349	0.011075	0.430834	0.199296	0.382211	-0.463716	-0.678225	-0.470223	-0.270788	-0.482818	-0.284296	0.0527999	-0.171009	0.0313872	-0.655772	-0.864029	-0.658027	-0.347473	-0.550264	-0.371316	-0.657445		-2.04607
Cre01.g048350	-2.43532	0.342901	0.211654	0.483007	-0.875435	-1.03678	-0.767624	-0.213451	-0.322209	-0.248275	-0.329331	-0.415544	-0.343957	0.248894	0.131309	0.224275	-0.181295	-0.276163	-0.19954	0.260101	0.138602	0.206414	-0.0593167	-0.1537	-0.0792673	-0.334101	-0.426869	-0.345504	0.14306	0.0366788	0.0955341	0.115467	0.0261154	0.110058	0.255341	0.168467	0.242929	-0.240484	-0.339136	-0.260799	-0.411152	-0.494253	-0.412311	-0.151505	-0.229139	-0.17425	-0.423036	-0.132798	0.202484
Cre01.g048400	1.30084	0.314311	0.24398	0.240202	0.886809	0.78638	0.922606	0.645287	0.783707	1.1264	0.998333	1.10792	1.18786	-0.0112839	-0.353624	0.00810404	0.619377	0.482141	0.567115	0.075769	0.32878	0.404944	0.186763	0.35275	0.435534	-0.15793	-0.390346	-0.0525923	-0.105703	-0.377241	-0.223734	0.410875	0.0663148	0.41902	0.389856	0.378385	0.709236	0.623495	0.87498	0.961669	-0.0138997	-0.279554	0.0711513	0.0559235	-0.1796	0.0971431	0.548804	0.525351	0.890883
Cre01.g048450	1.34766	0.409369	0.680236	0.468631	0.442642	0.644884	0.43108	-0.229021	0.877051	-0.0879884	-0.940345	0.961066	-0.999387	-0.442957	-0.03781	-0.374543	0.0101568	0.131095	0.029703	-0.395198	0.298626	-0.111335	-0.247584	0.586406	-0.0583375	-0.185531	0.202799	-0.0264966	-0.239771	0.176579	0.0401647	-0.0864526	0.0737839	-0.0371792	0.149602	0.244601	0.158015	-0.287569	0.28436	-0.175372	0.0107316	-0.213799	0.51342	-0.128551	0.00397614	0.113176	-0.110822	-0.226842	-1.74383
Cre01.g048501
Cre01.g048550	-0.244561	-0.878148	-1.42265	-1.4035	-0.663311	-2.90044	-2.88349	-0.440605	-0.7749	-0.466518	-1.0775	-1.38926	-2.48406	0.527805	0.184682	0.29499	0.661385	0.340979	0.568344	-0.2118	-0.558836	-0.365035	-0.0986749	-0.418596	-0.689666	0.862361	0.544055	0.642354	0.0613332	-0.270586	-0.213557	-0.201741	-0.516631	-0.442645	-0.243613	-0.556025	-1.31874	-0.909408	-1.2336	-1.21839	0.140663	-0.167976	-0.710257	0.127079	-0.176093	-0.395564	0.709373	0.249663	-0.810169
Cre01.g048600		-0.434049	-0.639141	-0.123939	-7.20758	-7.45536	-6.9174	-0.322782	-0.0648909	-0.204041	-1.15547	-0.87503	-1.01653	-0.403196	-0.154133	-0.274251	0.253833	0.525614	0.389153	-0.20093	0.0442202	-0.101051	-0.570047	-0.297782	-0.436433	-0.324344	-0.0504632	-0.182183	0.195471	0.455738	0.30151	-0.461767	-0.184471	-0.313612	-0.321407	-0.0416324	-0.180254	-0.535483	-0.267487	-0.402234	-0.417628	-0.13408	-0.265221	0.170809	0.459823	0.301628	-0.452595	-0.0718247	-1.4196
Cre01.g048650
Cre01.g048701	0.638816	-0.1265	0.0757393	0.0828288	0.351295	1.08719	1.09208	0.520939	0.343034	0.602388	0.386323	0.230964	0.487972	0.041994	-0.144738	0.133649	0.235181	0.0711659	0.333209	0.461012	0.270366	0.523599	-0.0803494	-0.243879	0.015974	-0.0633977	-0.225312	0.0414729	-0.431831	-0.607359	-0.363083	0.245638	0.0871395	0.356503	0.491885	0.335865	0.595748	0.370539	0.20274	0.466498	0.840211	0.687963	0.955326	0.162105	0.0153236	0.255633	0.784101	0.59712	1.06293
Cre01.g048750
Cre01.g048800		-0.233005	-0.174689	-0.297577	-0.216851	-0.188632	-0.313718
Cre01.g048850	0.319822	0.28805	0.0470687	0.545983	0.459634	0.447093	0.327567	0.690798	-0.0726916	0.922171	0.206555	-0.240002	0.0301607	0.506326	-0.18661	0.906665	0.506582	0.21721	1.67499	0.277615	-0.150824	1.18571	0.363205	-0.643346	0.069666	0.0517284	-0.564447	0.735517	0.237102	-0.478575	0.239821	0.417903	-0.160004	1.01105	0.287681	-0.0869942	1.42995	0.341368	-0.244246	0.523241	0.429423	-0.306353	0.630454	0.334048	-0.382656	0.608823	0.116895	0.472234	0.0971507
Cre01.g048900	-0.700393	0.0463893	-0.0516068	0.359672	-3.48233	-3.64105	-6.48134	-0.225127	-0.486973	-0.443288	-0.0845296	-0.323831	-0.224235	-0.204354	-0.475028	0.0356628	-0.135314	-0.315706	-0.152916	0.249499	-0.174304	0.271549	0.109364	-0.0347669	0.016606	0.197359	-0.1789	0.110321	-0.039482	-0.127254	0.119015	-0.125717	-0.233661	0.0651363	-0.121735	-0.4869	-0.325317	0.109478	-0.267466	-0.0282186	0.02903	-0.00226094	-0.0422594	-0.0873678	-0.318091	-0.0155915	0.205494	0.0548557	1.15191
Cre01.g049000
Cre01.g049050		-1.58178	-2.25496		-8.80432	-8.81988		-0.0857633	-1.36493		-0.270008	-2.42452		0.50314	-0.251811		-0.192276	-0.692929		-0.0102202	-0.556294		0.192171	-1.05566		0.451703	0.120959		0.118706	-0.268199		-0.273425	-1.12665		-0.844626	-2.10161		0.00663595	-0.715797		-0.266201	-1.03031		0.225123	-0.447079		-1.18275	-1.11521	-1.05508
Cre01.g049100		-0.424818	-0.661953	-0.141852	1.67091	1.40368	1.92158	-0.117934	0.441647	-0.153792	0.0588688	0.640994	0.04321	-0.00552816	0.545225	-0.0311812	-0.343933	0.229538	-0.363212	-0.821522	-0.274682	-0.876242	-0.529913	0.0440422	-0.550897	0.0619175	0.637488	0.0494804	0.273602	0.83556	0.225043	-0.285197	0.293789	-0.291641	-0.279431	0.302034	-0.292876	-0.12298	0.446706	-0.144329	-0.139025	0.446213	-0.141217	0.0380132	0.628717	0.0142337	-0.896078	-1.1092	-2.13316
Cre01.g049117	0.32045	0.296419	0.373488	0.214403	-0.242505	-0.195533	-0.356817	-0.0412251	-0.169909	0.0277044	0.0864766	-0.0196627	0.175606	-0.370064	-0.507575	-0.290929	-0.211265	-0.326059	-0.125756	-0.161066	-0.302492	-0.110999	0.194473	0.0801637	0.278277	0.293089	0.180395	0.38544	0.27768	0.151372	0.333908	0.169934	0.0606549	0.268278	0.276563	0.169763	0.367905	-0.139088	-0.257667	-0.055649	-0.196337	-0.299365	-0.0937419	0.0212956	-0.0762653	0.102304	-1.05823	-0.87044	-0.254277
Cre01.g049132	1.66107	-0.0231177	0.21391	-0.225322	0.901544	1.03011	0.681093	0.108102	0.206878	-0.0580275	0.555398	0.555546	0.50345	0.190761	-0.126442	0.0816127	0.184951	0.141641	0.0506169	0.169538	-0.0584893	-0.000237108	-0.210582	-0.281059	-0.346622	-0.00932183	-0.024707	-0.0580481	0.0590836	-0.115618	-0.104531	0.0366552	0.0310976	-0.00607728	0.0831879	0.182782	-0.0793908	-0.00839919	-0.0359841	-0.144803	0.0225967	0.0720701	-0.0946508	-0.0515839	0.033498	-0.120681	0.222064	0.852852	0.75419
Cre01.g049200	1.72443	0.00563478	-0.304832	-0.420272	-6.02186	-6.27952	-6.95855	0.0880517	0.0688215	0.176338	0.605011	0.185417	0.840493	0.154234	0.0951341	0.344422	-0.286732	-0.533972	-0.234667	-0.0406046	-0.197342	-0.223681	0.126776	0.15459	0.178199	0.186634	0.111859	0.234605	-0.222957	0.0709657	-0.124782	-0.0234853	0.0994775	0.136705	0.0556442	-0.00921293	0.00158832	0.241336	0.184196	0.291278	-0.181979	-0.133478	0.0242735	-0.0595891	0.0228721	-0.0102885	0.112708	-0.075574	1.30651
Cre01.g049250
Cre01.g049300	-4.63534	-0.11337	-0.0887121	-0.00132632	-0.686362	-0.700732	-0.252415	0.278921	-0.31008	0.31204	0.183444	-1.33893	-0.58088	0.245692	0.250828	0.436812	0.0930197	-0.173417	0.27334	0.0330265	-0.108762	0.0457117	0.164712	0.0833572	0.391987	-0.120548	-0.0243855	0.243162	0.191217	0.0155996	0.279701	0.0130037	-0.19438	0.190918	-0.330151	-0.283488	0.168137	-0.288457	-1.05743	-0.173252	-0.494305	-0.562185	-0.383379	-0.127692	0.051129	0.0255439	-0.183765	0.00931238	-1.6179
Cre01.g049350		0.700391	0.696178	0.697306	2.06607	2.03176	2.03069	0.5332	0.00841206	0.720306	1.02878	0.526537	1.23609	-0.0145714	-0.548187	0.18274	-0.0128691	-0.523768	0.190816	0.538425	0.000895608	0.706669	0.230055	-0.280359	0.432035	-0.0596393	-0.568438	0.150888	0.210628	-0.311784	0.385032	0.167757	-0.337626	0.384278	0.512085	0.00918063	0.721604	0.347072	-0.167611	0.548687	0.194216	-0.304916	0.414988	0.30047	-0.193195	0.499655	-0.0293148	-0.0168344	0.868044
Cre01.g049400	1.33577	0.668934	0.26135	0.987212	-1.84778	-2.28546	-6.10937	-0.159219	-0.453468	-0.505025	-0.311165	-2.22765	-0.636772	0.0962987	0.122935	-0.239303	0.109222	0.0433237	-0.220005	-0.388093	-0.047269	-0.752761	-0.0146483	0.312439	-0.345581	-0.131908	0.197762	-0.454294	-0.190633	-0.295854	-0.549141	-0.193507	-0.218793	-0.509898	0.130136	-0.495557	-0.193258	0.295629	-0.0380415	-0.0356686	-0.0943459	0.0309038	-0.406487	-0.194065	-0.597018	-0.527793	0.0592721	0.0444242	-2.06839
Cre01.g049450
Cre01.g049500
Cre01.g049550	-2.42532	0.779135	0.902867	0.655545	-4.28275	-4.18911	-4.43863
Cre01.g049600	-2.27146	-0.784821	-1.139	-0.310357	-8.80432	-8.81988	-8.85869	-0.883464		-1.29349	-2.87394		-3.26377	-0.916936		-1.31676	-0.249994		-0.643443	-1.03558		-1.46447	-0.363442		-0.758595	-0.455604		-0.84221	-0.130531		-0.55326	-0.402168		-0.782781	-1.64825		-2.03586	-0.129301		-0.52482	-0.872767		-1.24913	-0.911962		-1.30991	-0.354156	-0.169949	-9.35976
Cre01.g049650	0.83372	-0.365946	0.0347688	-0.0907321	-0.285684	-0.25709	-0.00166016	-0.306804	-0.719654	-0.344961	-0.21588	-0.0593396	0.457182	0.160575	0.284938	0.389233	-0.343424	-0.196344	-0.108393	0.256972	0.348806	0.456562	0.112267	-0.186177	-0.420261	-0.161814	-0.0588915	0.125409	-0.190307	-0.0539343	-0.0670446	0.0503219	0.202918	-0.0114145	-0.155688	-0.146359	-0.0605682	0.306035	0.421791	0.511456	0.363976	0.354511	0.313181	-0.319014	-0.191452	-0.34552	0.0631381	-0.0346591	-0.435564
Cre01.g049750	-1.13111	0.290658	0.229566	0.34839	1.49317	1.32598	1.60826	-0.143807	0.0371762	-0.501734	0.299854	0.791457	0.250201	-0.068139	0.00828394	-0.511594	0.44003	0.0834749	-0.452746	0.232215	0.123396	-0.421635	0.416528	0.340072	-0.198338	0.305019	0.348923	-0.182556	-0.00907359	0.526704	-0.0272839	0.337204	0.00254602	-0.526355	0.0404541	0.682326	0.143945	-0.049207	0.249609	-0.284897	0.760136	1.3045	0.773601	0.0825712	0.670957	0.113002	0.132647	0.247309	-0.432607
Cre01.g049826	-0.119749	-0.662867	-0.808055	-0.499543	-3.72511	-3.87271	-3.58021	0.0999554	-0.14207	-0.2138	0.297797	0.343397	-0.325209	-0.198939	-0.174526	-0.405664	-0.102087	-0.0337696	-0.334241	-0.170467	-0.161302	-0.0825313	-0.101702	-0.0278878	-0.174263	-0.0113275	-0.0230523	-0.0128458	0.0433251	-0.0905768	-0.0858888	0.0277471	-0.0503997	-0.131698	-0.347676	-0.302736	0.17953	-0.751967	-0.718807	-0.646277	-0.545917	-0.483694	-0.821643	0.0265978	0.0959475	-0.00942843	-0.408151	-0.363837	-0.196207
Cre01.g049900	-6.09349	0.042489	0.17247	0.0333804	0.539085	0.4286	0.352742	-0.144479	0.181583	0.0498775	0.0591052	-0.317307	-0.757742	0.120975	0.355664	0.190186	-0.291201	0.0341454	-0.204766	-0.48319	0.0809311	-0.193797	-0.00699127	0.0656509	0.0296648	-0.250648	0.0767984	-0.390244	-0.0768215	0.228631	-0.0126995	0.0104064	0.336834	-0.0469727	-0.032475	0.300865	0.0208205	-0.302471	0.0190904	-0.36758	-0.0759291	0.261184	-0.312079	-0.219921	0.122659	-0.189363	-0.171319	-0.313235	-0.472575
Cre01.g049950	-0.214555	-0.287629	0.0252665	-0.310374	0.259741	0.123229	0.481888	-0.210023	-0.0844388	-0.090858	0.0388516	0.247808	0.324454	-0.256815	-0.267473	-0.0815046	0.013861	-0.386756	-0.154502	-0.295475	-0.052248	-0.225746	-0.146904	0.117013	-0.120158	-0.0579695	0.0919001	-0.141302	-0.242995	-0.0382677	-0.385567	-0.259251	-0.0354594	-0.0230861	0.194795	0.0156894	0.120798	-0.325631	-0.0150014	-0.152447	0.252045	0.416136	0.389278	0.0413741	0.0423828	0.00832742	-0.739863	-1.13325	0.182455
Cre01.g050000	1.12445	-0.253488	-0.272724	-0.0434245	1.12348	0.800412	1.10369	-0.847346	-0.906846	-0.535948	-1.08164	-1.11859	-0.750039	-0.376816	-0.445143	-0.0552126	-0.0792004	-0.124811	0.248777	-0.126523	-0.198764	0.166013	0.1364	0.0912741	0.462672	0.260282	0.216772	0.595101	-0.383998	-0.441122	-0.0853019	-0.359223	-0.399318	-0.0184105	-0.379098	-0.416714	-0.0452874	0.522273	0.472878	0.84818	0.0820057	0.0481623	0.427069	-0.255237	-0.283614	0.0682392	0.444596	0.135659	-3.4844
Cre01.g050050		0.0175179	0.284918	-0.219646	1.89861	1.80322	1.92873	0.329359	-0.119972	0.52871	0.639541	0.735523	0.859092	0.408236	0.238266	0.617792	0.166237	-0.0325471	0.382167	0.36224	0.0449035	0.542729	-0.235073	-0.140886	0.00617521	0.146706	0.214261	0.3965	-0.0192293	-0.224497	0.16742	0.206464	0.105186	0.625259	0.286345	0.17971	0.508109	0.0190135	-0.162039	0.232874	-0.314368	-0.215274	-0.0813515	-0.26438	-0.153444	-0.0259276	-0.047756	0.466915	1.21025
Cre01.g050100
Cre01.g050150	1.3593	0.64094	0.755765	0.806176	0.803299	0.595149	0.643362	0.219936	0.193356	0.296476	0.384291	0.580191	0.681721	0.262666	0.299994	0.410285	-0.0786668	0.166833	0.0482963	0.13095	0.258771	0.116469	0.0145331	-0.140933	0.1609	0.494004	0.389902	0.571607	0.0435262	-0.145901	0.0141992	0.276804	0.401449	0.446328	0.548293	0.490199	0.685681	-0.07305	-0.207823	-0.25191	-0.505444	-0.16117	-0.237262	0.271828	-0.0275524	0.127284	-0.243234	-0.443966	0.299204
Cre01.g050200	1.07125	0.914618	0.788899	1.04791	1.56251	1.40669	1.6635	0.687262			-1.2339			0.429592			0.557035			0.629655			-0.0646933			0.00436233			-0.365153			-0.0728316			-0.871081			-0.184367			-1.93869			0.156255
Cre01.g050300	0.0910251	0.511595	0.513309	0.502451	1.65812	1.62974	1.61668	0.455622	0.933745	0.658465	0.89405	1.39472	1.11709	-0.202467	0.26683	0.0105814	-0.119143	0.372871	0.100279	-0.490124	-0.0247412	-0.306143	-0.265054	0.227444	-0.0473376	0.0673253	0.561439	0.293589	0.120962	0.601462	0.311104	-0.20969	0.287839	0.0225681	0.255257	0.755264	0.480512	-0.155462	0.332767	0.0618901	-1.00413	-0.500345	-0.767617	-0.0419172	0.46733	0.173004	0.843834	0.898469	1.48493
Cre01.g050350
Cre01.g050400
Cre01.g050451	-1.31385	-0.718619	-1.00804	-0.355119	1.69941	1.21904	2.335	-0.312544	-0.348827	0.0926506	-0.414338	-0.503955	0.16206	-0.0826888	-0.112082	-0.261301	0.0126831	0.439657	0.142524	-0.210422	-0.204351	-0.447849	-0.215146	-0.150139	-0.395525	0.136613	0.567359	0.464463	0.211507	0.487553	0.456808	-0.3596	0.0206199	-0.262367	0.0987001	0.00842231	0.381625	0.0499683	0.0237904	0.163871	-0.179804	0.249069	-0.0378764	-0.202878	0.231461	-0.0139632	0.202837	0.226273	-1.50993
Cre01.g050500
Cre01.g050550
Cre01.g050600	1.14045	0.492544	0.469475	0.509075	2.28888	2.42901	2.09399	-0.0678092	0.0958202	-0.135259	0.315433	1.01411	0.18642	0.110605	-0.0665937	-0.392277	0.226733	0.428397	-0.113857	0.132431	0.57227	-0.178054	-0.419846	-0.193783	-0.166433	-0.330952	-0.125664	-0.544314	0.0452679	0.388592	-0.0386233	-0.230747	-0.0762167	-0.283725	-0.0969895	0.332133	-0.0484573	0.010208	0.802464	-0.106209	0.429289	0.911775	0.610284	-0.38247	-0.155424	-0.385714	0.338522	0.398019	1.86158
Cre01.g050608								-0.0986372	-0.282919	-0.219058	1.34282	1.18108	-0.320024	0.360628	0.167519	-0.054326	-0.153499	-0.323891	-0.71843	0.419086	0.222064	-0.16284	0.323738	0.153831	-0.317196	0.369201	0.20091	0.152986	0.48903	0.307125	0.365605	-0.188917	-0.353793	-0.247933	0.0416394	-0.120758	0.0460055	0.323003	0.148827	-0.630998	0.923747	0.765123	1.00852	0.610622	0.457464	0.281467	-0.779406	-1.15174	1.27626
Cre01.g050650	-0.952035	0.795939	0.566158	0.799504	-0.675865	-0.935744	-1.07168	-0.0960055	-0.240696	-0.192031	1.22684	1.0719	1.08962	0.488512	0.3022	0.41147	0.370273	0.206679	0.299605	0.28969	0.302337	0.161318	-0.00730144	-0.170411	-0.0796744	0.0778364	0.0916197	0.0206216	0.200507	0.200677	-0.00592697	0.424476	0.46927	0.421833	0.343517	0.187917	0.278683	-0.0712804	-0.0633821	-0.250504	0.355029	0.406074	0.359417	0.355087	0.208726	0.279919	-0.0262505	-0.0565685	-0.131097
Cre01.g050700		-0.164603	-0.303354	0.201572	-4.17307	-4.04733	-4.34555	-0.180932	-0.0961888	-0.0484734	-1.00083	-0.893545	-0.848175	0.0805626	0.156478	0.223226	0.0768157	0.175448	0.225853	0.194544	0.266546	0.30814	0.114589	0.213706	0.261921	0.0151835	0.115917	0.171063	0.484881	0.572001	0.604638	-0.240899	-0.13675	-0.0790253	-0.362436	-0.255809	-0.207565	0.343346	0.438195	0.490314	0.079526	0.189926	0.24565	-0.0176667	0.0981996	0.12687	-0.0244026	0.434562	-0.836802
Cre01.g050750	0.40184	-0.764657	-0.24893	-1.15799	0.508624	0.742715	0.600292	-0.935033	-0.878476	-1.04305	0.480277	0.559379	0.392457	0.129769	0.177499	0.0319549	-0.1427	-0.0722526	-0.23414	-1.41873	-1.37491	-1.54561	-0.461796	-0.390864	-0.554942	-0.156149	-0.0836015	-0.240747	0.264097	0.323031	0.143376	-0.0134302	0.0625329	-0.0920346	-2.72565	-2.6472	-2.81125	0.497707	0.56437	0.404197	0.146865	0.22908	0.0725118	0.16203	0.249711	0.0660893	-0.280427	-0.233679	-0.688118
Cre01.g050800	0.692336	0.480366	0.425419	0.51324	1.07616	1.05128	1.76065	0.304293	-0.0638477	-0.32275	0.278878	0.254372	-0.00687574	0.384009	0.358894	0.119024	0.535179	0.203322	-0.0528907	-0.0439057	0.187515	-0.077508	-0.062092	0.0755841	-0.182818	-0.00256286	0.0858961	-0.165575	-0.331511	-0.21929	-0.493269	-0.086861	0.470929	0.222037	0.520011	0.272046	0.0136731	0.231247	0.179593	-0.0749051	0.0855266	0.640946	0.390053	-0.250003	0.157532	-0.120415	0.11263	-0.235358	0.0720362
Cre01.g050900
Cre01.g050950
Cre01.g051000		0.458424	0.209066	0.759562	-0.126249	-0.405705	0.142593	-0.774359	-0.724454	-0.710453	-0.217357	-0.144907	-0.133251	-0.265798	-0.22472	-0.191686	0.0209428	0.0847377	0.101429	0.0275162	0.0646802	0.0725605	-0.216353	-0.152074	-0.137573	0.0071693	0.0730645	0.0944969	0.973848	1.02613	1.02505	-0.143942	-0.0746314	-0.0506207	0.0666887	0.138478	0.153008	-0.14668	-0.0866697	-0.0682644	-0.0470231	0.0285388	0.0505492	-0.235556	-0.154528	-0.159571	0.661028	0.159356	0.974156
Cre01.g051050
Cre01.g051100
Cre01.g051174		0.288839	-0.324864		-8.80432	-8.81988		-1.26952	-1.51363	-1.51454	-9.42369	-9.41597	-9.35912	-0.891082	-1.14402	-1.1259	-0.536642	-0.76686	-0.765081	-0.767154	-1.024	-1.03103	-0.302619	-0.532352	-0.532763	0.115489	-0.112628	-0.106108	-0.441266	-0.682997	-0.698986	-0.242019	-0.466721	-0.457623	-0.932057	-1.15428	-1.15466	-0.479185	-0.713188	-0.709694	0.120365	-0.0980858	-0.0909877	-0.793729	-1.00671	-1.02667	-0.206409	-0.313578	-1.74635
Cre01.g051211	-1.8489	-0.840213	-0.980031	-0.511111	-7.17226	-7.34218	-6.87546	-0.140778	-0.0775122	-0.104343	-1.27831	-1.1925	-1.22168	0.104884	0.159323	0.151525	-0.149945	-0.0727896	-0.0969305	-0.24098	-0.190455	-0.223406	-0.151057	-0.0734168	-0.0997477	0.0327422	0.111998	0.0925989	0.246996	0.312639	0.27073	0.0809773	0.163649	0.146828	-0.277273	-0.192123	-0.218425	-0.214751	-0.14138	-0.163807	-0.459386	-0.370464	-0.389285	-0.284993	-0.190603	-0.236478	-0.116293	0.290208	-2.15054
Cre01.g051250	4.29375	0.153474	0.118266	0.188408	1.64578	1.58048	1.64842	0.452519	-0.786791	-0.910997	1.35272	-0.942034	-1.06859	0.676498	-0.125437	-0.230611	0.305067	-1.09398	-1.2155	-0.178043	-1.48467	-1.615	0.110515	0.219157	0.0954497	0.0487036	-0.0524664	-0.169242	-0.263088	-0.0917893	-0.231074	0.505171	0.0141695	-0.100028	-0.446556	-0.953637	-1.07731	0.67103	-0.231312	-0.351115	0.449821	-0.118843	-0.235041	-0.16354	0.0244697	-0.118782	-0.18103	-1.30385	-1.13563
Cre01.g051300	0.974583	0.120115	0.0762034	-0.0647219	1.47042	1.30674	1.58206	-0.176668	-0.181132	0.045766	0.492896	0.642322	0.441135	0.167148	0.0240921	0.224121	-0.032333	0.0775374	0.137543	-0.111028	-0.151598	-0.152932	-0.199166	-0.143055	-0.100339	-0.234066	-0.172871	-0.488044	-0.209866	-0.14263	-0.172913	-0.168125	0.00768705	-0.0174548	-0.312373	-0.297878	-0.179869	-0.0644266	0.22688	0.116694	0.350729	0.350489	0.284588	-0.165461	-0.102164	-0.155258	-0.154223	0.0313015	0.985762
Cre01.g051350	1.05775	-0.584376	-0.0459663	-1.01428	-3.771	1.23177	-3.81781	-0.0679647	-0.322355	0.0175579	-2.7302	-2.96205	-2.62448	-0.461577	-0.724794	-0.365849	0.0404225	-0.200078	0.142524	-0.403235	-0.670366	-0.336574	-0.433827	-0.673843	-0.333431	-0.404121	-0.642521	-0.295177	-0.321086	-0.5731	-0.248265	-0.288766	-0.523751	-0.173828	-0.25462	-0.487126	-0.146685	0.173557	-0.0707284	0.273588	-0.273803	-0.502537	-0.154615	-0.259883	-0.48315	-0.162282	0.152992	0.296372	-2.28741
Cre01.g051400	-2.55886	-0.991797	-1.07282	-0.911539	-2.15296	-2.26408	-2.105	0.0805581	0.18143	0.199143	-3.91153	-3.78811	-3.77274	-0.063215	0.0288295	0.0655747	-0.164843	-0.0500817	-0.0296795	0.130707	0.218838	0.23043	-0.84431	-0.729064	-0.710852	-0.571432	-0.454571	-0.429427	-0.296264	-0.193016	-0.190381	-0.240701	-0.120424	-0.0927015	-0.475618	-0.352862	-0.334621	-0.938149	-0.827172	-0.805055	-0.414307	-0.287779	-0.262057	-1.0191	-0.8871	-0.888432	-0.446052	0.14431	-4.21658
Cre01.g051466
Cre01.g051482
Cre01.g051500
Cre01.g051550	1.28728	0.180799	-0.0215595	0.414091	1.93892	1.70647	2.13992	-0.0856625	-0.727803	0.105073	-0.710175	-1.32977	-0.499241	0.423777	-0.227191	0.624717	0.134014	-0.494238	0.341328	-0.0487613	-0.703643	0.123112	-0.141511	-0.769277	0.0640984	0.249099	-0.377052	0.463255	0.432389	-0.207376	0.610422	0.127318	-0.495417	0.347468	-1.39334	-2.01359	-1.18019	0.156609	-0.475426	0.361854	-0.226651	-0.843135	-0.00224977	-0.379677	-0.990694	-0.176863	-0.0231847	-0.17092	-0.85973
Cre01.g051625		-0.368105	-0.240994	-0.494608	1.57678	1.6738	1.41799	0.036977	-0.520581		1.44402	0.909008		0.589783	0.0233986		0.457911	-0.0857566		-0.122788	-0.693087		0.266459	-0.276724		-0.0109717	-0.552539		-0.34968	-0.904861		0.452254	-0.0858984		0.548812	0.0131389		0.218852	-0.3286		0.307876	-0.224025		-0.0740737	-0.600508		-0.0622752	0.0122472	0.798866
Cre01.g051700		0.262634	0.490799	0.0545164	-8.06921	-7.87114	-8.30962	-1.60135	-1.50472	-1.56682	-2.15366	-2.03448	-2.09894	-1.40146	-1.31365	-1.35673	-0.92987	-0.819346	-0.878765	-1.02003	-0.936138	-1.00437	-0.370395	-0.259386	-0.320995	-0.0843094	0.0283143	-0.0263628	-0.320581	-0.221571	-0.298757	-0.542307	-0.426268	-0.478367	-1.30041	-1.18189	-1.24347	0.256571	0.36331	0.305605	-0.631316	-0.509026	-0.563125	-0.0466041	0.081153	0	-0.220764	-0.234274	-2.65218
Cre01.g051750		-0.0201402	-0.0487545	0.00225986	-0.08092	-0.139632	-0.0908157	0.385162	0.292306	0.184348	0.649691	0.579379	0.469075	-0.0169887	-0.118672	-0.207598	0.470738	0.391771	0.286502	0.248189	0.142592	0.0285123	0.122824	0.0443422	-0.0631168	-0.0126004	-0.0894665	-0.189994	0.292383	0.201904	0.0788673	-0.31305	-0.3865	-0.484449	0.403805	0.332833	0.225403	-0.23277	-0.315521	-0.419075	-0.38504	-0.452239	-0.552189	0.287262	0.225529	0.0985261	-0.251595	-0.266201	0.154687
Cre01.g051800
Cre01.g051850		0.956629	1.28818	0.6748	-8.80432	-8.81988	-8.85869	-0.371968	-0.610018	-0.303289	-0.929083	-1.14459	-0.840205	0.138627	-0.108251	0.21751	-0.0754055	-0.299566	0.0098523	-0.31689	-0.567681	-0.267073	-0.389042	-0.612718	-0.305489	0.411208	0.189148	0.503308	-0.072678	-0.308352	-0.0167009	0.062773	-0.155872	0.160867	0.154557	-0.0616088	0.245649	0.876577	0.648632	0.959765	0.106304	-0.10609	0.208648	0.415091	0.208164	0.495848	0.407074	0.499312	-0.869385
Cre01.g051875	0.685154	0.395425	0.0822763	0.798027	2.70205	2.3588	3.07235	0.14726	0.256888	0.20106	1.6827	1.81487	1.7567	0.0436101	0.14441	0.107615	-0.0983348	0.0251823	-0.0279559	0.24309	0.339976	0.278027	0.12565	0.249652	0.194324	-0.0783831	0.0472343	-0.00116228	-0.0640256	0.0479782	-0.0229274	0.252572	0.381605	0.335786	0.435138	0.566649	0.51135	0.419992	0.539724	0.488301	-0.19922	-0.0639359	-0.111755	0.0236278	0.164378	0.0895061	-0.29496	-0.0991401	1.33945
Cre01.g051900
Cre01.g051950								0.0109209	0.520502	0.0994505	0.348123	0.880249	0.456852	0.116397	0.617151	0.215132	-0.219789	0.303682	-0.11468	0.304628	0.801468	0.374296	0.0152278	0.539184	0.118631	-0.0289375	0.496634	0.0830132	0.028427	0.540385	0.104255	-0.0284436	0.500543	0.0895009	0.180561	0.712026	0.291503	-0.119564	0.400123	-0.016525	-0.0366192	0.498619	0.0855761	0.157607	0.698311	0.258215	-0.466649	-0.519603	0.104909
Cre01.g052000	0.407649	-1.58449	-1.25498	-1.86496	-0.659236	-0.359818	-0.971995	0.676118	0.9407	0.713992	0.444253	0.731379	0.502326	-0.0310848	0.224669	0.0169941	0.36203	0.640501	0.416483	0.173159	0.425	0.192171	-0.294321	-0.0153648	-0.241573	-0.924772	-0.644201	-0.863478	0.286666	0.553624	0.311839	0.533471	0.817458	0.600759	-0.324948	-0.0384822	-0.264661	0.129501	0.404187	0.181884	0.678149	0.968388	0.749689	-0.0968453	0.198859	-0.0468929	1.77296		-0.149564
Cre01.g052100		0.670689	0.54876	0.799342	0.894846	0.74282	0.991203	-0.368474	0.300215	-0.689495	0.362055	1.05329	0.0612329	0.0341916	0.694054	-0.276625	-0.248754	0.433825	-0.553196	0.486315	1.14226	0.146431	0.713747	1.39681	0.4076	0.0380934	0.722773	-0.259507	0.354988	1.02605	0.0212654	-0.160994	0.527101	-0.452601	-1.00678	-0.316207	-1.30539	1.17984	1.85863	0.873323	0.35742	1.05177	0.0700645	0.338989	1.0388	0.0300464	-0.238003	0.159038	0.442888
Cre01.g052150	-1.91028	-0.944793	-0.466279	-1.12883	1.51844	1.70666	1.32646	-0.664539	-1.18091	-1.89305	-0.798157	-0.734032	-0.708959	0.282481	-0.0722282	-0.552193	-0.136062	0.0753876	0.108211	0.286129	0.426795	0.49368	-0.0851661	-0.132962	0.0764457	-0.0800451	0.151172	0.363378	-0.035879	0.0654407	0.0739566	-0.113836	0.223194	0.382725	0.0410486	-0.00690829	-0.390588	-0.755375	-0.617229	-0.680547	-0.665518	-0.58229	-0.712474	-0.201981	0.00936776	-0.0241303	0.0442029	0.483311	-0.769381
Cre01.g052200
Cre01.g052250		-0.0687216	-0.126174	-0.0150328	-8.80432	-8.81988	-8.85869	-0.449854	0.236561	-0.26941	-2.39448	-1.68552	-2.19384	-0.540902	0.136686	-0.350252	-0.367525	0.33278	-0.170501	-0.48256	0.191115	-0.320978	-0.470508	0.230282	-0.27519	-0.971732	-0.269326	-0.767866	-0.257217	0.431576	-0.0894736	-0.912896	-0.207075	-0.703037	-0.774518	-0.066218	-0.571661	-0.99955	-0.303029	-0.804597	-1.04402	-0.331951	-0.829913	-0.788193	-0.0706544	-0.59567	-0.108465	-0.229152	-3.23793
Cre01.g052300		0.452402	0.108023	0.335979	-7.58482	-6.63226	-7.48688	-0.799927	-0.63766	-0.765818	0.136502	0.321313	0.19081	-0.305559	-0.15212	-0.261245	-0.540709	-0.364553	-0.490021	-0.367877	-0.218351	-0.35263	-0.167656	0.00898487	-0.118674	-0.29422	-0.115963	-0.236689	-0.00646273	0.158181	0.0149448	-0.152391	0.0292817	-0.0888668	-0.800359	-0.616208	-0.743837	-0.162035	0.0103372	-0.113417	0.0451719	0.233096	0.112947	0.233243	0.426633	0.279431	0.0198711	-0.0969803	-0.0825168
Cre01.g052350
Cre01.g052400
Cre01.g052450		0.205039	-0.557928	0.312596	-5.86377	-7.54987	-7.11022	-0.771914	-0.608163	-0.814602	-0.787697	-0.601401	-0.810186	-0.460704	-0.30578	-0.493187	-0.164341	0.0133	-0.19045	-0.557894	-0.406884	-0.619444	-0.0582247	0.119901	-0.086039	-0.382544	-0.202803	-0.401811	0.0450429	0.21117	-0.0103468	-0.480426	-0.297269	-0.493699	-0.619075	-0.43344	-0.639351	0.260732	0.434588	0.232552	-0.105102	0.0843053	-0.114125	-0.252966	-0.0580911	-0.283575	-0.0286088	-0.2827	-1.1359
Cre01.g052500	-1.40559	0.481567	0.362519	0.54042	-0.100071	0.0625467	-0.0341992	-0.295806	-0.323136	-0.123241	-1.268	-1.07979	-1.39612	0.175469	-0.0330365	0.232205	-0.109156	-0.349189	-0.0582532	-0.0719876	-0.266544	-0.0752895	0.214033	-0.0255146	0.466295	-0.159391	-0.182888	0.180717	0.0173107	-0.10285	-0.000865512	-0.203634	-0.0565547	-0.0604918	-0.246325	-0.104649	-0.177382	-0.0825363	-0.457236	0.100828	-0.396162	-0.444382	-0.011609	-0.231564	-0.122505	-0.0644945	-0.51773	-0.462543	0.088622
Cre01.g052550
Cre01.g052601	-0.133555	0.535367	1.01604	0.161545	1.65418	1.80312	1.45216	-0.105038	0.326379	-0.0496982	-0.0496732	-0.402823	-0.781246	-0.232616	0.0791147	-0.27793	-0.056658	0.224843	-0.148545	-0.321218	0.271259	-0.110939	0.0137398	0.186185	-0.189393	0.165214	0.455155	0.0865093	0.00580784	0.514693	0.123538	0.0670335	0.321552	-0.0445155	0.0614996	0.429984	0.0544352	0.951597	1.00962	0.637951	-0.180554	0.107199	-0.260869	0.201104	0.5849	0.189778	-0.419179	-0.67788	-1.04934
Cre01.g052650	0.625667	0.22665	0.334207	-0.0435942	-1.00527	-1.07669	-1.35903	-0.119666	-0.0793401	-0.211406	0.271436	0.799425	0.347581	0.324598	0.149672	0.139579	0.258549	0.107534	-0.0784402	0.401249	0.205885	0.19885	0.362623	0.190731	-0.0985212	0.302114	0.145642	0.287313	0.442326	0.0442989	0.117832	0.121483	0.059034	0.0665361	0.217478	0.0339939	0.052815	0.709404	0.30527	0.544066	0.157747	0.122637	0.0948817	0.499085	0.35236	0.22681	0.129924	0.113345	0.0229149
Cre01.g052750	0.709259	0.251524	0.0889957	0.224883	0.289048	0.246345	0.28894	0.310848	0.356299	0.259132	0.101874	-0.051081	0.194066	0.18122	0.200976	0.059969	0.341686	0.226529	0.164956	0.130268	0.0434928	0.20843	0.0862757	-0.0318493	0.3282	0.0398716	0.0251484	-0.0321996	0.0484671	0.142544	0.119176	0.17933	-0.0177357	0.0379164	-0.0696063	0.104382	-0.0849354	0.186381	0.374676	0.217854	-0.200546	-0.0931513	-0.0378764	0.0569638	0.0971125	-0.0493879	0.00843526	0.065627	-0.631763
Cre01.g052800	-0.468097	0.582761	0.752269	0.420753	-0.915346	-0.775936	-1.10965	-0.24035	-0.389668	-0.0590442	-0.0854504	-0.795153	-1.47866	0.106879	-0.181866	0.0746277	0.121962	0.281233	0.096085	0.142675	-0.0419246	0.0813567	0.3244	-0.171893	-0.458841	0.337301	-0.047187	-0.379355	-0.0902236	-0.289985	-0.145381	-0.106364	0.0656715	-0.306988	0.0187027	-0.150554	-0.117944	-0.00185924	-0.30024	-0.381101	0.619473	-0.110677	-0.635254	0.450452	0.250703	0.0895118	0.148207	0.600839	-0.6324
Cre01.g052850		-1.86202	-1.92632	-1.80071	-8.80432	-8.81988	-8.85869	-0.376565	0.329393	0.0452359	-1.60413	-0.87563	-1.16213	-0.510234	0.186896	-0.0782285	-0.189655	0.530193	0.248725	-0.0905653	0.602651	0.312373	-0.47791	0.242422	-0.0412355	-0.556887	0.165061	-0.111665	-0.315995	0.392339	0.0931046	-0.504027	0.221336	-0.0528116	0.278869	1.00671	0.723083	-1.13573	-0.41967	-0.699423	-0.0565245	0.67509	0.398942	0.0021597	0.739241	0.436039	-0.110612	-0.387927	-9.35976
Cre01.g052950	-3.27243	-0.113427	0.149874	-0.34762	-8.80432	-8.81988	-8.85869	-0.678769	-0.419351	-0.651276	-1.14245	-0.860487	-1.09476	-0.545437	-0.294846	-0.507739	-0.119697	0.153612	-0.0756241	0.219368	0.466045	0.227999	-0.350635	-0.0768421	-0.308268	-0.15952	0.115889	-0.108606	0.45297	0.714765	0.467762	-0.461932	-0.183107	-0.405024	-1.15318	-0.871879	-1.10328	-0.406326	-0.136802	-0.364323	-0.241209	0.0438662	-0.18005	-0.199315	0.0912274	-0.159743	-0.119827	-0.0540194	-1.56336
Cre01.g053000		0.784059	1.21583	0.438733	-8.80432	-8.81988	-8.85869	-0.373277	0.463298	0.0681079	-1.18631	-0.32719	-0.724727	0.136759	0.964507	0.588349	-1.11613	-0.265665	-0.658167	-2.90924	-2.08541	-2.48672	-0.742383	0.108566	-0.286125	-0.00456611	0.847999	0.460239	-0.141976	0.696976	0.286707	-0.252312	0.603669	0.218488	-0.30331	0.55515	0.160488	-0.343585	0.503095	0.112308	-0.495647	0.366585	-0.020597	0.0686909	0.936389	0.522154	0.485284	0.0679661	-4.1108
Cre01.g053050		-0.0315565	-0.214995	0.175891	1.77507	1.56153	1.95022	0.674187	0.733992	0.536881	1.20719	1.28954	1.09009	0.1813	0.232278	0.0541995	1.11402	1.18771	0.993292	0.647511	0.694575	0.491343	-0.0587226	0.0154569	-0.181155	-0.0740685	0.00172649	-0.187954	-0.132508	-0.0703265	-0.282516	0.0326907	0.111901	-0.0752005	0.834082	0.915771	0.719189	-0.270423	-0.200513	-0.39322	0.0898326	0.175294	-0.0138078	0.0203442	0.111273	-0.104883	0.416712	-0.038775	2.10126
Cre01.g053100		0.725891	0.815061	0.640379	-0.195841	-0.136769	-0.313648	0.0315401	-0.408736	0.146641	0.0839964	-0.333735	0.219297	-0.214422	-0.663526	-0.0891158	0.058151	-0.368236	0.189831	-0.148308	-0.601326	-0.0520691	0.313253	-0.112649	0.443228	0.295245	-0.129041	0.433767	0.113	-0.3249	0.2154	0.172496	-0.248375	0.317012	-0.255393	-0.673786	-0.11788	0.404622	-0.0255495	0.534232	0.329559	-0.0850609	0.478326	0.0349363	-0.374217	0.162116	0.292385	0.0422775	0.290771
Cre01.g053150		-2.36503	-2.09419	-2.59702	1.86439	2.10512	1.60009	0.507474			1.18131			0.437334			0.933358			0.266552			0.398119			0.10975			-0.0448536			0.668503			0.809716			1.24227			1.24696			-0.0944561			0.432937	0.712676	1.10364
Cre01.g053200	-1.6557	0.0898816	-0.0438648		-0.316765	-0.480609		-0.29483	0.374572	-0.347564	-1.52836	-0.836414	-1.5609	-0.292642	0.367933	-0.335171	0.00579359	0.689085	-0.0303611	-0.142358	0.514302	-0.213954	-0.581321	0.102455	-0.619181	-0.632205	0.053187	-0.661518	-0.448088	0.22369	-0.513523	-0.656123	0.0326848	-0.679442	-0.716501	-0.0252148	-0.746822	-0.503925	0.175582	-0.542149	-0.700693	-0.00563393	-0.719761	-0.726501	-0.025976	-0.767157	-0.0256153	0.13981	-3.75175
Cre01.g053250	0.213469	-0.133542	0.0508085	-0.574036	0.105403	0.35126	0.118498	0.0263574	-0.672053	-1.19169	0.396412	0.60274	-1.46014	-0.293752	0.116202	-0.395917	0.609478	-0.12051	0.112351	-0.662044	-0.371184	-0.436674	0.410646	0.459164	-0.0881861	0.286274	0.322462	-0.204011	-0.00574737	0.451115	-0.22409	0.56285	-0.0436837	-0.122897	0.0125915	0.333565	-0.326033	0.783877	-0.450372	0.35549	0.288791	0.247454	-0.278773	-0.0327904	0.351259	-0.187424	-0.703601	-0.719897	-0.973505
Cre01.g053288		-0.380439	-0.135661	-0.601023	0.787485	1.00216	0.534605	0.165386	0.377056	0.140105	0.385957	0.620172	0.380875	-0.0531232	0.14972	-0.068199	-0.199251	0.0263093	-0.207953	0.402358	0.601288	0.358215	0.065561	0.291606	0.0551539	-0.0135036	0.214157	-0.0153636	-0.218777	-0.00472984	-0.256759	-0.146155	0.0849214	-0.142021	-0.0768169	0.156738	-0.0796852	-0.18803	0.0337459	-0.198802	0.100563	0.33789	0.108948	0.128625	0.371419	0.115423	0.0572923	-0.337838	0.986286
Cre01.g053300	-0.722414	-0.0422535	-0.0111506	-0.0807129	0.16476	0.165765	0.0940053	-1.25165			0.691071			0.0485567			-1.13115			0.791126			0.396953			-0.177661			-0.314002			-0.166046			-0.34629			-0.237664			-0.137836			-0.8768			0.558712		0.818784
Cre01.g053350
Cre01.g053360		0.464094	0.113796	0.931521	-5.66649	-6.04689	-5.23136	-0.0165433	-0.284515	0.11518	-0.924224	-1.16965	-0.772301	0.179904	-0.0968955	0.321832	0.223633	-0.0304497	0.371935	0.497872	0.217159	0.610733	0.159176	-0.0944212	0.305774	-0.0989249	-0.350907	0.0562195	-0.0486567	-0.314252	0.0703652	-0.292154	-0.54072	-0.131016	0.0483302	-0.197758	0.202466	-0.253687	-0.511554	-0.107454	-0.0572016	-0.299517	0.108187	-0.210678	-0.447527	-0.0668762	0.144102		-1.28892
Cre01.g053450	1.63903	-0.367022	0.101733	-0.734038	0.885789	1.32445	0.486478
Cre01.g053500	-2.64184	-0.730152	-0.289693	-1.08065	0.359571	0.769933	-0.0232247	-0.276172			-1.28241			-0.129928			-0.548574			0.489966			-0.189633			-0.614082			0.00607806			-0.0783078			-0.221814			0.126586			-0.965824			-0.712633			-0.605267		-9.35976
Cre01.g053550		0.376587	0.454258	0.294019	-8.80432	-8.81988	-8.85869	0.000504297		-0.198171	-2.07677		-2.25525	-0.0426097		-0.231079	0.108892		-0.0732042	-0.532212		-0.749749	-0.517361		-0.701162	-0.321439		-0.496693	-0.343218		-0.554594	-0.481007		-0.650268	-0.849115		-1.02538	-1.33288		-1.51705	-0.155148		-0.320157	-0.675166		-0.861763
Cre01.g053600
Cre01.g053700	0.6738	0.00129966	-0.0340935	0.37378	-4.61167	-4.9284	-3.11352	-0.131292	-0.0625173	0.075393	-0.418288	-0.326969	-0.191404	0.367781	0.427728	0.584671	-0.322116	-0.239452	-0.0988522	0.134322	0.190355	0.322145	0.00518062	0.0883298	0.226739	0.173861	0.258626	0.403967	-0.120129	-0.0489779	0.0738544	-0.59801	-0.509829	-0.36191	-0.1268	-0.0361412	0.102298	0.249837	0.328717	0.471031	0.190402	0.284834	0.430753	0.077123	0.177021	0.295887	-0.22638	-0.273077	-0.574778
Cre01.g053750
[truncated: 14,502 more rows]
[truncated: 36 more columns]

## Sheet: b_GO_analysis
Supplementary Data 5. Gene Ontology analysis osmotic screens
[truncated: 80 more rows]
