# Supplementary material for: Multi-omics analysis of green lineage osmotic stress pathways unveils crucial roles of different cellular compartments
Source: Nat Commun. 2024 Jul 16;15:5988. doi: 10.1038/s41467-024-49844-3 (PMC11252407; doi:10.1038/s41467-024-49844-3)
Supplement: Supplementary file 10 — Supplementary Data 7 [file 41467_2024_49844_MOESM10_ESM.xlsx]

## Sheet: a_median_log2
Supplementary Data 7. log2 median phenotype of mutants validated in secondary screens
	c_R1-NaCl_v_R1-TAP-Light_I	c_R2-Mannitol_v_R2-Control-TAP-Light_average	c_R2-NaCl_v_R2-Control-TAP-Light_average	c_R3-S#050-NaCl_50_v_R3-Control-TAP-Light_average	c_R3-S#051-NaCl_100_v_R3-Control-TAP-Light_average	c_R3-S#052-Mannitol_100_v_R3-Control-TAP-Light_average	c_R3-S#053-Mannitol_200_v_R3-Control-TAP-Light_average	c_R3-S#054-Mannitol_300_v_R3-Control-TAP-Light_average	c_R3-S#055-PEG_5_v_R3-Control-TAP-Light_average	c_R3-S#056-PEG_25_v_R3-Control-TAP-Light_average	c_R3-S#057-PEG_75_v_R3-Control-TAP-Light_average	c_R3-S#060-Hypo_10_v_R3-Control-TAP-Light_average	c_R3-S#061-Hypo_25_v_R3-Control-TAP-Light_average	c_R3-S#062-Hypo_75_v_R3-Control-TAP-Light_average	c_R4-S#135-NaCl_50_v_R4-Control-TAP-Light_average	c_R4-S#136-NaCl_100_v_R4-Control-TAP-Light_average	c_R4-S#137-Mannitol_100_v_R4-Control-TAP-Light_average	c_R4-S#138-Mannitol_200_v_R4-Control-TAP-Light_average	c_R4-S#139-Mannitol_300_v_R4-Control-TAP-Light_average	c_R4-S#140-PEG_5_v_R4-Control-TAP-Light_average	c_R4-S#141-PEG_25_v_R4-Control-TAP-Light_average	c_R4-S#142-PEG_75_v_R4-Control-TAP-Light_average	c_R4-S#145-Hypo_10_v_R4-Control-TAP-Light_average	c_R4-S#146-Hypo_25_v_R4-Control-TAP-Light_average	c_R4-S#147-Hypo_75_v_R4-Control-TAP-Light_average
Cre13.g592150	0.00805816	-0.0970572	-2.74268	-0.00485735	-0.79562	0.10393	0.293803	0.0735427	-0.0256226	-0.197869	-0.00369397	0.433534	-0.164454	0.144277	-0.0339372	-1.79516	-0.377117	0.317142	0.544066	-0.0498294	-0.271203	-0.177894	-0.0936334	-0.362041	-0.365694
Cre10.g434600	0	-0.128916	-0.0372595	-0.853748	-2.62846	-0.637371	0.109303	0.311835	-0.10529	-0.288165	-0.0334365	-0.1294	-0.803396	-0.16703	0.0161808	-2.42913	0.315735	0.124062	-0.419484	0.134992	-0.207956	0.421557	-0.0158797	0.0304043	0.216378
Cre10.g434600	0	-0.128916	-0.0372595	-0.853748	-2.62846	-0.637371	0.109303	0.311835	-0.10529	-0.288165	-0.0334365	-0.1294	-0.803396	-0.16703	0.0161808	-2.42913	0.315735	0.124062	-0.419484	0.134992	-0.207956	0.421557	-0.0158797	0.0304043	0.216378
Cre03.g150800	-5.1835	0.133957	-1.41252	0.218226	0.110373	0.115693	0.161985	-0.33332	0.228523	0.0221564	-0.177747	-0.101876	-0.0575013	-0.0443824	0.00331986	-0.543859	0.277062	0.078902	0.0990117	-0.0913209	-0.00661516	0.0329546	0.00377871	0.187876	-0.0609291
Cre03.g150800	-5.1835	0.133957	-1.41252	0.218226	0.110373	0.115693	0.161985	-0.33332	0.228523	0.0221564	-0.177747	-0.101876	-0.0575013	-0.0443824	0.00331986	-0.543859	0.277062	0.078902	0.0990117	-0.0913209	-0.00661516	0.0329546	0.00377871	0.187876	-0.0609291
Cre03.g150800	-5.1835	0.133957	-1.41252	0.218226	0.110373	0.115693	0.161985	-0.33332	0.228523	0.0221564	-0.177747	-0.101876	-0.0575013	-0.0443824	0.00331986	-0.543859	0.277062	0.078902	0.0990117	-0.0913209	-0.00661516	0.0329546	0.00377871	0.187876	-0.0609291
Cre13.g592150	0.00805816	-0.0970572	-2.74268	-0.00485735	-0.79562	0.10393	0.293803	0.0735427	-0.0256226	-0.197869	-0.00369397	0.433534	-0.164454	0.144277	-0.0339372	-1.79516	-0.377117	0.317142	0.544066	-0.0498294	-0.271203	-0.177894	-0.0936334	-0.362041	-0.365694
Cre13.g592150	0.00805816	-0.0970572	-2.74268	-0.00485735	-0.79562	0.10393	0.293803	0.0735427	-0.0256226	-0.197869	-0.00369397	0.433534	-0.164454	0.144277	-0.0339372	-1.79516	-0.377117	0.317142	0.544066	-0.0498294	-0.271203	-0.177894	-0.0936334	-0.362041	-0.365694
Cre03.g206257	0.299892	0.0327665	0.153737	0.144103	-0.361969	-0.073315	0.0859639	0.1332	0.0278553	0.0348144	0.0242798	-0.0712216	-0.128661	0.0786464	-0.239489	0.264649	0.0342211	0.14503	0.129563	0.0876544	-0.068997	-0.0872286	-0.0772482	-0.180877	-0.115324
Cre03.g200600	-1.18051	-1.01632	-2.17709	-0.411939	-1.05808	-1.59881	-2.14676	-3.0298	0.0474134	-0.282441	0.00912559	-0.849919	-0.0129188	0.116755	-0.859458	-1.81477	-0.198501	-1.41921	-1.24032	-0.0168978	-0.0971335	-0.109145	0.0926561	0.124127	0.0629178
Cre03.g200600	-1.18051	-1.01632	-2.17709	-0.411939	-1.05808	-1.59881	-2.14676	-3.0298	0.0474134	-0.282441	0.00912559	-0.849919	-0.0129188	0.116755	-0.859458	-1.81477	-0.198501	-1.41921	-1.24032	-0.0168978	-0.0971335	-0.109145	0.0926561	0.124127	0.0629178
Cre12.g524950	2.04506	-1.62966	-3.12366	-0.221829	1.70788	-2.80612	-2.69218	-4.60527	0.701588	0.298659	0.160489	0.332699	0.869185	0.313773	-0.0453616	1.1106	-1.57224	-3.06368	-3.13185	-0.433257	-0.498861	-0.192847	0.485504	0.451721	-0.122135
Cre03.g205697	-4.29991	-0.444694	-1.46987	0.171451	-0.619024	-0.888727	-0.426047	-0.427953	0.240141	-0.274146	0.12132	0.254239	0.170028	0.0159849	-0.0176007	-0.530996	0.0319244	-0.380938	-1.18854	0.235309	0.11274	-0.0586193	-0.107714	0.0293643	0.0220293
Cre03.g205697	-4.29991	-0.444694	-1.46987	0.171451	-0.619024	-0.888727	-0.426047	-0.427953	0.240141	-0.274146	0.12132	0.254239	0.170028	0.0159849	-0.0176007	-0.530996	0.0319244	-0.380938	-1.18854	0.235309	0.11274	-0.0586193	-0.107714	0.0293643	0.0220293
Cre16.g692228	-1.30175	-0.262541	-1.93206	0.179962	0.512614	0.098457	0.0538532	0.020849	-0.044798	-0.14788	-0.0817278	-0.0516121	-0.298497	-0.305545	0.290575	0.24812	0.373995	0.233419	0.0360837	-0.0251739	-0.16377	-0.265072	0.0453475	0.058423	-0.0618008
Cre08.g374200	2.51237	0.187665	0.584221	0.683298	1.35338	0.636643	0.176129	0.328356	0.46009	0.115615	0.320484	0.487607	-0.0280679	0.274569	0.423364	0.869272	0.174543	0.186263	-0.124536	0.243517	-0.198271	-0.12977	0.00348621	0.167418	0.0759412
Cre17.g709750	-0.773248	-0.465046	-8.80432	-0.359412	-1.19998	-0.0768964	-0.292862	-0.559312	0.185944	0.268067	-0.168604	0.0529944	0.0251592	0.178669	-0.413958	-1.13728	0.158276	-0.276637	-0.0270051	0.15739	0.103082	0.265474	-0.221431	0.00714877	0.325903
Cre17.g709750	-0.773248	-0.465046	-8.80432	-0.359412	-1.19998	-0.0768964	-0.292862	-0.559312	0.185944	0.268067	-0.168604	0.0529944	0.0251592	0.178669	-0.413958	-1.13728	0.158276	-0.276637	-0.0270051	0.15739	0.103082	0.265474	-0.221431	0.00714877	0.325903
Cre16.g692228	-1.30175	-0.262541	-1.93206	0.179962	0.512614	0.098457	0.0538532	0.020849	-0.044798	-0.14788	-0.0817278	-0.0516121	-0.298497	-0.305545	0.290575	0.24812	0.373995	0.233419	0.0360837	-0.0251739	-0.16377	-0.265072	0.0453475	0.058423	-0.0618008
Cre01.g030100	0.72526	-0.258133	0.0404067	-0.249939	0.662531	0.00258356	-0.475186	-1.04679	0.260285	-0.182822	0.447311	0.476121	0.146417	-0.0445379	0.00998583	0.640135	-0.714334	-0.492333	-0.211742	-0.423041	-0.441603	-0.543536	0.288171	0.0679866	-0.152578
Cre01.g030100	0.72526	-0.258133	0.0404067	-0.249939	0.662531	0.00258356	-0.475186	-1.04679	0.260285	-0.182822	0.447311	0.476121	0.146417	-0.0445379	0.00998583	0.640135	-0.714334	-0.492333	-0.211742	-0.423041	-0.441603	-0.543536	0.288171	0.0679866	-0.152578
Cre01.g030100	0.72526	-0.258133	0.0404067	-0.249939	0.662531	0.00258356	-0.475186	-1.04679	0.260285	-0.182822	0.447311	0.476121	0.146417	-0.0445379	0.00998583	0.640135	-0.714334	-0.492333	-0.211742	-0.423041	-0.441603	-0.543536	0.288171	0.0679866	-0.152578
Cre12.g550152	-1.35674	0.0759481	1.47245	0.0476778	-0.100956	-0.0315652	-0.408331	-0.524562	0.0507709	-0.0201563	0.0192704	0.249121	0.146839	-0.151523	-0.0880235	-0.771132	-0.475715	-0.36651	-0.543743	-0.282674	-0.121601	-0.41035	0.150016	-0.191674	0.0659492
Cre12.g550152	-1.35674	0.0759481	1.47245	0.0476778	-0.100956	-0.0315652	-0.408331	-0.524562	0.0507709	-0.0201563	0.0192704	0.249121	0.146839	-0.151523	-0.0880235	-0.771132	-0.475715	-0.36651	-0.543743	-0.282674	-0.121601	-0.41035	0.150016	-0.191674	0.0659492
Cre12.g550152	-1.35674	0.0759481	1.47245	0.0476778	-0.100956	-0.0315652	-0.408331	-0.524562	0.0507709	-0.0201563	0.0192704	0.249121	0.146839	-0.151523	-0.0880235	-0.771132	-0.475715	-0.36651	-0.543743	-0.282674	-0.121601	-0.41035	0.150016	-0.191674	0.0659492
Cre11.g477150	-0.799842	-0.630602	0.181321	-0.35544	0.385827	-0.379761	-0.730516	-1.24902	-0.0850115	0.00430613	-0.0464235	-0.26851	0.0320588	0.0538276	-0.777911	-0.510719	-0.759407	-0.718149	-0.837381	-0.390087	-0.247912	-0.666656	-0.581677	-0.411012	-0.303451
Cre11.g477150	-0.799842	-0.630602	0.181321	-0.35544	0.385827	-0.379761	-0.730516	-1.24902	-0.0850115	0.00430613	-0.0464235	-0.26851	0.0320588	0.0538276	-0.777911	-0.510719	-0.759407	-0.718149	-0.837381	-0.390087	-0.247912	-0.666656	-0.581677	-0.411012	-0.303451
Cre11.g477150	-0.799842	-0.630602	0.181321	-0.35544	0.385827	-0.379761	-0.730516	-1.24902	-0.0850115	0.00430613	-0.0464235	-0.26851	0.0320588	0.0538276	-0.777911	-0.510719	-0.759407	-0.718149	-0.837381	-0.390087	-0.247912	-0.666656	-0.581677	-0.411012	-0.303451
Cre06.g281100	-4.77906	-1.96056	-1.95704	-1.04717	-2.81067	0.0892801	-0.762008	-0.858085	0.502198	0.52884	0.311387	-1.82225	0.214654	0.223255	-0.127791	-1.43323	-0.355981	-1.4474	-0.61749	-0.0412092	-0.0183842	0.247831	0.173304	0.373969	0.257792
Cre06.g281100	-4.77906	-1.96056	-1.95704	-1.04717	-2.81067	0.0892801	-0.762008	-0.858085	0.502198	0.52884	0.311387	-1.82225	0.214654	0.223255	-0.127791	-1.43323	-0.355981	-1.4474	-0.61749	-0.0412092	-0.0183842	0.247831	0.173304	0.373969	0.257792
Cre02.g098600	-1.40117	0.217227	-0.227626	-0.276568	-0.790795	-0.318021	-0.304497	-0.484792	-0.254355	-0.138406	-0.278004	-0.403322	-0.310586	-0.13463	-0.286985	0.393048	0.133664	0.0268555	-0.174902	0.0584587	0.0204541	0.127899	0.05731	0.21905	-0.0399086
Cre14.g632860	-2.83685	0.485091	0.380932	-0.283272	-0.562507	-0.361257	-0.350607	-0.264819	-0.481413	-0.572246	0.0709645	-0.0217341	0.237138	-0.310807	-0.0265644	-3.42712	-0.427015	0.312475	0.285536	-0.526646	-0.345893	0.104449	-0.082059	-0.189441	0.0407754
Cre12.g524950	2.04506	-1.62966	-3.12366	-0.221829	1.70788	-2.80612	-2.69218	-4.60527	0.701588	0.298659	0.160489	0.332699	0.869185	0.313773	-0.0453616	1.1106	-1.57224	-3.06368	-3.13185	-0.433257	-0.498861	-0.192847	0.485504	0.451721	-0.122135
Cre12.g550900	0.483829	0.374833	-0.197871	-0.72246	-1.53216	-0.237958	-0.44875	-2.07075	0.00940068	0.132044	-0.347682	0.139221	-0.284586	0.0546546	-0.143609	-2.21676	-0.127467	-0.303533	-1.30147	0.241326	0.0456318	0.122316	0.415491	0.0589877	0.0670678
Cre12.g500500	0	-2.23671	1.21154	0.384402	1.45799	-0.159581	-0.638239	-0.704052	0.480725	0.646354	0.160507	0.313906	0.592181	-0.582322	-0.749221	-0.112708	-0.672238	-2.68065	-2.48579	-0.376533	-0.166406	-0.327623	-0.139685	-0.054539	-0.457277
Cre06.g277000	-0.714126	-0.315618	-1.59339	-0.395275	-0.508185	-0.196463	0.621963	0.0469671	0.164082	-0.33656	0.0856161	-0.943705	0.15924	0.179719	-0.202504	-1.16567	-0.158083	-0.175359	0.0447079	-0.276109	-0.238792	-0.400151	-0.554223	-0.278361	-0.222877
Cre14.g632050	-0.787828	0.248615	1.15109	0.270428	-0.460951	0.113834	0.2914	0.232807	0.0743554	-0.0528946	-0.121862	0.0821061	-0.156561	-0.0227618	0.13597	-1.36567	-0.299459	0.12154	-0.123258	-0.125556	0.0511069	-0.60503	-0.561109	-0.342199	-0.184771
Cre14.g632050	-0.787828	0.248615	1.15109	0.270428	-0.460951	0.113834	0.2914	0.232807	0.0743554	-0.0528946	-0.121862	0.0821061	-0.156561	-0.0227618	0.13597	-1.36567	-0.299459	0.12154	-0.123258	-0.125556	0.0511069	-0.60503	-0.561109	-0.342199	-0.184771
Cre14.g632050	-0.787828	0.248615	1.15109	0.270428	-0.460951	0.113834	0.2914	0.232807	0.0743554	-0.0528946	-0.121862	0.0821061	-0.156561	-0.0227618	0.13597	-1.36567	-0.299459	0.12154	-0.123258	-0.125556	0.0511069	-0.60503	-0.561109	-0.342199	-0.184771
Cre07.g337300	-1.13541	0.119383	-4.13907	-0.407782	-2.1767	-0.547477	-0.610934	-0.54022	-0.563494	-0.380507	-0.17382	-0.336898	-0.546816	-0.0935752	-0.788523	-1.36443	0.328977	-0.127865	-0.073829	-0.216385	-0.0854081	-0.497741	-1.37592	-0.28444	-0.155528
Cre07.g337300	-1.13541	0.119383	-4.13907	-0.407782	-2.1767	-0.547477	-0.610934	-0.54022	-0.563494	-0.380507	-0.17382	-0.336898	-0.546816	-0.0935752	-0.788523	-1.36443	0.328977	-0.127865	-0.073829	-0.216385	-0.0854081	-0.497741	-1.37592	-0.28444	-0.155528
Cre05.g243150	-1.02447	-0.223541	-1.24099	-0.0616622	-0.606831	-0.0889794	-0.0284612	0.037828	-0.0199743	0.0127675	0.2002	-0.32097	0.00127062	0.32948	-0.0164278	-0.639791	0.071172	0.156599	0.21263	-0.102269	0.2502	0.293033	0.0715403	0.0578558	0.0050626
Cre05.g243150	-1.02447	-0.223541	-1.24099	-0.0616622	-0.606831	-0.0889794	-0.0284612	0.037828	-0.0199743	0.0127675	0.2002	-0.32097	0.00127062	0.32948	-0.0164278	-0.639791	0.071172	0.156599	0.21263	-0.102269	0.2502	0.293033	0.0715403	0.0578558	0.0050626
Cre05.g243150	-1.02447	-0.223541	-1.24099	-0.0616622	-0.606831	-0.0889794	-0.0284612	0.037828	-0.0199743	0.0127675	0.2002	-0.32097	0.00127062	0.32948	-0.0164278	-0.639791	0.071172	0.156599	0.21263	-0.102269	0.2502	0.293033	0.0715403	0.0578558	0.0050626
Cre17.g696900	-3.79751	-0.32454	-0.842013	0.549254	0.738622	-0.304939	0.951248	0.441695	0.056017	0.31495	-0.0537714	-0.0977959	-0.0282499	-0.136386	0.435198	0.314141	0.235158	0.276778	0.40952	-0.549896	-0.434225	-0.682396	-0.7223	-0.135076	0.0363352
Cre09.g402775	2.67992	-0.44721	3.67579	0.575782	3.74971	0.0792728	-0.11318	-0.482286	0.0600457	0.0468119	0.110871	0.742334	-0.191673	-0.106712	0.255818	3.64825	-0.344001	-0.953459	-1.1674	-0.163114	-0.209831	-0.222083	-0.500665	-0.519911	-0.177787
Cre03.g191500	0.598446	-0.0292221	0.40077	0.146556	-0.384225	0.215909	0.10523	0.150678	0.13748	0.449923	-0.34819	0.218629	0.350147	0.00903248	-0.0627429	0.531739	-0.245109	-0.0665925	-0.401746	0.243389	-0.344622	-0.628064	-0.0260511	-0.0689048	-0.262982
Cre10.g440300	-0.643975	-0.170704	0.0870463	-0.388546	-0.477042	-0.315821	-0.350259	-0.105492	-0.105971	-0.112356	-0.19715	-0.112192	-0.00358047	-0.0534999	-0.0901075	-2.06182	0.184414	-0.18619	-0.0992365	-0.121729	-0.0269197	-0.299666	0.0870228	-0.318966	0.119094
Cre04.g220850	-0.476034	-7.80877	-0.627531	-0.30231	-1.00456	-0.284085	-0.354577	-0.405199	-0.25837	-0.0885849	-0.0280748	-0.114949	0.208204	-0.0986166	0.194053	-1.27385	-0.0614822	0.100255	-0.23213	0.201031	0.413495	0.42977	0.135594	0.27761	0.45881
Cre16.g674900	-0.500407	-0.350641	0.370654	-0.139331	-0.24713	-0.0701442	-0.140233	-0.102258	0.00899188	-0.107964	-0.268917	0.0298883	0.126952	0.154476	-0.115164	-0.123069	-0.283912	-0.0386611	-0.0419757	-0.0428754	-0.00998767	0.228018	-0.0793993	-0.0140111	0.154952
Cre02.g084350	-1.58062	0.740501	-0.169312	-0.623934	-1.71092	-1.43523	-0.290943	-0.268003	-0.432369	0.0674865	-0.326705	-1.52104	-0.397457	0.149543	-1.06075	-3.14235	-0.314571	-0.464327	-0.801562	-0.0991288	-0.107087	-0.209834	-0.21514	0.28503	0.0771749
Cre13.g573800	-0.614887	-5.06566	-4.07391	-0.332551	-2.1334	-0.200716	0.24102	0.0428528	-0.0144988	-0.0494381	-0.086967	-0.224874	0.131668	-0.112114	-0.254972	-1.81097	-0.232239	0.220094	0.106046	-0.214277	-0.480263	-0.152891	-0.38769	-0.203023	0.0589553
Cre13.g573800	-0.614887	-5.06566	-4.07391	-0.332551	-2.1334	-0.200716	0.24102	0.0428528	-0.0144988	-0.0494381	-0.086967	-0.224874	0.131668	-0.112114	-0.254972	-1.81097	-0.232239	0.220094	0.106046	-0.214277	-0.480263	-0.152891	-0.38769	-0.203023	0.0589553
Cre15.g640800	0.00853593	-0.256121	-7.07776	-0.284254	-1.10595	-0.459949	0.633765	-0.149009	0.340795	-0.196628	0.15698	0.102286	-0.0670736	-0.0869581	0.739723	0.229019	0.350383	0.0909207	0.129802	0.547051	-0.0250603	-0.225274	-0.574002	-0.323105	0.462595
Cre01.g001678	-1.62611	-0.125356	-2.21392	0.302719	0.147057	0.243667	0.617222	0.442061	0.217836	-0.0698416	0.163008	0.121916	0.0988451	0.106198	0.186151	-0.615952	0.334734	0.232676	0.310109	-0.0749688	0.110117	0.12508	0.00561985	0.192994	-0.059306
Cre01.g001678	-1.62611	-0.125356	-2.21392	0.302719	0.147057	0.243667	0.617222	0.442061	0.217836	-0.0698416	0.163008	0.121916	0.0988451	0.106198	0.186151	-0.615952	0.334734	0.232676	0.310109	-0.0749688	0.110117	0.12508	0.00561985	0.192994	-0.059306
Cre16.g690750	-0.0219017	-0.284439	1.04899	0.230288	0.552964	-0.0860809	0.08052	0.0925122	0.0696661	-0.345206	0.0826682	-0.0427034	-0.218135	0.0196172	-0.130358	0.608079	0.253831	0.180973	0.091502	0.0462223	0.037896	0.00218452	-0.279478	-0.327666	-0.256627
Cre13.g565200	0.533542	-0.813189	0.30283	0.338402	1.43261	0.117522	0.249163	0.344418	0.241973	0.146268	0.318426	0.405092	-0.465198	-0.140049	0.359326	0.922489	0.484408	0.431816	0.738226	0.432909	0.137948	0.231926	0.453437	-0.634441	-0.130214
Cre04.g220000	1.1805	-1.06537	-2.50176	0.108712	-0.665995	0.0554848	0.151188	-0.347445	0.38554	0.197095	0.16909	-0.0892221	0.325387	0.0955981	-0.17816	0.706341	-0.0900948	-0.00964081	-0.138719	0.136939	0.49228	-0.225972	0.448472	0.0315169	-0.333401
Cre02.g087450	0	-0.415542	1.56872	0.352283	0.961053	-0.0992087	0.0155838	-0.164596	-0.170716	-0.0701179	-0.00867778	-0.0964549	0.165077	-0.0991477	-0.046404	-0.706759	-0.0769061	0.279808	-0.490097	-0.48418	-0.299492	-0.291351	-0.325561	-0.146717	-0.250564
Cre10.g424700	-0.325854	0.265508	2.70853	0.0321824	-1.02874	-0.0581984	0.200802	0.21967	-0.221622	-0.0523415	0.0652314	-0.237307	-0.470214	-0.0275151	-0.0597836	-1.3173	-1.36163	-0.197263	-0.192802	0.12259	-0.263365	0.270608	-0.11775	0.0433516	0.0241677
Cre10.g424700	-0.325854	0.265508	2.70853	0.0321824	-1.02874	-0.0581984	0.200802	0.21967	-0.221622	-0.0523415	0.0652314	-0.237307	-0.470214	-0.0275151	-0.0597836	-1.3173	-1.36163	-0.197263	-0.192802	0.12259	-0.263365	0.270608	-0.11775	0.0433516	0.0241677
Cre01.g011300	-0.183756	-0.702901	-0.62662	-0.388508	-0.256323	-0.395669	0.157502	-0.149111	-0.282096	-0.585615	-0.0151796	-0.702869	-0.0807495	-0.016093	-0.678444	-0.828536	-0.107687	0.0673644	-0.283871	-0.299477	-0.197662	-0.179183	-0.168213	-0.362674	0.335896
Cre13.g585400	-0.0969637	-0.774665	1.2821	0.177177	0.505027	0.0916039	0.980422	0.131652	0.167223	0.369867	0.186251	0.123957	0.357067	-0.125996	-0.522993	0.644105	-0.448658	-0.462824	-0.213548	0.010284	-0.127375	0.218773	-0.243076	-0.276393	0.0889529
Cre08.g360564	-3.50654	-0.877657	-1.14678	0.246687	0.0112782	-0.587548	0.0163635	-0.166099	-0.234711	-0.332316	-0.0817739	0.0828725	-0.467759	-0.146089	0.340455	-1.66837	0.289937	0.541379	0.736898	0.227391	-0.208488	-0.0348137	0.00786718	-0.132409	0.265153
Cre13.g568450	-3.29303	-0.591991	-0.886971	-1.38826	-0.182184	-0.726198	-1.08134	-1.32374	0.0885116	-0.0665013	-0.227338	-1.34747	-0.746527	-0.445549	-1.58015	-2.89123	-0.15982	-0.765989	-0.594085	-0.693999	-0.360067	-0.142098	-0.252931	-0.202997	-0.247205
Cre12.g500500	0	-2.23671	1.21154	0.384402	1.45799	-0.159581	-0.638239	-0.704052	0.480725	0.646354	0.160507	0.313906	0.592181	-0.582322	-0.749221	-0.112708	-0.672238	-2.68065	-2.48579	-0.376533	-0.166406	-0.327623	-0.139685	-0.054539	-0.457277
Cre12.g524950	2.04506	-1.62966	-3.12366	-0.221829	1.70788	-2.80612	-2.69218	-4.60527	0.701588	0.298659	0.160489	0.332699	0.869185	0.313773	-0.0453616	1.1106	-1.57224	-3.06368	-3.13185	-0.433257	-0.498861	-0.192847	0.485504	0.451721	-0.122135
Cre12.g519150	-2.54924	0.0809418	-1.37709	-0.0204038	0.0201297	-0.173874	-0.0614938	-0.160991	0.0716706	0.0020239	0.0623797	-0.218413	-0.0936698	0.0444523	0.130024	-0.377396	-0.0669695	-0.130607	-0.102631	-0.00764884	-0.0651907	-0.0708649	-0.202018	-0.0977423	-0.1252
Cre10.g430900	0	-1.87044	-7.2081	0.0781811	-0.185921	-0.967793	-1.64112	-3.9909	0.0604443	-0.172316	0.278911	-0.277909	0.20105	0.148474	0.0338258	0.399418	-0.805883	-0.785635	-1.2948	-0.0810235	-0.116813	-0.0507676	-0.295085	0.00488464	-0.167977
Cre11.g467770	0	0.0285954	-8.80432	-1.59929	-2.24583	-1.18436	-0.487287	-0.441859	-0.526156	0.115517	-0.264361	-0.314105	-0.561951	0.208453	0.0861562	-2.33711	-0.183465	-0.371175	-0.482118	0.0215843	0.307946	0.181053	-0.331471	0.222942	0.183648
Cre13.g567550	-4.69285	-2.85653	-1.79407	0.00331697	-0.81257	-0.387985	0.140457	0.211572	-0.365927	-0.431299	0.143846	-0.160995	-0.138699	-0.496479	-0.275811	-2.86881	-0.215624	0.158068	0.043686	-0.0796849	-0.778507	-0.739731	-0.0711021	-0.504199	-0.146788
Cre06.g267400	0	-0.343502	1.49474	0.141984	-1.47873	0.0806064	0.472273	-0.478632	-0.316597	-0.100629	-0.0627722	0.133558	-0.0295671	0.36574	0.115102	-1.10773	-0.148809	0.443334	0.301409	-0.501829	-0.111709	-0.0738732	-0.0343866	0.213065	0.040946
Cre01.g001678	-1.62611	-0.125356	-2.21392	0.302719	0.147057	0.243667	0.617222	0.442061	0.217836	-0.0698416	0.163008	0.121916	0.0988451	0.106198	0.186151	-0.615952	0.334734	0.232676	0.310109	-0.0749688	0.110117	0.12508	0.00561985	0.192994	-0.059306
Cre09.g389300	-1.68445	0.171357	-1.33153	-0.807488	-2.15836	-0.172403	-0.0298817	-0.473207	-0.0976341	0.240237	-0.509625	-0.211425	-0.339044	-0.00972938	-0.141772	-1.7511	-0.0368371	-0.310724	-0.150961	0.242107	0.382524	-0.157008	0.425096	0.177536	0.758821
Cre02.g087450	0	-0.415542	1.56872	0.352283	0.961053	-0.0992087	0.0155838	-0.164596	-0.170716	-0.0701179	-0.00867778	-0.0964549	0.165077	-0.0991477	-0.046404	-0.706759	-0.0769061	0.279808	-0.490097	-0.48418	-0.299492	-0.291351	-0.325561	-0.146717	-0.250564
Cre05.g233550	-0.762056	-1.29507	-4.51419	-0.10853	-3.09344	0.194068	0.0941792	0.355586	0.466133	0.127163	-0.250099	-0.566073	-0.0693612	-0.769668	-0.697985	-2.26749	0.0478308	0.519732	0.287342	0.0196271	0.0353054	0.323691	-0.0360514	-0.121686	0.225862
Cre08.g362650	0.295992	0.256024	0.601221	-0.125869	-1.88763	-0.159429	0.473912	0.377022	0.0146534	-0.306798	-0.11212	-0.444091	0.133457	0.156707	0.0426309	-1.20995	-0.334491	0.297081	0.0687225	-0.315104	-0.0700505	-0.237394	-0.107356	-0.314697	-0.240362
Cre12.g514650	-0.197752	0.429417	-2.28813	0.116784	-1.01794	-0.411583	0.253624	-0.481697	0.268147	0.575968	0.709946	0.190293	1.02379	0.267115	1.25795	-1.53426	-0.294185	-0.321564	-0.982209	0.123928	0.116503	0.267691	0.546547	0.199923	-0.287581
Cre12.g514650	-0.197752	0.429417	-2.28813	0.116784	-1.01794	-0.411583	0.253624	-0.481697	0.268147	0.575968	0.709946	0.190293	1.02379	0.267115	1.25795	-1.53426	-0.294185	-0.321564	-0.982209	0.123928	0.116503	0.267691	0.546547	0.199923	-0.287581
Cre11.g479700	-3.17243	0.184357	-5.95486	-0.56208	-5.42652	-0.686137	-0.0539843	-0.130399	-0.405134	0.219206	-0.109452	-0.759901	-0.0943162	-0.324007	-0.167144	-3.23875	-0.157366	0.390765	0.286047	0.245733	0.336326	-0.187528	0.638568	0.185249	-0.167834
Cre02.g077951	-0.700098	-0.155399	-4.09177	-0.130484	-1.79386	-0.0933665	-0.419432	-0.157968	0.0123182	-0.243114	-0.267192	-0.0583759	-0.0706203	-0.209324	0.0748106	-2.09418	-0.0537305	-0.156848	0.00628383	0.236196	0.152487	0.317393	0.14766	-0.000152189	0.110967
Cre02.g077951	-0.700098	-0.155399	-4.09177	-0.130484	-1.79386	-0.0933665	-0.419432	-0.157968	0.0123182	-0.243114	-0.267192	-0.0583759	-0.0706203	-0.209324	0.0748106	-2.09418	-0.0537305	-0.156848	0.00628383	0.236196	0.152487	0.317393	0.14766	-0.000152189	0.110967
Cre02.g077951	-0.700098	-0.155399	-4.09177	-0.130484	-1.79386	-0.0933665	-0.419432	-0.157968	0.0123182	-0.243114	-0.267192	-0.0583759	-0.0706203	-0.209324	0.0748106	-2.09418	-0.0537305	-0.156848	0.00628383	0.236196	0.152487	0.317393	0.14766	-0.000152189	0.110967
Cre09.g402700	-1.85513	-0.841509	-1.14273	-1.01513	-1.66158	-0.742981	-0.334334	-0.876397	-0.0116129	-0.443757	0.0124082	-0.444239	0.271087	0.0344311	0.130299	-0.776901	-0.206923	-0.505767	-0.369947	-0.0684789	0.289609	0.276822	0.00634633	0.399139	-0.104867
Cre04.g229494	-9.3262	-0.0741537	-6.69206	-0.406611	-1.96771	-0.0125118	-0.0606148	-0.213836	-0.0461375	-0.196511	-0.0591816	-0.00878455	-0.292239	-0.470483	-0.193114	-2.14797	0.155955	-0.0350353	0.0369382	-0.150028	-0.244081	-0.0543744	-0.0430927	0.0194423	0.234178
Cre07.g340250	0	-0.21425	-0.162229	-0.269503	-1.71444	-0.0790132	-0.208824	-0.169883	-0.118737	-0.0987209	0.122903	-0.45795	-0.203823	-0.242451	-0.0394453	0.154069	0.122994	0.0772847	0.00442891	0.211783	-0.1493	-0.213328	0.497091	0.267932	-0.0132941
Cre14.g619200	1.97462	0.377998	-1.01952	-0.0775754	-1.85174	-0.0333318	0.337846	0.0312323	0.309436	0.233229	-0.106368	0.326786	0.0405596	0.00609773	0.343205	-0.336893	0.233453	0.195961	0.417808	0.00313341	0.0467561	-0.151265	0.0278895	0.441484	-0.0789603
Cre14.g619200	1.97462	0.377998	-1.01952	-0.0775754	-1.85174	-0.0333318	0.337846	0.0312323	0.309436	0.233229	-0.106368	0.326786	0.0405596	0.00609773	0.343205	-0.336893	0.233453	0.195961	0.417808	0.00313341	0.0467561	-0.151265	0.0278895	0.441484	-0.0789603
Cre19.g750397	0.405311	-0.952388	-8.80432	-0.537843	-1.33891	0.27898	0.368147	-0.495669	-0.497832	-0.215861	-0.38706	0.447242	0.40955	-0.243592	0.320181	-1.62006	-0.110992	0.183189	-0.745573	0.462072	0.271519	0.491146	0.766076	0.383039	-0.0589939
Cre19.g750397	0.405311	-0.952388	-8.80432	-0.537843	-1.33891	0.27898	0.368147	-0.495669	-0.497832	-0.215861	-0.38706	0.447242	0.40955	-0.243592	0.320181	-1.62006	-0.110992	0.183189	-0.745573	0.462072	0.271519	0.491146	0.766076	0.383039	-0.0589939
Cre19.g750397	0.405311	-0.952388	-8.80432	-0.537843	-1.33891	0.27898	0.368147	-0.495669	-0.497832	-0.215861	-0.38706	0.447242	0.40955	-0.243592	0.320181	-1.62006	-0.110992	0.183189	-0.745573	0.462072	0.271519	0.491146	0.766076	0.383039	-0.0589939
Cre19.g750797	0.182087	-0.417262	-4.63509	-0.817805	-1.80541	-0.353301	-0.0305401	-0.64742	-0.342209	-0.273178	0.0810018	-0.644756	-0.308176	-0.0434558	-1.05325	-2.77722	-0.0883652	-0.29875	0.340686	-0.0225261	0.0973935	0.0201778	-0.0141201	-0.191792	-0.199063
Cre06.g271400	-0.424555	-0.382512	-3.86964	0.172907	-1.46479	-0.00277715	0.053857	0.638245	0.0894388	-0.186524	0.0223907	0.00229537	0.112434	-0.465914	-0.0605977	-1.86031	-0.324975	-0.330897	0.473143	-0.355487	-0.66718	-0.24954	-0.426921	0.140318	0.0895124
Cre10.g457050	-2.4302	0.254912	1.13838	-0.618112	-1.51427	-0.520075	-0.479778	-0.988905	-0.269646	-0.157846	-0.27409	-0.185696	-0.474447	0.176711	-0.160946	-5.08532	-0.24832	-0.193566	-0.388075	0.00186465	-0.13873	-0.0580828	-0.0256557	0.0626156	0.0243967
Cre10.g457050	-2.4302	0.254912	1.13838	-0.618112	-1.51427	-0.520075	-0.479778	-0.988905	-0.269646	-0.157846	-0.27409	-0.185696	-0.474447	0.176711	-0.160946	-5.08532	-0.24832	-0.193566	-0.388075	0.00186465	-0.13873	-0.0580828	-0.0256557	0.0626156	0.0243967
Cre10.g457050	-2.4302	0.254912	1.13838	-0.618112	-1.51427	-0.520075	-0.479778	-0.988905	-0.269646	-0.157846	-0.27409	-0.185696	-0.474447	0.176711	-0.160946	-5.08532	-0.24832	-0.193566	-0.388075	0.00186465	-0.13873	-0.0580828	-0.0256557	0.0626156	0.0243967
Cre08.g364862	-0.236258	0.232284	-0.897952	-0.405518	-1.3685	-0.253834	0.134488	0.16408	-0.0950855	-0.26342	-0.0509878	-0.239241	0.0751064	-0.204435	0.0185131	-0.941885	-0.173963	0.00774567	0.406089	-0.104241	0.0356886	-0.052946	0.162529	0.220774	-0.0360399
Cre09.g401850	-0.974272	-0.1576	0.276579	0.262823	0.230685	-0.0640117	0.102581	-0.104015	-0.117972	-0.0785666	-0.027063	-0.222879	0.00613367	-0.0147694	0.490996	0.762246	-0.214308	0.155414	0.510216	0.143779	-0.19162	-0.147182	-0.122221	-0.366077	0.1402
Cre09.g401850	-0.974272	-0.1576	0.276579	0.262823	0.230685	-0.0640117	0.102581	-0.104015	-0.117972	-0.0785666	-0.027063	-0.222879	0.00613367	-0.0147694	0.490996	0.762246	-0.214308	0.155414	0.510216	0.143779	-0.19162	-0.147182	-0.122221	-0.366077	0.1402
Cre02.g095045	-0.927694	-0.159139	-0.133847	-0.149448	-1.69302	0.00370486	-0.130282	-0.143791	-0.102577	-0.415017	0.127119	-0.115434	-0.311094	-0.0147246	0.178736	-2.42018	0.035881	-0.217539	-0.688585	0.159128	0.0765964	-0.265163	-0.0149443	-0.123155	-0.103581
Cre12.g550300	-2.20067	0.17812	-1.50604	-0.530758	-1.6406	-0.20787	0.0277335	0.0595698	-0.132527	-0.032864	0.222381	-0.0307311	-0.054694	-0.0897257	-0.0999591	-2.28403	-0.536646	-0.0783086	-0.0920102	0.119235	0.063857	0.172182	0.0891131	-0.136292	-0.0678501
Cre17.g739900	-0.145237	0.544636	1.4531	-0.0130014	-1.50692	0.124583	0.199386	-0.168581	-0.153087	-0.219686	-0.264449	0.0157835	-0.598034	0.150473	-0.021627	-4.18765	0.277284	0.282291	0.834975	-0.0477785	-0.130378	-0.513446	-0.328623	0.0369685	0.229097
Cre02.g095045	-0.927694	-0.159139	-0.133847	-0.149448	-1.69302	0.00370486	-0.130282	-0.143791	-0.102577	-0.415017	0.127119	-0.115434	-0.311094	-0.0147246	0.178736	-2.42018	0.035881	-0.217539	-0.688585	0.159128	0.0765964	-0.265163	-0.0149443	-0.123155	-0.103581
Cre16.g686600	-3.1091	-0.0343475	-8.05364	-0.458628	-1.52305	-0.153303	-0.340732	-0.39842	-0.499639	-0.411895	-0.637274	-0.539251	-0.607766	-0.239422	-0.00724222	0.581502	-0.0406409	0.303209	-0.131761	-0.266562	-0.12057	-0.109509	0.12042	0.034636	0.0978989
Cre12.g543302	-6.18181	-0.603025	-4.81827	-0.888576	-1.73577	-0.866431	-0.113548	-0.418875	-0.292733	0.0742133	-0.502417	-0.577427	-0.512713	-0.279285	0.0604007	-2.07347	-0.0140715	0.296182	0.0406353	-0.356222	-0.0651148	-0.16733	-0.161427	-0.160227	-0.0962902
Cre12.g543302	-6.18181	-0.603025	-4.81827	-0.888576	-1.73577	-0.866431	-0.113548	-0.418875	-0.292733	0.0742133	-0.502417	-0.577427	-0.512713	-0.279285	0.0604007	-2.07347	-0.0140715	0.296182	0.0406353	-0.356222	-0.0651148	-0.16733	-0.161427	-0.160227	-0.0962902
Cre05.g238374	-2.60598	-0.892284	-1.12143	-0.404586	-2.19481	0.054382	-0.293666	-0.336194	-0.227715	-0.140026	-0.0307116	-0.0550873	0.0809679	-0.264585	-0.224047	-1.64222	-0.265763	0.0323672	0.255441	-0.239272	-0.241718	0.248025	-0.1293	-0.0371648	-0.0906477
Cre05.g238374	-2.60598	-0.892284	-1.12143	-0.404586	-2.19481	0.054382	-0.293666	-0.336194	-0.227715	-0.140026	-0.0307116	-0.0550873	0.0809679	-0.264585	-0.224047	-1.64222	-0.265763	0.0323672	0.255441	-0.239272	-0.241718	0.248025	-0.1293	-0.0371648	-0.0906477
Cre05.g238374	-2.60598	-0.892284	-1.12143	-0.404586	-2.19481	0.054382	-0.293666	-0.336194	-0.227715	-0.140026	-0.0307116	-0.0550873	0.0809679	-0.264585	-0.224047	-1.64222	-0.265763	0.0323672	0.255441	-0.239272	-0.241718	0.248025	-0.1293	-0.0371648	-0.0906477
Cre03.g154150	-2.43485	-0.481927	-1.31693	-0.0435028	-1.93856	0.0215427	0.261969	0.0751498	-0.313449	0.0357214	0.248288	-0.756733	-0.139357	-0.0133883	0.059666	-1.20146	-0.186313	0.446676	1.11383	0.0146276	-0.485034	-0.396031	0.119162	0.157819	-0.180368
Cre06.g267250	0.692194	-0.50104	-0.0695206	-0.426393	-1.80924	0.296964	-0.331007	-0.248826	-0.00171604	-0.0158665	0.157114	-0.616379	-0.161683	0.35052	0.0940245	-0.445727	-0.0894569	0.0990484	-0.01447	-0.00425621	0.245406	0.0925692	0.229116	0.0765032	0.118466
Cre12.g560550	0	-2.58459	-6.4199	-1.48875	-5.28499	-1.04139	-0.49061	-1.23348	-0.0430859	0.65688	-0.0723938	0.565117	-0.0593875	-0.00516356	-1.01867	-3.22057	-0.165734	-2.61099	-1.46957	0.344788	0.30083	0.217158	1.17986	0.804405	1.05674
Cre04.g218400	0	0	0	0	0	0	0	0	0	0	0	0	0	0	0	0	0	0	0	0	0	0	0	0	0
Cre03.g149400	-1.44098	-0.405007	-0.726144	-0.242637	-1.39327	-0.21952	-0.176775	-0.0115482	0.121544	0.260627	-0.105511	-0.544307	-0.0979337	0.0694984	0.0424587	-0.544824	-0.118156	0.0379221	0.0714834	0.121073	-0.13702	-0.151181	0.179589	-0.0934	-0.0244009
Cre16.g666334	-2.427	-0.779166	-0.963393	-0.341815	-1.69598	-0.124657	-0.658723	0.157771	-0.175487	-0.0825264	0.121901	-0.416088	-0.731242	-0.331137	-0.205135	-2.67146	0.218693	0.1324	-0.0119816	0.445631	-0.331021	0.0679505	-0.125408	-0.360595	-0.340168
Cre07.g350100	-2.60872	0.177255	-1.49943	-0.058544	-1.04911	0.157064	0.187372	0.296993	-0.0181754	0.0852507	0.0318563	0.279812	-0.2116	0.0458561	0.202955	-0.949076	-0.0388859	0.0595478	0.320395	-0.0189061	-0.065438	0.170544	-0.0594803	0.139001	-0.0584695
Cre07.g350100	-2.60872	0.177255	-1.49943	-0.058544	-1.04911	0.157064	0.187372	0.296993	-0.0181754	0.0852507	0.0318563	0.279812	-0.2116	0.0458561	0.202955	-0.949076	-0.0388859	0.0595478	0.320395	-0.0189061	-0.065438	0.170544	-0.0594803	0.139001	-0.0584695
Cre02.g077951	-0.700098	-0.155399	-4.09177	-0.130484	-1.79386	-0.0933665	-0.419432	-0.157968	0.0123182	-0.243114	-0.267192	-0.0583759	-0.0706203	-0.209324	0.0748106	-2.09418	-0.0537305	-0.156848	0.00628383	0.236196	0.152487	0.317393	0.14766	-0.000152189	0.110967
Cre06.g278219	-9.3262	0.0681622	-8.80432	-0.93137	-1.55735	-0.413217	-0.0386736	-0.112587	-0.00748955	-0.230969	0.296753	-0.717499	0.660954	-0.168125	-0.266429	-3.22022	-0.267389	-0.0714908	0.295495	-0.0310346	-0.182881	-0.144521	0.354149	-0.273848	0.0385866
Cre03.g160900	0.390221	0.31759	-1.50746	-0.330472	-0.617228	-0.136123	-0.07301	-0.0384136	0.16312	0.18458	-0.0280705	-1.37764	-0.018697	0.133634	0.0214486	-1.28142	-0.39194	-0.29336	-0.647709	0.334947	0.21119	0.368351	-0.0354492	0.349921	0.0949722
Cre03.g160900	0.390221	0.31759	-1.50746	-0.330472	-0.617228	-0.136123	-0.07301	-0.0384136	0.16312	0.18458	-0.0280705	-1.37764	-0.018697	0.133634	0.0214486	-1.28142	-0.39194	-0.29336	-0.647709	0.334947	0.21119	0.368351	-0.0354492	0.349921	0.0949722
Cre06.g278239	0	-0.467657	-2.41245	-0.65952	-3.11019	-0.483823	-0.890952	-0.391175	-0.411959	-0.288397	0.0328848	-2.26506	0.462103	-0.216196	-0.542813	-1.78159	-0.168554	0.307458	0.253685	0.196558	0.258501	-0.274668	-0.136833	-0.421369	-0.178706
Cre16.g665800	-0.0822883	0.0499679	1.49171	-0.267726	0.0712293	-0.558194	-0.430044	-0.389261	-0.330927	-0.21726	-0.438061	-0.384246	-0.166772	-0.0935242	-0.127221	-2.0776	-0.247409	-0.455173	-0.410318	0.15912	-0.476727	-0.0260656	-0.0242806	-0.582926	-0.488038
Cre07.g355500	0	0.34826	1.16745	-1.33066	-0.407381	-0.943164	-0.0777843	-0.0889259	-0.631854	-0.733835	-0.313497	-0.893069	-1.52488	-0.366627	-0.802666	0.206486	-0.396687	0.135544	-0.341985	-0.125108	0.010352	-0.337091	0.0731165	-0.288234	-0.000193871
Cre07.g355500	0	0.34826	1.16745	-1.33066	-0.407381	-0.943164	-0.0777843	-0.0889259	-0.631854	-0.733835	-0.313497	-0.893069	-1.52488	-0.366627	-0.802666	0.206486	-0.396687	0.135544	-0.341985	-0.125108	0.010352	-0.337091	0.0731165	-0.288234	-0.000193871
Cre12.g545750	-1.80537	-0.0660973	-0.0633642	-0.184264	-0.430396	-0.421375	-0.0340629	-0.174685	-0.0400136	-0.223118	0.154151	-0.617885	0.0729787	0.280393	-0.396369	-0.551652	-0.327866	-0.240749	-0.210149	0.0495538	-0.252378	-0.0225763	-0.34365	-0.262491	-0.377841
Cre12.g545750	-1.80537	-0.0660973	-0.0633642	-0.184264	-0.430396	-0.421375	-0.0340629	-0.174685	-0.0400136	-0.223118	0.154151	-0.617885	0.0729787	0.280393	-0.396369	-0.551652	-0.327866	-0.240749	-0.210149	0.0495538	-0.252378	-0.0225763	-0.34365	-0.262491	-0.377841
Cre16.g658000	-1.54442	0.0322908	0.688478	-0.204276	-0.0618066	-0.111022	-0.0735763	0.0944563	0.363854	0.096602	-0.10393	0.0677088	0.135063	-0.0138309	0.613239	0.0318084	0.15194	-0.0981337	0.180505	0.0521589	0.00333621	-0.0272366	0.0626539	-0.487218	-0.198187
Cre02.g081950	-3.52498	0.59124	0.385078	-0.536541	-0.893447	-0.410804	0.0769406	0.220407	0.145116	-0.2502	-0.250068	-0.978337	0.166901	-0.106656	0.244569	-2.25341	-0.334777	0.417195	-0.128127	0.0910836	0.102763	0.151583	0.080349	-0.0613626	0.163559
Cre06.g281100	-4.77906	-1.96056	-1.95704	-1.04717	-2.81067	0.0892801	-0.762008	-0.858085	0.502198	0.52884	0.311387	-1.82225	0.214654	0.223255	-0.127791	-1.43323	-0.355981	-1.4474	-0.61749	-0.0412092	-0.0183842	0.247831	0.173304	0.373969	0.257792
Cre02.g092150	-2.50526	-1.05726	-0.300305	-0.23597	-1.84072	0.0739247	0.0862772	-0.040536	-0.187445	-0.181737	-0.123707	-0.579548	-0.394962	-0.100816	0.105342	-2.10745	-0.164971	-0.222525	0.168425	-0.634504	-0.519929	-0.28643	-0.25979	-0.00858238	-0.0503649
Cre02.g092150	-2.50526	-1.05726	-0.300305	-0.23597	-1.84072	0.0739247	0.0862772	-0.040536	-0.187445	-0.181737	-0.123707	-0.579548	-0.394962	-0.100816	0.105342	-2.10745	-0.164971	-0.222525	0.168425	-0.634504	-0.519929	-0.28643	-0.25979	-0.00858238	-0.0503649
Cre04.g223750	-0.149717	-0.114603	0.526575	-0.074084	0.880573	0.0130831	0.0935771	0.274405	-0.0828673	0.0259317	0.00899602	0.338286	0.498204	0.00423838	0.388044	0.183291	-0.0343124	0.620067	0.102128	0.0414098	-0.044566	-0.0109484	0.293557	0.00264691	0.170456
Cre10.g463500	-0.274899	-0.528087	1.14807	-0.0226398	-1.01686	0.0500635	-0.360122	0.125994	-0.133712	0.174191	0.0967079	0.00608565	-0.183982	0.0475383	-0.229694	-1.19828	0.26889	-0.0955135	0.061082	-0.212482	-0.19201	-0.0408406	-0.231195	-0.0787504	0.0350276
Cre12.g537500	-0.616292	0.095694	0.102369	-0.594202	-0.933552	0.146227	0.121359	0.129743	-0.0561232	0.0578512	-0.0794746	-0.0794334	-0.351059	-0.130245	-0.345403	-1.15553	-0.0859887	-0.0718395	-0.0124267	-0.111064	0.0867423	0.103023	-0.126189	-0.0484034	-0.0277129
Cre12.g537500	-0.616292	0.095694	0.102369	-0.594202	-0.933552	0.146227	0.121359	0.129743	-0.0561232	0.0578512	-0.0794746	-0.0794334	-0.351059	-0.130245	-0.345403	-1.15553	-0.0859887	-0.0718395	-0.0124267	-0.111064	0.0867423	0.103023	-0.126189	-0.0484034	-0.0277129
Cre12.g537500	-0.616292	0.095694	0.102369	-0.594202	-0.933552	0.146227	0.121359	0.129743	-0.0561232	0.0578512	-0.0794746	-0.0794334	-0.351059	-0.130245	-0.345403	-1.15553	-0.0859887	-0.0718395	-0.0124267	-0.111064	0.0867423	0.103023	-0.126189	-0.0484034	-0.0277129
Cre04.g230438	1.32217	0.342639	1.62846	0.220449	-0.548396	0.202583	0.067168	0.180824	0.0997004	0.19753	0.113082	0.181863	0.0247579	-0.11813	0.362968	-0.60855	0.33793	-0.0482037	0.245542	-0.0123605	-0.0915566	0.0156378	-0.127838	0.0509012	0.128312
Cre04.g230438	1.32217	0.342639	1.62846	0.220449	-0.548396	0.202583	0.067168	0.180824	0.0997004	0.19753	0.113082	0.181863	0.0247579	-0.11813	0.362968	-0.60855	0.33793	-0.0482037	0.245542	-0.0123605	-0.0915566	0.0156378	-0.127838	0.0509012	0.128312
Cre10.g430900	0	-1.87044	-7.2081	0.0781811	-0.185921	-0.967793	-1.64112	-3.9909	0.0604443	-0.172316	0.278911	-0.277909	0.20105	0.148474	0.0338258	0.399418	-0.805883	-0.785635	-1.2948	-0.0810235	-0.116813	-0.0507676	-0.295085	0.00488464	-0.167977
Cre10.g430900	0	-1.87044	-7.2081	0.0781811	-0.185921	-0.967793	-1.64112	-3.9909	0.0604443	-0.172316	0.278911	-0.277909	0.20105	0.148474	0.0338258	0.399418	-0.805883	-0.785635	-1.2948	-0.0810235	-0.116813	-0.0507676	-0.295085	0.00488464	-0.167977
Cre10.g430900	0	-1.87044	-7.2081	0.0781811	-0.185921	-0.967793	-1.64112	-3.9909	0.0604443	-0.172316	0.278911	-0.277909	0.20105	0.148474	0.0338258	0.399418	-0.805883	-0.785635	-1.2948	-0.0810235	-0.116813	-0.0507676	-0.295085	0.00488464	-0.167977
Cre10.g430900	0	-1.87044	-7.2081	0.0781811	-0.185921	-0.967793	-1.64112	-3.9909	0.0604443	-0.172316	0.278911	-0.277909	0.20105	0.148474	0.0338258	0.399418	-0.805883	-0.785635	-1.2948	-0.0810235	-0.116813	-0.0507676	-0.295085	0.00488464	-0.167977
Cre10.g430900	0	-1.87044	-7.2081	0.0781811	-0.185921	-0.967793	-1.64112	-3.9909	0.0604443	-0.172316	0.278911	-0.277909	0.20105	0.148474	0.0338258	0.399418	-0.805883	-0.785635	-1.2948	-0.0810235	-0.116813	-0.0507676	-0.295085	0.00488464	-0.167977
Cre12.g524950	2.04506	-1.62966	-3.12366	-0.221829	1.70788	-2.80612	-2.69218	-4.60527	0.701588	0.298659	0.160489	0.332699	0.869185	0.313773	-0.0453616	1.1106	-1.57224	-3.06368	-3.13185	-0.433257	-0.498861	-0.192847	0.485504	0.451721	-0.122135
Cre10.g433300	-0.163368	-0.176589	0.458746	-0.864926	-1.2926	-0.175411	0.153469	-0.643313	-0.240442	-0.197396	0.101033	0.0806232	-0.355373	-0.0424238	-0.663071	-1.52478	0.0835023	-0.0530498	-0.0140779	-0.0244363	-0.128178	-0.0633471	-0.126574	-0.216616	-0.0103838
Cre12.g527050	-1.09114	-1.23252	-0.571306	0.115107	-1.21909	-1.1091	0.313808	-0.437611	-0.0763322	-0.271652	0.199887	-0.478045	-0.314964	-0.0309903	0.0555296	-2.39158	0.353744	-0.266332	-0.00780651	0.29923	-0.125581	0.181662	-0.289131	-0.138913	0.0647667
Cre12.g524950	2.04506	-1.62966	-3.12366	-0.221829	1.70788	-2.80612	-2.69218	-4.60527	0.701588	0.298659	0.160489	0.332699	0.869185	0.313773	-0.0453616	1.1106	-1.57224	-3.06368	-3.13185	-0.433257	-0.498861	-0.192847	0.485504	0.451721	-0.122135
Cre06.g291950	-0.621656	-0.296725	-1.18462	-0.467982	-0.870304	-0.224772	-0.0361382	0.0412437	-0.129357	-0.137492	-0.0477809	-0.217254	-0.106246	0.0736181	-0.0851578	-1.15676	0.0517604	-0.267011	-0.095767	-0.0604662	0.0466734	0.0995034	-0.212876	-0.0818596	-0.171519
Cre14.g632860	-2.83685	0.485091	0.380932	-0.283272	-0.562507	-0.361257	-0.350607	-0.264819	-0.481413	-0.572246	0.0709645	-0.0217341	0.237138	-0.310807	-0.0265644	-3.42712	-0.427015	0.312475	0.285536	-0.526646	-0.345893	0.104449	-0.082059	-0.189441	0.0407754
Cre09.g390300	-2.41861	-0.0794002	-2.12873	-0.198993	-1.29841	-0.0193235	-0.121179	-0.260844	-0.42664	-0.197373	0.0300712	-0.554854	-0.456677	-0.422935	-0.0822989	-3.75858	-0.14359	0.240295	0.537551	-0.352793	-1.02965	-0.280508	-0.133302	-0.215941	0.123656
Cre09.g390300	-2.41861	-0.0794002	-2.12873	-0.198993	-1.29841	-0.0193235	-0.121179	-0.260844	-0.42664	-0.197373	0.0300712	-0.554854	-0.456677	-0.422935	-0.0822989	-3.75858	-0.14359	0.240295	0.537551	-0.352793	-1.02965	-0.280508	-0.133302	-0.215941	0.123656
Cre09.g390300	-2.41861	-0.0794002	-2.12873	-0.198993	-1.29841	-0.0193235	-0.121179	-0.260844	-0.42664	-0.197373	0.0300712	-0.554854	-0.456677	-0.422935	-0.0822989	-3.75858	-0.14359	0.240295	0.537551	-0.352793	-1.02965	-0.280508	-0.133302	-0.215941	0.123656
Cre13.g572500	0	0	0	-0.718024	-3.92568	-0.22411	0.0413275	-0.810676	-0.24527	0.612538	0.0173089	0.0755807	0.128378	0.0162023	-0.987581	-3.3576	-0.26831	-0.248079	-0.266462	0.369608	0.425756	0.726322	0.311	0.372374	0.764342
Cre01.g030700	-2.48666	0.157304	-5.50774	-0.382375	-1.39847	-0.24643	-0.13319	-0.108122	-0.087816	-0.235388	-0.0617779	-0.574677	-0.218717	-0.274413	-0.294908	-3.14377	-0.0500956	-0.285178	0.29546	-0.250353	-0.404608	-0.501079	-0.281721	-0.38006	-0.19661
Cre01.g030700	-2.48666	0.157304	-5.50774	-0.382375	-1.39847	-0.24643	-0.13319	-0.108122	-0.087816	-0.235388	-0.0617779	-0.574677	-0.218717	-0.274413	-0.294908	-3.14377	-0.0500956	-0.285178	0.29546	-0.250353	-0.404608	-0.501079	-0.281721	-0.38006	-0.19661
Cre17.g739900	-0.145237	0.544636	1.4531	-0.0130014	-1.50692	0.124583	0.199386	-0.168581	-0.153087	-0.219686	-0.264449	0.0157835	-0.598034	0.150473	-0.021627	-4.18765	0.277284	0.282291	0.834975	-0.0477785	-0.130378	-0.513446	-0.328623	0.0369685	0.229097
Cre12.g501950	-1.56611	0.310018	-6.25553	-0.160596	-1.43827	-0.140722	0.119695	0.269563	-0.303292	-0.00787575	-0.0461334	-0.77525	-0.0221289	0.149846	-0.320641	-2.66053	-0.105183	0.216984	0.752807	-0.0612248	-0.467777	0.0245542	-0.0309068	-0.333764	-0.0706515
Cre12.g501950	-1.56611	0.310018	-6.25553	-0.160596	-1.43827	-0.140722	0.119695	0.269563	-0.303292	-0.00787575	-0.0461334	-0.77525	-0.0221289	0.149846	-0.320641	-2.66053	-0.105183	0.216984	0.752807	-0.0612248	-0.467777	0.0245542	-0.0309068	-0.333764	-0.0706515
Cre12.g531750	0.345061	-0.0861248	0.2258	0.116084	0.31245	-0.161522	-0.397979	-0.233755	-0.0175342	0.0370663	0.104103	0.267594	-0.19978	0.023439	-0.119926	0.213731	0.125391	0.102451	-0.361834	0.121963	-0.00299166	0.101928	0.0509335	-0.18107	-0.109139
Cre12.g531750	0.345061	-0.0861248	0.2258	0.116084	0.31245	-0.161522	-0.397979	-0.233755	-0.0175342	0.0370663	0.104103	0.267594	-0.19978	0.023439	-0.119926	0.213731	0.125391	0.102451	-0.361834	0.121963	-0.00299166	0.101928	0.0509335	-0.18107	-0.109139
Cre19.g750797	0.182087	-0.417262	-4.63509	-0.817805	-1.80541	-0.353301	-0.0305401	-0.64742	-0.342209	-0.273178	0.0810018	-0.644756	-0.308176	-0.0434558	-1.05325	-2.77722	-0.0883652	-0.29875	0.340686	-0.0225261	0.0973935	0.0201778	-0.0141201	-0.191792	-0.199063
Cre07.g323100	-2.86079	-0.976208	-2.06579	-0.0465273	-1.25268	-0.250257	0.0952591	-0.134258	0.216726	0.181951	-0.331095	0.318979	-0.226813	0.208373	0.422827	-3.07414	0.453353	0.481054	0.376761	0.0445272	0.115329	0.137472	0.588395	0.405917	0.216901
Cre12.g552900	-0.19191	0.109467	-4.15235	-0.198102	0.0991366	0.0863959	0.388186	0.218772	-0.0472847	-0.00149777	0.00253164	-0.0704919	-0.414405	-0.0969703	0.127162	-2.68431	0.146199	0.233507	0.46853	-0.0655262	-0.312966	-0.0465198	-0.01696	-0.016905	0.0423616
Cre11.g477400	-1.69669	-0.398467	-0.603898	-0.781753	-0.759124	-0.102809	-0.514721	-0.294381	-0.292827	-0.135391	-0.222231	-0.931195	-0.507143	-0.0764432	-0.174942	-2.61336	0.0628835	-0.236262	-0.737384	0.217743	0.186569	0.172306	-0.0143488	-0.156289	0.0721944
Cre16.g649800	0.470708	0.166737	-0.755592	-0.0859811	0.0491037	0.163234	-0.0416206	0.110122	-0.0423313	0.121691	0.203665	-0.490506	0.0900866	0.14635	-0.371207	-0.171922	-0.0799577	-0.0709612	-0.0815495	-0.105215	-0.308878	-0.153073	-0.201031	-0.139243	-0.197392
Cre01.g007737	-1.76477	-0.33854	-4.27192	-0.565488	-0.636554	-0.490564	-0.227369	-0.616916	-0.185191	-0.189494	-0.0964347	-0.0632014	-0.242966	-0.109048	-0.331336	-1.2382	0.140286	0.0143138	-0.287847	0.0407132	-0.218965	0.118051	-0.111332	-0.155726	-0.141067
Cre16.g674403	0	0.360754	1.36092	-1.24467	-1.98109	0.106276	0.495331	0.272375	0.238926	-0.0402893	-0.0693361	-0.395934	0.571632	-0.146779	0.0448124	-2.83339	0.229212	0.331957	0.602609	-0.231438	0.0419415	-0.133624	-0.209788	-0.159091	0.0658066
Cre12.g516600	1.48746	0.00027143	-1.45393	-1.58344	-1.88464	-1.21484	-0.167867	-0.915295	-0.553492	-0.291412	-0.939396	-0.27239	-0.328899	-0.0843775	-0.666286	-2.66934	0.0380541	-0.324374	-0.206736	0.448346	0.0940059	0.153482	0.438489	-0.0904297	0.191871
Cre07.g313850	-1.4637	0.861663	-0.371708	-0.0765233	-1.93699	-0.125683	0.0585126	-0.016797	-0.115109	-0.0641868	-0.0264995	0.224199	0.18666	0.0100402	0.167058	-2.24239	0.0746185	0.363572	0.18823	-0.327272	0.145891	-0.198688	-0.0212442	-0.134692	0.251348
Cre12.g550300	-2.20067	0.17812	-1.50604	-0.530758	-1.6406	-0.20787	0.0277335	0.0595698	-0.132527	-0.032864	0.222381	-0.0307311	-0.054694	-0.0897257	-0.0999591	-2.28403	-0.536646	-0.0783086	-0.0920102	0.119235	0.063857	0.172182	0.0891131	-0.136292	-0.0678501
Cre12.g532500	-0.756282	-0.176015	-2.7486	-0.606847	-0.807447	-0.495803	-0.0909738	-0.364184	0.112668	0.110483	-0.0897833	-0.14198	0.339895	0.161588	-0.0877306	-1.43863	-0.123225	-0.224441	-0.383283	0.259837	0.199069	0.503797	0.0972131	-0.0913282	-0.204737
Cre12.g532500	-0.756282	-0.176015	-2.7486	-0.606847	-0.807447	-0.495803	-0.0909738	-0.364184	0.112668	0.110483	-0.0897833	-0.14198	0.339895	0.161588	-0.0877306	-1.43863	-0.123225	-0.224441	-0.383283	0.259837	0.199069	0.503797	0.0972131	-0.0913282	-0.204737
Cre04.g229494	-9.3262	-0.0741537	-6.69206	-0.406611	-1.96771	-0.0125118	-0.0606148	-0.213836	-0.0461375	-0.196511	-0.0591816	-0.00878455	-0.292239	-0.470483	-0.193114	-2.14797	0.155955	-0.0350353	0.0369382	-0.150028	-0.244081	-0.0543744	-0.0430927	0.0194423	0.234178
Cre09.g401850	-0.974272	-0.1576	0.276579	0.262823	0.230685	-0.0640117	0.102581	-0.104015	-0.117972	-0.0785666	-0.027063	-0.222879	0.00613367	-0.0147694	0.490996	0.762246	-0.214308	0.155414	0.510216	0.143779	-0.19162	-0.147182	-0.122221	-0.366077	0.1402
Cre09.g401800	-1.36182	-0.0642526	0.394405	-1.06949	-0.987695	-0.987768	-0.262507	-0.479076	-0.168048	-0.473534	-0.368385	-0.845302	0.115885	0.122014	-0.179803	-4.73542	0.44702	0.172756	-0.127626	0.603759	0.192365	0.181894	0.157437	0.16452	0.169813
Cre09.g401800	-1.36182	-0.0642526	0.394405	-1.06949	-0.987695	-0.987768	-0.262507	-0.479076	-0.168048	-0.473534	-0.368385	-0.845302	0.115885	0.122014	-0.179803	-4.73542	0.44702	0.172756	-0.127626	0.603759	0.192365	0.181894	0.157437	0.16452	0.169813
Cre09.g401800	-1.36182	-0.0642526	0.394405	-1.06949	-0.987695	-0.987768	-0.262507	-0.479076	-0.168048	-0.473534	-0.368385	-0.845302	0.115885	0.122014	-0.179803	-4.73542	0.44702	0.172756	-0.127626	0.603759	0.192365	0.181894	0.157437	0.16452	0.169813
Cre06.g306800	0	0.08738	-2.25339	-0.942581	-0.762198	-0.501146	-0.109307	0.0159621	0.0838345	-0.580997	0.153162	0.000985076	-0.11563	0.0957499	-0.629676	-2.33395	-0.501266	-0.289241	0.100716	0.285022	0.0458865	-0.273374	-0.749339	-0.604954	-0.378647
Cre04.g220050	-3.91802	-0.571449	-4.44536	-0.474005	-1.28856	-0.490705	-0.472668	-0.187412	-0.584348	-0.0835706	-0.103908	-0.185463	-0.648522	-0.820201	-0.0798692	-3.07279	-0.832697	0.139924	0.754911	-0.225549	-0.346772	-0.189843	-0.148725	0.246374	-0.208092
Cre05.g238150	-1.84307	0.635857	-2.60231	-0.304702	-2.3198	-0.6762	0.080501	-0.480303	0.0889018	0.0185872	0.104185	-0.752665	-0.06285	-0.907281	-0.738548	-3.18663	0.149818	-0.0514184	-0.780616	1.06323	0.930694	0.73764	0.356133	-0.0925731	0.513614
Cre13.g568500	0	0.357827	-8.80432	-2.45578	-1.68617	-1.0915	-0.552972	-0.615541	-0.404293	0.202253	-0.737602	0.386073	0.0268675	0.0780076	-0.633509	-9.35976	-1.01378	-0.934648	-0.372811	0.466078	0.76924	0.165281	0.725495	-0.4485	0.376429
Cre13.g568500	0	0.357827	-8.80432	-2.45578	-1.68617	-1.0915	-0.552972	-0.615541	-0.404293	0.202253	-0.737602	0.386073	0.0268675	0.0780076	-0.633509	-9.35976	-1.01378	-0.934648	-0.372811	0.466078	0.76924	0.165281	0.725495	-0.4485	0.376429
Cre02.g074150	-4.55327	0.0247494	-6.98173	-0.181041	-2.24905	0.0759461	0.289081	0.117183	-0.695734	-0.470828	-0.412751	-0.815122	-1.6546	-0.401363	-0.527502	-5.926	-0.500614	-0.261651	0.845684	0.0482913	-1.09878	-1.02945	-0.512459	-0.390085	-0.262129
Cre12.g495100	-0.264082	0.0508103	-0.221448	-0.0389465	-0.497664	0.0503228	0.0504281	0.130861	0.00927348	-0.20388	0.100818	-0.413701	-0.20707	-0.022691	-0.392864	-0.00774937	-0.231165	0.0632957	-0.103356	-0.0220654	0.00769036	-0.0485519	-0.413076	0.10404	0.143849
Cre15.g639503	-1.57729	0.31096	-0.819912	-0.553595	-1.15272	-0.218804	-0.110029	-0.200599	-0.0253014	-0.0574989	0.0830148	0.24978	-0.0605002	-0.0707623	-0.317273	-1.10712	0.140307	-0.245289	-0.18188	-0.294934	0.128041	0.0930158	-0.21162	0.039559	0.288256
Cre14.g611750	0.321956	0.180028	0.481793	0.0511288	0.55401	0.317443	0.294547	-0.0190998	0.142006	0.198735	0.00524759	-0.0335871	-0.12126	0.076869	0.302832	0.714927	-0.0897917	-0.150822	-0.0552993	0.227253	0.0234243	0.252253	0.239725	0.240035	0.145782
Cre12.g530000	-3.73735	-0.0284098	-2.62449	-0.221531	-1.62796	-0.509656	-0.0148816	-0.103591	-0.540557	-0.409346	-0.121591	-0.119669	-0.672407	-0.243806	0.217125	-2.91271	-0.567942	0.341802	0.79513	-0.600701	-0.696887	-0.624171	-0.416868	-0.615395	-0.323146
Cre12.g530000	-3.73735	-0.0284098	-2.62449	-0.221531	-1.62796	-0.509656	-0.0148816	-0.103591	-0.540557	-0.409346	-0.121591	-0.119669	-0.672407	-0.243806	0.217125	-2.91271	-0.567942	0.341802	0.79513	-0.600701	-0.696887	-0.624171	-0.416868	-0.615395	-0.323146
Cre17.g734961	-5.0582	-0.159833	-0.503645	-0.324592	-1.56255	-0.290177	-0.242081	-0.286969	0.121207	0.0315919	0.0126557	-0.190795	0.114254	-0.132903	-0.193705	-1.69851	0.124092	0.028328	0.188236	0.00269634	-0.0509334	-0.102136	0.096733	-0.168256	-0.19293
Cre07.g334750	1.35713	-0.253873	1.23375	0.175714	-0.1763	-0.183343	0.206639	0.0772646	-0.337494	-0.0713252	0.01918	-0.531652	0.112429	0.0596447	-0.457099	-0.0670789	-0.109126	-0.0237537	-0.130324	0.0716191	0.0501111	0.019306	0.00649926	0.0504418	-0.0027006
Cre06.g303150	-0.272465	-0.164329	-1.27991	-0.449861	-0.48569	-0.144124	-0.104991	-0.349407	-0.137638	0.27957	-0.162756	-0.0682072	0.0689904	0.0316866	-0.0387551	-1.82027	0.189098	0.0852105	0.0264123	0.0664827	0.192311	0.355725	0.000994795	0.0619976	0.206709
Cre06.g303150	-0.272465	-0.164329	-1.27991	-0.449861	-0.48569	-0.144124	-0.104991	-0.349407	-0.137638	0.27957	-0.162756	-0.0682072	0.0689904	0.0316866	-0.0387551	-1.82027	0.189098	0.0852105	0.0264123	0.0664827	0.192311	0.355725	0.000994795	0.0619976	0.206709
Cre08.g360600	1.36705	-0.135751	-0.0124476	-0.439867	-1.09171	-0.210965	-0.210039	-0.416569	-0.248719	-0.0375337	-0.0708457	-0.131266	-0.243128	-0.0255309	-0.0822645	-1.78488	0.176317	0.00738802	-0.06993	0.213518	0.0500289	0.111959	0.0388067	0.00910306	0.063963
Cre07.g350100	-2.60872	0.177255	-1.49943	-0.058544	-1.04911	0.157064	0.187372	0.296993	-0.0181754	0.0852507	0.0318563	0.279812	-0.2116	0.0458561	0.202955	-0.949076	-0.0388859	0.0595478	0.320395	-0.0189061	-0.065438	0.170544	-0.0594803	0.139001	-0.0584695
Cre01.g032850	0.074173	-0.0552189	-0.468593	-0.227525	-1.44209	-0.145186	-0.258148	-0.115196	-0.1381	-0.138241	-0.0205258	-0.057813	-0.123034	0.0839765	-0.078479	-1.36041	-0.23499	-0.110423	0.25596	-0.000292972	-0.27	-0.0444398	-0.316767	0.0205923	-0.104811
Cre01.g032850	0.074173	-0.0552189	-0.468593	-0.227525	-1.44209	-0.145186	-0.258148	-0.115196	-0.1381	-0.138241	-0.0205258	-0.057813	-0.123034	0.0839765	-0.078479	-1.36041	-0.23499	-0.110423	0.25596	-0.000292972	-0.27	-0.0444398	-0.316767	0.0205923	-0.104811
Cre04.g220350	-5.56471	-0.696043	-8.80432	-0.166234	-1.75507	-0.494427	-0.00318364	-0.333343	-0.451075	-0.134288	0.0226663	-0.39615	-0.434828	-0.337973	-0.0764921	-2.24416	-0.0644062	-0.00543072	0.215802	0.0647863	-0.126266	-0.138398	-0.312474	0.0842649	-0.0528421
Cre04.g220350	-5.56471	-0.696043	-8.80432	-0.166234	-1.75507	-0.494427	-0.00318364	-0.333343	-0.451075	-0.134288	0.0226663	-0.39615	-0.434828	-0.337973	-0.0764921	-2.24416	-0.0644062	-0.00543072	0.215802	0.0647863	-0.126266	-0.138398	-0.312474	0.0842649	-0.0528421
Cre04.g220350	-5.56471	-0.696043	-8.80432	-0.166234	-1.75507	-0.494427	-0.00318364	-0.333343	-0.451075	-0.134288	0.0226663	-0.39615	-0.434828	-0.337973	-0.0764921	-2.24416	-0.0644062	-0.00543072	0.215802	0.0647863	-0.126266	-0.138398	-0.312474	0.0842649	-0.0528421
Cre04.g220350	-5.56471	-0.696043	-8.80432	-0.166234	-1.75507	-0.494427	-0.00318364	-0.333343	-0.451075	-0.134288	0.0226663	-0.39615	-0.434828	-0.337973	-0.0764921	-2.24416	-0.0644062	-0.00543072	0.215802	0.0647863	-0.126266	-0.138398	-0.312474	0.0842649	-0.0528421
Cre12.g532151	1.17385	0.185037	-0.511649	-0.0410274	-0.164725	-0.0683786	-0.0770806	0.0408071	-0.0661434	0.334548	0.109524	-0.296304	0.108204	0.111238	-0.196299	-0.365969	0.358846	0.114682	0.125271	0.0638795	-0.145654	-0.0157142	-0.295597	-0.111825	0.0844344
Cre10.g420650	-0.0854347	-0.202328	-1.01976	-0.0436367	-0.771932	-0.0574541	0.219582	0.0880183	0.261936	-0.185827	0.0712676	-0.205455	-0.194386	-0.0880057	0.294328	-0.52882	-0.000393471	0.338677	0.420679	0.0504877	-0.310005	-0.016231	-0.0778519	-0.0509824	-0.0865175
Cre01.g016250	-0.645836	-0.970444	-4.87678	-0.808735	-1.09861	-0.776932	0.109943	0.159418	-0.042557	0.186175	-0.0269126	0.197683	0.429009	0.173748	0.396642	-2.62991	-0.595574	0.117724	0.3627	-0.0659271	-0.342264	-0.525695	0.158768	-0.0748202	-0.0848313
Cre01.g016250	-0.645836	-0.970444	-4.87678	-0.808735	-1.09861	-0.776932	0.109943	0.159418	-0.042557	0.186175	-0.0269126	0.197683	0.429009	0.173748	0.396642	-2.62991	-0.595574	0.117724	0.3627	-0.0659271	-0.342264	-0.525695	0.158768	-0.0748202	-0.0848313
Cre16.g692400	-6.54621	-1.29556	-4.83112	-0.267006	-0.715982	-0.0376943	-0.201376	-1.13187	0.0843842	-0.0201248	0.418293	0.0476128	-0.925488	-0.106616	-0.528688	-5.89441	-0.420675	-0.45733	-0.0862167	-0.258853	-0.345152	-0.370772	-0.481698	-0.461928	-0.413391
Cre16.g692400	-6.54621	-1.29556	-4.83112	-0.267006	-0.715982	-0.0376943	-0.201376	-1.13187	0.0843842	-0.0201248	0.418293	0.0476128	-0.925488	-0.106616	-0.528688	-5.89441	-0.420675	-0.45733	-0.0862167	-0.258853	-0.345152	-0.370772	-0.481698	-0.461928	-0.413391
Cre17.g709500	0	0.488524	-2.1865	-0.511937	-0.99831	-0.29673	-0.411327	-0.0991686	-0.305931	-0.418158	-0.268104	-0.313126	-0.0253115	0.18237	-0.579045	-5.88786	-0.0615669	0.626653	1.07671	-0.303572	-0.274403	-0.889989	-0.786824	-0.44513	-0.162997
Cre03.g210177	-2.40461	0.135985	-2.98745	-0.431477	-0.506848	-0.465761	-0.219071	0.0193489	-0.184474	-0.249955	-0.0273667	-0.185788	-0.595546	-0.103622	-0.156077	-4.14159	0.168804	0.570898	0.153449	-0.036512	-0.797043	-0.197171	-0.0294548	-0.165316	-0.367564
Cre03.g210177	-2.40461	0.135985	-2.98745	-0.431477	-0.506848	-0.465761	-0.219071	0.0193489	-0.184474	-0.249955	-0.0273667	-0.185788	-0.595546	-0.103622	-0.156077	-4.14159	0.168804	0.570898	0.153449	-0.036512	-0.797043	-0.197171	-0.0294548	-0.165316	-0.367564
Cre10.g419000	-3.99296	0.251368	-8.80432	-0.450177	-4.84552	0.0785014	0.362556	-0.046929	0.419913	-0.307241	0.136003	0.52777	0.30052	-0.205231	-1.65784	-4.50595	-0.153582	-0.589029	-0.402991	-0.967463	-1.27004	-1.03342	-0.0952449	-0.302002	-0.799005
Cre05.g238374	-2.60598	-0.892284	-1.12143	-0.404586	-2.19481	0.054382	-0.293666	-0.336194	-0.227715	-0.140026	-0.0307116	-0.0550873	0.0809679	-0.264585	-0.224047	-1.64222	-0.265763	0.0323672	0.255441	-0.239272	-0.241718	0.248025	-0.1293	-0.0371648	-0.0906477
Cre16.g668400	0	-0.409226	-3.35269	-0.166943	-0.249765	-0.442251	0.224463	-0.0892573	-0.105398	-0.541259	-0.0455889	-0.388426	-0.550541	-0.332184	0.0113019	-3.86679	0.445773	0.326173	0.714747	-0.235632	-0.610891	-0.21631	-0.399696	-0.386664	-0.298837
Cre16.g668400	0	-0.409226	-3.35269	-0.166943	-0.249765	-0.442251	0.224463	-0.0892573	-0.105398	-0.541259	-0.0455889	-0.388426	-0.550541	-0.332184	0.0113019	-3.86679	0.445773	0.326173	0.714747	-0.235632	-0.610891	-0.21631	-0.399696	-0.386664	-0.298837
Cre12.g514000	-1.01954	-0.649045	0.779292	-0.484244	0.0629741	-1.23544	0.288515	-1.75093	0.433985	0.500314	-0.032712	-0.181913	0.569555	0.259756	0.164499	-4.40258	-0.110957	-0.152119	-0.0293034	0.196677	0.114095	0.233582	0.557599	0.0273796	0.0916265
Cre02.g141946	-3.72475	-0.0841623	-4.674	-0.00415099	-0.0300066	-0.0419191	-0.42847	0.314719	-0.210655	-0.559771	-0.0178684	-0.637143	-0.594836	-0.352658	0.377526	-3.06523	0.0345829	0.151406	-0.00946936	-0.00651354	-0.455934	-0.359335	0.0898418	-0.549688	0.0869237
Cre03.g151100	0.483948	-0.802188	-7.08823	-0.152262	-1.73731	-0.472589	0.1269	-0.340126	-0.409382	-0.223056	-0.288399	-0.509389	-0.329924	-0.603502	-0.496439	-2.51723	-0.0367784	0.261755	0.454934	0.0885653	-0.578122	-0.0678221	-0.878108	0.019076	-0.155995
Cre05.g236216	0.375031	-0.177502	-0.896485	-0.93497	-1.41054	-0.30753	0.00766414	-0.64104	0.0413954	0.0126248	-0.302097	0.1686	-0.298858	0.104561	-0.287023	-3.3194	-0.355342	-0.453271	-0.889533	0.352318	0.775	0.225328	0.565794	-0.0121131	0.242094
Cre13.g568600	0	0	0	0.404111	1.53785	0.351077	0.593449	0.491959	0.283669	0.0412209	-0.0167269	0.375038	0.280426	0.493756	0.370364	2.72811	-0.570616	-0.0649582	0.56119	-0.700618	-0.330065	-0.537166	0.165793	-0.180996	0.0379533
Cre02.g101200	-0.603583	-1.29431	-2.52814	-0.201645	-0.914879	0.192059	0.180541	-0.509902	-0.14973	-0.239008	0.207714	0.0904299	-0.286036	0.0786547	-0.211947	-1.61713	-0.153126	-0.110838	-0.744016	-0.0950684	-0.0404643	0.263921	0.315703	-0.0508039	0.00730973
Cre12.g514650	-0.197752	0.429417	-2.28813	0.116784	-1.01794	-0.411583	0.253624	-0.481697	0.268147	0.575968	0.709946	0.190293	1.02379	0.267115	1.25795	-1.53426	-0.294185	-0.321564	-0.982209	0.123928	0.116503	0.267691	0.546547	0.199923	-0.287581
Cre07.g350451	-1.58495	0.164061	-1.24217	-0.0532003	-0.617995	-0.176913	-0.113535	0.0459079	-0.0118539	0.0487371	-0.0116775	0.0310464	0.0545566	0.0454277	-0.294518	-0.648377	-0.191061	-0.150264	-0.224029	-0.080081	-0.0472114	-0.123528	-0.0327823	0.0684972	-0.0217967
Cre07.g350451	-1.58495	0.164061	-1.24217	-0.0532003	-0.617995	-0.176913	-0.113535	0.0459079	-0.0118539	0.0487371	-0.0116775	0.0310464	0.0545566	0.0454277	-0.294518	-0.648377	-0.191061	-0.150264	-0.224029	-0.080081	-0.0472114	-0.123528	-0.0327823	0.0684972	-0.0217967
Cre07.g350451	-1.58495	0.164061	-1.24217	-0.0532003	-0.617995	-0.176913	-0.113535	0.0459079	-0.0118539	0.0487371	-0.0116775	0.0310464	0.0545566	0.0454277	-0.294518	-0.648377	-0.191061	-0.150264	-0.224029	-0.080081	-0.0472114	-0.123528	-0.0327823	0.0684972	-0.0217967
Cre07.g350451	-1.58495	0.164061	-1.24217	-0.0532003	-0.617995	-0.176913	-0.113535	0.0459079	-0.0118539	0.0487371	-0.0116775	0.0310464	0.0545566	0.0454277	-0.294518	-0.648377	-0.191061	-0.150264	-0.224029	-0.080081	-0.0472114	-0.123528	-0.0327823	0.0684972	-0.0217967
Cre09.g387023	-4.52692	-0.0210288	-1.1109	0.0828786	-1.09799	-0.252294	0.108619	-0.248584	-0.170064	-0.312523	-0.321528	-0.489422	-0.0340156	-0.0837261	0.135607	-1.08125	-0.202721	0.210468	-0.204685	-0.0300852	-0.0367569	0.101279	0.138193	-0.0555195	-0.0540893
Cre09.g387023	-4.52692	-0.0210288	-1.1109	0.0828786	-1.09799	-0.252294	0.108619	-0.248584	-0.170064	-0.312523	-0.321528	-0.489422	-0.0340156	-0.0837261	0.135607	-1.08125	-0.202721	0.210468	-0.204685	-0.0300852	-0.0367569	0.101279	0.138193	-0.0555195	-0.0540893
Cre01.g032150	-2.78464	-0.159465	0.586251	-0.162503	-0.76632	-0.269344	-0.258726	-0.180513	0.109792	-0.182372	-0.137842	-0.288817	0.157144	0.0443868	0.115165	-1.34418	-0.237087	0.219476	-0.0170101	-0.0818981	-0.163512	-0.470138	0.186319	0.0929068	0.00347138
Cre01.g032150	-2.78464	-0.159465	0.586251	-0.162503	-0.76632	-0.269344	-0.258726	-0.180513	0.109792	-0.182372	-0.137842	-0.288817	0.157144	0.0443868	0.115165	-1.34418	-0.237087	0.219476	-0.0170101	-0.0818981	-0.163512	-0.470138	0.186319	0.0929068	0.00347138
Cre12.g521550	-0.59248	0.112925	0.836322	-0.490432	0.665139	-0.000501269	0.174333	0.43109	-0.249737	-0.25938	0.0874838	-0.0901221	-0.053182	0.176082	-0.86959	-0.295247	-0.0607915	0.197495	-0.0191169	-0.0428009	-0.0956245	-0.166103	-0.0485136	0.0591586	0.111558
Cre12.g521550	-0.59248	0.112925	0.836322	-0.490432	0.665139	-0.000501269	0.174333	0.43109	-0.249737	-0.25938	0.0874838	-0.0901221	-0.053182	0.176082	-0.86959	-0.295247	-0.0607915	0.197495	-0.0191169	-0.0428009	-0.0956245	-0.166103	-0.0485136	0.0591586	0.111558

## Sheet: b_Z-score&stadisticalcriteria
Supplementary Data 7. Z-scores of validated genes in secondary mutant screens
			All Z-scores				Z-scores -1 to 1 in CTL
		CTL	NaCl	CTL	NaCl	CTL	NaCl	CTL	NaCl
		rep 1	rep 1	rep 2	rep 2	rep 1	rep 1	rep 2	rep 2	CTL	Ma	CTL	PEG	CTL	Hypo
	Criteria	Z-score control	Z-score NaCL	Z-score control	Z-score NaCL	rep 1	rep 1	rep2	rep2	rep2	rep2	rep2	rep2	rep2	rep2
	visual score	red= -1/1	green>1			Z-score control	Z-score NaCl	Z-score control	Z-score NaCl	Z-score CTL	Z-score Ma							Chlamydomonas ID	Barcode	Position in the rearraylibrary	Stadistical criteria used to selected candidate
cJV-610	2	-6.2377	4.29814	-0.228479	3.01258	#N/A	#N/A	-0.228479	3.01258	-0.228479	3.00631	-0.228479	4.84853	-0.228479	-0.217505		cJV-610	Cre13.g592150	TGGGTTCCGCGAGTCAGGGACC	C053-P12	R3_TOP1%_significant pvalue_with multiple allesl with phenotype_R3/ file FET_1%_it_naclhypoMa_R3&R4
cJV-611	3-4	-1.65695	-3.07564	-0.116973	0.201803	#N/A	#N/A	-0.116973	0.201803	-0.116973	1.38353	-0.116973	1.02489	-0.116973	-0.86759		cJV-611	Cre13.g592150	TATTCGGTCACATTGATCTCT	C141-A03	R3_TOP1%_significant pvalue_with multiple allesl with phenotype_R3/ file FET_1%_it_naclhypoMa_R3&R4
cJV-612	4	-2.31288	-5.85495	0.383381	0.495072	#N/A	#N/A	0.383381	0.495072	0.383381	2.01448	0.383381	0.201594	0.383381	-0.757972		cJV-612	Cre13.g592150	ATGTTTGGGCGTCAAAGTATA	C222-N22	R3_TOP1%_significant pvalue_with multiple allesl with phenotype_R3/ file FET_1%_it_naclhypoMa_R3&R4
cJV-613	2	-2.59572	5.69512	-0.342833	2.49543	#N/A	#N/A	-0.342833	2.49543	-0.342833	4.1732	-0.342833	2.85572	-0.342833	-0.926352		cJV-613	Cre10.g434600	GTAGAGTTACAGACGAGTGACA	C049-J22	R3_TOP1%_significant pvalue_with multiple allesl with phenotype_R3/ file FET_1%_it_naclhypoMa_R3&R4
cJV-614	3	-0.611719	0.791695	0.516641	1.12114	-0.611719	0.791695	0.516641	1.12114	0.516641	3.69088	0.516641	3.42168	0.516641	0.476651		cJV-614	Cre10.g434600	CGGTTTTAGTTCTTTCTGTCC	C019-M13	R3_TOP1%_significant pvalue_with multiple allesl with phenotype_R3/ file FET_1%_it_naclhypoMa_R3&R4
cJV-615	3-4	0.384852	0.0274525	-0.622111	1.52943	0.384852	0.0274525	-0.622111	1.52943	-0.622111	1.31389	-0.622111	0.551387	-0.622111	0.300646		cJV-615	Cre03.g150800	AGAGGCTTACGGCTTGTGGTGC	C014-H21	R3_TOP1%_significant pvalue_with multiple allesl with phenotype_R3/ file FET_1%_it_naclhypoMa_R3&R4
cJV-616	4	1.01999	-4.84956	-1.83524	-0.11554	#N/A	#N/A	#N/A	#N/A	-1.83524	0.569451	-1.83524	-1.19925	-1.83524	-0.0264602		cJV-616	Cre03.g150800	ATGTTTCTCAACCGGACTAACT	C128-L14	R3_TOP1%_significant pvalue_with multiple allesl with phenotype_R3/ file FET_1%_it_naclhypoMa_R3&R4
cJV-620	2	-1.49246	7.08188	-0.383039	0.861366	#N/A	#N/A	-0.383039	0.861366	-0.383039	2.78213	-0.383039	3.93278	-0.383039	-0.242619		cJV-620	Cre03.g150800	GCTAAGCGCAGGTAGGTCTTAG	C082-K13	R3_TOP1%_significant pvalue_with multiple allesl with phenotype_R3/ file FET_1%_it_naclhypoMa_R3&R4
cJV-624	2-3	-0.752225	5.63037	-1.17964	1.44415	-0.752225	5.63037	#N/A	#N/A	-1.17964	0.418349	-1.17964	1.13985	-1.17964	0.794313		cJV-624	Cre13.g592150	TGCCCTTCGACTGAGCCTGGCT	C012-J18	R3_TOP1%_significant pvalue_with multiple allesl with phenotype_R3/ file FET_1%_it_naclhypoMa_R3&R4
cJV-625	3-4	-1.63091	-0.634158	-0.614366	0.0913425	#N/A	#N/A	-0.614366	0.0913425	-0.614366	1.1644	-0.614366	-0.140697	-0.614366	1.08539		cJV-625	Cre13.g592150	TATTCGGTCACATTGATCTCT	C141-A03	R3_TOP1%_significant pvalue_with multiple allesl with phenotype_R3/ file FET_1%_it_naclhypoMa_R3&R4
cJV-633	3	-0.133996	-0.727168	-1.65836	-0.207653	-0.133996	-0.727168	#N/A	#N/A	-1.65836	0.601476	-1.65836	1.43779	-1.65836	0.785849		cJV-633	Cre03.g206257	GTTTGCCACTTTCATGCGTTCT	C058-P06	R3_TOP1%_significant pvalue_with multiple allesl with phenotype_R3/ file FET_1%_it_naclhypoMa_R3&R4
cJV-639	3	-2.28958	2.28597	-0.62325	1.58564	#N/A	#N/A	-0.62325	1.58564	-0.62325	3.61211	-0.62325	0.906099	-0.62325	0.239016		cJV-639	Cre03.g200600	AAAATATCGGAAAGATGGAGTA	C025-J24	R3_TOP1%_significant pvalue_with multiple allesl with phenotype_R3/ file FET_1%_it_naclhypoMa_R3&R4
cJV-641	3	-2.2448	3.12321	-1.56735	0.681452	#N/A	#N/A	#N/A	#N/A	-1.56735	2.2048	-1.56735	2.52277	-1.56735	0.488123		cJV-641	Cre03.g200600	TAGTGGTGCAACGCTCGAACCC	C142-I14	R3_TOP1%_significant pvalue_with multiple allesl with phenotype_R3/ file FET_1%_it_naclhypoMa_R3&R4
cJV-645	3	2.43077	1.28638	-1.95574	0.023613	#N/A	#N/A	#N/A	#N/A	-1.95574	0.570633	-1.95574	0.419089	-1.95574	0.755978		cJV-645	Cre12.g524950	GATGCTCTCGGGGCAAGGGTTT	C086-E06	R3_TOP1%_significant pvalue_with multiple allesl with phenotype_R3/ file FET_1%_it_naclhypoMa_R3&R4
cJV-648	4	-1.04718	-0.809182	-1.09866	0.807552	#N/A	#N/A	#N/A	#N/A	-1.09866	2.42533	-1.09866	0.0206116	-1.09866	0.5855		cJV-648	Cre03.g205697	ACCGGGCACGTAGCTATGGCCA	C097-M14	R3_TOP1%_significant pvalue_with multiple allesl with phenotype_R3/ file FET_1%_it_naclhypoMa_R3&R4
cJV-649	1	-1.88245	9.40164	-1.09171	2.49457	#N/A	#N/A	#N/A	#N/A	-1.09171	3.03683	-1.09171	3.80798	-1.09171	-0.0259705		cJV-649	Cre03.g205697	CGCGCCCCAGTGTAATAGGCCA	C197-B06	R3_TOP1%_significant pvalue_with multiple allesl with phenotype_R3/ file FET_1%_it_naclhypoMa_R3&R4
cJV-654	3	-4.02272	4.13182	1.16301	2.62584	#N/A	#N/A	#N/A	#N/A	1.16301	4.98513	1.16301	3.90694	1.16301	1.42397		cJV-654	Cre16.g692228	GAACATGAGAGTGAAAGTTAGT	C155-M03	R3_TOP1%_significant pvalue_with multiple allesl with phenotype_R3/ file FET_1%_it_naclhypoMa_R3&R4
cJV-657	3	-2.39787	3.65959	-1.56074	0.539035	#N/A	#N/A	#N/A	#N/A	-1.56074	-0.905452	-1.56074	4.28074	-1.56074	0.682946		cJV-657	Cre08.g374200	GGACGGGTTATCTCTGCCCGTT	C049-I21	R3_TOP1%_significant pvalue_with multiple allesl with phenotype_R3/ file FET_1%_it_naclhypoMa_R3&R4
cJV-662	3	0.0355265	3.15193	-1.18966	0.656207	0.0355265	3.15193	#N/A	#N/A	-1.18966	2.85822	-1.18966	4.15869	-1.18966	0.590746		cJV-662	Cre17.g709750	CGGGATCAGAATTACGCCCTTG	C177-I02	R3_TOP1%_significant pvalue_with multiple allesl with phenotype_R3/ file FET_1%_it_naclhypoMa_R3&R4
cJV-664	2	0.0604294	7.53318	-1.23431	0.257834	0.0604294	7.53318	#N/A	#N/A	-1.23431	1.97944	-1.23431	1.60143	-1.23431	0.362695		cJV-664	Cre17.g709750	CTGTTGGGCAAAAGGCAAGTAC	C148-A10	R3_TOP1%_significant pvalue_with multiple allesl with phenotype_R3/ file FET_1%_it_naclhypoMa_R3&R4
cJV-666	3	-3.08144	5.38967	0.87542	2.07323	#N/A	#N/A	0.87542	2.07323	0.87542	5.08433	0.87542	3.81382	0.87542	1.52946		cJV-666	Cre16.g692228	GAACATGAGAGTGAAAGTTAGT	C155-M03	R3_TOP1%_significant pvalue_with multiple allesl with phenotype_R3/ file FET_1%_it_naclhypoMa_R3&R4
cJV-672	2	1.08693	8.79531	-0.236224	2.77042	#N/A	#N/A	-0.236225	2.77042	-0.236224	4.03253	-0.236224	5.87298	-0.236224	0.764233		cJV-672	Cre01.g030100	TAGATCTCCCTATGGACGGCCC	C129-O21	R3_TOP1%_significant pvalue_with multiple allesl with phenotype_R3/ file FET_1%_it_naclhypoMa_R3&R4
cJV-674	1	2.43442	10.1633	-2.58902	1.11972	#N/A	#N/A	#N/A	#N/A	-2.58902	1.49014	-2.58902	2.46658	-2.58902	0.190888		cJV-674	Cre01.g030100	CACCGCTAAACACACCCTCCC	C066-E03	R3_TOP1%_significant pvalue_with multiple allesl with phenotype_R3/ file FET_1%_it_naclhypoMa_R3&R4
cJV-675	4	-0.655584	-0.281818	-0.68168	-0.00797362	-0.655584	-0.281818	-0.68168	-0.0079736	-0.68168	1.0622	-0.68168	1.45888	-0.68168	1.5955		cJV-675	Cre01.g030100	ATACCCGCAATGAATGGGTCAT	C118-G12	R3_TOP1%_significant pvalue_with multiple allesl with phenotype_R3/ file FET_1%_it_naclhypoMa_R3&R4
cJV-677	3	1.89798	4.02109	0.518008	1.31121	#N/A	#N/A	0.518008	1.31121	0.518008	2.29132	0.518008	2.39797	0.518008	1.43677		cJV-677	Cre12.g550152	TGAACTACCATAACGTCGGAGA	C155-E20	R3_TOP1%_significant pvalue_with multiple allesl with phenotype_R3/ file FET_1%_it_naclhypoMa_R3&R4
cJV-678	not grew	-23.1524	12.54	11.6544	6.32295	#N/A	#N/A	#N/A	#N/A	11.6544	11.4203	11.6544	6.4366	11.6544	1.33366		cJV-678	Cre12.g550152	CGTTTATCAACGGGCCTGGCGT	C131-A24	R3_TOP1%_significant pvalue_with multiple allesl with phenotype_R3/ file FET_1%_it_naclhypoMa_R3&R4
cJV-679	1	-4.09903	11.2727	3.58984	4.36563	#N/A	#N/A	#N/A	#N/A	3.58984	5.83392	3.58984	6.35632	3.58984	1.15276		cJV-679	Cre12.g550152	GGCAAGCACTGGGTGCGGCAAT	C075-M12	R3_TOP1%_significant pvalue_with multiple allesl with phenotype_R3/ file FET_1%_it_naclhypoMa_R3&R4
cJV-686	3	-3.34646	3.51771	0.931116	0.70565	#N/A	#N/A	0.931116	0.70565	0.931116	2.58793	0.931116	2.38197	0.931116	1.57095		cJV-686	Cre11.g477150	GATAAGGGTGCATTCCGAGAG	C121-P01	R3_TOP1%_significant pvalue_with multiple allesl with phenotype_R3/ file FET_1%_it_naclhypoMa_R3&R4
cJV-687	4	3.19499	2.93215	-2.89221	0.0167169	#N/A	#N/A	#N/A	#N/A	-2.89221	0.747419	-2.89221	0.585066	-2.89221	0.323591		cJV-687	Cre11.g477150	AGGGGATGCGTTCGCTCTAGCA	C106-E24	R3_TOP1%_significant pvalue_with multiple allesl with phenotype_R3/ file FET_1%_it_naclhypoMa_R3&R4
cJV-684	4	0.687798	1.87422	-0.260371	0.0505817	0.687798	1.87422	-0.260371	0.0505817	-0.260371	3.13291	-0.260371	0.321887	-0.260371	0.691131		cJV-684	Cre11.g477150	GTGGGGGTGGAGAATTTGTACG	C159-H23	R3_TOP1%_significant pvalue_with multiple allesl with phenotype_R3/ file FET_1%_it_naclhypoMa_R3&R4
cJV-697	3	-0.252113	4.23231	-0.891708	1.9475	-0.252113	4.23231	-0.891708	1.9475	-0.891708	0.16569	-0.891708	3.60207	-0.891708	1.21621		cJV-697	Cre06.g281100	GGGCCGACGTCGACCTTAGGC	C026-D15	R3_TOP1%_significant pvalue_with multiple allesl with phenotype_R3/ file FET_1%_it_naclhypoMa_R3&R4
cJV-698	3	-2.57105	3.67028	-0.127566	1.40271	#N/A	#N/A	-0.127566	1.40271	-0.127566	0.928612	-0.127566	1.78383	-0.127566	0.411523		cJV-698	Cre06.g281100	ACAACGCGTGTGTTAAAGGATC	C161-P17	R3_TOP1%_significant pvalue_with multiple allesl with phenotype_R3/ file FET_1%_it_naclhypoMa_R3&R4
cJV-712	4	3.67682	-1.18031	-1.63558	-0.268856	#N/A	#N/A	#N/A	#N/A	-1.63558	1.26639	-1.63558	0.104059	-1.63558	0.347375		cJV-712	Cre02.g098600	TCCAGGTCCGGGCACTACACGC	C080-P16	R3_TOP1%_significant pvalue_with multiple allesl with phenotype_R3/ file FET_1%_it_naclhypoMa_R3&R4
cJV-714	3	1.48286	1.58526	-1.04308	0.141278	#N/A	#N/A	#N/A	#N/A	-1.04308	1.07015	-1.04308	0.388662	-1.04308	0.197323		cJV-714	Cre14.g632860	CTGAGAGGGTGCACGAGTATGG	C144-N01	R4_TOP1%_significant pvalue_with multiple allesl with phenotype_R3/ file FET_1%_it_naclhypoMa_R3&R4
cJV-722	4	-3.24251	2.25222	-0.225632	1.31675	#N/A	#N/A	-0.225632	1.31675	-0.225632	2.85381	-0.225632	2.71117	-0.225632	0.794033		cJV-722	Cre12.g524950	CGAGTGCCCGTACTTTCAACC	C226-P21	R4_TOP1%_significant pvalue_with multiple allesl with phenotype_R3/ file FET_1%_it_naclhypoMa_R3&R4
cJV-733	2	2.43648	6.46044	-2.14037	1.90342	#N/A	#N/A	#N/A	#N/A	-2.14037	1.66252	-2.14037	4.02723	-2.14037	0.561365		cJV-733	Cre12.g550900	CACAAATGTCCCCAGGACTACC	C048-K10	R4_TOP1%_significant pvalue_with multiple allesl with phenotype_R3/ file FET_1%_it_naclhypoMa_R3&R4
cJV-734	1	-7.2345	11.0473	0.573249	4.55989	#N/A	#N/A	0.573249	4.55989	0.573249	7.57373	0.573249	5.11912	0.573249	0.428522		cJV-734	Cre12.g500500	GAGCATAACCGCTCGCGGTGCA	C121-J01	R4_TOP1%_significant pvalue_with multiple allesl with phenotype_R3/ file FET_1%_it_naclhypoMa_R3&R4
cJV-745	4	-1.49725	-0.0428015	-1.11666	0.386274	#N/A	#N/A	#N/A	#N/A	-1.11666	0.530869	-1.11666	0.991296	-1.11666	-0.0668938		cJV-745	Cre06.g277000	TGGGCCGCTGTTGGGCCGGACC	C034-I21	R4_TOP1%_significant pvalue_with multiple allesl with phenotype_R3/ file FET_1%_it_naclhypoMa_R3&R4
cJV-748	4	-0.897302	-1.27332	-0.799792	-0.583244	-0.897302	-1.27332	-0.799792	-0.583244	-0.799792	0.00771089	-0.799792	-0.53659	-0.799792	0.00627839		cJV-748	Cre14.g632050	ACGAATGGGCGTGGCCCGCATA	C222-N01	R4_TOP1%_significant pvalue_with multiple allesl with phenotype_R3/ file FET_1%_it_naclhypoMa_R3&R4
cJV-749	1	0.240004	8.89245	-1.21939	1.28289	0.240004	8.89245	#N/A	#N/A	-1.21939	1.01512	-1.21939	1.68471	-1.21939	-0.464514		cJV-749	Cre14.g632050	AGGCCGGGGTTTTTGGAGACGG	C091-B05	R4_TOP1%_significant pvalue_with multiple allesl with phenotype_R3/ file FET_1%_it_naclhypoMa_R3&R4
cJV-750	4	2.43122	-2.3085	-0.714027	0.0830303	#N/A	#N/A	-0.714027	0.0830303	-0.714027	-1.17402	-0.714027	-0.908558	-0.714027	-0.780217		cJV-750	Cre14.g632050	TTATTGGCTCGATTTCCTACGA	C032-I02	R4_TOP1%_significant pvalue_with multiple allesl with phenotype_R3/ file FET_1%_it_naclhypoMa_R3&R4
cJV-754	3-4	0.16758	0.857978	0.352173	0.55178	0.16758	0.857978	0.352173	0.55178	0.352173	0.656715	0.352173	0.777052	0.352173	-0.475217		cJV-754	Cre07.g337300	GACTGGTGTAATGCACGGGGAT	C127-O19	R4_TOP1%_significant pvalue_with multiple allesl with phenotype_R3/ file FET_1%_it_naclhypoMa_R3&R4
cJV-755	2	1.14496	4.03224	-0.911298	-0.133273	#N/A	#N/A	-0.911298	-0.133273	-0.911298	0.264454	-0.911298	-0.693147	-0.911298	-0.954124		cJV-755	Cre07.g337300	TGGTTGCATGGGGACTTGTATG	C090-P05	R4_TOP1%_significant pvalue_with multiple allesl with phenotype_R3/ file FET_1%_it_naclhypoMa_R3&R4
cJV-762	4	-0.861204	-2.70421	1.98695	1.54359	-0.861204	-2.70421	#N/A	#N/A	1.98695	2.13011	1.98695	-0.143614	1.98695	-1.16986		cJV-762	Cre05.g243150	GGCACATGAGAGATCGCTACAC	C050-H08	R4_TOP1%_significant pvalue_with multiple allesl with phenotype_R3/ file FET_1%_it_naclhypoMa_R3&R4
cJV-763	1	1.23658	3.08221	1.63155	14.7217	#N/A	#N/A	#N/A	#N/A	1.63155	5.29673	1.63155	5.02636	1.63155	-0.444069		cJV-763	Cre05.g243150	ACAGCGAGAAAAGACGTTCTGG	C061-G06	R4_TOP1%_significant pvalue_with multiple allesl with phenotype_R3/ file FET_1%_it_naclhypoMa_R3&R4
cJV-764	2-3	-1.59753	0.750841	-1.98676	1.03069	#N/A	#N/A	#N/A	#N/A	-1.98676	-0.182816	-1.98676	1.94829	-1.98676	-1.3207		cJV-764	Cre05.g243150	GGCCGGTAGAGGATGAGATAGG	C105-E21	R4_TOP1%_significant pvalue_with multiple allesl with phenotype_R3/ file FET_1%_it_naclhypoMa_R3&R4
cJV-765	3	-0.68765	-0.497331	-0.576243	-0.447141	-0.68765	-0.497331	-0.576243	-0.447141	-0.576243	0.464567	-0.576243	0.162858	-0.576243	-1.51587		cJV-765	Cre17.g696900	CGTCGACGATCGGATACAAAGC	C185-D10	R4_TOP1%_significant pvalue_with multiple allesl with phenotype_R3/ file FET_1%_it_naclhypoMa_R3&R4
cJV-770	1	-0.414051	2.53689	0.0169321	7.83104	-0.414051	2.53689	0.0169321	7.83104	0.0169321	3.4055	0.0169321	2.73225	0.0169321	-1.31832		cJV-770	Cre09.g402775	GCTTCCGTCTGTTGGTCTGATT	C130-F04	R4_TOP1%_significant pvalue_with multiple allesl with phenotype_R3/ file FET_1%_it_naclhypoMa_R3&R4
cJV-778	4	-1.35369	0.201141	-1.52821	1.11639	#N/A	#N/A	#N/A	#N/A	-1.52821	0.265549	-1.52821	2.27424	-1.52821	0.238186		cJV-778	Cre03.g191500	TCAAGGTGCTTGGGCTGAAGTG	C060-N06	R4_TOP1%_significant pvalue_with multiple allesl with phenotype_R3/ file FET_1%_it_naclhypoMa_R3&R4
cJV-780	3	-0.604612	1.19898	-0.147696	4.25772	-0.604612	1.19898	-0.147696	4.25772	-0.147696	2.03774	-0.147696	1.80001	-0.147696	0.346683		cJV-780	Cre10.g440300	TGCCACAGTGCAAGCCGGACGC	C187-D07	R4_TOP1%_significant pvalue_with multiple allesl with phenotype_R3/ file FET_1%_it_naclhypoMa_R3&R4
cJV-789	4	-1.7657	-0.825207	-0.4314	-0.572357	#N/A	#N/A	-0.4314	-0.572357	-0.4314	-0.181618	-0.4314	0.0608677	-0.4314	-0.224297		cJV-789	Cre04.g220850	AAATTATAGCAGCTGAAGTTCA	C050-B20	R2-Mannitol v R2-TAP-Light_II_ file 2017.03.06R1FET.FDR.LPWIB
cJV-794	2-3	-1.14014	1.6696	-0.184137	3.63767	#N/A	#N/A	-0.184137	3.63767	-0.184137	3.49168	-0.184137	2.54899	-0.184137	-0.155722		cJV-794	Cre16.g674900	TTATTTTTCGTGATACCGTCAT	C209-O14	R2-Mannitol v R2-TAP-Light_II_ file 2017.03.06R1FET.FDR.LPWIB
cJV-803	4	-1.81743	-0.33564	-1.05706	2.71816	#N/A	#N/A	#N/A	#N/A	-1.05706	-0.00376966	-1.05706	2.7155	-1.05706	0.795594		cJV-803	Cre02.g084350	GGGCAATCCTGCAGACGGACGA	C091-H16	R2-Mannitol v R2-TAP-Light_II_ file 2017.03.06R1FET.FDR.LPWIB
cJV-806	4	-1.21665	-0.197396	-0.652162	-0.469518	#N/A	#N/A	-0.652162	-0.469518	-0.652162	11.5973	-0.652162	-2.16448	-0.652162	0.870439		cJV-806	Cre13.g573800	TGCGACGGAAAGTCGGGGGCGC	C159-L10	R2-Mannitol v R2-TAP-Light_II_ file 2017.03.06R1FET.FDR.LPWIB
cJV-807	4	-2.07355	-0.341674	-1.2907	1.52695	#N/A	#N/A	#N/A	#N/A	-1.2907	1.44398	-1.2907	0.41124	-1.2907	0.465023		cJV-807	Cre13.g573800	GTATGGGCAGACGCGGCGGTCG	C060-E05	R2-Mannitol v R2-TAP-Light_II_ file 2017.03.06R1FET.FDR.LPWIB
cJV-809	4	-1.28101	0.0280316	0.735902	0.118788	#N/A	#N/A	0.735902	0.118788	0.735902	1.10087	0.735902	-0.695177	0.735902	0.446609		cJV-809	Cre15.g640800	GGAGGGCGCGAGGGGGGGGGAT	C090-O05	R2-Mannitol v R2-TAP-Light_II_ file 2017.03.06R1FET.FDR.LPWIB
cJV-817	4	-1.13948	0.0688086	-1.1304	1.64423	#N/A	#N/A	#N/A	#N/A	-1.1304	1.22709	-1.1304	0.856605	-1.1304	0.757973		cJV-817	Cre01.g001678	GCTTTGTGGAACACTAACGTAT	C114-C03	R2-Mannitol v R2-TAP-Light_II_ file 2017.03.06R1FET.FDR.LPWIB
cJV-818	3-4	-1.68698	0.0651237	-0.977368	1.70501	#N/A	#N/A	-0.977368	1.70501	-0.977368	2.16256	-0.977368	1.16917	-0.977368	0.601378		cJV-818	Cre01.g001678	AATCATGATCAGACTACGTTGCG	C017-I02	R2-Mannitol v R2-TAP-Light_II_ file 2017.03.06R1FET.FDR.LPWIB
cJV-826	4	-0.868692	-0.704617	-0.117696	1.49568	-0.868692	-0.704617	-0.117696	1.49568	-0.117696	0.261255	-0.117696	-0.488506	-0.117696	0.625268		cJV-826	Cre16.g690750	CCGACCAGGGCTGCTCGAGCC	C239-B23	R2-Mannitol v R2-TAP-Light_II_ file 2017.03.06R1FET.FDR.LPWIB
cJV-829	4	-0.840674	-0.302679	0.500233	0.211628	-0.840674	-0.302679	0.500233	0.211628	0.500233	0.30759	0.500233	-0.24221	0.500233	0.298903		cJV-829	Cre13.g565200	ACTTCCGAGGCGGGAAAACATG	C153-E07	R2-Mannitol v R2-TAP-Light_II_ file 2017.03.06R1FET.FDR.LPWIB
cJV-830	3-4	-1.08314	0.349226	-0.856267	3.1722	-1.08314	0.349226	-0.856267	3.1722	-0.856267	1.72249	-0.856267	3.65925	-0.856267	0.720908		cJV-830	Cre04.g220000	CTGCTTGCTTCTACGTTAGGCC	C028-G15	R2-Mannitol v R2-TAP-Light_II_ file 2017.03.06R1FET.FDR.LPWIB
cJV-832	4	-1.76019	-0.769123	-0.771331	0.472057	#N/A	#N/A	-0.771331	0.472057	-0.771331	-1.30203	-0.771331	0.0719682	-0.771331	1.01537		cJV-832	Cre02.g087450	AACATCTCTTAACCCCGCGCC	C177-D12	R2-Mannitol v R2-TAP-Light_II_ file 2017.03.06R1FET.FDR.LPWIB
cJV-837	4	-1.97315	-1.14004	-0.62658	1.60741	#N/A	#N/A	-0.62658	1.60741	-0.62658	-0.209978	-0.62658	-0.255261	-0.62658	0.28795		cJV-837	Cre10.g424700	AATACCTGCCGAATGAGGCGGC	C119-M22	R2-Mannitol v R2-TAP-Light_II_ file 2017.03.06R1FET.FDR.LPWIB
cJV-838	3	-1.82467	0.592106	0.0979117	2.00273	#N/A	#N/A	0.0979117	2.00273	0.0979117	0.726097	0.0979117	0.893809	0.0979117	0.560662		cJV-838	Cre10.g424700	TCGGCCTGGTAGCACGGGCGTG	C097-I15	R2-Mannitol v R2-TAP-Light_II_ file 2017.03.06R1FET.FDR.LPWIB
cJV-841	3	-0.191879	1.46417	0.319041	3.25171	-0.191879	1.46417	0.319041	3.25171	0.319041	1.59267	0.319041	4.02603	0.319041	1.03068		cJV-841	Cre01.g011300	TGGCATAGGGCCGATCCCACA	C038-E04	R2-Mannitol v R2-TAP-Light_II_ file 2017.03.06R1FET.FDR.LPWIB
cJV-845	2-3	0.242707	1.46656	0.555538	2.04622	0.242707	1.46656	0.555538	2.04622	0.555538	2.80625	0.555538	3.94497	0.555538	1.19792		cJV-845	Cre13.g585400	TTGTGTGTCGATGCCAGGTCA	C023-K02	R2-Mannitol v R2-TAP-Light_II_ file 2017.03.06R1FET.FDR.LPWIB
cJV-847	4	-2.36026	-0.293568	-1.82499	-0.209883	#N/A	#N/A	#N/A	#N/A	-1.82499	0.51879	-1.82499	0.0951784	-1.82499	0.107862		cJV-847	Cre08.g360564	CATATGCTGTCGAACGCACAC	C114-K05	R2-Mannitol v R2-TAP-Light_II_ file 2017.03.06R1FET.FDR.LPWIB
cJV704	3-4	1.14954	1.01964	-0.7117	3.74305	#N/A	#N/A	-0.7117	3.74305	-0.7117	2.30496	-0.7117	4.10239	-0.7117	1.56635		cJV704	#N/A	#N/A	#N/A	R3_TOP1%_significant pvalue_with multiple allesl with phenotype_R3/ file FET_1%_it_naclhypoMa_R3&R4
cJV-736	1	3.58193	3.56064	1.44273	7.34034	#N/A	#N/A	#N/A	#N/A	1.44273	8.99349	1.44273	4.6519	1.44273	1.6696		cJV-736	Cre12.g500500	AAGGGCGACACGGGGTTATTCT	C022-L04	R4_TOP1%_significant pvalue_with multiple allesl with phenotype_R3/ file FET_1%_it_naclhypoMa_R3&R4
cJV-737	3-4	0.595393	1.55954	0.477688	2.96668	0.595393	1.55954	0.477688	2.96668	0.477688	3.88612	0.477688	2.04342	0.477688	1.10688		cJV-737	Cre12.g524950	CGAGTGCCCGTACTTTCAACC	C226-P21	R4_TOP1%_significant pvalue_with multiple allesl with phenotype_R3/ file FET_1%_it_naclhypoMa_R3&R4
cJV-752	3	0.137518	0.943306	0.704246	1.83879	0.137518	0.943306	0.704246	1.83879	0.704246	2.3506	0.704246	1.28831	0.704246	1.24181		cJV-752	Cre12.g519150	GCTTGGCTGTGAGTAATTGATA	C056-A12	R4_TOP1%_significant pvalue_with multiple allesl with phenotype_R3/ file FET_1%_it_naclhypoMa_R3&R4
cJV-787	3-4	2.09582	0.568336	0.0974516	1.67628	#N/A	#N/A	0.0974516	1.67628	0.0974516	2.51486	0.0974516	2.06232	0.0974516	1.50031		cJV-787	Cre10.g430900	CGGTGACAGGACCACGTCACGC	C148-K18	R2-Mannitol v R2-TAP-Light_II_ file 2017.03.06R1FET.FDR.LPWIB
cJV-797	3	0.311556	1.47543	-1.16427	2.84639	0.311556	1.47543	#N/A	#N/A	-1.16427	1.04435	-1.16427	3.52866	-1.16427	0.626776		cJV-797	Cre11.g467770	AACTGAGATGGGTCCGGAGGGC	C112-K07	R2-Mannitol v R2-TAP-Light_II_ file 2017.03.06R1FET.FDR.LPWIB
cJV-799	3	0.310478	2.10984	0.13334	5.96408	0.310478	2.10984	0.13334	5.96408	0.13334	2.65766	0.13334	3.81876	0.13334	0.880201		cJV-799	Cre13.g567550	TCGGCATCCGTCAATCCACAGG	C071-L03	R2-Mannitol v R2-TAP-Light_II_ file 2017.03.06R1FET.FDR.LPWIB
cJV-813	4	1.07763	0.188669	0.3645	-0.684717	#N/A	#N/A	0.3645	-0.684717	0.3645	-0.104227	0.3645	-0.221892	0.3645	1.23919		cJV-813	Cre06.g267400	GAGCAACGTCCATACCGAAACG	C028-B15	R2-Mannitol v R2-TAP-Light_II_ file 2017.03.06R1FET.FDR.LPWIB
cJV-816	2-3	-0.0595093	2.43731	-0.0530048	14.7798	-0.0595093	2.43731	-0.0530048	14.7798	-0.0530048	6.29821	-0.0530048	5.05488	-0.0530048	0.759878		cJV-816	Cre01.g001678	TGCCGCGAAGTTAGCAGACGAC	C184-L04	R2-Mannitol v R2-TAP-Light_II_ file 2017.03.06R1FET.FDR.LPWIB
cJV-822	3	-0.101178	1.19708	-1.01804	3.0435	-0.101178	1.19708	#N/A	#N/A	-1.01804	1.42041	-1.01804	3.41678	-1.01804	0.478595		cJV-822	Cre09.g389300	TATTCTGTGACACAAGCACATC	C086-C16	R2-Mannitol v R2-TAP-Light_II_ file 2017.03.06R1FET.FDR.LPWIB
cJV-833	3-4	-0.116205	0.701115	-0.358795	1.76357	-0.116205	0.701115	-0.358795	1.76357	-0.358795	2.23037	-0.358795	1.78663	-0.358795	0.536851		cJV-833	Cre02.g087450	CCAGGGTTCCAACACAGATGGG	C048-P03	R2-Mannitol v R2-TAP-Light_II_ file 2017.03.06R1FET.FDR.LPWIB
cJV-842	3-4	0.286172	1.07908	0.0223614	10.0265	0.286172	1.07908	0.0223614	10.0265	0.0223614	4.09193	0.0223614	4.70808	0.0223614	-0.063257		cJV-842	Cre05.g233550	ACTAGCTTGTGACTTTTCACTT	C072-P23	R2-Mannitol v R2-TAP-Light_II_ file 2017.03.06R1FET.FDR.LPWIB
cJV-858	3-4	0.635325	0.668436	-0.840071	3.1868	0.635325	0.668436	-0.840071	3.1868	-0.840071	1.47424	-0.840071	3.33013	-0.840071	0.176834		cJV-858	Cre08.g362650	TCGCCACACGTCGCATGGCAAA	C207-G05	R3_nacl_FET_toppvaluemultipleallels
cJV-865	4	0.244623	-0.176461	-0.514957	-2.67229	0.244623	-0.176461	-0.514957	-2.67229	-0.514957	-0.890814	-0.514957	-0.929768	-0.514957	0.144055		cJV-865	Cre12.g514650	GTGACGATGGAACTCTAGGCTG	C050-E16	R3_nacl_FET_toppvaluemultipleallels
cJV-867	2-3	0.732372	1.29309	0.492227	7.11704	0.732372	1.29309	0.492227	7.11704	0.492227	2.16596	0.492227	3.48991	0.492227	0.251758		cJV-867	Cre12.g514650	TATATAAGATGACGTTCGTTAC	C133-K08	R3_nacl_FET_toppvaluemultipleallels
cJV-870	3	0.149911	0.636082	-1.14089	2.30966	0.149911	0.636082	#N/A	#N/A	-1.14089	1.06661	-1.14089	2.76455	-1.14089	-0.71432		cJV-870	Cre11.g479700	TGGGCGACACCCCTGCTGTAGA	C028-K22	R3_nacl_FET_toppvaluemultipleallels
cJV-872	3	0.0702258	0.423208	-1.09194	1.98877	0.0702258	0.423208	#N/A	#N/A	-1.09194	0.539861	-1.09194	0.261551	-1.09194	-0.794404		cJV-872	Cre02.g077951	AGTGCTGCCTGACTAACTTTCC	C131-O13	R3_nacl_FET_toppvaluemultipleallels
cJV-873	4	0.30048	-0.142041	0.347936	0.317323	0.30048	-0.142041	0.347936	0.317323	0.347936	2.0654	0.347936	0.207529	0.347936	-0.439307		cJV-873	Cre02.g077951	CTAGACCTATGAGGTCGGAGCG	C142-A04	R3_nacl_FET_toppvaluemultipleallels
cJV-874	3-4	0.548037	0.57769	0.963105	5.39386	0.548037	0.57769	0.963105	5.39386	0.963105	1.73776	0.963105	1.90133	0.963105	-0.618046		cJV-874	Cre02.g077951	GCGTAAACCGCGCCTCGAAATT	C070-F20	R3_nacl_FET_toppvaluemultipleallels
cJV-875	4	0.130753	-0.241372	-0.141162	3.08619	0.130753	-0.241372	-0.141162	3.08619	-0.141162	0.870892	-0.141162	-0.370034	-0.141162	-1.49912		cJV-875	Cre09.g402700	GTGCACACCCGGGGGTGGGTTA	C026-M22	R3_nacl_FET_toppvaluemultipleallels
cJV-879	4	0.403933	0.255565	1.8536	4.58115	0.403933	0.255565	#N/A	#N/A	1.8536	2.46004	1.8536	1.32807	1.8536	-1.15807		cJV-879	Cre04.g229494	AATACGTGATAGTAGCTCGACC	C208-E11	R3_nacl_FET_toppvaluemultipleallels
cJV-883	4	0.162609	1.08601	1.15448	0.160769	0.162609	1.08601	#N/A	#N/A	1.15448	3.52316	1.15448	0.880799	1.15448	-0.471284		cJV-883	Cre07.g340250	TGGAAGGTTATCAACCCGCTAG	C173-C22	R3_nacl_FET_toppvaluemultipleallels
cJV-884	2	2.51071	3.72872	0.226494	1.4637	#N/A	#N/A	0.226494	1.4637	0.226494	2.59489	0.226494	1.97964	0.226494	-1.40906		cJV-884	Cre14.g619200	TCAGAAGTCTTGATTAGAGAGG	C027-A20	R3_nacl_FET_toppvaluemultipleallels
cJV-885	3	-0.219885	1.61282	-2.11977	1.50197	-0.219885	1.61282	#N/A	#N/A	-2.11977	2.20305	-2.11977	1.70342	-2.11977	-1.89854		cJV-885	Cre14.g619200	GCCAAGTTCGGCAGTCTGCCGA	C055-A04	R3_nacl_FET_toppvaluemultipleallels
cJV-887	1	4.07321	6.41061	3.19606	3.22621	#N/A	#N/A	#N/A	#N/A	3.19606	6.32866	3.19606	1.70813	3.19606	-1.05548		cJV-887	Cre19.g750397	GGCGAACAACGACGCGGTCCGA	C152-F03	R3_nacl_FET_toppvaluemultipleallels
cJV-888	4	-0.168708	1.49417	-0.775437	0.900133	-0.168708	1.49417	-0.775437	0.900133	-0.775437	2.664	-0.775437	2.61138	-0.775437	0.198277		cJV-888	Cre19.g750397	CGAAGAAGAGGGTCTGTGCGAA	C168-J16	R3_nacl_FET_toppvaluemultipleallels
cJV-889	2	1.20956	5.91835	-2.57139	3.97199	#N/A	#N/A	#N/A	#N/A	-2.57139	2.91124	-2.57139	2.7565	-2.57139	-0.00861016		cJV-889	Cre19.g750397	TACAGGACTTAGTTGTAGTCA	C141-F17	R3_nacl_FET_toppvaluemultipleallels
cJV-892	3	0.0950275	2.84855	-0.987578	2.17599	0.0950275	2.84855	-0.987578	2.17599	-0.987578	1.91085	-0.987578	1.9177	-0.987578	-1.07724		cJV-892	Cre19.g750797	GCCTCGGCCTGATTGGGCGGAC	C026-B20	R3_nacl_FET_toppvaluemultipleallels
cJV-895	4	-2.30439	0.909088	-1.18933	0.0937333	#N/A	#N/A	#N/A	#N/A	-1.18933	2.25136	-1.18933	0.167621	-1.18933	-0.920962		cJV-895	Cre06.g271400	TAGGAGCGCCGTTGGCGGCGGC	C057-G13	R3_nacl_FET_toppvaluemultipleallels
cJV-896	2	5.63641	6.07444	1.04553	6.31739	#N/A	#N/A	#N/A	#N/A	1.04553	4.61021	1.04553	3.70515	1.04553	0.268702		cJV-896	Cre10.g457050	GTCTCGACTGGTGTCATTTTGA	C139-C08	R3_nacl_FET_toppvaluemultipleallels
cJV-897	2	1.59514	4.6087	-2.94387	1.65818	#N/A	#N/A	#N/A	#N/A	-2.94387	2.36291	-2.94387	2.89927	-2.94387	0.163431		cJV-897	Cre10.g457050	GGCCACAGAAGGTCAGGGGGCT	C126-F22	R3_nacl_FET_toppvaluemultipleallels
cJV-898	4	-1.33007	0.224362	-0.59323	-0.912362	#N/A	#N/A	-0.59323	-0.912362	-0.59323	1.13955	-0.59323	-0.583181	-0.59323	-0.0550725		cJV-898	Cre10.g457050	GCCAATAATGAGGCTTCTTTCT	C163-J17	R3_nacl_FET_toppvaluemultipleallels
cJV-900	4	-1.84604	-0.0619882	0.910896	-0.148398	#N/A	#N/A	0.910896	-0.148398	0.910896	1.10241	0.910896	-1.02505	0.910896	-0.148972		cJV-900	Cre08.g364862	GGATCGCGCTCCTAATGGCAGA	C137-A14	R3_nacl_FET_toppvaluemultipleallels
cJV-903	3	4.25843	4.39147	-0.977736	0.715944	#N/A	#N/A	-0.977736	0.715944	-0.977736	0.740859	-0.977736	2.51898	-0.977736	0.702621		cJV-903	Cre09.g401850	GTTTGTGTGAGACGTTGTCCTC	C060-G05	R3_nacl_FET_toppvaluemultipleallels
cJV-904	3	0.642829	3.30529	-1.40913	0.237179	0.642829	3.30529	#N/A	#N/A	-1.40913	0.261998	-1.40913	2.77308	-1.40913	0.459019		cJV-904	Cre09.g401850	CTTGGCTTCGGAGGGAATGGGT	C039-L10	R3_nacl_FET_toppvaluemultipleallels
cJV-905	3	0.0961491	2.15413	-1.63931	0.135886	0.0961491	2.15413	#N/A	#N/A	-1.63931	-0.934916	-1.63931	2.43395	-1.63931	0.328811		cJV-905	Cre02.g095045	GGGTAGGGCGGAAATAGCGGAT	C120-J16	R3_nacl_FET_toppvaluemultipleallels
cJV-913	3-4	-1.26655	0.965437	0.362226	0.712983	#N/A	#N/A	0.362226	0.712983	0.362226	2.85198	0.362226	2.36474	0.362226	0.104865		cJV-913	Cre12.g550300	ACGTATCATTAGTTGCTTCAGA	C218-E15	R3_nacl_FET_toppvaluemultipleallels
cJV-916	3	1.79073	5.01735	-2.76522	3.25645	#N/A	#N/A	#N/A	#N/A	-2.76522	3.03685	-2.76522	3.30551	-2.76522	1.21379		cJV-916	Cre17.g739900	CGAGAGCAGCACGGTCAAATCA	C210-H03	R3_nacl_FET_toppvaluemultipleallels
cJV-919	3	1.20928	3.29713	-2.06564	0.905349	#N/A	#N/A	#N/A	#N/A	-2.06564	-0.305088	-2.06564	3.05668	-2.06564	0.794328		cJV-919	Cre02.g095045	GGGTAGGGCGGAAATAGCGGAT	C120-J16	R3_nacl_FET_toppvaluemultipleallels
cJV-922	3	-0.567466	3.92849	-2.37948	2.60562	-0.567466	3.92849	#N/A	#N/A	-2.37948	1.82154	-2.37948	3.36295	-2.37948	0.271707		cJV-922	Cre16.g686600	TGGTGAGGCTTTCGAATTCGC	C138-P04	R3_nacl_FET_toppvaluemultipleallels
cJV-933	3	-0.412814	3.0247	-0.676474	3.5308	-0.412814	3.0247	-0.676474	3.5308	-0.676474	3.63374	-0.676474	3.05314	-0.676474	-0.137194		cJV-933	Cre12.g543302	GTTAACGAGCTTATAACATGAT	C080-C19	R3_nacl_FET_toppvaluemultipleallels
cJV-934	2	4.75954	9.35148	0.673193	0.396274	#N/A	#N/A	0.673193	0.396274	0.673193	1.54954	0.673193	2.58455	0.673193	0.853055		cJV-934	Cre12.g543302	CTTCTCCAAAAGTAATCTGGTA	C081-A22	R3_nacl_FET_toppvaluemultipleallels
cJV-936	3	0.641567	3.15794	-1.60254	1.38651	0.641567	3.15794	#N/A	#N/A	-1.60254	2.32829	-1.60254	3.7503	-1.60254	0.596781		cJV-936	Cre05.g238374	CTCTGCTTATCTAGTTATTTGC	C101-N03	R3_nacl_FET_toppvaluemultipleallels
cJV-937	1	0.0075363	7.50436	-2.85625	4.29709	0.0075363	7.50436	#N/A	#N/A	-2.85625	3.40188	-2.85625	3.47055	-2.85625	0.699616		cJV-937	Cre05.g238374	GGGCGAACACGGGGTGCAGCGT	C056-C02	R3_nacl_FET_toppvaluemultipleallels
cJV-938	4	2.08713	2.23285	0.333658	0.288284	#N/A	#N/A	0.333658	0.288284	0.333658	1.17224	0.333658	2.51493	0.333658	1.99301		cJV-938	Cre05.g238374	TCTCTGCAATGGTATCAACTCC	C192-E08	R3_nacl_FET_toppvaluemultipleallels
cJV-941	3-4	3.11277	1.49417	-0.737437	-0.397226	#N/A	#N/A	-0.737437	-0.397226	-0.737437	0.661049	-0.737437	0.85935	-0.737437	0.796602		cJV-941	Cre03.g154150	GCGCTGTGGGGCCCTCGGCCG	C113-P03	R3_nacl_FET_toppvaluemultipleallels
cJV-947	3	0.385823	4.25247	-2.12674	2.10268	0.385823	4.25247	#N/A	#N/A	-2.12674	2.40293	-2.12674	3.60492	-2.12674	0.67143		cJV-947	Cre06.g267250	GCAGTAACGGGAATCGCACTCC	C052-N14	R3_nacl_FET_toppvaluemultipleallels
cJV-949	3	2.76351	5.12688	-0.585849	2.66039	#N/A	#N/A	-0.585849	2.66039	-0.585849	3.5085	-0.585849	1.31596	-0.585849	0.540166		cJV-949	Cre12.g560550	GGGCTTGGCCCTCTCTCAGCGA	C059-C08	R3_nacl_FET_toppvaluemultipleallels
cJV-952	1	1.7059	9.58753	-2.37579	4.68697	#N/A	#N/A	#N/A	#N/A	-2.37579	2.28694	-2.37579	3.93602	-2.37579	1.41751		cJV-952	Cre04.g218400	TCCGCTTTGGATTTTATTGACG	C098-C04	R3_nacl_FET_toppvaluemultipleallels
cJV-958	3	-0.220445	3.14604	-2.13864	1.78111	-0.220445	3.14604	#N/A	#N/A	-2.13864	1.88296	-2.13864	3.58409	-2.13864	0.468441		cJV-958	Cre03.g149400	GGTGCGGTCCGTCGCCTTGCAC	C122-H14	R3_nacl_FET_toppvaluemultipleallels
cJV-963	3-4	0.035999	2.18543	-1.27545	1.55343	0.035999	2.18543	#N/A	#N/A	-1.27545	1.55098	-1.27545	1.64522	-1.27545	0.348793		cJV-963	Cre16.g666334	GGACTTCAGCGGTTATTGCACA	C028-N12	R3_nacl_FET_toppvaluemultipleallels
cJV-965	1	2.62919	9.54645	1.2887	3.59776	#N/A	#N/A	#N/A	#N/A	1.2887	2.3599	1.2887	3.7891	1.2887	1.49175		cJV-965	Cre07.g350100	CGCGGATCTTAGTTGGCCTCGC	C089-A09	R3_nacl_FET_toppvaluemultipleallels
cJV-967	2	-0.416179	5.14684	-3.50621	0.80328	-0.416179	5.14684	#N/A	#N/A	-3.50621	1.4898	-3.50621	3.0426	-3.50621	0.505238		cJV-967	Cre07.g350100	GTGTGGCCGCTGATAGTCGACT	C011-P22	R3_nacl_FET_toppvaluemultipleallels
cJV-972	4	1.9336	-0.433677	0.00697114	-0.436982	#N/A	#N/A	0.00697114	-0.436982	0.00697114	0.661049	0.00697114	0.768642	0.00697114	0.537566		cJV-972	Cre02.g077951	CTAGACCTATGAGGTCGGAGCG	C142-A04	R3_nacl_FET_toppvaluemultipleallels
cJV-979	4	-0.880415	0.417982	-0.624532	0.800108	-0.880415	0.417982	-0.624532	0.800108	-0.624532	2.07035	-0.624532	0.367006	-0.624532	-0.0427259		cJV-979	Cre06.g278219	AGGCGTTGAGCATAACAACACC	C156-E04	R3-S#060-Hypo_10 v R3-S#063-Control- top pvalue, threshold0.3
cJV-981	3	0.454106	3.74869	-1.25111	1.64915	0.454106	3.74869	#N/A	#N/A	-1.25111	2.64368	-1.25111	3.50392	-1.25111	0.645031		cJV-981	Cre03.g160900	CGCAGTGACGCGACACTGCTGG	C029-F04	R3-S#060-Hypo_10 v R3-S#063-Control- top pvalue, threshold0.3
cJV-982	4	-0.911121	-0.185917	-1.21052	0.102756	-0.911121	-0.185917	#N/A	#N/A	-1.21052	0.702877	-1.21052	1.85561	-1.21052	0.512304		cJV-982	Cre03.g160900	TTGGTATAGTTTACAATCGTGT	C135-E10	R3-S#060-Hypo_10 v R3-S#063-Control- top pvalue, threshold0.3
cJV-983	3	-1.78337	1.92538	-1.23293	1.76652	#N/A	#N/A	#N/A	#N/A	-1.23293	2.41808	-1.23293	3.04833	-1.23293	0.212167		cJV-983	Cre06.g278239	GAATGGAGGGGCTTCTTCTGGG	C028-B16	R3-S#060-Hypo_10 v R3-S#063-Control- top pvalue, threshold0.3
cJV-985	3	-0.238112	2.27518	-1.77436	0.96315	-0.238112	2.27518	#N/A	#N/A	-1.77436	1.98044	-1.77436	1.9799	-1.77436	0.0739174		cJV-985	Cre16.g665800	ATCGGTCCCCCATGGCCGAGCT	C089-K15	R3-S#060-Hypo_10 v R3-S#063-Control- top pvalue, threshold0.3
cJV-988	4	0.885112	0.749642	-2.43252	-0.772229	0.885112	0.749642	#N/A	#N/A	-2.43252	-0.463627	-2.43252	-0.559326	-2.43252	0.227519		cJV-988	Cre07.g355500	TTTAGACCAGTGGGGCTCTTCT	C121-F10	R3-S#060-Hypo_10 v R3-S#063-Control- top pvalue, threshold0.3
cJV-989	4	-1.62339	-0.828021	-1.46435	-0.654724	#N/A	#N/A	#N/A	#N/A	-1.46435	-0.966287	-1.46435	-1.13578	-1.46435	-0.404271		cJV-989	Cre07.g355500	GAAGCCCGCGCGGTATCCAACA	C102-A06	R3-S#060-Hypo_10 v R3-S#063-Control- top pvalue, threshold0.3
cJV-990	3	-0.793765	0.91792	-0.647496	0.866721	-0.793765	0.91792	-0.647496	0.866721	-0.647496	2.34211	-0.647496	0.804782	-0.647496	-1.0268		cJV-990	Cre12.g545750	GCATGGGCGAAGGGCCCGGGGA	C143-L15	R3-S#060-Hypo_10 v R3-S#063-Control- top pvalue, threshold0.3
cJV-991	4	-0.217922	0.647504	0.870572	0.999241	-0.217922	0.647504	0.870572	0.999241	0.870572	1.36504	0.870572	0.491244	0.870572	-0.675491		cJV-991	Cre12.g545750	ATTGCAAGCCACGGCGTGGTTT	C147-M19	R3-S#060-Hypo_10 v R3-S#063-Control- top pvalue, threshold0.3
cJV-993	4	-1.37003	-1.92543	0.827242	0.818153	#N/A	#N/A	0.827242	0.818153	0.827242	2.00689	0.827242	-0.974886	0.827242	-1.24579		cJV-993	Cre16.g658000	TCCCTGCTAAGGACATTAGAA	C142-K23	R3-S#060-Hypo_10 v R3-S#063-Control- top pvalue, threshold0.3
cJV-996	3-4	-1.11443	0.361826	1.62701	2.55057	#N/A	#N/A	#N/A	#N/A	1.62701	3.43554	1.62701	0.454387	1.62701	-1.44399		cJV-996	Cre02.g081950	GCATACCCCAACTATACGGAGC	C122-B24	R3-S#060-Hypo_10 v R3-S#063-Control- top pvalue, threshold0.3
cJV-997	3-4	0.35261	0.237708	1.68877	2.52137	0.35261	0.237708	#N/A	#N/A	1.68877	4.52051	1.68877	1.90126	1.68877	-0.256674		cJV-997	Cre06.g281100	GGGCCGACGTCGACCTTAGGC	C026-D15	R3-S#060-Hypo_10 v R3-S#063-Control- top pvalue, threshold0.3
cJV-1004	3-4	-1.07484	0.020832	0.766838	3.09496	#N/A	#N/A	0.766838	3.09496	0.766838	5.36603	0.766838	1.77177	0.766838	-1.22719		cJV-1004	Cre02.g092150	CGGACAACGATCCGGAAGGTCG	C102-F07	R3-S#060-Hypo_10 v R3-S#063-Control- top pvalue, threshold0.3
cJV-1005	3-4	0.952249	0.132894	-0.398543	1.41903	0.952249	0.132894	-0.398543	1.41903	-0.398543	3.20645	-0.398543	2.78362	-0.398543	-1.39362		cJV-1005	Cre02.g092150	ACTCCACAGATTGTGCAGGGCC	C148-M19	R3-S#060-Hypo_10 v R3-S#063-Control- top pvalue, threshold0.3
cJV-1009	1	2.86712	2.05578	0.849937	9.58102	#N/A	#N/A	0.849937	9.58102	0.849937	7.12053	0.849937	3.82952	0.849937	-1.40806		cJV-1009	Cre04.g223750	CCGCGTGACTGAATTGAGGCT	C029-G02	R3-S#060-Hypo_10 v R3-S#063-Control- top pvalue, threshold0.3
cJV-1011	3	0.216348	1.16311	-0.144326	3.52352	0.216348	1.16311	-0.144326	3.52352	-0.144326	4.26003	-0.144326	2.80134	-0.144326	0.812342		cJV-1011	Cre10.g463500	TCAGGCTGAGCCTTATGACACC	C242-A20	R3-S#060-Hypo_10 v R3-S#063-Control- top pvalue, threshold0.3
cJV-1012	4	1.00597	-0.0526321	-0.356927	-0.892939	#N/A	#N/A	-0.356927	-0.892939	-0.356927	2.3919	-0.356927	0.094165	-0.356927	0.00472328		cJV-1012	Cre12.g537500	GCGGTAGAGCGCGGTAGTGCCG	C044-J22	R3-S#060-Hypo_10 v R3-S#063-Control- top pvalue, threshold0.3
cJV-1013	2	-0.194607	1.88939	-1.33922	9.55346	-0.194607	1.88939	#N/A	#N/A	-1.33922	3.81281	-1.33922	3.99591	-1.33922	-0.328887		cJV-1013	Cre12.g537500	ATGTACGAAGGACCAACCATGA	C035-B02	R3-S#060-Hypo_10 v R3-S#063-Control- top pvalue, threshold0.3
cJV-1014	1	2.46267	2.79274	1.11811	5.21921	#N/A	#N/A	#N/A	#N/A	1.11811	9.00144	1.11811	3.75985	1.11811	-0.0488492		cJV-1014	Cre12.g537500	GCCCGCTTCCATCGGTAATTAG	C150-A04	R3-S#060-Hypo_10 v R3-S#063-Control- top pvalue, threshold0.3
cJV-1015	3-4	0.254363	1.01017	-1.20826	1.76834	0.254363	1.01017	#N/A	#N/A	-1.20826	3.5808	-1.20826	2.6434	-1.20826	0.922761		cJV-1015	Cre04.g230438	CGCTGCAGCAGTGGTCTGCTAG	C029-I11	R3-S#060-Hypo_10 v R3-S#063-Control- top pvalue, threshold0.3
cJV-1016	3	-0.0328287	1.60912	-1.08993	-0.476205	-0.0328287	1.60912	#N/A	#N/A	-1.08993	5.06529	-1.08993	3.38681	-1.08993	0.854158		cJV-1016	Cre04.g230438	GACCGGATCTCCTATCAATCAT	C194-L18	R3-S#060-Hypo_10 v R3-S#063-Control- top pvalue, threshold0.3
cJV-1018	4	0.293505	0.376402	0.0472667	0.675109	0.293505	0.376402	0.0472667	0.675109	0.0472667	6.12978	0.0472667	3.45216	0.0472667	0.559006		cJV-1018	Cre10.g430900	GGGTGGTCCGGGTAGGCAGACC	C071-F04	R3-S#054-Mannitol_300 v R3-S#063-Control, toppvalue threshold0.3
cJV-1020	4	0.416315	0.374257	0.785319	0.341295	0.416315	0.374257	0.785319	0.341295	0.785319	5.33192	0.785319	3.16701	0.785319	0.33699		cJV-1020	Cre10.g430900	TAAGTGAGGTCGGTGCGGACA	C111-K07	R3-S#054-Mannitol_300 v R3-S#063-Control, toppvalue threshold0.3
cJV-1021	3-4	1.32814	0.732915	1.39321	1.71156	#N/A	#N/A	#N/A	#N/A	1.39321	7.34088	1.39321	4.18313	1.39321	1.52289		cJV-1021	Cre10.g430900	CATACCTGAAGGCCAGGGATAA	C185-I24	R3-S#054-Mannitol_300 v R3-S#063-Control, toppvalue threshold0.3
cJV-1022	3-4	0.959626	0.662667	-1.41089	-0.224484	0.959626	0.662667	#N/A	#N/A	-1.41089	2.78758	-1.41089	2.0162	-1.41089	0.914113		cJV-1022	Cre10.g430900	CGGTGACAGGACCACGTCACGC	C148-K18	R3-S#054-Mannitol_300 v R3-S#063-Control, toppvalue threshold0.3
cJV-1023	3-4	0.184062	0.478943	-0.67164	-0.991947	0.184062	0.478943	-0.67164	-0.991947	-0.67164	2.24768	-0.67164	3.04038	-0.67164	0.524998		cJV-1023	Cre10.g430900	CCGGCGTGGCCCGGTGGGTCCA	C088-G16	R3-S#054-Mannitol_300 v R3-S#063-Control, toppvalue threshold0.3
cJV-1025	3-4	1.49582	0.943315	1.58732	2.49038	#N/A	#N/A	#N/A	#N/A	1.58732	6.07786	1.58732	3.70689	1.58732	0.28938		cJV-1025	Cre12.g524950	CGAGTGCCCGTACTTTCAACC	C226-P21	R3-S#054-Mannitol_300 v R3-S#063-Control, toppvalue threshold0.3
cJV-1028	1	3.5315	4.0653	0.171849	7.91171	#N/A	#N/A	0.171849	7.91171	0.171849	5.17101	0.171849	5.39147	0.171849	0.948456		cJV-1028	Cre10.g433300	TTGCGGGCTTGTACTATCTTAA	C071-P14	R3-S#054-Mannitol_300 v R3-S#063-Control, toppvalue threshold0.3
cJV-1031	3-4	1.23944	0.873067	-0.641724	0.624481	#N/A	#N/A	-0.641724	0.624481	-0.641724	2.57588	-0.641724	2.39217	-0.641724	0.478227		cJV-1031	Cre12.g527050	CGAACGCGCCATAGGTGGCGAA	C174-O18	R3-S#052-Mannitol_100 v R3-S#002-Control-TAP-Light_II_toppvalue
cJV-1033	4	1.41302	0.425335	0.00565073	1.34688	#N/A	#N/A	0.00565073	1.34688	0.00565073	5.47162	0.00565073	2.24896	0.00565073	0.432884		cJV-1033	Cre12.g524950	CGAGTGCCCGTACTTTCAACC	C226-P21	R3-S#052-Mannitol_100 v R3-S#002-Control-TAP-Light_II_toppvalue
cJV-1046	3	0.373353	1.85285	-0.264388	3.36253	0.373353	1.85285	-0.264388	3.36253	-0.264388	3.58356	-0.264388	4.25762	-0.264388	0.0875172		cJV-1046	Cre06.g291950	CGGGTCGGACGCCCGCGCGACG	C094-M14	R3-S#052-Mannitol_100 v R3-S#002-Control-TAP-Light_II_toppvalue
cJV-1048	4	0.822757	0.912437	0.830392	-0.683803	0.822757	0.912437	0.830392	-0.683803	0.830392	0.52867	0.830392	0.58101	0.830392	1.37636		cJV-1048	Cre14.g632860	CTGAGAGGGTGCACGAGTATGG	C144-N01	R3-S#052-Mannitol_100 v R3-S#002-Control-TAP-Light_II_toppvalue
cJV-1051	3-4	2.23085	1.07202	-1.49705	0.0695839	#N/A	#N/A	#N/A	#N/A	-1.49705	1.05026	-1.49705	3.22284	-1.49705	0.643059		cJV-1051	Cre09.g390300	GGAACGCACGTGGCCCAATGTT	C166-G20	R4-S#136-NaCl_100 v R4-S#103-Control-TAP-Light_II_toppvalue thres0,1
cJV-1052	3-4	1.07844	0.967803	-1.39121	0.840832	#N/A	#N/A	#N/A	#N/A	-1.39121	2.38939	-1.39121	3.66275	-1.39121	0.569334		cJV-1052	Cre09.g390300	AGCCCCCCGTTCGGCAAAGGGC	C069-P17	R4-S#136-NaCl_100 v R4-S#103-Control-TAP-Light_II_toppvalue thres0,1
cJV-1053	2	1.54286	3.09878	-0.344828	2.3178	#N/A	#N/A	-0.344828	2.3178	-0.344828	3.39682	-0.344828	4.27007	-0.344828	1.60862		cJV-1053	Cre09.g390300	ACTCGCTGTTGAAAGCGTTGAT	C091-L01	R4-S#136-NaCl_100 v R4-S#103-Control-TAP-Light_II_toppvalue thres0,1
cJV-1056	1	2.7194	3.41961	0.0212069	6.83776	#N/A	#N/A	0.0212069	6.83776	0.0212069	4.62535	0.0212069	5.24026	0.0212069	1.37149		cJV-1056	Cre13.g572500	TGTTCCCCAAAAGTGGTGGCTT	C067-A13	R4-S#136-NaCl_100 v R4-S#103-Control-TAP-Light_II_toppvalue thres0,1
cJV-1060	3-4	0.16193	0.682781	-2.01572	0.398666	0.16193	0.682781	#N/A	#N/A	-2.01572	2.17707	-2.01572	1.65409	-2.01572	0.314067		cJV-1060	Cre01.g030700	TGCGGGGGTATAAAAATATCGG	C110-A20	R4-S#136-NaCl_100 v R4-S#103-Control-TAP-Light_II_toppvalue thres0,1
cJV-1062	3-4	1.09146	1.40203	-0.372616	1.04157	#N/A	#N/A	-0.372616	1.04157	-0.372616	3.23216	-0.372616	3.18962	-0.372616	0.873555		cJV-1062	Cre01.g030700	GGTCATTGTAGTCGCACGAACG	C185-A08	R4-S#136-NaCl_100 v R4-S#103-Control-TAP-Light_II_toppvalue thres0,1
cJV-1067	3-4	1.78102	0.995079	2.02024	0.488802	#N/A	#N/A	#N/A	#N/A	2.02024	3.01532	2.02024	2.21428	2.02024	1.71115		cJV-1067	Cre17.g739900	GTGTCCACCCCGGCAATGCAGC	C171-I01	R4-S#136-NaCl_100 v R4-S#103-Control-TAP-Light_II_toppvalue thres0,1
cJV-1068	3	0.443567	1.15813	-1.59198	2.00031	0.443567	1.15813	#N/A	#N/A	-1.59198	2.75961	-1.59198	3.90522	-1.59198	1.25898		cJV-1068	Cre12.g501950	GCGCTTGCTCAGAATCGTGCTG	C194-M21	R4-S#136-NaCl_100 v R4-S#103-Control-TAP-Light_II_toppvalue thres0,1
cJV-1070	3	-0.393619	1.36999	-1.08953	2.43147	-0.393619	1.36999	#N/A	#N/A	-1.08953	4.03579	-1.08953	3.82857	-1.08953	0.626013		cJV-1070	Cre12.g501950	TTTGTGGGTAGCGCGCCCGCAG	C058-O24	R4-S#136-NaCl_100 v R4-S#103-Control-TAP-Light_II_toppvalue thres0,1
cJV-1071	3	0.686234	1.52944	-1.39906	0.668484	0.686234	1.52944	#N/A	#N/A	-1.39906	2.03987	-1.39906	1.00466	-1.39906	0.408113		cJV-1071	Cre12.g531750	AGTCCACACAGAGATCGTAGGG	C162-K16	R4-S#136-NaCl_100 v R4-S#103-Control-TAP-Light_II_toppvalue thres0,1
cJV-1073	2	0.386979	1.97957	-0.7211	4.12313	0.386979	1.97957	-0.7211	4.12313	-0.7211	2.92954	-0.7211	4.69709	-0.7211	0.400723		cJV-1073	Cre12.g531750	AACAGCAGTCAGGGGGACCGGG	C234-K02	R4-S#136-NaCl_100 v R4-S#103-Control-TAP-Light_II_toppvalue thres0,1
cJV-1075	2	1.10856	1.70197	-0.169721	5.31171	#N/A	#N/A	-0.169721	5.31171	-0.169721	2.42727	-0.169721	3.47051	-0.169721	-0.358361		cJV-1075	Cre19.g750797	GCCTCGGCCTGATTGGGCGGAC	C026-B20	R4-S#136-NaCl_100 v R4-S#103-Control-TAP-Light_II_toppvalue thres0,1
cJV-1085	3	-0.342238	1.57353	-0.765774	1.7338	-0.342238	1.57353	-0.765774	1.7338	-0.765774	2.55243	-0.765774	1.83667	-0.765774	-0.0209714		cJV-1085	Cre07.g323100	AGTGATTATACCTAAACTATCC	C160-G18	R4-S#136-NaCl_100 v R4-S#103-Control-TAP-Light_II_toppvalue thres0,1
cJV-1086	3	0.839681	1.88883	-0.492545	2.60146	0.839681	1.88883	-0.492545	2.60146	-0.492545	2.70267	-0.492545	2.63483	-0.492545	1.01521		cJV-1086	Cre12.g552900	GAATCGCGCTATTTTGTCCCAT	C141-A16	R4-S#136-NaCl_100 v R4-S#103-Control-TAP-Light_II_toppvalue thres0,1
cJV-1094	3-4	0.290034	0.553565	-0.851399	-0.972193	0.290034	0.553565	-0.851399	-0.972193	-0.851399	1.16413	-0.851399	2.30973	-0.851399	0.4878		cJV-1094	Cre11.g477400	AGACTGGGTCCGGGCGGACTAGA	C075-D03	R4-S#136-NaCl_100 v R4-S#103-Control-TAP-Light_II_toppvalue thres0,1
cJV-1098	2	0.582953	1.96221	-2.12248	0.0797568	0.582953	1.96221	#N/A	#N/A	-2.12248	2.10258	-2.12248	3.6129	-2.12248	0.339342		cJV-1098	Cre16.g649800	TAGAGTTACCTGAGCGGAGGCG	C122-D02	R4-S#136-NaCl_100 v R4-S#103-Control-TAP-Light_II_toppvalue thres0,1
cJV-1102	3	-0.589332	0.455913	-0.441887	1.60167	-0.589332	0.455913	-0.441887	1.60167	-0.441887	2.3978	-0.441887	1.6934	-0.441887	0.0141279		cJV-1102	Cre01.g007737	TGTATGGGTTTATAACTCGTTC	C013-B07	R4-S#136-NaCl_100 v R4-S#103-Control-TAP-Light_II_toppvalue thres0,1
cJV-1107	3	0.0634225	-0.0536614	-0.843555	0.914409	0.0634225	-0.0536614	-0.843555	0.914409	-0.843555	2.09744	-0.843555	1.77977	-0.843555	-0.545109		cJV-1107	Cre16.g674403	GTTCGCGGTAATTTCACCCAGA	C062-P02	R4-S#136-NaCl_100 v R4-S#103-Control-TAP-Light_II_toppvalue thres0,1
cJV-1113	2	0.900174	0.899571	1.17994	1.93205	0.900174	0.899571	#N/A	#N/A	1.17994	3.54819	1.17994	3.74817	1.17994	-0.538139		cJV-1113	Cre12.g516600	GGTGGGTCAGGCACGCGCTCAC	C012-L05	R4-S#136-NaCl_100 v R4-S#103-Control-TAP-Light_II_toppvalue thres0,1
cJV-1114	4	0.515951	-0.15067	1.62017	1.79425	0.515951	-0.15067	#N/A	#N/A	1.62017	5.33806	1.62017	1.00428	1.62017	-0.152635		cJV-1114	Cre07.g313850	GTGAAGTCGGATCATGCCAATC	C108-J01	R4-S#136-NaCl_100 v R4-S#103-Control-TAP-Light_II_toppvalue thres0,1
cJV-1120	4	-0.0955785	-0.455377	1.61551	2.80976	-0.0955785	-0.455377	#N/A	#N/A	1.61551	4.2668	1.61551	0.667506	1.61551	-0.69533		cJV-1120	Cre12.g550300	ATTTTTTTCGACCAGGTGCTAT	C143-D05	R4-S#136-NaCl_100 v R4-S#103-Control-TAP-Light_II_toppvalue thres0,1
cJV-1121	4	0.232491	0.383607	0.8865	3.22023	0.232491	0.383607	0.8865	3.22023	0.8865	2.01065	0.8865	0.0911802	0.8865	-1.48406		cJV-1121	Cre12.g532500	GAAGCGAACCGCAGGTCGAATG	C104-F17	R4-S#136-NaCl_100 v R4-S#103-Control-TAP-Light_II_toppvalue thres0,1
cJV-1123	3	-0.511134	0.298306	1.17888	4.85629	-0.511134	0.298306	#N/A	#N/A	1.17888	4.20597	1.17888	1.76637	1.17888	-1.15254		cJV-1123	Cre12.g532500	GGATACGGCGTTATCAAATAGG	C043-N19	R4-S#136-NaCl_100 v R4-S#103-Control-TAP-Light_II_toppvalue thres0,1
cJV-1124	3	-0.885424	-4.1936	-0.743268	-1.17869	-0.885424	-4.1936	-0.743268	-1.17869	-0.743268	-0.177668	-0.743268	-6.31029	-0.743268	-1.58455		cJV-1124	Cre04.g229494	TTTATGCAGGGACTAACGTTTC	C074-I21	R4-S#136-NaCl_100 v R4-S#103-Control-TAP-Light_II_toppvalue thres0,1
cJV-1132	3-4	-0.607128	-3.85551	-1.28949	-1.54865	-0.607128	-3.85551	#N/A	#N/A	-1.28949	0.468076	-1.28949	-5.44798	-1.28949	-1.85717		cJV-1132	Cre09.g401850	CGCCTTAGTCACAATTCGTTGG	C134-N16	R4-S#136-NaCl_100 v R4-S#103-Control-TAP-Light_II_toppvalue thres0,1
cJV-1141	4	-0.905303	-2.33436	0.135076	0.61898	-0.905303	-2.33436	0.135076	0.61898	0.135076	1.40599	0.135076	0.199144	0.135076	-0.20392		cJV-1141	Cre09.g401800	ACTACTAGTGTACGTCAAACTT	C104-A15	R4-S#136-NaCl_100 v R4-S#103-Control-TAP-Light_II_toppvalue thres0,1
cJV-1142	3-4	-1.3855	1.52661	0.730117	2.52625	#N/A	#N/A	0.730117	2.52625	0.730117	-0.49552	0.730117	0.37602	0.730117	-0.0161116		cJV-1142	Cre09.g401800	TCATCGGTAACCGCCATGGGC	C148-E15	R4-S#136-NaCl_100 v R4-S#103-Control-TAP-Light_II_toppvalue thres0,1
cJV-1143	4	-1.4971	1.70574	0.110327	2.2654	#N/A	#N/A	0.110327	2.2654	0.110327	-1.19341	0.110327	1.19656	0.110327	-0.17827		cJV-1143	Cre09.g401800	CTCGAGCGCTCTTCACAACCTT	C066-C17	R4-S#136-NaCl_100 v R4-S#103-Control-TAP-Light_II_toppvalue thres0,1
cJV-1145	1	1.08696	-2.93802	-0.893703	0.501461	#N/A	#N/A	-0.893703	0.501461	-0.893703	-1.27555	-0.893703	-1.05917	-0.893703	-0.625388		cJV-1145	Cre06.g306800	GTACGTCAGTTCTTGACGGACG	C159-D05	R4-S#136-NaCl_100 v R4-S#103-Control-TAP-Light_II_toppvalue thres0,1
cJV-1147	3-4	-1.2867	-0.523509	-0.967561	0.892675	#N/A	#N/A	-0.967561	0.892675	-0.967561	0.925559	-0.967561	1.0676	-0.967561	-0.199512		cJV-1147	Cre04.g220050	TTCGCGGGTCAACAAACGGTGG	C171-O19	R4-S#136-NaCl_100 v R4-S#103-Control-TAP-Light_II_toppvalue thres0,1
cJV-1150	3-4	-0.869618	3.06295	-0.0633038	1.91053	-0.869618	3.06295	-0.0633038	1.91053	-0.0633038	-0.199049	-0.0633038	2.10348	-0.0633038	0.225483		cJV-1150	Cre05.g238150	GGAAACGTATGAAAATTCTGTC	C168-O14	R4-S#136-NaCl_100 v R4-S#103-Control-TAP-Light_II_toppvalue thres0,1
cJV-1151	3	0.999426	1.75566	-0.147062	1.67018	0.999426	1.75566	-0.147062	1.67018	-0.147062	-0.0682835	-0.147062	2.71483	-0.147062	-0.111419		cJV-1151	Cre13.g568500	AACTACACACGGACCAGGACTG	C158-D15	R4-S#136-NaCl_100 v R4-S#103-Control-TAP-Light_II_toppvalue thres0,1
cJV-1152	1	0.788428	-3.20167	-1.28697	-0.927225	0.788428	-3.20167	#N/A	#N/A	-1.28697	-0.789775	-1.28697	-1.66579	-1.28697	-0.958602		cJV-1152	Cre13.g568500	CTCTTCCGGGTAAAGATCACAA	C116-J03	R4-S#136-NaCl_100 v R4-S#103-Control-TAP-Light_II_toppvalue thres0,1
cJV-1154	3	-0.86387	-1.09512	-1.22903	-0.547415	-0.86387	-1.09512	#N/A	#N/A	-1.22903	0.227405	-1.22903	-1.72837	-1.22903	-0.168491		cJV-1154	Cre02.g074150	CGGCCAGGCTGATTGAGCCAC	C015-D03	R4-S#136-NaCl_100 v R4-S#103-Control-TAP-Light_II_toppvalue thres0,1
cJV-1158	3	-0.132921	-0.448946	-0.794416	0.124453	-0.132921	-0.448946	-0.794416	0.124453	-0.794416	-0.766177	-0.794416	1.13177	-0.794416	0.136428		cJV-1158	Cre12.g495100	CCGAGGCGGCGATCAACGTTCG	C050-D03	R4-S#136-NaCl_100 v R4-S#103-Control-TAP-Light_II_toppvalue thres0,1
cJV-1162	3	-0.427145	-2.22175	-1.19312	-0.889824	-0.427145	-2.22175	#N/A	#N/A	-1.19312	-1.84776	-1.19312	-0.274419	-1.19312	-0.0608394		cJV-1162	Cre15.g639503	CTGTGATAGGGCCGACGCCATC	C028-O24	R4-S#136-NaCl_100 v R4-S#103-Control-TAP-Light_II_toppvalue thres0,1
cJV-1167	3	-0.265484	-3.28428	-1.5858	-1.9589	-0.265484	-3.28428	#N/A	#N/A	-1.5858	-2.30811	-1.5858	-2.37849	-1.5858	-0.275821		cJV-1167	Cre14.g611750	TCCCAGTGAGTTCGATACCCACA	C089-H20	R4-S#136-NaCl_100 v R4-S#103-Control-TAP-Light_II_toppvalue thres0,1
cJV-1170	4	-1.99167	-0.120942	-0.884482	0.156346	#N/A	#N/A	-0.884482	0.156346	-0.884482	0.267821	-0.884482	0.815374	-0.884482	0.281994		cJV-1170	Cre12.g530000	GCTTATCTGAGACGGTTGCCGT	C164-A04	R4-S#136-NaCl_100 v R4-S#103-Control-TAP-Light_II_toppvalue thres0,1
cJV-1171	3	0.403195	-1.35201	0.100136	-1.33458	0.403195	-1.35201	0.100136	-1.33458	0.100136	-1.90878	0.100136	-1.46857	0.100136	0.646389		cJV-1171	Cre12.g530000	GATAGTCCTGATTCTTCGATAA	C039-M02	R4-S#136-NaCl_100 v R4-S#103-Control-TAP-Light_II_toppvalue thres0,1
cJV-1176	3-4	1.24814	-2.70156	-1.61472	-0.226847	#N/A	#N/A	#N/A	#N/A	-1.61472	-1.10372	-1.61472	-0.398958	-1.61472	0.101559		cJV-1176	Cre17.g734961	GACACGCACAGCTGGCTAGGGT	C134-B02	R4-S#136-NaCl_100 v R4-S#103-Control-TAP-Light_II_toppvalue thres0,1
cJV-1180	3-4	-1.11247	-2.50047	-0.625541	-0.473676	#N/A	#N/A	-0.625541	-0.473676	-0.625541	-0.681173	-0.625541	-1.94797	-0.625541	-0.347963		cJV-1180	Cre07.g334750	GGGCACCGCGGAGGGCATAACA	C059-I22	R4-S#136-NaCl_100 v R4-S#103-Control-TAP-Light_II_toppvalue thres0,1
cJV-1187	3	-1.27281	-0.948548	-1.79398	-0.310251	#N/A	#N/A	#N/A	#N/A	-1.79398	0.589585	-1.79398	-1.24929	-1.79398	0.105888		cJV-1187	Cre06.g303150	TGTCGAAATCTACAGGGGTCCC	C220-M06	R4-S#136-NaCl_100 v R4-S#103-Control-TAP-Light_II_toppvalue thres0,1
cJV-1188	3-4	-0.632993	-2.37879	-0.431626	-0.9769	-0.632993	-2.37879	-0.431626	-0.9769	-0.431626	-1.06591	-0.431626	-0.377991	-0.431626	0.164242		cJV-1188	Cre06.g303150	GAGGGCAAATGTCACCGGTACT	C053-D12	R4-S#136-NaCl_100 v R4-S#103-Control-TAP-Light_II_toppvalue thres0,1
cJV-1193	3	0.216746	0.053848	-1.42149	0.0928506	0.216746	0.053848	#N/A	#N/A	-1.42149	-1.05104	-1.42149	2.25908	-1.42149	0.268527		cJV-1193	Cre08.g360600	GGAGGATGTACTGGCGGAGGGG	C197-K24	R4-S#136-NaCl_100 v R4-S#103-Control-TAP-Light_II_toppvalue thres0,1
cJV-1196	3-4	-1.12552	-1.79888	-0.565658	-1.19271	#N/A	#N/A	-0.565658	-1.19271	-0.565658	-1.75063	-0.565658	-1.96074	-0.565658	0.153581		cJV-1196	Cre07.g350100	TGTGCACGGGAATTTGTCGGTC	C016-F21	R4-S#136-NaCl_100 v R4-S#103-Control-TAP-Light_II_toppvalue thres0,1
cJV-1198	2	0.631197	-0.579049	-0.57119	0.49083	0.631197	-0.579049	-0.57119	0.49083	-0.57119	0.858156	-0.57119	0.137663	-0.57119	0.892392		cJV-1198	Cre01.g032850	GCGTGTTTTAGTATCGGCAGCC	C174-C12	R4-S#136-NaCl_100 v R4-S#103-Control-TAP-Light_II_toppvalue thres0,1
cJV-1199	3	1.88665	0.14335	-1.34336	0.855081	#N/A	#N/A	#N/A	#N/A	-1.34336	-0.667484	-1.34336	1.20523	-1.34336	0.669715		cJV-1199	Cre01.g032850	GTAGGCTTGCGTTCGGCAATAC	C082-O23	R4-S#136-NaCl_100 v R4-S#103-Control-TAP-Light_II_toppvalue thres0,1
cJV-1201	3	0.973799	-0.0634876	0.091207	1.59653	0.973799	-0.0634876	0.091207	1.59653	0.091207	-1.01454	0.091207	-0.0150944	0.091207	0.584828		cJV-1201	Cre04.g220350	TGTTAACATGTGACGTTCTTAT	C062-A21	R4-S#136-NaCl_100 v R4-S#103-Control-TAP-Light_II_toppvalue thres0,1
cJV-1202	2	0.424031	0.935971	-0.709493	0.580805	0.424031	0.935971	-0.709493	0.580805	-0.709493	0.434831	-0.709493	-2.76709	-0.709493	0.730314		cJV-1202	Cre04.g220350	GATATCGTAGTAGGGACGGTCC	C242-A05	R4-S#136-NaCl_100 v R4-S#103-Control-TAP-Light_II_toppvalue thres0,1
cJV-1203	3	-0.613834	-1.63086	-0.624862	-2.16726	-0.613834	-1.63086	-0.624862	-2.16726	-0.624862	-1.8166	-0.624862	-3.69277	-0.624862	0.895678		cJV-1203	Cre04.g220350	GGACGTTGCATGCCAGTTTCGG	C098-C17	R4-S#136-NaCl_100 v R4-S#103-Control-TAP-Light_II_toppvalue thres0,1
cJV-1204	3-4	0.220697	-1.95324	-1.53659	-2.53567	0.220697	-1.95324	#N/A	#N/A	-1.53659	-1.54347	-1.53659	-4.40485	-1.53659	0.497376		cJV-1204	Cre04.g220350	ACGTTGTACGCTTACACATTGG	C217-P22	R4-S#136-NaCl_100 v R4-S#103-Control-TAP-Light_II_toppvalue thres0,1
cJV-1205	3	-1.01128	1.17932	-2.39766	1.51236	#N/A	#N/A	#N/A	#N/A	-2.39766	1.8533	-2.39766	3.33752	-2.39766	0.825621		cJV-1205	Cre12.g532151	CGAGCAGTGTCTTTCCGTATTG	C134-I15	R4-S#136-NaCl_100 v R4-S#103-Control-TAP-Light_II_toppvalue thres0,1
cJV-1210	3	1.52381	0.723133	-0.886424	0.753798	#N/A	#N/A	-0.886424	0.753798	-0.886424	-0.0386886	-0.886424	2.2296	-0.886424	0.600298		cJV-1210	Cre10.g420650	CGGGTCGTACGTTCAGCGGCTC	C169-P10	R4-S#136-NaCl_100 v R4-S#103-Control-TAP-Light_II_toppvalue thres0,1
cJV-1212	3	0.192676	1.04654	-0.291091	-0.84962	0.192676	1.04654	-0.291091	-0.84962	-0.291091	-1.04427	-0.291091	0.324313	-0.291091	0.321992		cJV-1212	Cre01.g016250	TTAGCACCTACGATAGCGCAAC	C114-E22	R4-S#136-NaCl_100 v R4-S#103-Control-TAP-Light_II_toppvalue thres0,1
cJV-1213	3	1.28898	-0.168311	-1.33355	0.621396	#N/A	#N/A	#N/A	#N/A	-1.33355	-1.40658	-1.33355	2.25829	-1.33355	0.0249289		cJV-1213	Cre01.g016250	CAGGCGGACCTGTAACTCAGCC	C243-L02	R4-S#136-NaCl_100 v R4-S#103-Control-TAP-Light_II_toppvalue thres0,1
cJV-1218	3	1.33233	1.14128	-0.978722	3.35139	#N/A	#N/A	-0.978722	3.35139	-0.978722	1.13077	-0.978722	3.01577	-0.978722	0.659134		cJV-1218	Cre16.g692400	GCGAGTCACCGTGTCCACATGC	C168-D03	R4-S#136-NaCl_100 v R4-S#103-Control-TAP-Light_II_toppvalue thres0,1
cJV-1219	3	-0.190161	1.37314	-0.317684	1.65452	-0.190161	1.37314	-0.317684	1.65452	-0.317684	-0.806202	-0.317684	3.77688	-0.317684	0.635728		cJV-1219	Cre16.g692400	TTATAATCGGCCCGCGCGCGCG	C021-J24	R4-S#136-NaCl_100 v R4-S#103-Control-TAP-Light_II_toppvalue thres0,1
cJV-1221	3	1.54045	-0.204827	-1.66888	0.805019	#N/A	#N/A	#N/A	#N/A	-1.66888	-1.71608	-1.66888	3.25823	-1.66888	0.0751876		cJV-1221	Cre17.g709500	GCCGGTCTTCAGTGGCTCGGCC	C146-D24	R4-S#136-NaCl_100 v R4-S#103-Control-TAP-Light_II_toppvalue thres0,1
cJV-1222	3	0.574915	-1.99486	-2.8675	-0.614583	0.574915	-1.99486	#N/A	#N/A	-2.8675	-2.22311	-2.8675	-2.14502	-2.8675	-0.164804		cJV-1222	Cre03.g210177	AGGGTCATACCGCCATAAGCGG	C028-P23	R4-S#136-NaCl_100 v R4-S#103-Control-TAP-Light_II_toppvalue thres0,1
cJV-1223	3	0.269555	1.82333	-0.985516	-0.461402	0.269555	1.82333	-0.985516	-0.461402	-0.985516	-0.158372	-0.985516	-1.3546	-0.985516	0.0524229		cJV-1223	Cre03.g210177	GGGTATGCTGTCTCCGGGCTTG	C020-P07	R4-S#136-NaCl_100 v R4-S#103-Control-TAP-Light_II_toppvalue thres0,1
cJV-1225	2	2.634	-1.88953	0.547072	-1.52584	#N/A	#N/A	0.547072	-1.52584	0.547072	-1.80213	0.547072	0.620999	0.547072	-0.515251		cJV-1225	Cre10.g419000	TCCCCCCGTGCAGCCTCACACC	C063-B07	R4-S#136-NaCl_100 v R4-S#103-Control-TAP-Light_II_toppvalue thres0,1
cJV-1231	3	0.773339	-2.50111	-1.53611	-1.41624	0.773339	-2.50111	#N/A	#N/A	-1.53611	-1.65742	-1.53611	-2.84969	-1.53611	-0.728149		cJV-1231	Cre05.g238374	GGGCGAACACGGGGTGCAGCGT	C056-C02	R4-S#136-NaCl_100 v R4-S#103-Control-TAP-Light_II_toppvalue thres0,1
cJV-1239	3	0.457202	-0.573304	-1.5329	1.30428	0.457202	-0.573304	#N/A	#N/A	-1.5329	0.704184	-1.5329	-1.28255	-1.5329	-0.706347		cJV-1239	Cre16.g668400	GACTCATTTATGATCGTCGTCA	C025-A14	R4-S#136-NaCl_100 v R4-S#103-Control-TAP-Light_II_toppvalue thres0,1
cJV-1240	3	-0.127652	-3.23934	-0.570317	-0.487303	-0.127652	-3.23934	-0.570317	-0.487303	-0.570317	-1.59158	-0.570317	-5.1844	-0.570317	-1.40732		cJV-1240	Cre16.g668400	GGCTCGCGTAATGTAGCTGCAC	C212-J02	R4-S#136-NaCl_100 v R4-S#103-Control-TAP-Light_II_toppvalue thres0,1
cJV-1241	3-4	0.0722087	-3.47388	-1.40829	-1.01247	0.0722087	-3.47388	#N/A	#N/A	-1.40829	-1.50853	-1.40829	-6.55827	-1.40829	-1.75513		cJV-1241	Cre12.g514000	CGTCGTAACCGGCCACCGAACC	C170-H23	R4-S#136-NaCl_100 v R4-S#103-Control-TAP-Light_II_toppvalue thres0,1
cJV-1247	3	2.18458	1.15468	0.911415	1.88917	#N/A	#N/A	0.911415	1.88917	0.911415	2.73815	0.911415	-1.88428	0.911415	-0.806463		cJV-1247	Cre02.g141946	AGGGTTCGGTTAAAACCTAATC	C204-B22	R4-S#136-NaCl_100 v R4-S#103-Control-TAP-Light_II_toppvalue thres0,1
cJV-1249	3	0.172199	-2.09318	0.191853	3.20256	0.172199	-2.09318	0.191853	3.20256	0.191853	5.53546	0.191853	2.80122	0.191853	-1.16108		cJV-1249	Cre03.g151100	GTTGTTTCGTCCTGCCGGTCCA	C242-E12	R4-S#136-NaCl_100 v R4-S#103-Control-TAP-Light_II_toppvalue thres0,1
cJV-1250	3	-1.29144	1.80336	3.99087	5.90083	#N/A	#N/A	#N/A	#N/A	3.99087	0.486227	3.99087	-1.11555	3.99087	-8.70347		cJV-1250	Cre05.g236216	GACTACTTCCCTTGCTCTCTAT	C089-B15	R4-S#136-NaCl_100 v R4-S#103-Control-TAP-Light_II_toppvalue thres0,1
cJV-1252	3-4	-4.06053	-9.11769	-0.291583	-6.36696	#N/A	#N/A	#N/A	#N/A	-0.291583	-4.24603	-0.291583	-1.55018	-0.291583	-13.3464		cJV-1252	Cre13.g568600	CTTGGGTCCGTCGTCACTTCAC	C186-O11	R4-S#136-NaCl_100 v R4-S#103-Control-TAP-Light_II_toppvalue thres0,1
cJV-1253	3	-2.86145	3.24245	-2.5632	-1.49976	#N/A	#N/A	#N/A	#N/A	-2.5632	-5.59248	-2.5632	-1.5753	-2.5632	-10.7515		cJV-1253	Cre02.g101200	ACAACTAAAAGGTGTCGGATAA	C020-G01	R4-S#136-NaCl_100 v R4-S#103-Control-TAP-Light_II_toppvalue thres0,1
cJV-1258	3-4	-4.092	-6.35161	0.926676	-3.99756	#N/A	#N/A	#N/A	#N/A	0.926676	-3.18605	0.926676	-1.57894	0.926676	-11.3604		cJV-1258	Cre12.g514650	TATATAAGATGACGTTCGTTAC	C133-K08	R4-S#136-NaCl_100 v R4-S#103-Control-TAP-Light_II_toppvalue thres0,1
cJV-1259	4	-3.33965	-7.36014	1.53466	-3.22027	#N/A	#N/A	#N/A	#N/A	1.53466	-4.73398	1.53466	-1.25345	1.53466	-3.309		cJV-1259	Cre07.g350451	TGGATAAAGCGCAGGGACGTCG	C036-K10	R4-S#136-NaCl_100 v R4-S#103-Control-TAP-Light_II_toppvalue thres0,1
cJV-1261	3-4	-3.30064	-3.1769	-0.202568	-1.6557	#N/A	#N/A	#N/A	#N/A	-0.202568	-5.62128	-0.202568	-0.754404	-0.202568	-3.41575		cJV-1261	Cre07.g350451	CTGACACAGGAAATGAGTTGAC	C071-I15	R4-S#136-NaCl_100 v R4-S#103-Control-TAP-Light_II_toppvalue thres0,1
cJV-1262	3-4	-3.61656	-5.66496	-2.74066	0.492446	#N/A	#N/A	#N/A	#N/A	-2.74066	-4.90304	-2.74066	-1.13309	-2.74066	-7.51156		cJV-1262	Cre07.g350451	ACGTTGCGGGCTTATCTCCGCA	C024-L11	R4-S#136-NaCl_100 v R4-S#103-Control-TAP-Light_II_toppvalue thres0,1
cJV-1263	3-4	-2.1494	0.253168	0.622539	3.05361	#N/A	#N/A	#N/A	#N/A	0.622539	-3.68802	0.622539	-1.16825	0.622539	-8.47506		cJV-1263	Cre07.g350451	GCACTGTGGACATAGTCCTCTA	C114-D04	R4-S#136-NaCl_100 v R4-S#103-Control-TAP-Light_II_toppvalue thres0,1
cJV-1264	3-4	-3.17075	7.97466	-1.39315	1.78241	#N/A	#N/A	#N/A	#N/A	-1.39315	-1.51928	-1.39315	-1.1485	-1.39315	-1.94891		cJV-1264	Cre09.g387023	GCAGGACCGGAGTTGAACCGGA	C244-E17	R4-S#136-NaCl_100 v R4-S#103-Control-TAP-Light_II_toppvalue thres0,1
cJV-1266	4	-1.84821	-5.16423	1.31213	-6.40521	#N/A	#N/A	#N/A	#N/A	1.31213	-4.27121	1.31213	-2.36633	1.31213	-1.08942		cJV-1266	Cre09.g387023	TTATTGTTCGTTTGTTACCCGG	C149-O24	R4-S#136-NaCl_100 v R4-S#103-Control-TAP-Light_II_toppvalue thres0,1
cJV-1267	4	-2.64986	-6.14206	0.282454	-8.57895	#N/A	#N/A	#N/A	#N/A	0.282454	-5.80844	0.282454	-2.68749	0.282454	-4.64507		cJV-1267	Cre01.g032150	GGTGACCCTCAACGTAGTTCAT	C204-E11	R4-S#136-NaCl_100 v R4-S#103-Control-TAP-Light_II_toppvalue thres0,1
cJV-1270	4	-1.75805	-4.13767	-1.82825	-6.50609	#N/A	#N/A	#N/A	#N/A	-1.82825	-5.13694	-1.82825	-1.77883	-1.82825	-6.46867		cJV-1270	Cre01.g032150	CCTGTTCCGTGTTTTCACTGTG	C012-C02	R4-S#136-NaCl_100 v R4-S#103-Control-TAP-Light_II_toppvalue thres0,1
cJV-1276	4	0.245814	-6.24635	-1.90984	-3.52047	#N/A	#N/A	#N/A	#N/A	-1.90984	-3.00819	-1.90984	-1.52578	-1.90984	-2.3163		cJV-1276	Cre12.g521550	CCTGCCGTGACGATAATGGCTA	C129-B03	R4-S#136-NaCl_100 v R4-S#103-Control-TAP-Light_II_toppvalue thres0,1
cJV-1277	4	-2.35308	-3.42544	-0.50271	-3.48124	#N/A	#N/A	#N/A	#N/A	-0.50271	-4.31576	-0.50271	-1.97151	-0.50271	-3.19404		cJV-1277	Cre12.g521550	ATTCGAGAGATTCACGGTGCGA	C037-B20	R4-S#136-NaCl_100 v R4-S#103-Control-TAP-Light_II_toppvalue thres0,1
