# Supplementary material for: Multi-omics analysis of green lineage osmotic stress pathways unveils crucial roles of different cellular compartments
Source: Nat Commun. 2024 Jul 16;15:5988. doi: 10.1038/s41467-024-49844-3 (PMC11252407; doi:10.1038/s41467-024-49844-3)
Supplement: Supplementary file 11 — Supplementary Data 8 [file 41467_2024_49844_MOESM11_ESM.xlsx]

## Sheet: a_PPI all 
Supplementary Data 8. Protein-protein interactions of Arabidopsis orthologous genesto high confidence Chlamydomonas hits from all osmotic screens, 57 genes (Gene 1 (Source)) (see supplementary data 5) . Data retrieved from "The Arabidopsis Interaction viere 2.0", (http://bar.utoronto.ca/interactions2/)
Interaction Type	Gene 1 ((Source) Arabidopsis orthologous gene))	Gene 2 (Target)	Number of shared interactions of source genes	Gene 1 Annotation	Gene 2 Annotation	Interolog Confidence/S-PPI rank	Pearson Correlation	Reference	MI Term	Gene 1 Localization	Gene 2 Localization
Protein-Protein	At1g55860	At5g03240	6	UPL1 ubiquitin-protein ligase 1	UBQ3 polyubiquitin 3	N/A	0.028	BAR - BioGrid 887924 BAR - PMID 23667124	0004 (affinity chromotography technology)	cytosol: 30.3% mitochondrion: 24.2% nucleus: 12.1% golgi: 10.6% cytoskeleton: 7.6% plastid: 7.6% endoplasmic reticulum: 3.0% extracellular: 3.0% plasma membrane: 1.5%	cytosol: 43.2% nucleus: 24.3% plastid: 13.5% vacuole: 13.5% mitochondrion: 5.4%
Protein-Protein	At2g36390	At5g03240	6	SBE2.1 starch branching enzyme 2.1	UBQ3 polyubiquitin 3	N/A	-0.111	BAR - BioGrid 888091 BAR - PMID 23667124	0004 (affinity chromotography technology)	plastid: 64.5% nucleus: 22.6% extracellular: 3.2% vacuole: 3.2% cytosol: 3.2% mitochondrion: 3.2%	cytosol: 43.2% nucleus: 24.3% plastid: 13.5% vacuole: 13.5% mitochondrion: 5.4%
Protein-Protein	At4g21270	At5g03240	6	KATAP kinesin 1	UBQ3 polyubiquitin 3	N/A	-0.252	BAR - BioGrid 617319 BAR - PMID 18535787	0004 (affinity chromotography technology)	nucleus: 54.8% cytoskeleton: 23.8% cytosol: 9.5% mitochondrion: 7.1% plastid: 4.8%	cytosol: 43.2% nucleus: 24.3% plastid: 13.5% vacuole: 13.5% mitochondrion: 5.4%
Protein-Protein	At4g26080	At5g03240	6	AtABI1 Protein phosphatase 2C family protein	UBQ3 polyubiquitin 3	N/A	0.274	BAR - BioGrid 617366 BAR - PMID 18535787	0004 (affinity chromotography technology)	nucleus: 58.1% cytosol: 18.6% plasma membrane: 11.6% plastid: 9.3% mitochondrion: 2.3%	cytosol: 43.2% nucleus: 24.3% plastid: 13.5% vacuole: 13.5% mitochondrion: 5.4%
Protein-Protein	At4g34200	At5g03240	6	PGDH1 D-3-phosphoglycerate dehydrogenase	UBQ3 polyubiquitin 3	N/A	-0.032	BAR - BioGrid 888448 BAR - PMID 23667124	0004 (affinity chromotography technology)	plastid: 41.1% mitochondrion: 23.3% cytosol: 8.2% extracellular: 6.8% golgi: 6.8% plasma membrane: 6.8% vacuole: 6.8%	cytosol: 43.2% nucleus: 24.3% plastid: 13.5% vacuole: 13.5% mitochondrion: 5.4%
Protein-Protein	At5g58040	At5g03240	6	FIPS5 homolog of yeast FIP1 [V]	UBQ3 polyubiquitin 3	N/A	0.168	BAR - BioGrid 888658 BAR - PMID 23667124	0004 (affinity chromotography technology)	nucleus: 63.6% cytoskeleton: 22.7% mitochondrion: 9.1% cytosol: 4.5%	cytosol: 43.2% nucleus: 24.3% plastid: 13.5% vacuole: 13.5% mitochondrion: 5.4%
Protein-Protein	At1g18070	At5g52640	5	Translation elongation factor EF1A/initiation factor IF2gamma family protein	HSP90.1 heat shock protein 90.1	1	-0.06		0064 (interologs mapping)	cytosol: 41.9% vacuole: 34.9% extracellular: 11.6% mitochondrion: 4.7% cytoskeleton: 2.3% plastid: 2.3% nucleus: 2.3%	cytosol: 48.5% plasma membrane: 15.2% mitochondrion: 7.6% plastid: 7.6% vacuole: 7.6% nucleus: 4.5% endoplasmic reticulum: 3.0% extracellular: 3.0% golgi: 3.0%
Protein-Protein	At1g55860	At5g52640	5	UPL1 ubiquitin-protein ligase 1	HSP90.1 heat shock protein 90.1	1	0.029		0064 (interologs mapping)	cytosol: 30.3% mitochondrion: 24.2% nucleus: 12.1% golgi: 10.6% cytoskeleton: 7.6% plastid: 7.6% endoplasmic reticulum: 3.0% extracellular: 3.0% plasma membrane: 1.5%	cytosol: 48.5% plasma membrane: 15.2% mitochondrion: 7.6% plastid: 7.6% vacuole: 7.6% nucleus: 4.5% endoplasmic reticulum: 3.0% extracellular: 3.0% golgi: 3.0%
Protein-Protein	At3g25980	At5g52640	5	MAD2 DNA-binding HORMA family protein	HSP90.1 heat shock protein 90.1	2	-0.112		0064 (interologs mapping)	nucleus: 26.9% cytosol: 19.2% endoplasmic reticulum: 15.4% extracellular: 15.4% golgi: 15.4% plastid: 3.8% mitochondrion: 3.8%	cytosol: 48.5% plasma membrane: 15.2% mitochondrion: 7.6% plastid: 7.6% vacuole: 7.6% nucleus: 4.5% endoplasmic reticulum: 3.0% extracellular: 3.0% golgi: 3.0%
Protein-Protein	At3g49660	At5g52640	5	WDR5a Transducin/WD40 repeat-like superfamily protein	HSP90.1 heat shock protein 90.1	1	-0.046		0064 (interologs mapping)	plastid: 57.1% cytosol: 28.6% nucleus: 14.3%	cytosol: 48.5% plasma membrane: 15.2% mitochondrion: 7.6% plastid: 7.6% vacuole: 7.6% nucleus: 4.5% endoplasmic reticulum: 3.0% extracellular: 3.0% golgi: 3.0%
Protein-Protein	At4g34200	At5g52640	5	PGDH1 D-3-phosphoglycerate dehydrogenase	HSP90.1 heat shock protein 90.1	1	-0.049		0064 (interologs mapping)	plastid: 41.1% mitochondrion: 23.3% cytosol: 8.2% extracellular: 6.8% golgi: 6.8% plasma membrane: 6.8% vacuole: 6.8%	cytosol: 48.5% plasma membrane: 15.2% mitochondrion: 7.6% plastid: 7.6% vacuole: 7.6% nucleus: 4.5% endoplasmic reticulum: 3.0% extracellular: 3.0% golgi: 3.0%
Protein-Protein	At1g10130	At4g05190	3	ECA3 endoplasmic reticulum-type calcium-transporting ATPase 3	ATK5 kinesin 5	1	0.614		0064 (interologs mapping)	golgi: 48.1% plasma membrane: 18.5% endoplasmic reticulum: 11.1% vacuole: 9.3% cytosol: 7.4% extracellular: 1.9% mitochondrion: 1.9% nucleus: 1.9%	nucleus: 39.0% cytoskeleton: 33.9% cytosol: 15.3% plastid: 6.8% mitochondrion: 5.1%
Protein-Protein	At2g35630	At4g05190	3	MOR1 ARM repeat superfamily protein	ATK5 kinesin 5	1	0.776		0064 (interologs mapping)	cytoskeleton: 40.5% cytosol: 18.9% golgi: 13.5% plasma membrane: 13.5% mitochondrion: 8.1% nucleus: 5.4%	nucleus: 39.0% cytoskeleton: 33.9% cytosol: 15.3% plastid: 6.8% mitochondrion: 5.1%
Protein-Protein	At3g25980	At4g05190	3	MAD2 DNA-binding HORMA family protein	ATK5 kinesin 5	5	0.977		0064 (interologs mapping)	nucleus: 26.9% cytosol: 19.2% endoplasmic reticulum: 15.4% extracellular: 15.4% golgi: 15.4% plastid: 3.8% mitochondrion: 3.8%	nucleus: 39.0% cytoskeleton: 33.9% cytosol: 15.3% plastid: 6.8% mitochondrion: 5.1%
Protein-Protein	At2g35630	At5g40820	3	MOR1 ARM repeat superfamily protein	ATRAD3 Ataxia telangiectasia-mutated and RAD3-related	2	0.88		0064 (interologs mapping)	cytoskeleton: 40.5% cytosol: 18.9% golgi: 13.5% plasma membrane: 13.5% mitochondrion: 8.1% nucleus: 5.4%	nucleus: 52.4% cytoskeleton: 23.8% cytosol: 9.5% mitochondrion: 9.5% plasma membrane: 4.8%
Protein-Protein	At3g05480	At5g40820	3	RAD9 cell cycle checkpoint control protein family	ATRAD3 Ataxia telangiectasia-mutated and RAD3-related	1	0.789		0064 (interologs mapping)	nucleus: 41.7% mitochondrion: 16.7% extracellular: 12.5% cytosol: 8.3% endoplasmic reticulum: 8.3% golgi: 8.3% plastid: 4.2%	nucleus: 52.4% cytoskeleton: 23.8% cytosol: 9.5% mitochondrion: 9.5% plasma membrane: 4.8%
Protein-Protein	At3g25980	At5g40820	3	MAD2 DNA-binding HORMA family protein	ATRAD3 Ataxia telangiectasia-mutated and RAD3-related	1	0.659		0064 (interologs mapping)	nucleus: 26.9% cytosol: 19.2% endoplasmic reticulum: 15.4% extracellular: 15.4% golgi: 15.4% plastid: 3.8% mitochondrion: 3.8%	nucleus: 52.4% cytoskeleton: 23.8% cytosol: 9.5% mitochondrion: 9.5% plasma membrane: 4.8%
Protein-Protein	At1g66520	At3g48750	3	pde194 formyltransferase, putative	CDKA;1 cell division control 2	3	0.583		0064 (interologs mapping)	plastid: 51.9% mitochondrion: 40.7% cytosol: 7.4%	cytosol: 37.1% nucleus: 32.6% plasma membrane: 11.2% cytoskeleton: 11.2% golgi: 5.6% mitochondrion: 2.2%
Protein-Protein	At2g35630	At3g48750	3	MOR1 ARM repeat superfamily protein	CDKA;1 cell division control 2	3	0.684		0064 (interologs mapping)	cytoskeleton: 40.5% cytosol: 18.9% golgi: 13.5% plasma membrane: 13.5% mitochondrion: 8.1% nucleus: 5.4%	cytosol: 37.1% nucleus: 32.6% plasma membrane: 11.2% cytoskeleton: 11.2% golgi: 5.6% mitochondrion: 2.2%
Protein-Protein	At2g45490	At3g48750	3	AUR3 ataurora3	CDKA;1 cell division control 2	2	0.424		0064 (interologs mapping)	nucleus: 43.5% cytosol: 35.5% cytoskeleton: 16.1% mitochondrion: 4.8%	cytosol: 37.1% nucleus: 32.6% plasma membrane: 11.2% cytoskeleton: 11.2% golgi: 5.6% mitochondrion: 2.2%
Protein-Protein	At1g14660	At3g12180	3	NHX8 Na+/H+ exchanger 8	Cornichon family protein	N/A	0.276	BAR - MIND ID 13549	0112 (ubiquitin reconstruction)	plasma membrane: 58.3% plastid: 12.5% extracellular: 6.3% golgi: 6.3% cytosol: 4.2% nucleus: 4.2% endoplasmic reticulum: 4.2% vacuole: 2.1% mitochondrion: 2.1%	endoplasmic reticulum: 28.1% extracellular: 28.1% golgi: 28.1% plasma membrane: 6.3% cytosol: 3.1% mitochondrion: 3.1% plastid: 3.1%
Protein-Protein	At1g15900	At3g12180	3	null	Cornichon family protein	N/A	0.452	BAR - PMID 24833385 BAR - MIND ID 14616 BAR - DOI 10.1126/science.1251358 BAR - BioGrid 1249662	0112 (ubiquitin reconstruction)	extracellular: 18.8% endoplasmic reticulum: 18.8% plasma membrane: 12.5% nucleus: 12.5% golgi: 12.5% cytosol: 12.5% vacuole: 6.3% mitochondrion: 6.3%	endoplasmic reticulum: 28.1% extracellular: 28.1% golgi: 28.1% plasma membrane: 6.3% cytosol: 3.1% mitochondrion: 3.1% plastid: 3.1%
Protein-Protein	At3g21090	At3g12180	3	ABCG15 ABC-2 type transporter family protein	Cornichon family protein	N/A	0.181	BAR - PMID 24833385 BAR - MIND ID 934 BAR - MIND ID 7200 BAR - DOI 10.1126/science.1251358 BAR - BioGrid 1250760	0112 (ubiquitin reconstruction)	plasma membrane: 53.3% mitochondrion: 20.0% extracellular: 6.7% cytosol: 6.7% nucleus: 6.7% peroxisome: 6.7%	endoplasmic reticulum: 28.1% extracellular: 28.1% golgi: 28.1% plasma membrane: 6.3% cytosol: 3.1% mitochondrion: 3.1% plastid: 3.1%
Protein-Protein	At1g71010	At3g47690	3	FAB1C FORMS APLOID AND BINUCLEATE CELLS 1C	EB1A microtubule end binding protein EB1A	2	0		0064 (interologs mapping)	nucleus: 40.0% cytosol: 40.0% mitochondrion: 20.0%	cytoskeleton: 46.9% cytosol: 31.3% nucleus: 15.6% mitochondrion: 6.3%
Protein-Protein	At2g35630	At3g47690	3	MOR1 ARM repeat superfamily protein	EB1A microtubule end binding protein EB1A	1	0		0064 (interologs mapping)	cytoskeleton: 40.5% cytosol: 18.9% golgi: 13.5% plasma membrane: 13.5% mitochondrion: 8.1% nucleus: 5.4%	cytoskeleton: 46.9% cytosol: 31.3% nucleus: 15.6% mitochondrion: 6.3%
Protein-Protein	At3g25980	At3g47690	3	MAD2 DNA-binding HORMA family protein	EB1A microtubule end binding protein EB1A	7	0		0064 (interologs mapping)	nucleus: 26.9% cytosol: 19.2% endoplasmic reticulum: 15.4% extracellular: 15.4% golgi: 15.4% plastid: 3.8% mitochondrion: 3.8%	cytoskeleton: 46.9% cytosol: 31.3% nucleus: 15.6% mitochondrion: 6.3%
Protein-Protein	At2g35630	At5g67270	3	MOR1 ARM repeat superfamily protein	EB1C end binding protein 1C	10	0.74		0064 (interologs mapping)	cytoskeleton: 40.5% cytosol: 18.9% golgi: 13.5% plasma membrane: 13.5% mitochondrion: 8.1% nucleus: 5.4%	nucleus: 40.0% cytoskeleton: 36.4% cytosol: 7.3% mitochondrion: 3.6% endoplasmic reticulum: 3.6% extracellular: 3.6% golgi: 3.6% plastid: 1.8%
Protein-Protein	At2g45490	At5g67270	3	AUR3 ataurora3	EB1C end binding protein 1C	2	0.76		0064 (interologs mapping)	nucleus: 43.5% cytosol: 35.5% cytoskeleton: 16.1% mitochondrion: 4.8%	nucleus: 40.0% cytoskeleton: 36.4% cytosol: 7.3% mitochondrion: 3.6% endoplasmic reticulum: 3.6% extracellular: 3.6% golgi: 3.6% plastid: 1.8%
Protein-Protein	At3g25980	At5g67270	3	MAD2 DNA-binding HORMA family protein	EB1C end binding protein 1C	20	0.963		0064 (interologs mapping)	nucleus: 26.9% cytosol: 19.2% endoplasmic reticulum: 15.4% extracellular: 15.4% golgi: 15.4% plastid: 3.8% mitochondrion: 3.8%	nucleus: 40.0% cytoskeleton: 36.4% cytosol: 7.3% mitochondrion: 3.6% endoplasmic reticulum: 3.6% extracellular: 3.6% golgi: 3.6% plastid: 1.8%
Protein-Protein	At1g15900	At5g11890	3	null	EMB3135 null	N/A	-0.038	BAR - MIND ID 5239	0112 (ubiquitin reconstruction)	extracellular: 18.8% endoplasmic reticulum: 18.8% plasma membrane: 12.5% nucleus: 12.5% golgi: 12.5% cytosol: 12.5% vacuole: 6.3% mitochondrion: 6.3%	plasma membrane: 56.3% plastid: 25.0% nucleus: 6.3% cytosol: 3.1% endoplasmic reticulum: 3.1% extracellular: 3.1% golgi: 3.1%
Protein-Protein	At2g27940	At5g11890	3	RING/U-box superfamily protein	EMB3135 null	N/A	-0.294	BAR - MIND ID 8628	0112 (ubiquitin reconstruction)	plasma membrane: 36.8% nucleus: 26.3% plastid: 10.5% mitochondrion: 10.5% endoplasmic reticulum: 5.3% extracellular: 5.3% golgi: 5.3%	plasma membrane: 56.3% plastid: 25.0% nucleus: 6.3% cytosol: 3.1% endoplasmic reticulum: 3.1% extracellular: 3.1% golgi: 3.1%
Protein-Protein	At3g21090	At5g11890	3	ABCG15 ABC-2 type transporter family protein	EMB3135 null	N/A	-0.117	BAR - PMID 24833385 BAR - MIND ID 2013 BAR - DOI 10.1126/science.1251358 BAR - BioGrid 1250776	0112 (ubiquitin reconstruction)	plasma membrane: 53.3% mitochondrion: 20.0% extracellular: 6.7% cytosol: 6.7% nucleus: 6.7% peroxisome: 6.7%	plasma membrane: 56.3% plastid: 25.0% nucleus: 6.3% cytosol: 3.1% endoplasmic reticulum: 3.1% extracellular: 3.1% golgi: 3.1%
Protein-Protein	At1g15900	At2g41705	3	null	FEX camphor resistance CrcB family protein	N/A	0.25	BAR - PMID 24833385 BAR - MIND ID 8109 BAR - DOI 10.1126/science.1251358 BAR - BioGrid 1249627	0112 (ubiquitin reconstruction)	extracellular: 18.8% endoplasmic reticulum: 18.8% plasma membrane: 12.5% nucleus: 12.5% golgi: 12.5% cytosol: 12.5% vacuole: 6.3% mitochondrion: 6.3%	plasma membrane: 66.7% plastid: 18.5% extracellular: 3.7% cytosol: 3.7% mitochondrion: 3.7% nucleus: 3.7%
Protein-Protein	At2g27940	At2g41705	3	RING/U-box superfamily protein	FEX camphor resistance CrcB family protein	N/A	0.454	BAR - PMID 24833385 BAR - MIND ID 7932 BAR - DOI 10.1126/science.1251358 BAR - BioGrid 1247707	0112 (ubiquitin reconstruction)	plasma membrane: 36.8% nucleus: 26.3% plastid: 10.5% mitochondrion: 10.5% endoplasmic reticulum: 5.3% extracellular: 5.3% golgi: 5.3%	plasma membrane: 66.7% plastid: 18.5% extracellular: 3.7% cytosol: 3.7% mitochondrion: 3.7% nucleus: 3.7%
Protein-Protein	At3g21090	At2g41705	3	ABCG15 ABC-2 type transporter family protein	FEX camphor resistance CrcB family protein	N/A	0.065	BAR - PMID 24833385 BAR - MIND ID 1166 BAR - DOI 10.1126/science.1251358 BAR - BioGrid 1250758	0112 (ubiquitin reconstruction)	plasma membrane: 53.3% mitochondrion: 20.0% extracellular: 6.7% cytosol: 6.7% nucleus: 6.7% peroxisome: 6.7%	plasma membrane: 66.7% plastid: 18.5% extracellular: 3.7% cytosol: 3.7% mitochondrion: 3.7% nucleus: 3.7%
Protein-Protein	At1g14660	At5g63030	3	NHX8 Na+/H+ exchanger 8	GRXC1 Thioredoxin superfamily protein	N/A	0.476	BAR - PMID 24833385 BAR - MIND ID 16361 BAR - DOI 10.1126/science.1251358 BAR - BioGrid 1251603	0112 (ubiquitin reconstruction)	plasma membrane: 58.3% plastid: 12.5% extracellular: 6.3% golgi: 6.3% cytosol: 4.2% nucleus: 4.2% endoplasmic reticulum: 4.2% vacuole: 2.1% mitochondrion: 2.1%	cytosol: 40.9% plasma membrane: 22.7% nucleus: 13.6% plastid: 9.1% vacuole: 4.5% peroxisome: 4.5% mitochondrion: 4.5%
Protein-Protein	At1g15900	At5g63030	3	null	GRXC1 Thioredoxin superfamily protein	N/A	0.012	BAR - MIND ID 17558	0112 (ubiquitin reconstruction)	extracellular: 18.8% endoplasmic reticulum: 18.8% plasma membrane: 12.5% nucleus: 12.5% golgi: 12.5% cytosol: 12.5% vacuole: 6.3% mitochondrion: 6.3%	cytosol: 40.9% plasma membrane: 22.7% nucleus: 13.6% plastid: 9.1% vacuole: 4.5% peroxisome: 4.5% mitochondrion: 4.5%
Protein-Protein	At3g21090	At5g63030	3	ABCG15 ABC-2 type transporter family protein	GRXC1 Thioredoxin superfamily protein	N/A	-0.022	BAR - MIND ID 770	0112 (ubiquitin reconstruction)	plasma membrane: 53.3% mitochondrion: 20.0% extracellular: 6.7% cytosol: 6.7% nucleus: 6.7% peroxisome: 6.7%	cytosol: 40.9% plasma membrane: 22.7% nucleus: 13.6% plastid: 9.1% vacuole: 4.5% peroxisome: 4.5% mitochondrion: 4.5%
Protein-Protein	At1g15900	At4g30850	3	null	HHP2 heptahelical transmembrane protein2	N/A	None	BAR - MIND ID 5318	0112 (ubiquitin reconstruction)	extracellular: 18.8% endoplasmic reticulum: 18.8% plasma membrane: 12.5% nucleus: 12.5% golgi: 12.5% cytosol: 12.5% vacuole: 6.3% mitochondrion: 6.3%	mitochondrion: 38.5% nucleus: 23.1% cytosol: 15.4% plasma membrane: 7.7% golgi: 7.7% peroxisome: 7.7%
Protein-Protein	At2g27940	At4g30850	3	RING/U-box superfamily protein	HHP2 heptahelical transmembrane protein2	N/A	None	BAR - MIND ID 10579	0112 (ubiquitin reconstruction)	plasma membrane: 36.8% nucleus: 26.3% plastid: 10.5% mitochondrion: 10.5% endoplasmic reticulum: 5.3% extracellular: 5.3% golgi: 5.3%	mitochondrion: 38.5% nucleus: 23.1% cytosol: 15.4% plasma membrane: 7.7% golgi: 7.7% peroxisome: 7.7%
Protein-Protein	At3g21090	At4g30850	3	ABCG15 ABC-2 type transporter family protein	HHP2 heptahelical transmembrane protein2	N/A	None	BAR - PMID 24833385 BAR - MIND ID 6100 BAR - MIND ID 2210 BAR - DOI 10.1126/science.1251358 BAR - BioGrid 1250540	0112 (ubiquitin reconstruction)	plasma membrane: 53.3% mitochondrion: 20.0% extracellular: 6.7% cytosol: 6.7% nucleus: 6.7% peroxisome: 6.7%	mitochondrion: 38.5% nucleus: 23.1% cytosol: 15.4% plasma membrane: 7.7% golgi: 7.7% peroxisome: 7.7%
Protein-Protein	At1g15900	At2g26180	3	null	IQD6 IQ-domain 6	N/A	0.264	BAR - PMID 24833385 BAR - MIND ID 2444 BAR - DOI 10.1126/science.1251358 BAR - BioGrid 1249787	0112 (ubiquitin reconstruction)	extracellular: 18.8% endoplasmic reticulum: 18.8% plasma membrane: 12.5% nucleus: 12.5% golgi: 12.5% cytosol: 12.5% vacuole: 6.3% mitochondrion: 6.3%	nucleus: 54.5% cytoskeleton: 22.7% mitochondrion: 9.1% cytosol: 9.1% plastid: 4.5%
Protein-Protein	At2g27940	At2g26180	3	RING/U-box superfamily protein	IQD6 IQ-domain 6	N/A	0.028	BAR - MIND ID 7005	0112 (ubiquitin reconstruction)	plasma membrane: 36.8% nucleus: 26.3% plastid: 10.5% mitochondrion: 10.5% endoplasmic reticulum: 5.3% extracellular: 5.3% golgi: 5.3%	nucleus: 54.5% cytoskeleton: 22.7% mitochondrion: 9.1% cytosol: 9.1% plastid: 4.5%
Protein-Protein	At3g21090	At2g26180	3	ABCG15 ABC-2 type transporter family protein	IQD6 IQ-domain 6	N/A	0.446	BAR - PMID 24833385 BAR - MIND ID 1856 BAR - MIND ID 3197 BAR - MIND ID 1504 BAR - DOI 10.1126/science.1251358 BAR - BioGrid 1250773	0112 (ubiquitin reconstruction)	plasma membrane: 53.3% mitochondrion: 20.0% extracellular: 6.7% cytosol: 6.7% nucleus: 6.7% peroxisome: 6.7%	nucleus: 54.5% cytoskeleton: 22.7% mitochondrion: 9.1% cytosol: 9.1% plastid: 4.5%
Protein-Protein	At1g14290	At2g22425	3	SBH2 sphingoid base hydroxylase 2	Microsomal signal peptidase 12 kDa subunit (SPC12)	1	0.172		0064 (interologs mapping)	endoplasmic reticulum: 44.2% golgi: 34.6% extracellular: 13.5% plasma membrane: 1.9% nucleus: 1.9% cytosol: 1.9% vacuole: 1.9%	endoplasmic reticulum: 31.8% extracellular: 20.5% golgi: 18.2% plasma membrane: 13.6% (microsomes are not ordinarily present in living cells): 11.4% cytosol: 2.3% nucleus: 2.3%
Protein-Protein	At1g15900	At2g22425	3	null	Microsomal signal peptidase 12 kDa subunit (SPC12)	N/A	0.246	BAR - PMID 24833385 BAR - MIND ID 14615 BAR - DOI 10.1126/science.1251358 BAR - BioGrid 1250000	0112 (ubiquitin reconstruction)	extracellular: 18.8% endoplasmic reticulum: 18.8% plasma membrane: 12.5% nucleus: 12.5% golgi: 12.5% cytosol: 12.5% vacuole: 6.3% mitochondrion: 6.3%	endoplasmic reticulum: 31.8% extracellular: 20.5% golgi: 18.2% plasma membrane: 13.6% (microsomes are not ordinarily present in living cells): 11.4% cytosol: 2.3% nucleus: 2.3%
Protein-Protein	At3g21090	At2g22425	3	ABCG15 ABC-2 type transporter family protein	Microsomal signal peptidase 12 kDa subunit (SPC12)	N/A	0.228	BAR - PMID 24833385 BAR - MIND ID 1213 BAR - DOI 10.1126/science.1251358 BAR - BioGrid 1250784	0112 (ubiquitin reconstruction)	plasma membrane: 53.3% mitochondrion: 20.0% extracellular: 6.7% cytosol: 6.7% nucleus: 6.7% peroxisome: 6.7%	endoplasmic reticulum: 31.8% extracellular: 20.5% golgi: 18.2% plasma membrane: 13.6% (microsomes are not ordinarily present in living cells): 11.4% cytosol: 2.3% nucleus: 2.3%
Protein-Protein	At1g10130	At5g54260	3	ECA3 endoplasmic reticulum-type calcium-transporting ATPase 3	MRE11 DNA repair and meiosis protein (Mre11)	1	0.668		0064 (interologs mapping)	golgi: 48.1% plasma membrane: 18.5% endoplasmic reticulum: 11.1% vacuole: 9.3% cytosol: 7.4% extracellular: 1.9% mitochondrion: 1.9% nucleus: 1.9%	nucleus: 83.3% mitochondrion: 12.5% cytosol: 4.2%
Protein-Protein	At3g05480	At5g54260	3	RAD9 cell cycle checkpoint control protein family	MRE11 DNA repair and meiosis protein (Mre11)	1	0.846		0064 (interologs mapping)	nucleus: 41.7% mitochondrion: 16.7% extracellular: 12.5% cytosol: 8.3% endoplasmic reticulum: 8.3% golgi: 8.3% plastid: 4.2%	nucleus: 83.3% mitochondrion: 12.5% cytosol: 4.2%
Protein-Protein	At3g49660	At5g54260	3	WDR5a Transducin/WD40 repeat-like superfamily protein	MRE11 DNA repair and meiosis protein (Mre11)	1	0.818		0064 (interologs mapping)	plastid: 57.1% cytosol: 28.6% nucleus: 14.3%	nucleus: 83.3% mitochondrion: 12.5% cytosol: 4.2%
Protein-Protein	At1g71010	At5g13780	3	FAB1C FORMS APLOID AND BINUCLEATE CELLS 1C	NAA10 Acyl-CoA N-acyltransferases (NAT) superfamily protein	1	0.76		0064 (interologs mapping)	nucleus: 40.0% cytosol: 40.0% mitochondrion: 20.0%	plasma membrane: 22.7% nucleus: 18.2% cytosol: 18.2% endoplasmic reticulum: 9.1% extracellular: 9.1% golgi: 9.1% mitochondrion: 9.1% plastid: 4.5%
Protein-Protein	At3g49660	At5g13780	3	WDR5a Transducin/WD40 repeat-like superfamily protein	NAA10 Acyl-CoA N-acyltransferases (NAT) superfamily protein	1	0.787		0064 (interologs mapping)	plastid: 57.1% cytosol: 28.6% nucleus: 14.3%	plasma membrane: 22.7% nucleus: 18.2% cytosol: 18.2% endoplasmic reticulum: 9.1% extracellular: 9.1% golgi: 9.1% mitochondrion: 9.1% plastid: 4.5%
Protein-Protein	At5g11340	At5g13780	3	Acyl-CoA N-acyltransferases (NAT) superfamily protein	NAA10 Acyl-CoA N-acyltransferases (NAT) superfamily protein	5	0.894		0064 (interologs mapping)	cytosol: 72.2% nucleus: 16.7% mitochondrion: 11.1%	plasma membrane: 22.7% nucleus: 18.2% cytosol: 18.2% endoplasmic reticulum: 9.1% extracellular: 9.1% golgi: 9.1% mitochondrion: 9.1% plastid: 4.5%
Protein-Protein	At1g14660	At5g37050	3	NHX8 Na+/H+ exchanger 8	null	N/A	0.273	BAR - MIND ID 16362	0112 (ubiquitin reconstruction)	plasma membrane: 58.3% plastid: 12.5% extracellular: 6.3% golgi: 6.3% cytosol: 4.2% nucleus: 4.2% endoplasmic reticulum: 4.2% vacuole: 2.1% mitochondrion: 2.1%	plastid: 40.0% mitochondrion: 26.7% nucleus: 26.7% extracellular: 6.7%
Protein-Protein	At1g15900	At5g37050	3	null	null	N/A	0.343	BAR - MIND ID 17561	0112 (ubiquitin reconstruction)	extracellular: 18.8% endoplasmic reticulum: 18.8% plasma membrane: 12.5% nucleus: 12.5% golgi: 12.5% cytosol: 12.5% vacuole: 6.3% mitochondrion: 6.3%	plastid: 40.0% mitochondrion: 26.7% nucleus: 26.7% extracellular: 6.7%
Protein-Protein	At3g21090	At5g37050	3	ABCG15 ABC-2 type transporter family protein	null	N/A	0.118	BAR - MIND ID 491	0112 (ubiquitin reconstruction)	plasma membrane: 53.3% mitochondrion: 20.0% extracellular: 6.7% cytosol: 6.7% nucleus: 6.7% peroxisome: 6.7%	plastid: 40.0% mitochondrion: 26.7% nucleus: 26.7% extracellular: 6.7%
Protein-Protein	At1g71010	At1g80410	3	FAB1C FORMS APLOID AND BINUCLEATE CELLS 1C	OMA tetratricopeptide repeat (TPR)-containing protein	1	0.378		0064 (interologs mapping)	nucleus: 40.0% cytosol: 40.0% mitochondrion: 20.0%	nucleus: 28.6% cytosol: 19.0% cytoskeleton: 11.9% golgi: 11.9% plasma membrane: 11.9% vacuole: 11.9% mitochondrion: 4.8%
Protein-Protein	At3g49660	At1g80410	3	WDR5a Transducin/WD40 repeat-like superfamily protein	OMA tetratricopeptide repeat (TPR)-containing protein	1	0.402		0064 (interologs mapping)	plastid: 57.1% cytosol: 28.6% nucleus: 14.3%	nucleus: 28.6% cytosol: 19.0% cytoskeleton: 11.9% golgi: 11.9% plasma membrane: 11.9% vacuole: 11.9% mitochondrion: 4.8%
Protein-Protein	At5g11340	At1g80410	3	Acyl-CoA N-acyltransferases (NAT) superfamily protein	OMA tetratricopeptide repeat (TPR)-containing protein	4	0.571		0064 (interologs mapping)	cytosol: 72.2% nucleus: 16.7% mitochondrion: 11.1%	nucleus: 28.6% cytosol: 19.0% cytoskeleton: 11.9% golgi: 11.9% plasma membrane: 11.9% vacuole: 11.9% mitochondrion: 4.8%
Protein-Protein	At1g10130	At2g36200	3	ECA3 endoplasmic reticulum-type calcium-transporting ATPase 3	P-loop containing nucleoside triphosphate hydrolases superfamily protein	1	0.609		0064 (interologs mapping)	golgi: 48.1% plasma membrane: 18.5% endoplasmic reticulum: 11.1% vacuole: 9.3% cytosol: 7.4% extracellular: 1.9% mitochondrion: 1.9% nucleus: 1.9%	cytosol: 34.5% cytoskeleton: 34.5% nucleus: 20.7% mitochondrion: 6.9% peroxisome: 3.4%
Protein-Protein	At2g45490	At2g36200	3	AUR3 ataurora3	P-loop containing nucleoside triphosphate hydrolases superfamily protein	1	0.841		0064 (interologs mapping)	nucleus: 43.5% cytosol: 35.5% cytoskeleton: 16.1% mitochondrion: 4.8%	cytosol: 34.5% cytoskeleton: 34.5% nucleus: 20.7% mitochondrion: 6.9% peroxisome: 3.4%
Protein-Protein	At3g25980	At2g36200	3	MAD2 DNA-binding HORMA family protein	P-loop containing nucleoside triphosphate hydrolases superfamily protein	8	0.938		0064 (interologs mapping)	nucleus: 26.9% cytosol: 19.2% endoplasmic reticulum: 15.4% extracellular: 15.4% golgi: 15.4% plastid: 3.8% mitochondrion: 3.8%	cytosol: 34.5% cytoskeleton: 34.5% nucleus: 20.7% mitochondrion: 6.9% peroxisome: 3.4%
Protein-Protein	At1g10130	At5g23630	3	ECA3 endoplasmic reticulum-type calcium-transporting ATPase 3	PDR2 phosphate deficiency response 2	8	0.703		0064 (interologs mapping)	golgi: 48.1% plasma membrane: 18.5% endoplasmic reticulum: 11.1% vacuole: 9.3% cytosol: 7.4% extracellular: 1.9% mitochondrion: 1.9% nucleus: 1.9%	endoplasmic reticulum: 38.6% plasma membrane: 33.3% golgi: 14.0% cytosol: 3.5% extracellular: 3.5% mitochondrion: 3.5% plastid: 1.8% nucleus: 1.8%
Protein-Protein	At1g14290	At5g23630	3	SBH2 sphingoid base hydroxylase 2	PDR2 phosphate deficiency response 2	2	0.496		0064 (interologs mapping)	endoplasmic reticulum: 44.2% golgi: 34.6% extracellular: 13.5% plasma membrane: 1.9% nucleus: 1.9% cytosol: 1.9% vacuole: 1.9%	endoplasmic reticulum: 38.6% plasma membrane: 33.3% golgi: 14.0% cytosol: 3.5% extracellular: 3.5% mitochondrion: 3.5% plastid: 1.8% nucleus: 1.8%
Protein-Protein	At3g49660	At5g23630	3	WDR5a Transducin/WD40 repeat-like superfamily protein	PDR2 phosphate deficiency response 2	1	0.761		0064 (interologs mapping)	plastid: 57.1% cytosol: 28.6% nucleus: 14.3%	endoplasmic reticulum: 38.6% plasma membrane: 33.3% golgi: 14.0% cytosol: 3.5% extracellular: 3.5% mitochondrion: 3.5% plastid: 1.8% nucleus: 1.8%
Protein-Protein	At1g71010	At1g10930	3	FAB1C FORMS APLOID AND BINUCLEATE CELLS 1C	RECQ4A DNA helicase (RECQl4A)	1	0		0064 (interologs mapping)	nucleus: 40.0% cytosol: 40.0% mitochondrion: 20.0%	nucleus: 65.0% plastid: 20.0% mitochondrion: 15.0%
Protein-Protein	At2g35630	At1g10930	3	MOR1 ARM repeat superfamily protein	RECQ4A DNA helicase (RECQl4A)	1	0		0064 (interologs mapping)	cytoskeleton: 40.5% cytosol: 18.9% golgi: 13.5% plasma membrane: 13.5% mitochondrion: 8.1% nucleus: 5.4%	nucleus: 65.0% plastid: 20.0% mitochondrion: 15.0%
Protein-Protein	At3g49660	At1g10930	3	WDR5a Transducin/WD40 repeat-like superfamily protein	RECQ4A DNA helicase (RECQl4A)	2	0		0064 (interologs mapping)	plastid: 57.1% cytosol: 28.6% nucleus: 14.3%	nucleus: 65.0% plastid: 20.0% mitochondrion: 15.0%
Protein-Protein	At2g35630	At2g41630	3	MOR1 ARM repeat superfamily protein	TFIIB1 transcription factor IIB	1	0.597		0064 (interologs mapping)	cytoskeleton: 40.5% cytosol: 18.9% golgi: 13.5% plasma membrane: 13.5% mitochondrion: 8.1% nucleus: 5.4%	nucleus: 60.0% cytoskeleton: 16.7% cytosol: 10.0% mitochondrion: 3.3% endoplasmic reticulum: 3.3% extracellular: 3.3% golgi: 3.3%
Protein-Protein	At2g36390	At2g41630	3	SBE2.1 starch branching enzyme 2.1	TFIIB1 transcription factor IIB	1	0.443		0064 (interologs mapping)	plastid: 64.5% nucleus: 22.6% extracellular: 3.2% vacuole: 3.2% cytosol: 3.2% mitochondrion: 3.2%	nucleus: 60.0% cytoskeleton: 16.7% cytosol: 10.0% mitochondrion: 3.3% endoplasmic reticulum: 3.3% extracellular: 3.3% golgi: 3.3%
Protein-Protein	At3g49660	At2g41630	3	WDR5a Transducin/WD40 repeat-like superfamily protein	TFIIB1 transcription factor IIB	1	0.505		0064 (interologs mapping)	plastid: 57.1% cytosol: 28.6% nucleus: 14.3%	nucleus: 60.0% cytoskeleton: 16.7% cytosol: 10.0% mitochondrion: 3.3% endoplasmic reticulum: 3.3% extracellular: 3.3% golgi: 3.3%
Protein-Protein	At2g35630	At3g10330	3	MOR1 ARM repeat superfamily protein	TFIIB2 Cyclin-like family protein	2	0.779		0064 (interologs mapping)	cytoskeleton: 40.5% cytosol: 18.9% golgi: 13.5% plasma membrane: 13.5% mitochondrion: 8.1% nucleus: 5.4%	nucleus: 75.7% cytosol: 18.9% mitochondrion: 5.4%
Protein-Protein	At2g36390	At3g10330	3	SBE2.1 starch branching enzyme 2.1	TFIIB2 Cyclin-like family protein	2	0.484		0064 (interologs mapping)	plastid: 64.5% nucleus: 22.6% extracellular: 3.2% vacuole: 3.2% cytosol: 3.2% mitochondrion: 3.2%	nucleus: 75.7% cytosol: 18.9% mitochondrion: 5.4%
Protein-Protein	At3g49660	At3g10330	3	WDR5a Transducin/WD40 repeat-like superfamily protein	TFIIB2 Cyclin-like family protein	1	0.737		0064 (interologs mapping)	plastid: 57.1% cytosol: 28.6% nucleus: 14.3%	nucleus: 75.7% cytosol: 18.9% mitochondrion: 5.4%
Protein-Protein	At1g18070	At3g13445	3	Translation elongation factor EF1A/initiation factor IF2gamma family protein	TFIID-1 TATA binding protein 1	1	0.819		0064 (interologs mapping)	cytosol: 41.9% vacuole: 34.9% extracellular: 11.6% mitochondrion: 4.7% cytoskeleton: 2.3% plastid: 2.3% nucleus: 2.3%	nucleus: 72.0% cytosol: 8.0% plasma membrane: 4.0% mitochondrion: 4.0% endoplasmic reticulum: 4.0% extracellular: 4.0% golgi: 4.0%
Protein-Protein	At3g25980	At3g13445	3	MAD2 DNA-binding HORMA family protein	TFIID-1 TATA binding protein 1	1	0.638		0064 (interologs mapping)	nucleus: 26.9% cytosol: 19.2% endoplasmic reticulum: 15.4% extracellular: 15.4% golgi: 15.4% plastid: 3.8% mitochondrion: 3.8%	nucleus: 72.0% cytosol: 8.0% plasma membrane: 4.0% mitochondrion: 4.0% endoplasmic reticulum: 4.0% extracellular: 4.0% golgi: 4.0%
Protein-Protein	At5g59710	At3g13445	3	VIP2 VIRE2 interacting protein 2	TFIID-1 TATA binding protein 1	1	0.85		0064 (interologs mapping)	nucleus: 68.4% plastid: 18.4% mitochondrion: 2.6% endoplasmic reticulum: 2.6% extracellular: 2.6% golgi: 2.6% cytosol: 2.6%	nucleus: 72.0% cytosol: 8.0% plasma membrane: 4.0% mitochondrion: 4.0% endoplasmic reticulum: 4.0% extracellular: 4.0% golgi: 4.0%
Protein-Protein	At1g14660	At1g17280	3	NHX8 Na+/H+ exchanger 8	UBC34 ubiquitin-conjugating enzyme 34	N/A	0.408	BAR - MIND ID 4890	0112 (ubiquitin reconstruction)	plasma membrane: 58.3% plastid: 12.5% extracellular: 6.3% golgi: 6.3% cytosol: 4.2% nucleus: 4.2% endoplasmic reticulum: 4.2% vacuole: 2.1% mitochondrion: 2.1%	plasma membrane: 29.4% mitochondrion: 17.6% nucleus: 17.6% cytosol: 11.8% golgi: 5.9% peroxisome: 5.9% extracellular: 5.9% endoplasmic reticulum: 5.9%
Protein-Protein	At2g27940	At1g17280	3	RING/U-box superfamily protein	UBC34 ubiquitin-conjugating enzyme 34	N/A	0.186	BAR - MIND ID 7216	0112 (ubiquitin reconstruction)	plasma membrane: 36.8% nucleus: 26.3% plastid: 10.5% mitochondrion: 10.5% endoplasmic reticulum: 5.3% extracellular: 5.3% golgi: 5.3%	plasma membrane: 29.4% mitochondrion: 17.6% nucleus: 17.6% cytosol: 11.8% golgi: 5.9% peroxisome: 5.9% extracellular: 5.9% endoplasmic reticulum: 5.9%
Protein-Protein	At3g21090	At1g17280	3	ABCG15 ABC-2 type transporter family protein	UBC34 ubiquitin-conjugating enzyme 34	N/A	-0.109	BAR - PMID 24833385 BAR - MIND ID 5263 BAR - MIND ID 1910 BAR - MIND ID 3030 BAR - DOI 10.1126/science.1251358 BAR - BioGrid 1250597	0112 (ubiquitin reconstruction)	plasma membrane: 53.3% mitochondrion: 20.0% extracellular: 6.7% cytosol: 6.7% nucleus: 6.7% peroxisome: 6.7%	plasma membrane: 29.4% mitochondrion: 17.6% nucleus: 17.6% cytosol: 11.8% golgi: 5.9% peroxisome: 5.9% extracellular: 5.9% endoplasmic reticulum: 5.9%
Protein-Protein	At1g14660	At3g10640	3	NHX8 Na+/H+ exchanger 8	VPS60.1 SNF7 family protein	N/A	0.064	BAR - MIND ID 16360	0112 (ubiquitin reconstruction)	plasma membrane: 58.3% plastid: 12.5% extracellular: 6.3% golgi: 6.3% cytosol: 4.2% nucleus: 4.2% endoplasmic reticulum: 4.2% vacuole: 2.1% mitochondrion: 2.1%	nucleus: 66.7% mitochondrion: 16.7% cytosol: 11.1% plastid: 5.6%
Protein-Protein	At1g15900	At3g10640	3	null	VPS60.1 SNF7 family protein	N/A	0.076	BAR - MIND ID 17556	0112 (ubiquitin reconstruction)	extracellular: 18.8% endoplasmic reticulum: 18.8% plasma membrane: 12.5% nucleus: 12.5% golgi: 12.5% cytosol: 12.5% vacuole: 6.3% mitochondrion: 6.3%	nucleus: 66.7% mitochondrion: 16.7% cytosol: 11.1% plastid: 5.6%
Protein-Protein	At3g21090	At3g10640	3	ABCG15 ABC-2 type transporter family protein	VPS60.1 SNF7 family protein	N/A	-0.068	BAR - PMID 24833385 BAR - DOI 10.1126/science.1251358 BAR - BioGrid 1250768	0112 (ubiquitin reconstruction)	plasma membrane: 53.3% mitochondrion: 20.0% extracellular: 6.7% cytosol: 6.7% nucleus: 6.7% peroxisome: 6.7%	nucleus: 66.7% mitochondrion: 16.7% cytosol: 11.1% plastid: 5.6%
Protein-Protein	At1g14660	At1g21240	3	NHX8 Na+/H+ exchanger 8	WAK3 wall associated kinase 3	N/A	-0.11	BAR - MIND ID 16364	0112 (ubiquitin reconstruction)	plasma membrane: 58.3% plastid: 12.5% extracellular: 6.3% golgi: 6.3% cytosol: 4.2% nucleus: 4.2% endoplasmic reticulum: 4.2% vacuole: 2.1% mitochondrion: 2.1%	plasma membrane: 39.1% endoplasmic reticulum: 19.6% extracellular: 17.4% golgi: 17.4% cytosol: 4.3% nucleus: 2.2%
Protein-Protein	At1g15900	At1g21240	3	null	WAK3 wall associated kinase 3	N/A	-0.08	BAR - MIND ID 17564	0112 (ubiquitin reconstruction)	extracellular: 18.8% endoplasmic reticulum: 18.8% plasma membrane: 12.5% nucleus: 12.5% golgi: 12.5% cytosol: 12.5% vacuole: 6.3% mitochondrion: 6.3%	plasma membrane: 39.1% endoplasmic reticulum: 19.6% extracellular: 17.4% golgi: 17.4% cytosol: 4.3% nucleus: 2.2%
Protein-Protein	At3g21090	At1g21240	3	ABCG15 ABC-2 type transporter family protein	WAK3 wall associated kinase 3	N/A	-0.018	BAR - MIND ID 474 BAR - MIND ID 636	0112 (ubiquitin reconstruction)	plasma membrane: 53.3% mitochondrion: 20.0% extracellular: 6.7% cytosol: 6.7% nucleus: 6.7% peroxisome: 6.7%	plasma membrane: 39.1% endoplasmic reticulum: 19.6% extracellular: 17.4% golgi: 17.4% cytosol: 4.3% nucleus: 2.2%
Protein-Protein	At3g25980	At1g03150	2	MAD2 DNA-binding HORMA family protein	Acyl-CoA N-acyltransferases (NAT) superfamily protein	2	0.689		0064 (interologs mapping)	nucleus: 26.9% cytosol: 19.2% endoplasmic reticulum: 15.4% extracellular: 15.4% golgi: 15.4% plastid: 3.8% mitochondrion: 3.8%	mitochondrion: 35.3% cytosol: 29.4% plastid: 17.6% extracellular: 11.8% nucleus: 5.9%
Protein-Protein	At5g61780	At1g03150	2	Tudor2 TUDOR-SN protein 2	Acyl-CoA N-acyltransferases (NAT) superfamily protein	1	0.55		0064 (interologs mapping)	nucleus: 25.5% cytosol: 14.9% extracellular: 10.6% golgi: 10.6% plasma membrane: 10.6% vacuole: 10.6% mitochondrion: 8.5% plastid: 8.5%	mitochondrion: 35.3% cytosol: 29.4% plastid: 17.6% extracellular: 11.8% nucleus: 5.9%
Protein-Protein	At1g10130	At5g02410	2	ECA3 endoplasmic reticulum-type calcium-transporting ATPase 3	ALG10 DIE2/ALG10 family	2	0.801		0064 (interologs mapping)	golgi: 48.1% plasma membrane: 18.5% endoplasmic reticulum: 11.1% vacuole: 9.3% cytosol: 7.4% extracellular: 1.9% mitochondrion: 1.9% nucleus: 1.9%	golgi: 32.1% extracellular: 28.6% endoplasmic reticulum: 25.0% plasma membrane: 10.7% nucleus: 3.6%
Protein-Protein	At5g37500	At5g02410	2	GORK gated outwardly-rectifying K+ channel	ALG10 DIE2/ALG10 family	4	0.453		0064 (interologs mapping)	nucleus: 46.4% plasma membrane: 28.6% cytosol: 10.7% endoplasmic reticulum: 3.6% extracellular: 3.6% golgi: 3.6% mitochondrion: 3.6%	golgi: 32.1% extracellular: 28.6% endoplasmic reticulum: 25.0% plasma membrane: 10.7% nucleus: 3.6%
Protein-Protein	At1g10130	At2g44660	2	ECA3 endoplasmic reticulum-type calcium-transporting ATPase 3	ALG6, ALG8 glycosyltransferase family	2	0.699		0064 (interologs mapping)	golgi: 48.1% plasma membrane: 18.5% endoplasmic reticulum: 11.1% vacuole: 9.3% cytosol: 7.4% extracellular: 1.9% mitochondrion: 1.9% nucleus: 1.9%	endoplasmic reticulum: 39.3% golgi: 21.4% extracellular: 17.9% mitochondrion: 10.7% plasma membrane: 7.1% plastid: 3.6%
Protein-Protein	At1g14290	At2g44660	2	SBH2 sphingoid base hydroxylase 2	ALG6, ALG8 glycosyltransferase family	2	0.683		0064 (interologs mapping)	endoplasmic reticulum: 44.2% golgi: 34.6% extracellular: 13.5% plasma membrane: 1.9% nucleus: 1.9% cytosol: 1.9% vacuole: 1.9%	endoplasmic reticulum: 39.3% golgi: 21.4% extracellular: 17.9% mitochondrion: 10.7% plasma membrane: 7.1% plastid: 3.6%
Protein-Protein	At1g66520	At1g78770	2	pde194 formyltransferase, putative	APC6 anaphase promoting complex 6	1	0.586		0064 (interologs mapping)	plastid: 51.9% mitochondrion: 40.7% cytosol: 7.4%	cytosol: 31.3% cytoskeleton: 31.3% nucleus: 25.0% mitochondrion: 12.5%
Protein-Protein	At3g25980	At1g78770	2	MAD2 DNA-binding HORMA family protein	APC6 anaphase promoting complex 6	84	0.954		0064 (interologs mapping)	nucleus: 26.9% cytosol: 19.2% endoplasmic reticulum: 15.4% extracellular: 15.4% golgi: 15.4% plastid: 3.8% mitochondrion: 3.8%	cytosol: 31.3% cytoskeleton: 31.3% nucleus: 25.0% mitochondrion: 12.5%
Protein-Protein	At1g17980	At5g14530	2	PAPS1 poly(A) polymerase 1	APRF1 Transducin/WD40 repeat-like superfamily protein	7	0.718		0064 (interologs mapping)	nucleus: 76.7% cytosol: 6.7% plasma membrane: 3.3% mitochondrion: 3.3% endoplasmic reticulum: 3.3% extracellular: 3.3% golgi: 3.3%	cytosol: 30.0% nucleus: 30.0% mitochondrion: 30.0% plasma membrane: 10.0%
Protein-Protein	At3g49660	At5g14530	2	WDR5a Transducin/WD40 repeat-like superfamily protein	APRF1 Transducin/WD40 repeat-like superfamily protein	3	0.831		0064 (interologs mapping)	plastid: 57.1% cytosol: 28.6% nucleus: 14.3%	cytosol: 30.0% nucleus: 30.0% mitochondrion: 30.0% plasma membrane: 10.0%
Protein-Protein	At3g25980	At1g60430	2	MAD2 DNA-binding HORMA family protein	ARPC3 actin-related protein C3	2	0.089		0064 (interologs mapping)	nucleus: 26.9% cytosol: 19.2% endoplasmic reticulum: 15.4% extracellular: 15.4% golgi: 15.4% plastid: 3.8% mitochondrion: 3.8%	cytosol: 42.1% cytoskeleton: 26.3% nucleus: 10.5% mitochondrion: 10.5% golgi: 5.3% plastid: 5.3%
Protein-Protein	At4g26080	At1g60430	2	AtABI1 Protein phosphatase 2C family protein	ARPC3 actin-related protein C3	N/A	0.297	BAR - BioGrid 1416659 BAR - PMID 17267444	0018 (two hybrid)	nucleus: 58.1% cytosol: 18.6% plasma membrane: 11.6% plastid: 9.3% mitochondrion: 2.3%	cytosol: 42.1% cytoskeleton: 26.3% nucleus: 10.5% mitochondrion: 10.5% golgi: 5.3% plastid: 5.3%
Protein-Protein	At1g15900	At1g31812	2	null	AtACBP6 acyl-CoA-binding protein 6	N/A	0.194	BAR - PMID 24833385 BAR - DOI 10.1126/science.1251358 BAR - BioGrid 1243901	0112 (ubiquitin reconstruction)	extracellular: 18.8% endoplasmic reticulum: 18.8% plasma membrane: 12.5% nucleus: 12.5% golgi: 12.5% cytosol: 12.5% vacuole: 6.3% mitochondrion: 6.3%	cytosol: 39.1% plasma membrane: 23.4% plastid: 9.4% extracellular: 9.4% unclear: 7.8% nucleus: 4.7% peroxisome: 1.6% mitochondrion: 1.6% endoplasmic reticulum: 1.6% golgi: 1.6%
Protein-Protein	At3g21090	At1g31812	2	ABCG15 ABC-2 type transporter family protein	AtACBP6 acyl-CoA-binding protein 6	N/A	0.153	BAR - PMID 24833385 BAR - DOI 10.1126/science.1251358 BAR - BioGrid 1250653	0112 (ubiquitin reconstruction)	plasma membrane: 53.3% mitochondrion: 20.0% extracellular: 6.7% cytosol: 6.7% nucleus: 6.7% peroxisome: 6.7%	cytosol: 39.1% plasma membrane: 23.4% plastid: 9.4% extracellular: 9.4% unclear: 7.8% nucleus: 4.7% peroxisome: 1.6% mitochondrion: 1.6% endoplasmic reticulum: 1.6% golgi: 1.6%
Protein-Protein	At3g05480	At4g33090	2	RAD9 cell cycle checkpoint control protein family	ATAPM1 aminopeptidase M1	4	0.417		0064 (interologs mapping)	nucleus: 41.7% mitochondrion: 16.7% extracellular: 12.5% cytosol: 8.3% endoplasmic reticulum: 8.3% golgi: 8.3% plastid: 4.2%	plasma membrane: 29.6% cytosol: 18.5% mitochondrion: 16.7% plastid: 11.1% extracellular: 9.3% golgi: 9.3% nucleus: 3.7% endoplasmic reticulum: 1.9%
Protein-Protein	At5g58640	At4g33090	2	Selenoprotein, Rdx type	ATAPM1 aminopeptidase M1	1	0.659		0064 (interologs mapping)	endoplasmic reticulum: 38.6% plasma membrane: 29.8% extracellular: 12.3% golgi: 12.3% mitochondrion: 5.3% nucleus: 1.8%	plasma membrane: 29.6% cytosol: 18.5% mitochondrion: 16.7% plastid: 11.1% extracellular: 9.3% golgi: 9.3% nucleus: 3.7% endoplasmic reticulum: 1.9%
Protein-Protein	At2g45490	At2g37420	2	AUR3 ataurora3	ATP binding microtubule motor family protein	1	0.739		0064 (interologs mapping)	nucleus: 43.5% cytosol: 35.5% cytoskeleton: 16.1% mitochondrion: 4.8%	plastid: 27.3% cytosol: 22.7% cytoskeleton: 22.7% nucleus: 18.2% mitochondrion: 9.1%
Protein-Protein	At5g58640	At2g37420	2	Selenoprotein, Rdx type	ATP binding microtubule motor family protein	1	0.69		0064 (interologs mapping)	endoplasmic reticulum: 38.6% plasma membrane: 29.8% extracellular: 12.3% golgi: 12.3% mitochondrion: 5.3% nucleus: 1.8%	plastid: 27.3% cytosol: 22.7% cytoskeleton: 22.7% nucleus: 18.2% mitochondrion: 9.1%
Protein-Protein	At1g55860	At4g16830	2	UPL1 ubiquitin-protein ligase 1	AtRGGA Hyaluronan / mRNA binding family	2	0.626		0064 (interologs mapping)	cytosol: 30.3% mitochondrion: 24.2% nucleus: 12.1% golgi: 10.6% cytoskeleton: 7.6% plastid: 7.6% endoplasmic reticulum: 3.0% extracellular: 3.0% plasma membrane: 1.5%	nucleus: 59.5% cytosol: 21.6% plasma membrane: 13.5% mitochondrion: 2.7% plastid: 2.7%
Protein-Protein	At3g49660	At4g16830	2	WDR5a Transducin/WD40 repeat-like superfamily protein	AtRGGA Hyaluronan / mRNA binding family	1	0.57		0064 (interologs mapping)	plastid: 57.1% cytosol: 28.6% nucleus: 14.3%	nucleus: 59.5% cytosol: 21.6% plasma membrane: 13.5% mitochondrion: 2.7% plastid: 2.7%
Protein-Protein	At1g14660	At1g29060	2	NHX8 Na+/H+ exchanger 8	AtSFT12 Target SNARE coiled-coil domain protein	N/A	0.234	BAR - MIND ID 16363	0112 (ubiquitin reconstruction)	plasma membrane: 58.3% plastid: 12.5% extracellular: 6.3% golgi: 6.3% cytosol: 4.2% nucleus: 4.2% endoplasmic reticulum: 4.2% vacuole: 2.1% mitochondrion: 2.1%	golgi: 32.4% mitochondrion: 20.6% endoplasmic reticulum: 17.6% plasma membrane: 14.7% cytosol: 11.8% nucleus: 2.9%
Protein-Protein	At1g15900	At1g29060	2	null	AtSFT12 Target SNARE coiled-coil domain protein	N/A	0.228	BAR - PMID 24833385 BAR - MIND ID 17563 BAR - DOI 10.1126/science.1251358 BAR - BioGrid 1250211	0112 (ubiquitin reconstruction)	extracellular: 18.8% endoplasmic reticulum: 18.8% plasma membrane: 12.5% nucleus: 12.5% golgi: 12.5% cytosol: 12.5% vacuole: 6.3% mitochondrion: 6.3%	golgi: 32.4% mitochondrion: 20.6% endoplasmic reticulum: 17.6% plasma membrane: 14.7% cytosol: 11.8% nucleus: 2.9%
Protein-Protein	At2g27940	At4g14455	2	RING/U-box superfamily protein	BS14B Target SNARE coiled-coil domain protein	N/A	None	BAR - MIND ID 11073	0112 (ubiquitin reconstruction)	plasma membrane: 36.8% nucleus: 26.3% plastid: 10.5% mitochondrion: 10.5% endoplasmic reticulum: 5.3% extracellular: 5.3% golgi: 5.3%	golgi: 45.5% mitochondrion: 18.2% endoplasmic reticulum: 18.2% cytosol: 9.1% nucleus: 6.1% plastid: 3.0%
Protein-Protein	At3g21090	At4g14455	2	ABCG15 ABC-2 type transporter family protein	BS14B Target SNARE coiled-coil domain protein	N/A	None	BAR - PMID 24833385 BAR - DOI 10.1126/science.1251358 BAR - BioGrid 1250805	0112 (ubiquitin reconstruction)	plasma membrane: 53.3% mitochondrion: 20.0% extracellular: 6.7% cytosol: 6.7% nucleus: 6.7% peroxisome: 6.7%	golgi: 45.5% mitochondrion: 18.2% endoplasmic reticulum: 18.2% cytosol: 9.1% nucleus: 6.1% plastid: 3.0%
Protein-Protein	At2g45490	At2g33560	2	AUR3 ataurora3	BUBR1 BUB1-related (BUB1: budding uninhibited by benzymidazol 1)	1	0.777		0064 (interologs mapping)	nucleus: 43.5% cytosol: 35.5% cytoskeleton: 16.1% mitochondrion: 4.8%	nucleus: 63.6% cytosol: 18.2% mitochondrion: 9.1% plastid: 9.1%
Protein-Protein	At3g25980	At2g33560	2	MAD2 DNA-binding HORMA family protein	BUBR1 BUB1-related (BUB1: budding uninhibited by benzymidazol 1)	24	0.686	BAR - PMID 25262777 BAR - PMID 19710914 BAR - BioGrid 1114596	0064 (interologs mapping),0018 (two hybrid)	nucleus: 26.9% cytosol: 19.2% endoplasmic reticulum: 15.4% extracellular: 15.4% golgi: 15.4% plastid: 3.8% mitochondrion: 3.8%	nucleus: 63.6% cytosol: 18.2% mitochondrion: 9.1% plastid: 9.1%
Protein-Protein	At1g71010	At3g25100	2	FAB1C FORMS APLOID AND BINUCLEATE CELLS 1C	CDC45 cell division cycle 45	1	0.674		0064 (interologs mapping)	nucleus: 40.0% cytosol: 40.0% mitochondrion: 20.0%	mitochondrion: 42.9% nucleus: 28.6% cytosol: 21.4% plastid: 7.1%
Protein-Protein	At3g25980	At3g25100	2	MAD2 DNA-binding HORMA family protein	CDC45 cell division cycle 45	2	0.911		0064 (interologs mapping)	nucleus: 26.9% cytosol: 19.2% endoplasmic reticulum: 15.4% extracellular: 15.4% golgi: 15.4% plastid: 3.8% mitochondrion: 3.8%	mitochondrion: 42.9% nucleus: 28.6% cytosol: 21.4% plastid: 7.1%
Protein-Protein	At2g45490	At1g07270	2	AUR3 ataurora3	CDC6b Cell division control, Cdc6	1	0.807		0064 (interologs mapping)	nucleus: 43.5% cytosol: 35.5% cytoskeleton: 16.1% mitochondrion: 4.8%	plastid: 60.0% nucleus: 33.3% mitochondrion: 6.7%
Protein-Protein	At4g09570	At1g07270	2	CPK4 calcium-dependent protein kinase 4	CDC6b Cell division control, Cdc6	4	0.337		0064 (interologs mapping)	cytosol: 50.0% nucleus: 28.6% plasma membrane: 11.9% plastid: 4.8% mitochondrion: 4.8%	plastid: 60.0% nucleus: 33.3% mitochondrion: 6.7%
Protein-Protein	At5g58640	At2g23080	2	Selenoprotein, Rdx type	CKA3 Protein kinase superfamily protein	1	0.886		0064 (interologs mapping)	endoplasmic reticulum: 38.6% plasma membrane: 29.8% extracellular: 12.3% golgi: 12.3% mitochondrion: 5.3% nucleus: 1.8%	cytosol: 50.0% nucleus: 33.3% mitochondrion: 16.7%
Protein-Protein	At5g61780	At2g23080	2	Tudor2 TUDOR-SN protein 2	CKA3 Protein kinase superfamily protein	N/A	-0.023	BAR - PMID 32191846		nucleus: 25.5% cytosol: 14.9% extracellular: 10.6% golgi: 10.6% plasma membrane: 10.6% vacuole: 10.6% mitochondrion: 8.5% plastid: 8.5%	cytosol: 50.0% nucleus: 33.3% mitochondrion: 16.7%
Protein-Protein	At1g21065	At5g47080	2	null	CKB1 casein kinase II beta chain 1	1	0.052		0064 (interologs mapping)	plastid: 45.0% golgi: 12.5% mitochondrion: 12.5% endoplasmic reticulum: 10.0% extracellular: 10.0% plasma membrane: 5.0% nucleus: 5.0%	nucleus: 50.0% cytosol: 25.0% mitochondrion: 25.0%
Protein-Protein	At4g09570	At5g47080	2	CPK4 calcium-dependent protein kinase 4	CKB1 casein kinase II beta chain 1	1	0.257		0064 (interologs mapping)	cytosol: 50.0% nucleus: 28.6% plasma membrane: 11.9% plastid: 4.8% mitochondrion: 4.8%	nucleus: 50.0% cytosol: 25.0% mitochondrion: 25.0%
Protein-Protein	At1g10130	At1g31780	2	ECA3 endoplasmic reticulum-type calcium-transporting ATPase 3	COG7 null	2	0.846		0064 (interologs mapping)	golgi: 48.1% plasma membrane: 18.5% endoplasmic reticulum: 11.1% vacuole: 9.3% cytosol: 7.4% extracellular: 1.9% mitochondrion: 1.9% nucleus: 1.9%	cytosol: 34.8% mitochondrion: 21.7% cytoskeleton: 21.7% nucleus: 13.0% plastid: 8.7%
Protein-Protein	At1g14290	At1g31780	2	SBH2 sphingoid base hydroxylase 2	COG7 null	2	0.36		0064 (interologs mapping)	endoplasmic reticulum: 44.2% golgi: 34.6% extracellular: 13.5% plasma membrane: 1.9% nucleus: 1.9% cytosol: 1.9% vacuole: 1.9%	cytosol: 34.8% mitochondrion: 21.7% cytoskeleton: 21.7% nucleus: 13.0% plastid: 8.7%
Protein-Protein	At2g36390	At2g23070	2	SBE2.1 starch branching enzyme 2.1	cpCK2 Protein kinase superfamily protein	N/A	0.239	BAR - DOI 10.1371/journal.pone.0108344		plastid: 64.5% nucleus: 22.6% extracellular: 3.2% vacuole: 3.2% cytosol: 3.2% mitochondrion: 3.2%	plastid: 26.4% cytosol: 17.0% nucleus: 11.3% cytoskeleton: 9.4% golgi: 9.4% plasma membrane: 9.4% vacuole: 9.4% mitochondrion: 7.5%
Protein-Protein	At5g61780	At2g23070	2	Tudor2 TUDOR-SN protein 2	cpCK2 Protein kinase superfamily protein	N/A	0.025	BAR - PMID 32191846		nucleus: 25.5% cytosol: 14.9% extracellular: 10.6% golgi: 10.6% plasma membrane: 10.6% vacuole: 10.6% mitochondrion: 8.5% plastid: 8.5%	plastid: 26.4% cytosol: 17.0% nucleus: 11.3% cytoskeleton: 9.4% golgi: 9.4% plasma membrane: 9.4% vacuole: 9.4% mitochondrion: 7.5%
Protein-Protein	At3g21090	At4g09570	2	ABCG15 ABC-2 type transporter family protein	CPK4 calcium-dependent protein kinase 4	N/A	0.006	BAR - PMID 19130088 BAR - BioGrid 320288	0018 (two hybrid)	plasma membrane: 53.3% mitochondrion: 20.0% extracellular: 6.7% cytosol: 6.7% nucleus: 6.7% peroxisome: 6.7%	cytosol: 50.0% nucleus: 28.6% plasma membrane: 11.9% plastid: 4.8% mitochondrion: 4.8%
Protein-Protein	At4g09570	At4g09570	2	CPK4 calcium-dependent protein kinase 4	CPK4 calcium-dependent protein kinase 4	N/A	1	BAR - BioGrid 1420300 BAR - PMID 17921317		cytosol: 50.0% nucleus: 28.6% plasma membrane: 11.9% plastid: 4.8% mitochondrion: 4.8%	cytosol: 50.0% nucleus: 28.6% plasma membrane: 11.9% plastid: 4.8% mitochondrion: 4.8%
Protein-Protein	At1g17980	At1g17760	2	PAPS1 poly(A) polymerase 1	CSTF77 Tetratricopeptide repeat (TPR)-like superfamily protein	24	0.737		0064 (interologs mapping)	nucleus: 76.7% cytosol: 6.7% plasma membrane: 3.3% mitochondrion: 3.3% endoplasmic reticulum: 3.3% extracellular: 3.3% golgi: 3.3%	nucleus: 58.3% mitochondrion: 25.0% cytosol: 16.7%
Protein-Protein	At5g58040	At1g17760	2	FIPS5 homolog of yeast FIP1 [V]	CSTF77 Tetratricopeptide repeat (TPR)-like superfamily protein	1	0.587	BAR - PMID 18479511 BAR - PMID 16282318 BAR - BioGrid 1110702	0018 (two hybrid),0018 (two hybrid)	nucleus: 63.6% cytoskeleton: 22.7% mitochondrion: 9.1% cytosol: 4.5%	nucleus: 58.3% mitochondrion: 25.0% cytosol: 16.7%
Protein-Protein	At1g10130	At1g04730	2	ECA3 endoplasmic reticulum-type calcium-transporting ATPase 3	CTF18 P-loop containing nucleoside triphosphate hydrolases superfamily protein	1	0.633		0064 (interologs mapping)	golgi: 48.1% plasma membrane: 18.5% endoplasmic reticulum: 11.1% vacuole: 9.3% cytosol: 7.4% extracellular: 1.9% mitochondrion: 1.9% nucleus: 1.9%	nucleus: 54.2% plasma membrane: 20.8% mitochondrion: 12.5% cytosol: 8.3% plastid: 4.2%
Protein-Protein	At3g25980	At1g04730	2	MAD2 DNA-binding HORMA family protein	CTF18 P-loop containing nucleoside triphosphate hydrolases superfamily protein	18	0.877		0064 (interologs mapping)	nucleus: 26.9% cytosol: 19.2% endoplasmic reticulum: 15.4% extracellular: 15.4% golgi: 15.4% plastid: 3.8% mitochondrion: 3.8%	nucleus: 54.2% plasma membrane: 20.8% mitochondrion: 12.5% cytosol: 8.3% plastid: 4.2%
Protein-Protein	At2g45490	At5g46210	2	AUR3 ataurora3	CUL4 cullin4	-895	0.399			nucleus: 43.5% cytosol: 35.5% cytoskeleton: 16.1% mitochondrion: 4.8%	nucleus: 41.9% cytosol: 35.5% plastid: 12.9% mitochondrion: 9.7%
Protein-Protein	At2g45770	At5g46210	2	FRD4 signal recognition particle receptor protein, chloroplast (FTSY)	CUL4 cullin4	-5359	0.002			plastid: 68.1% cytosol: 10.6% golgi: 10.6% vacuole: 10.6%	nucleus: 41.9% cytosol: 35.5% plastid: 12.9% mitochondrion: 9.7%
Protein-Protein	At1g18070	At5g48630	2	Translation elongation factor EF1A/initiation factor IF2gamma family protein	Cyclin family protein	2	0.817		0064 (interologs mapping)	cytosol: 41.9% vacuole: 34.9% extracellular: 11.6% mitochondrion: 4.7% cytoskeleton: 2.3% plastid: 2.3% nucleus: 2.3%	nucleus: 41.7% cytosol: 33.3% mitochondrion: 16.7% extracellular: 8.3%
Protein-Protein	At5g59710	At5g48630	2	VIP2 VIRE2 interacting protein 2	Cyclin family protein	1	0.795		0064 (interologs mapping)	nucleus: 68.4% plastid: 18.4% mitochondrion: 2.6% endoplasmic reticulum: 2.6% extracellular: 2.6% golgi: 2.6% cytosol: 2.6%	nucleus: 41.7% cytosol: 33.3% mitochondrion: 16.7% extracellular: 8.3%
Protein-Protein	At1g14660	At3g66654	2	NHX8 Na+/H+ exchanger 8	Cyclophilin-like peptidyl-prolyl cis-trans isomerase family protein	N/A	None	BAR - MIND ID 7172	0112 (ubiquitin reconstruction)	plasma membrane: 58.3% plastid: 12.5% extracellular: 6.3% golgi: 6.3% cytosol: 4.2% nucleus: 4.2% endoplasmic reticulum: 4.2% vacuole: 2.1% mitochondrion: 2.1%	golgi: 34.0% plasma membrane: 28.3% mitochondrion: 9.4% plastid: 9.4% vacuole: 9.4% cytosol: 5.7% endoplasmic reticulum: 1.9% extracellular: 1.9%
Protein-Protein	At3g21090	At3g66654	2	ABCG15 ABC-2 type transporter family protein	Cyclophilin-like peptidyl-prolyl cis-trans isomerase family protein	N/A	None	BAR - PMID 24833385 BAR - MIND ID 8723 BAR - MIND ID 2808 BAR - DOI 10.1126/science.1251358 BAR - BioGrid 1250781	0112 (ubiquitin reconstruction)	plasma membrane: 53.3% mitochondrion: 20.0% extracellular: 6.7% cytosol: 6.7% nucleus: 6.7% peroxisome: 6.7%	golgi: 34.0% plasma membrane: 28.3% mitochondrion: 9.4% plastid: 9.4% vacuole: 9.4% cytosol: 5.7% endoplasmic reticulum: 1.9% extracellular: 1.9%
Protein-Protein	At1g10130	At5g66680	2	ECA3 endoplasmic reticulum-type calcium-transporting ATPase 3	DGL1 dolichyl-diphosphooligosaccharide-protein glycosyltransferase 48kDa subunit family protein	2	0.842		0064 (interologs mapping)	golgi: 48.1% plasma membrane: 18.5% endoplasmic reticulum: 11.1% vacuole: 9.3% cytosol: 7.4% extracellular: 1.9% mitochondrion: 1.9% nucleus: 1.9%	endoplasmic reticulum: 31.3% extracellular: 13.5% golgi: 12.5% plasma membrane: 12.5% vacuole: 11.5% nucleus: 10.4% cytosol: 5.2% plastid: 2.1% mitochondrion: 1.0%
Protein-Protein	At1g14290	At5g66680	2	SBH2 sphingoid base hydroxylase 2	DGL1 dolichyl-diphosphooligosaccharide-protein glycosyltransferase 48kDa subunit family protein	1	0.124		0064 (interologs mapping)	endoplasmic reticulum: 44.2% golgi: 34.6% extracellular: 13.5% plasma membrane: 1.9% nucleus: 1.9% cytosol: 1.9% vacuole: 1.9%	endoplasmic reticulum: 31.3% extracellular: 13.5% golgi: 12.5% plasma membrane: 12.5% vacuole: 11.5% nucleus: 10.4% cytosol: 5.2% plastid: 2.1% mitochondrion: 1.0%
Protein-Protein	At1g18070	At1g13180	2	Translation elongation factor EF1A/initiation factor IF2gamma family protein	DIS1 Actin-like ATPase superfamily protein	2	0.842		0064 (interologs mapping)	cytosol: 41.9% vacuole: 34.9% extracellular: 11.6% mitochondrion: 4.7% cytoskeleton: 2.3% plastid: 2.3% nucleus: 2.3%	cytosol: 56.3% cytoskeleton: 31.3% nucleus: 6.3% mitochondrion: 3.1% plastid: 3.1%
Protein-Protein	At4g26080	At1g13180	2	AtABI1 Protein phosphatase 2C family protein	DIS1 Actin-like ATPase superfamily protein	N/A	0.323	BAR - BioGrid 1416647 BAR - PMID 17267444	0018 (two hybrid)	nucleus: 58.1% cytosol: 18.6% plasma membrane: 11.6% plastid: 9.3% mitochondrion: 2.3%	cytosol: 56.3% cytoskeleton: 31.3% nucleus: 6.3% mitochondrion: 3.1% plastid: 3.1%
Protein-Protein	At1g14290	At1g10130	2	SBH2 sphingoid base hydroxylase 2	ECA3 endoplasmic reticulum-type calcium-transporting ATPase 3	2	0.247		0064 (interologs mapping)	endoplasmic reticulum: 44.2% golgi: 34.6% extracellular: 13.5% plasma membrane: 1.9% nucleus: 1.9% cytosol: 1.9% vacuole: 1.9%	golgi: 48.1% plasma membrane: 18.5% endoplasmic reticulum: 11.1% vacuole: 9.3% cytosol: 7.4% extracellular: 1.9% mitochondrion: 1.9% nucleus: 1.9%
Protein-Protein	At3g49660	At1g10130	2	WDR5a Transducin/WD40 repeat-like superfamily protein	ECA3 endoplasmic reticulum-type calcium-transporting ATPase 3	-7240	0.324			plastid: 57.1% cytosol: 28.6% nucleus: 14.3%	golgi: 48.1% plasma membrane: 18.5% endoplasmic reticulum: 11.1% vacuole: 9.3% cytosol: 7.4% extracellular: 1.9% mitochondrion: 1.9% nucleus: 1.9%
Protein-Protein	At1g18070	At5g20920	2	Translation elongation factor EF1A/initiation factor IF2gamma family protein	EMB1401 eukaryotic translation initiation factor 2 beta subunit	5	0.844		0064 (interologs mapping)	cytosol: 41.9% vacuole: 34.9% extracellular: 11.6% mitochondrion: 4.7% cytoskeleton: 2.3% plastid: 2.3% nucleus: 2.3%	nucleus: 24.0% plasma membrane: 20.0% cytosol: 18.0% golgi: 12.0% cytoskeleton: 10.0% extracellular: 10.0% mitochondrion: 6.0%
Protein-Protein	At5g61780	At5g20920	2	Tudor2 TUDOR-SN protein 2	EMB1401 eukaryotic translation initiation factor 2 beta subunit	N/A	0.178	BAR - PMID 32191846		nucleus: 25.5% cytosol: 14.9% extracellular: 10.6% golgi: 10.6% plasma membrane: 10.6% vacuole: 10.6% mitochondrion: 8.5% plastid: 8.5%	nucleus: 24.0% plasma membrane: 20.0% cytosol: 18.0% golgi: 12.0% cytoskeleton: 10.0% extracellular: 10.0% mitochondrion: 6.0%
Protein-Protein	At1g10130	At3g42660	2	ECA3 endoplasmic reticulum-type calcium-transporting ATPase 3	EOL1 transducin family protein / WD-40 repeat family protein	1	0.66		0064 (interologs mapping)	golgi: 48.1% plasma membrane: 18.5% endoplasmic reticulum: 11.1% vacuole: 9.3% cytosol: 7.4% extracellular: 1.9% mitochondrion: 1.9% nucleus: 1.9%	cytoskeleton: 23.8% mitochondrion: 19.0% nucleus: 14.3% cytosol: 14.3% plastid: 14.3% endoplasmic reticulum: 4.8% extracellular: 4.8% golgi: 4.8%
Protein-Protein	At3g25980	At3g42660	2	MAD2 DNA-binding HORMA family protein	EOL1 transducin family protein / WD-40 repeat family protein	22	0.924		0064 (interologs mapping)	nucleus: 26.9% cytosol: 19.2% endoplasmic reticulum: 15.4% extracellular: 15.4% golgi: 15.4% plastid: 3.8% mitochondrion: 3.8%	cytoskeleton: 23.8% mitochondrion: 19.0% nucleus: 14.3% cytosol: 14.3% plastid: 14.3% endoplasmic reticulum: 4.8% extracellular: 4.8% golgi: 4.8%
Protein-Protein	At1g14290	At1g49240	2	SBH2 sphingoid base hydroxylase 2	FIZ1 actin 8	1	0.279		0064 (interologs mapping)	endoplasmic reticulum: 44.2% golgi: 34.6% extracellular: 13.5% plasma membrane: 1.9% nucleus: 1.9% cytosol: 1.9% vacuole: 1.9%	cytosol: 26.8% plasma membrane: 12.2% plastid: 12.2% vacuole: 12.2% nucleus: 8.5% cytoskeleton: 7.3% extracellular: 6.1% golgi: 6.1% peroxisome: 6.1% mitochondrion: 2.4%
Protein-Protein	At1g18070	At1g49240	2	Translation elongation factor EF1A/initiation factor IF2gamma family protein	FIZ1 actin 8	1	0.397		0064 (interologs mapping)	cytosol: 41.9% vacuole: 34.9% extracellular: 11.6% mitochondrion: 4.7% cytoskeleton: 2.3% plastid: 2.3% nucleus: 2.3%	cytosol: 26.8% plasma membrane: 12.2% plastid: 12.2% vacuole: 12.2% nucleus: 8.5% cytoskeleton: 7.3% extracellular: 6.1% golgi: 6.1% peroxisome: 6.1% mitochondrion: 2.4%
Protein-Protein	At1g17980	At5g13480	2	PAPS1 poly(A) polymerase 1	FY Transducin/WD40 repeat-like superfamily protein	38	0.743		0064 (interologs mapping)	nucleus: 76.7% cytosol: 6.7% plasma membrane: 3.3% mitochondrion: 3.3% endoplasmic reticulum: 3.3% extracellular: 3.3% golgi: 3.3%	nucleus: 55.0% mitochondrion: 25.0% peroxisome: 5.0% cytosol: 5.0% extracellular: 5.0% plastid: 5.0%
Protein-Protein	At5g58640	At5g13480	2	Selenoprotein, Rdx type	FY Transducin/WD40 repeat-like superfamily protein	5	0.916		0064 (interologs mapping)	endoplasmic reticulum: 38.6% plasma membrane: 29.8% extracellular: 12.3% golgi: 12.3% mitochondrion: 5.3% nucleus: 1.8%	nucleus: 55.0% mitochondrion: 25.0% peroxisome: 5.0% cytosol: 5.0% extracellular: 5.0% plastid: 5.0%
Protein-Protein	At2g26170	At4g18340	2	MAX1 cytochrome P450, family 711, subfamily A, polypeptide 1	Glycosyl hydrolase superfamily protein	N/A	0.431	BAR - PMID 24823379 BAR - DOI 10.1016/j.devcel.2014.04.004 BAR - BioGrid 947485	0018 (two hybrid),0018 (two hybrid)	endoplasmic reticulum: 27.8% mitochondrion: 16.7% extracellular: 16.7% golgi: 16.7% plasma membrane: 16.7% cytosol: 5.6%	extracellular: 28.1% endoplasmic reticulum: 21.9% golgi: 21.9% mitochondrion: 9.4% vacuole: 9.4% plastid: 6.3% plasma membrane: 3.1%
Protein-Protein	At4g26080	At4g18340	2	AtABI1 Protein phosphatase 2C family protein	Glycosyl hydrolase superfamily protein	N/A	0.13	BAR - PMID 24823379 BAR - DOI 10.1016/j.devcel.2014.04.004 BAR - BioGrid 947691	0018 (two hybrid),0018 (two hybrid)	nucleus: 58.1% cytosol: 18.6% plasma membrane: 11.6% plastid: 9.3% mitochondrion: 2.3%	extracellular: 28.1% endoplasmic reticulum: 21.9% golgi: 21.9% mitochondrion: 9.4% vacuole: 9.4% plastid: 6.3% plasma membrane: 3.1%
Protein-Protein	At3g49660	At5g63610	2	WDR5a Transducin/WD40 repeat-like superfamily protein	HEN3 cyclin-dependent kinase E;1	6	0.651		0064 (interologs mapping)	plastid: 57.1% cytosol: 28.6% nucleus: 14.3%	nucleus: 63.2% mitochondrion: 15.8% cytosol: 15.8% plastid: 5.3%
Protein-Protein	At5g59710	At5g63610	2	VIP2 VIRE2 interacting protein 2	HEN3 cyclin-dependent kinase E;1	1	0.677		0064 (interologs mapping)	nucleus: 68.4% plastid: 18.4% mitochondrion: 2.6% endoplasmic reticulum: 2.6% extracellular: 2.6% golgi: 2.6% cytosol: 2.6%	nucleus: 63.2% mitochondrion: 15.8% cytosol: 15.8% plastid: 5.3%
Protein-Protein	At3g25980	At5g59690	2	MAD2 DNA-binding HORMA family protein	Histone superfamily protein	1	0.939		0064 (interologs mapping)	nucleus: 26.9% cytosol: 19.2% endoplasmic reticulum: 15.4% extracellular: 15.4% golgi: 15.4% plastid: 3.8% mitochondrion: 3.8%	nucleus: 60.5% mitochondrion: 23.7% plastid: 13.2% cytosol: 2.6%
Protein-Protein	At3g49660	At5g59690	2	WDR5a Transducin/WD40 repeat-like superfamily protein	Histone superfamily protein	1	0.859		0064 (interologs mapping)	plastid: 57.1% cytosol: 28.6% nucleus: 14.3%	nucleus: 60.5% mitochondrion: 23.7% plastid: 13.2% cytosol: 2.6%
Protein-Protein	At1g18070	At3g12580	2	Translation elongation factor EF1A/initiation factor IF2gamma family protein	HSP70 heat shock protein 70	9	0.019		0064 (interologs mapping)	cytosol: 41.9% vacuole: 34.9% extracellular: 11.6% mitochondrion: 4.7% cytoskeleton: 2.3% plastid: 2.3% nucleus: 2.3%	cytosol: 24.3% mitochondrion: 17.1% plastid: 15.7% plasma membrane: 14.3% golgi: 8.6% nucleus: 8.6% vacuole: 7.1% endoplasmic reticulum: 2.9% extracellular: 1.4%
Protein-Protein	At3g25980	At3g12580	2	MAD2 DNA-binding HORMA family protein	HSP70 heat shock protein 70	2	-0.102		0064 (interologs mapping)	nucleus: 26.9% cytosol: 19.2% endoplasmic reticulum: 15.4% extracellular: 15.4% golgi: 15.4% plastid: 3.8% mitochondrion: 3.8%	cytosol: 24.3% mitochondrion: 17.1% plastid: 15.7% plasma membrane: 14.3% golgi: 8.6% nucleus: 8.6% vacuole: 7.1% endoplasmic reticulum: 2.9% extracellular: 1.4%
Protein-Protein	At1g55860	At1g11660	2	UPL1 ubiquitin-protein ligase 1	HSP70-16 heat shock protein 70 (Hsp 70) family protein	1	0.643		0064 (interologs mapping)	cytosol: 30.3% mitochondrion: 24.2% nucleus: 12.1% golgi: 10.6% cytoskeleton: 7.6% plastid: 7.6% endoplasmic reticulum: 3.0% extracellular: 3.0% plasma membrane: 1.5%	cytoskeleton: 21.7% nucleus: 21.7% plasma membrane: 21.7% cytosol: 13.0% mitochondrion: 8.7% endoplasmic reticulum: 4.3% extracellular: 4.3% golgi: 4.3%
Protein-Protein	At3g25980	At1g11660	2	MAD2 DNA-binding HORMA family protein	HSP70-16 heat shock protein 70 (Hsp 70) family protein	1	0.584		0064 (interologs mapping)	nucleus: 26.9% cytosol: 19.2% endoplasmic reticulum: 15.4% extracellular: 15.4% golgi: 15.4% plastid: 3.8% mitochondrion: 3.8%	cytoskeleton: 21.7% nucleus: 21.7% plasma membrane: 21.7% cytosol: 13.0% mitochondrion: 8.7% endoplasmic reticulum: 4.3% extracellular: 4.3% golgi: 4.3%
Protein-Protein	At3g25980	At2g22640	2	MAD2 DNA-binding HORMA family protein	HSPC300 BRICK1, putative	N/A	None	BAR - BioGrid 1114598 BAR - PMID 25262777	0018 (two hybrid)	nucleus: 26.9% cytosol: 19.2% endoplasmic reticulum: 15.4% extracellular: 15.4% golgi: 15.4% plastid: 3.8% mitochondrion: 3.8%	cytosol: 52.4% cytoskeleton: 23.8% nucleus: 9.5% plasma membrane: 4.8% mitochondrion: 4.8% plastid: 4.8%
Protein-Protein	At4g26080	At2g22640	2	AtABI1 Protein phosphatase 2C family protein	HSPC300 BRICK1, putative	N/A	None	BAR - BioGrid 1416674 BAR - PMID 17267444	0018 (two hybrid)	nucleus: 58.1% cytosol: 18.6% plasma membrane: 11.6% plastid: 9.3% mitochondrion: 2.3%	cytosol: 52.4% cytoskeleton: 23.8% nucleus: 9.5% plasma membrane: 4.8% mitochondrion: 4.8% plastid: 4.8%
Protein-Protein	At3g25980	At1g52740	2	MAD2 DNA-binding HORMA family protein	HTA9 histone H2A protein 9	14	0.767		0064 (interologs mapping)	nucleus: 26.9% cytosol: 19.2% endoplasmic reticulum: 15.4% extracellular: 15.4% golgi: 15.4% plastid: 3.8% mitochondrion: 3.8%	nucleus: 51.1% plastid: 15.6% golgi: 11.1% vacuole: 11.1% mitochondrion: 8.9% cytosol: 2.2%
Protein-Protein	At3g49660	At1g52740	2	WDR5a Transducin/WD40 repeat-like superfamily protein	HTA9 histone H2A protein 9	4	0.858		0064 (interologs mapping)	plastid: 57.1% cytosol: 28.6% nucleus: 14.3%	nucleus: 51.1% plastid: 15.6% golgi: 11.1% vacuole: 11.1% mitochondrion: 8.9% cytosol: 2.2%
Protein-Protein	At2g45490	At5g10400	2	AUR3 ataurora3	HTR9 Histone superfamily protein	2	0.732		0064 (interologs mapping)	nucleus: 43.5% cytosol: 35.5% cytoskeleton: 16.1% mitochondrion: 4.8%	nucleus: 45.5% mitochondrion: 39.4% plastid: 12.1% cytosol: 3.0%
Protein-Protein	At3g49660	At5g10400	2	WDR5a Transducin/WD40 repeat-like superfamily protein	HTR9 Histone superfamily protein	4	0.836		0064 (interologs mapping)	plastid: 57.1% cytosol: 28.6% nucleus: 14.3%	nucleus: 45.5% mitochondrion: 39.4% plastid: 12.1% cytosol: 3.0%
Protein-Protein	At2g45490	At1g54390	2	AUR3 ataurora3	ING2 PHD finger protein-related	1	0.576		0064 (interologs mapping)	nucleus: 43.5% cytosol: 35.5% cytoskeleton: 16.1% mitochondrion: 4.8%	nucleus: 78.6% mitochondrion: 7.1% cytosol: 3.6% endoplasmic reticulum: 3.6% extracellular: 3.6% golgi: 3.6%
Protein-Protein	At3g49660	At1g54390	2	WDR5a Transducin/WD40 repeat-like superfamily protein	ING2 PHD finger protein-related	1	0.898		0064 (interologs mapping)	plastid: 57.1% cytosol: 28.6% nucleus: 14.3%	nucleus: 78.6% mitochondrion: 7.1% cytosol: 3.6% endoplasmic reticulum: 3.6% extracellular: 3.6% golgi: 3.6%
Protein-Protein	At2g35630	At4g27180	2	MOR1 ARM repeat superfamily protein	KATB kinesin 2	1	0.87		0064 (interologs mapping)	cytoskeleton: 40.5% cytosol: 18.9% golgi: 13.5% plasma membrane: 13.5% mitochondrion: 8.1% nucleus: 5.4%	cytosol: 35.7% cytoskeleton: 35.7% nucleus: 21.4% mitochondrion: 7.1%
Protein-Protein	At3g25980	At4g27180	2	MAD2 DNA-binding HORMA family protein	KATB kinesin 2	12	0.761		0064 (interologs mapping)	nucleus: 26.9% cytosol: 19.2% endoplasmic reticulum: 15.4% extracellular: 15.4% golgi: 15.4% plastid: 3.8% mitochondrion: 3.8%	cytosol: 35.7% cytoskeleton: 35.7% nucleus: 21.4% mitochondrion: 7.1%
Protein-Protein	At2g45770	At3g27960	2	FRD4 signal recognition particle receptor protein, chloroplast (FTSY)	KLCR2 Tetratricopeptide repeat (TPR)-like superfamily protein	N/A	-0.104	BAR - PMID 21798944 BAR - (A. th. Interactome) BAR-AI-1 MAIN BAR - DOI 10.1126/science.1203659 BAR - DOI 10.1126/science.1203877 BAR - BioGrid 598136	0018 (two hybrid),0018 (two hybrid)	plastid: 68.1% cytosol: 10.6% golgi: 10.6% vacuole: 10.6%	plasma membrane: 57.7% cytosol: 23.1% nucleus: 11.5% mitochondrion: 7.7%
Protein-Protein	At3g10180	At3g27960	2	P-loop containing nucleoside triphosphate hydrolases superfamily protein	KLCR2 Tetratricopeptide repeat (TPR)-like superfamily protein	1	0.023		0064 (interologs mapping)	nucleus: 45.5% cytosol: 27.3% mitochondrion: 27.3%	plasma membrane: 57.7% cytosol: 23.1% nucleus: 11.5% mitochondrion: 7.7%
Protein-Protein	At3g05480	At1g16970	2	RAD9 cell cycle checkpoint control protein family	KU70 KU70 homolog	1	0.74		0064 (interologs mapping)	nucleus: 41.7% mitochondrion: 16.7% extracellular: 12.5% cytosol: 8.3% endoplasmic reticulum: 8.3% golgi: 8.3% plastid: 4.2%	nucleus: 52.4% cytosol: 31.0% peroxisome: 11.9% mitochondrion: 4.8%
Protein-Protein	At3g25980	At1g16970	2	MAD2 DNA-binding HORMA family protein	KU70 KU70 homolog	2	0.817		0064 (interologs mapping)	nucleus: 26.9% cytosol: 19.2% endoplasmic reticulum: 15.4% extracellular: 15.4% golgi: 15.4% plastid: 3.8% mitochondrion: 3.8%	nucleus: 52.4% cytosol: 31.0% peroxisome: 11.9% mitochondrion: 4.8%
Protein-Protein	At1g14290	At1g13580	2	SBH2 sphingoid base hydroxylase 2	LOH3 LAG1 longevity assurance homolog 3	2	0.268		0064 (interologs mapping)	endoplasmic reticulum: 44.2% golgi: 34.6% extracellular: 13.5% plasma membrane: 1.9% nucleus: 1.9% cytosol: 1.9% vacuole: 1.9%	endoplasmic reticulum: 71.0% plasma membrane: 6.5% mitochondrion: 6.5% extracellular: 3.2% plastid: 3.2% cytosol: 3.2% nucleus: 3.2% golgi: 3.2%
Protein-Protein	At5g58640	At1g13580	2	Selenoprotein, Rdx type	LOH3 LAG1 longevity assurance homolog 3	1	0.868		0064 (interologs mapping)	endoplasmic reticulum: 38.6% plasma membrane: 29.8% extracellular: 12.3% golgi: 12.3% mitochondrion: 5.3% nucleus: 1.8%	endoplasmic reticulum: 71.0% plasma membrane: 6.5% mitochondrion: 6.5% extracellular: 3.2% plastid: 3.2% cytosol: 3.2% nucleus: 3.2% golgi: 3.2%
Protein-Protein	At2g39250	At3g49570	2	SNZ Integrase-type DNA-binding superfamily protein	LSU3 response to low sulfur 3	N/A	None	BAR - DOI 10.1126/science.1203659		nucleus: 80.0% cytosol: 7.5% plastid: 2.5% mitochondrion: 2.5% endoplasmic reticulum: 2.5% extracellular: 2.5% golgi: 2.5%	nucleus: 33.3% mitochondrion: 25.0% cytosol: 25.0% plastid: 16.7%
Protein-Protein	At2g45770	At3g49570	2	FRD4 signal recognition particle receptor protein, chloroplast (FTSY)	LSU3 response to low sulfur 3	N/A	None	BAR - DOI 10.1126/science.1203659		plastid: 68.1% cytosol: 10.6% golgi: 10.6% vacuole: 10.6%	nucleus: 33.3% mitochondrion: 25.0% cytosol: 25.0% plastid: 16.7%
Protein-Protein	At2g35630	At3g25980	2	MOR1 ARM repeat superfamily protein	MAD2 DNA-binding HORMA family protein	2	0.758		0064 (interologs mapping)	cytoskeleton: 40.5% cytosol: 18.9% golgi: 13.5% plasma membrane: 13.5% mitochondrion: 8.1% nucleus: 5.4%	nucleus: 26.9% cytosol: 19.2% endoplasmic reticulum: 15.4% extracellular: 15.4% golgi: 15.4% plastid: 3.8% mitochondrion: 3.8%
Protein-Protein	At3g25980	At3g25980	2	MAD2 DNA-binding HORMA family protein	MAD2 DNA-binding HORMA family protein	24	1		0064 (interologs mapping)	nucleus: 26.9% cytosol: 19.2% endoplasmic reticulum: 15.4% extracellular: 15.4% golgi: 15.4% plastid: 3.8% mitochondrion: 3.8%	nucleus: 26.9% cytosol: 19.2% endoplasmic reticulum: 15.4% extracellular: 15.4% golgi: 15.4% plastid: 3.8% mitochondrion: 3.8%
Protein-Protein	At1g15900	At3g08040	2	null	MAN1 MATE efflux family protein	N/A	0.183	BAR - MIND ID 17565	0112 (ubiquitin reconstruction)	extracellular: 18.8% endoplasmic reticulum: 18.8% plasma membrane: 12.5% nucleus: 12.5% golgi: 12.5% cytosol: 12.5% vacuole: 6.3% mitochondrion: 6.3%	plasma membrane: 54.2% extracellular: 8.3% cytosol: 8.3% nucleus: 8.3% mitochondrion: 8.3% vacuole: 4.2% endoplasmic reticulum: 4.2% golgi: 4.2%
Protein-Protein	At3g21090	At3g08040	2	ABCG15 ABC-2 type transporter family protein	MAN1 MATE efflux family protein	N/A	0.109	BAR - MIND ID 5314 BAR - MIND ID 4738	0112 (ubiquitin reconstruction)	plasma membrane: 53.3% mitochondrion: 20.0% extracellular: 6.7% cytosol: 6.7% nucleus: 6.7% peroxisome: 6.7%	plasma membrane: 54.2% extracellular: 8.3% cytosol: 8.3% nucleus: 8.3% mitochondrion: 8.3% vacuole: 4.2% endoplasmic reticulum: 4.2% golgi: 4.2%
Protein-Protein	At2g35630	At2g35630	2	MOR1 ARM repeat superfamily protein	MOR1 ARM repeat superfamily protein	14	1		0064 (interologs mapping)	cytoskeleton: 40.5% cytosol: 18.9% golgi: 13.5% plasma membrane: 13.5% mitochondrion: 8.1% nucleus: 5.4%	cytoskeleton: 40.5% cytosol: 18.9% golgi: 13.5% plasma membrane: 13.5% mitochondrion: 8.1% nucleus: 5.4%
Protein-Protein	At3g25980	At2g35630	2	MAD2 DNA-binding HORMA family protein	MOR1 ARM repeat superfamily protein	2	0.758		0064 (interologs mapping)	nucleus: 26.9% cytosol: 19.2% endoplasmic reticulum: 15.4% extracellular: 15.4% golgi: 15.4% plastid: 3.8% mitochondrion: 3.8%	cytoskeleton: 40.5% cytosol: 18.9% golgi: 13.5% plasma membrane: 13.5% mitochondrion: 8.1% nucleus: 5.4%
Protein-Protein	At1g14660	At5g52240	2	NHX8 Na+/H+ exchanger 8	MSBP1 membrane steroid binding protein 1	N/A	0.085	BAR - PMID 24833385 BAR - DOI 10.1126/science.1251358 BAR - BioGrid 1251218	0112 (ubiquitin reconstruction)	plasma membrane: 58.3% plastid: 12.5% extracellular: 6.3% golgi: 6.3% cytosol: 4.2% nucleus: 4.2% endoplasmic reticulum: 4.2% vacuole: 2.1% mitochondrion: 2.1%	endoplasmic reticulum: 28.8% plasma membrane: 28.8% cytosol: 12.3% golgi: 12.3% extracellular: 8.2% vacuole: 6.8% mitochondrion: 1.4% nucleus: 1.4%
Protein-Protein	At1g15900	At5g52240	2	null	MSBP1 membrane steroid binding protein 1	N/A	-0.049	BAR - PMID 24833385 BAR - MIND ID 10900 BAR - DOI 10.1126/science.1251358 BAR - BioGrid 1242726	0112 (ubiquitin reconstruction)	extracellular: 18.8% endoplasmic reticulum: 18.8% plasma membrane: 12.5% nucleus: 12.5% golgi: 12.5% cytosol: 12.5% vacuole: 6.3% mitochondrion: 6.3%	endoplasmic reticulum: 28.8% plasma membrane: 28.8% cytosol: 12.3% golgi: 12.3% extracellular: 8.2% vacuole: 6.8% mitochondrion: 1.4% nucleus: 1.4%
Protein-Protein	At3g25980	At3g59970	2	MAD2 DNA-binding HORMA family protein	MTHFR1 methylenetetrahydrofolate reductase 1	1	0.42		0064 (interologs mapping)	nucleus: 26.9% cytosol: 19.2% endoplasmic reticulum: 15.4% extracellular: 15.4% golgi: 15.4% plastid: 3.8% mitochondrion: 3.8%	cytosol: 43.3% golgi: 20.0% plasma membrane: 16.7% mitochondrion: 6.7% plastid: 3.3% endoplasmic reticulum: 3.3% extracellular: 3.3% nucleus: 3.3%
Protein-Protein	At4g34200	At3g59970	2	PGDH1 D-3-phosphoglycerate dehydrogenase	MTHFR1 methylenetetrahydrofolate reductase 1	N/A	-0.056	BAR - PMID 32191846		plastid: 41.1% mitochondrion: 23.3% cytosol: 8.2% extracellular: 6.8% golgi: 6.8% plasma membrane: 6.8% vacuole: 6.8%	cytosol: 43.3% golgi: 20.0% plasma membrane: 16.7% mitochondrion: 6.7% plastid: 3.3% endoplasmic reticulum: 3.3% extracellular: 3.3% nucleus: 3.3%
Protein-Protein	At1g15900	At3g20600	2	null	NDR1 Late embryogenesis abundant (LEA) hydroxyproline-rich glycoprotein family	N/A	-0.075	BAR - MIND ID 3147	0112 (ubiquitin reconstruction)	extracellular: 18.8% endoplasmic reticulum: 18.8% plasma membrane: 12.5% nucleus: 12.5% golgi: 12.5% cytosol: 12.5% vacuole: 6.3% mitochondrion: 6.3%	plasma membrane: 37.1% unclear: 14.3% extracellular: 11.4% endoplasmic reticulum: 8.6% golgi: 8.6% mitochondrion: 5.7% cytosol: 5.7% nucleus: 5.7% plastid: 2.9%
Protein-Protein	At3g21090	At3g20600	2	ABCG15 ABC-2 type transporter family protein	NDR1 Late embryogenesis abundant (LEA) hydroxyproline-rich glycoprotein family	N/A	-0.075	BAR - MIND ID 4743	0112 (ubiquitin reconstruction)	plasma membrane: 53.3% mitochondrion: 20.0% extracellular: 6.7% cytosol: 6.7% nucleus: 6.7% peroxisome: 6.7%	plasma membrane: 37.1% unclear: 14.3% extracellular: 11.4% endoplasmic reticulum: 8.6% golgi: 8.6% mitochondrion: 5.7% cytosol: 5.7% nucleus: 5.7% plastid: 2.9%
Protein-Protein	At2g27940	At5g06320	2	RING/U-box superfamily protein	NHL3 NDR1/HIN1-like 3	N/A	-0.13	BAR - PMID 24833385 BAR - DOI 10.1126/science.1251358 BAR - BioGrid 1243759	0112 (ubiquitin reconstruction)	plasma membrane: 36.8% nucleus: 26.3% plastid: 10.5% mitochondrion: 10.5% endoplasmic reticulum: 5.3% extracellular: 5.3% golgi: 5.3%	plasma membrane: 33.3% cytosol: 11.6% golgi: 11.6% mitochondrion: 10.1% plastid: 8.7% unclear: 7.2% vacuole: 7.2% endoplasmic reticulum: 4.3% extracellular: 4.3% nucleus: 1.4%
Protein-Protein	At3g21090	At5g06320	2	ABCG15 ABC-2 type transporter family protein	NHL3 NDR1/HIN1-like 3	N/A	-0.09	BAR - PMID 24833385 BAR - MIND ID 2068 BAR - DOI 10.1126/science.1251358 BAR - BioGrid 1250654	0112 (ubiquitin reconstruction)	plasma membrane: 53.3% mitochondrion: 20.0% extracellular: 6.7% cytosol: 6.7% nucleus: 6.7% peroxisome: 6.7%	plasma membrane: 33.3% cytosol: 11.6% golgi: 11.6% mitochondrion: 10.1% plastid: 8.7% unclear: 7.2% vacuole: 7.2% endoplasmic reticulum: 4.3% extracellular: 4.3% nucleus: 1.4%
Protein-Protein	At2g45490	At1g61000	2	AUR3 ataurora3	NUF2 null	1	0		0064 (interologs mapping)	nucleus: 43.5% cytosol: 35.5% cytoskeleton: 16.1% mitochondrion: 4.8%	plasma membrane: 39.5% plastid: 15.8% vacuole: 13.2% cytosol: 10.5% nucleus: 10.5% mitochondrion: 7.9% cytoskeleton: 2.6%
Protein-Protein	At3g25980	At1g61000	2	MAD2 DNA-binding HORMA family protein	NUF2 null	1	0		0064 (interologs mapping)	nucleus: 26.9% cytosol: 19.2% endoplasmic reticulum: 15.4% extracellular: 15.4% golgi: 15.4% plastid: 3.8% mitochondrion: 3.8%	plasma membrane: 39.5% plastid: 15.8% vacuole: 13.2% cytosol: 10.5% nucleus: 10.5% mitochondrion: 7.9% cytoskeleton: 2.6%
Protein-Protein	At1g14660	At3g18800	2	NHX8 Na+/H+ exchanger 8	null	N/A	0.103	BAR - MIND ID 10307	0112 (ubiquitin reconstruction)	plasma membrane: 58.3% plastid: 12.5% extracellular: 6.3% golgi: 6.3% cytosol: 4.2% nucleus: 4.2% endoplasmic reticulum: 4.2% vacuole: 2.1% mitochondrion: 2.1%	plasma membrane: 60.7% nucleus: 14.3% cytosol: 7.1% endoplasmic reticulum: 3.6% extracellular: 3.6% golgi: 3.6% mitochondrion: 3.6% peroxisome: 3.6%
Protein-Protein	At2g27940	At1g07860	2	RING/U-box superfamily protein	null	N/A	0.074	BAR - PMID 24833385 BAR - DOI 10.1126/science.1251358 BAR - BioGrid 1247946	0112 (ubiquitin reconstruction)	plasma membrane: 36.8% nucleus: 26.3% plastid: 10.5% mitochondrion: 10.5% endoplasmic reticulum: 5.3% extracellular: 5.3% golgi: 5.3%	mitochondrion: 26.3% plastid: 21.1% endoplasmic reticulum: 15.8% nucleus: 10.5% extracellular: 10.5% golgi: 10.5% plasma membrane: 5.3%
Protein-Protein	At3g21090	At1g07860	2	ABCG15 ABC-2 type transporter family protein	null	N/A	0.257	BAR - PMID 24833385 BAR - MIND ID 3718 BAR - DOI 10.1126/science.1251358 BAR - BioGrid 1250809	0112 (ubiquitin reconstruction)	plasma membrane: 53.3% mitochondrion: 20.0% extracellular: 6.7% cytosol: 6.7% nucleus: 6.7% peroxisome: 6.7%	mitochondrion: 26.3% plastid: 21.1% endoplasmic reticulum: 15.8% nucleus: 10.5% extracellular: 10.5% golgi: 10.5% plasma membrane: 5.3%
Protein-Protein	At3g21090	At3g18800	2	ABCG15 ABC-2 type transporter family protein	null	N/A	0.193	BAR - MIND ID 9517	0112 (ubiquitin reconstruction)	plasma membrane: 53.3% mitochondrion: 20.0% extracellular: 6.7% cytosol: 6.7% nucleus: 6.7% peroxisome: 6.7%	plasma membrane: 60.7% nucleus: 14.3% cytosol: 7.1% endoplasmic reticulum: 3.6% extracellular: 3.6% golgi: 3.6% mitochondrion: 3.6% peroxisome: 3.6%
Protein-Protein	At2g35630	At3g49650	2	MOR1 ARM repeat superfamily protein	P-loop containing nucleoside triphosphate hydrolases superfamily protein	1	0.559		0064 (interologs mapping)	cytoskeleton: 40.5% cytosol: 18.9% golgi: 13.5% plasma membrane: 13.5% mitochondrion: 8.1% nucleus: 5.4%	mitochondrion: 40.0% nucleus: 33.3% cytosol: 26.7%
Protein-Protein	At3g25980	At3g49650	2	MAD2 DNA-binding HORMA family protein	P-loop containing nucleoside triphosphate hydrolases superfamily protein	2	0.465		0064 (interologs mapping)	nucleus: 26.9% cytosol: 19.2% endoplasmic reticulum: 15.4% extracellular: 15.4% golgi: 15.4% plastid: 3.8% mitochondrion: 3.8%	mitochondrion: 40.0% nucleus: 33.3% cytosol: 26.7%
Protein-Protein	At1g17980	At1g22760	2	PAPS1 poly(A) polymerase 1	PAB3 poly(A) binding protein 3	1	0.204		0064 (interologs mapping)	nucleus: 76.7% cytosol: 6.7% plasma membrane: 3.3% mitochondrion: 3.3% endoplasmic reticulum: 3.3% extracellular: 3.3% golgi: 3.3%	plastid: 38.9% nucleus: 38.9% cytosol: 16.7% mitochondrion: 5.6%
Protein-Protein	At1g18070	At1g22760	2	Translation elongation factor EF1A/initiation factor IF2gamma family protein	PAB3 poly(A) binding protein 3	15	0.173		0064 (interologs mapping)	cytosol: 41.9% vacuole: 34.9% extracellular: 11.6% mitochondrion: 4.7% cytoskeleton: 2.3% plastid: 2.3% nucleus: 2.3%	plastid: 38.9% nucleus: 38.9% cytosol: 16.7% mitochondrion: 5.6%
Protein-Protein	At1g17980	At1g49760	2	PAPS1 poly(A) polymerase 1	PABP8 poly(A) binding protein 8	1	0.463		0064 (interologs mapping)	nucleus: 76.7% cytosol: 6.7% plasma membrane: 3.3% mitochondrion: 3.3% endoplasmic reticulum: 3.3% extracellular: 3.3% golgi: 3.3%	cytosol: 20.0% extracellular: 15.6% golgi: 15.6% mitochondrion: 15.6% nucleus: 13.3% plasma membrane: 11.1% endoplasmic reticulum: 4.4% plastid: 2.2% peroxisome: 2.2%
Protein-Protein	At1g18070	At1g49760	2	Translation elongation factor EF1A/initiation factor IF2gamma family protein	PABP8 poly(A) binding protein 8	80	0.794		0064 (interologs mapping)	cytosol: 41.9% vacuole: 34.9% extracellular: 11.6% mitochondrion: 4.7% cytoskeleton: 2.3% plastid: 2.3% nucleus: 2.3%	cytosol: 20.0% extracellular: 15.6% golgi: 15.6% mitochondrion: 15.6% nucleus: 13.3% plasma membrane: 11.1% endoplasmic reticulum: 4.4% plastid: 2.2% peroxisome: 2.2%
Protein-Protein	At1g17980	At4g32850	2	PAPS1 poly(A) polymerase 1	PAPS4 nuclear poly(a) polymerase	N/A	0.575	BAR - BioGrid 1110709 BAR - PMID 18479511	0018 (two hybrid)	nucleus: 76.7% cytosol: 6.7% plasma membrane: 3.3% mitochondrion: 3.3% endoplasmic reticulum: 3.3% extracellular: 3.3% golgi: 3.3%	nucleus: 82.1% cytosol: 10.7% plastid: 3.6% mitochondrion: 3.6%
Protein-Protein	At5g58040	At4g32850	2	FIPS5 homolog of yeast FIP1 [V]	PAPS4 nuclear poly(a) polymerase	N/A	0.449	BAR - BioGrid 1110713 BAR - PMID 18479511	0018 (two hybrid)	nucleus: 63.6% cytoskeleton: 22.7% mitochondrion: 9.1% cytosol: 4.5%	nucleus: 82.1% cytosol: 10.7% plastid: 3.6% mitochondrion: 3.6%
Protein-Protein	At1g71010	At3g22480	2	FAB1C FORMS APLOID AND BINUCLEATE CELLS 1C	PDF2 prefoldin 2	1	0.773		0064 (interologs mapping)	nucleus: 40.0% cytosol: 40.0% mitochondrion: 20.0%	nucleus: 50.0% cytosol: 25.0% mitochondrion: 16.7% plastid: 8.3%
Protein-Protein	At3g25980	At3g22480	2	MAD2 DNA-binding HORMA family protein	PDF2 prefoldin 2	22	0.831		0064 (interologs mapping)	nucleus: 26.9% cytosol: 19.2% endoplasmic reticulum: 15.4% extracellular: 15.4% golgi: 15.4% plastid: 3.8% mitochondrion: 3.8%	nucleus: 50.0% cytosol: 25.0% mitochondrion: 16.7% plastid: 8.3%
Protein-Protein	At1g15900	At1g34640	2	null	peptidases	N/A	0.321	BAR - MIND ID 6400	0112 (ubiquitin reconstruction)	extracellular: 18.8% endoplasmic reticulum: 18.8% plasma membrane: 12.5% nucleus: 12.5% golgi: 12.5% cytosol: 12.5% vacuole: 6.3% mitochondrion: 6.3%	extracellular: 32.3% endoplasmic reticulum: 29.0% golgi: 25.8% plasma membrane: 6.5% plastid: 3.2% cytosol: 3.2%
Protein-Protein	At3g21090	At1g34640	2	ABCG15 ABC-2 type transporter family protein	peptidases	N/A	0.284	BAR - PMID 24833385 BAR - DOI 10.1126/science.1251358 BAR - BioGrid 1250779	0112 (ubiquitin reconstruction)	plasma membrane: 53.3% mitochondrion: 20.0% extracellular: 6.7% cytosol: 6.7% nucleus: 6.7% peroxisome: 6.7%	extracellular: 32.3% endoplasmic reticulum: 29.0% golgi: 25.8% plasma membrane: 6.5% plastid: 3.2% cytosol: 3.2%
Protein-Protein	At1g71010	At5g49510	2	FAB1C FORMS APLOID AND BINUCLEATE CELLS 1C	PFD3 prefoldin 3	1	0.745		0064 (interologs mapping)	nucleus: 40.0% cytosol: 40.0% mitochondrion: 20.0%	cytosol: 42.9% extracellular: 23.8% nucleus: 19.0% plastid: 9.5% mitochondrion: 4.8%
Protein-Protein	At3g25980	At5g49510	2	MAD2 DNA-binding HORMA family protein	PFD3 prefoldin 3	18	0.86		0064 (interologs mapping)	nucleus: 26.9% cytosol: 19.2% endoplasmic reticulum: 15.4% extracellular: 15.4% golgi: 15.4% plastid: 3.8% mitochondrion: 3.8%	cytosol: 42.9% extracellular: 23.8% nucleus: 19.0% plastid: 9.5% mitochondrion: 4.8%
Protein-Protein	At1g71010	At1g08780	2	FAB1C FORMS APLOID AND BINUCLEATE CELLS 1C	PFD4 ABI3-interacting protein 3	1	0.786		0064 (interologs mapping)	nucleus: 40.0% cytosol: 40.0% mitochondrion: 20.0%	cytosol: 58.8% nucleus: 29.4% mitochondrion: 11.8%
Protein-Protein	At3g25980	At1g08780	2	MAD2 DNA-binding HORMA family protein	PFD4 ABI3-interacting protein 3	18	0.835		0064 (interologs mapping)	nucleus: 26.9% cytosol: 19.2% endoplasmic reticulum: 15.4% extracellular: 15.4% golgi: 15.4% plastid: 3.8% mitochondrion: 3.8%	cytosol: 58.8% nucleus: 29.4% mitochondrion: 11.8%
Protein-Protein	At1g71010	At5g23290	2	FAB1C FORMS APLOID AND BINUCLEATE CELLS 1C	PFD5 prefoldin 5	1	0.74		0064 (interologs mapping)	nucleus: 40.0% cytosol: 40.0% mitochondrion: 20.0%	cytosol: 62.5% nucleus: 12.5% mitochondrion: 12.5% extracellular: 6.3% plastid: 6.3%
Protein-Protein	At3g25980	At5g23290	2	MAD2 DNA-binding HORMA family protein	PFD5 prefoldin 5	18	0.846		0064 (interologs mapping)	nucleus: 26.9% cytosol: 19.2% endoplasmic reticulum: 15.4% extracellular: 15.4% golgi: 15.4% plastid: 3.8% mitochondrion: 3.8%	cytosol: 62.5% nucleus: 12.5% mitochondrion: 12.5% extracellular: 6.3% plastid: 6.3%
Protein-Protein	At1g71010	At1g29990	2	FAB1C FORMS APLOID AND BINUCLEATE CELLS 1C	PFD6 prefoldin 6	1	0.673		0064 (interologs mapping)	nucleus: 40.0% cytosol: 40.0% mitochondrion: 20.0%	cytosol: 63.6% extracellular: 15.2% mitochondrion: 9.1% nucleus: 9.1% peroxisome: 3.0%
Protein-Protein	At3g25980	At1g29990	2	MAD2 DNA-binding HORMA family protein	PFD6 prefoldin 6	18	0.706		0064 (interologs mapping)	nucleus: 26.9% cytosol: 19.2% endoplasmic reticulum: 15.4% extracellular: 15.4% golgi: 15.4% plastid: 3.8% mitochondrion: 3.8%	cytosol: 63.6% extracellular: 15.2% mitochondrion: 9.1% nucleus: 9.1% peroxisome: 3.0%
Protein-Protein	At1g15900	At2g41400	2	null	Pollen Ole e 1 allergen and extensin family protein	N/A	0.012	BAR - MIND ID 14613	0112 (ubiquitin reconstruction)	extracellular: 18.8% endoplasmic reticulum: 18.8% plasma membrane: 12.5% nucleus: 12.5% golgi: 12.5% cytosol: 12.5% vacuole: 6.3% mitochondrion: 6.3%	extracellular: 33.3% endoplasmic reticulum: 30.0% golgi: 26.7% plasma membrane: 6.7% plastid: 3.3%
Protein-Protein	At3g21090	At2g41400	2	ABCG15 ABC-2 type transporter family protein	Pollen Ole e 1 allergen and extensin family protein	N/A	0.007	BAR - MIND ID 5265	0112 (ubiquitin reconstruction)	plasma membrane: 53.3% mitochondrion: 20.0% extracellular: 6.7% cytosol: 6.7% nucleus: 6.7% peroxisome: 6.7%	extracellular: 33.3% endoplasmic reticulum: 30.0% golgi: 26.7% plasma membrane: 6.7% plastid: 3.3%
Protein-Protein	At2g45490	At1g77720	2	AUR3 ataurora3	PPK1 putative protein kinase 1	1	0.86		0064 (interologs mapping)	nucleus: 43.5% cytosol: 35.5% cytoskeleton: 16.1% mitochondrion: 4.8%	nucleus: 41.2% plastid: 29.4% cytosol: 23.5% mitochondrion: 5.9%
Protein-Protein	At3g25980	At1g77720	2	MAD2 DNA-binding HORMA family protein	PPK1 putative protein kinase 1	1	0.908		0064 (interologs mapping)	nucleus: 26.9% cytosol: 19.2% endoplasmic reticulum: 15.4% extracellular: 15.4% golgi: 15.4% plastid: 3.8% mitochondrion: 3.8%	nucleus: 41.2% plastid: 29.4% cytosol: 23.5% mitochondrion: 5.9%
Protein-Protein	At1g15900	At5g49540	2	null	Rab5-interacting family protein	N/A	0.244	BAR - PMID 24833385 BAR - DOI 10.1126/science.1251358 BAR - BioGrid 1250060	0112 (ubiquitin reconstruction)	extracellular: 18.8% endoplasmic reticulum: 18.8% plasma membrane: 12.5% nucleus: 12.5% golgi: 12.5% cytosol: 12.5% vacuole: 6.3% mitochondrion: 6.3%	plasma membrane: 40.9% extracellular: 18.2% endoplasmic reticulum: 13.6% golgi: 13.6% vacuole: 4.5% plastid: 4.5% mitochondrion: 4.5%
Protein-Protein	At3g21090	At5g49540	2	ABCG15 ABC-2 type transporter family protein	Rab5-interacting family protein	N/A	0.161	BAR - PMID 24833385 BAR - MIND ID 979 BAR - MIND ID 3286 BAR - MIND ID 2022 BAR - DOI 10.1126/science.1251358 BAR - BioGrid 1250790	0112 (ubiquitin reconstruction)	plasma membrane: 53.3% mitochondrion: 20.0% extracellular: 6.7% cytosol: 6.7% nucleus: 6.7% peroxisome: 6.7%	plasma membrane: 40.9% extracellular: 18.2% endoplasmic reticulum: 13.6% golgi: 13.6% vacuole: 4.5% plastid: 4.5% mitochondrion: 4.5%
Protein-Protein	At1g10130	At1g02130	2	ECA3 endoplasmic reticulum-type calcium-transporting ATPase 3	RABD2A RAS 5	-317	0.341			golgi: 48.1% plasma membrane: 18.5% endoplasmic reticulum: 11.1% vacuole: 9.3% cytosol: 7.4% extracellular: 1.9% mitochondrion: 1.9% nucleus: 1.9%	golgi: 31.1% endoplasmic reticulum: 17.6% cytosol: 14.9% plasma membrane: 13.5% vacuole: 13.5% nucleus: 4.1% extracellular: 2.7% cytoskeleton: 1.4% mitochondrion: 1.4%
Protein-Protein	At3g25980	At1g02130	2	MAD2 DNA-binding HORMA family protein	RABD2A RAS 5	2	0.659		0064 (interologs mapping)	nucleus: 26.9% cytosol: 19.2% endoplasmic reticulum: 15.4% extracellular: 15.4% golgi: 15.4% plastid: 3.8% mitochondrion: 3.8%	golgi: 31.1% endoplasmic reticulum: 17.6% cytosol: 14.9% plasma membrane: 13.5% vacuole: 13.5% nucleus: 4.1% extracellular: 2.7% cytoskeleton: 1.4% mitochondrion: 1.4%
Protein-Protein	At3g49660	At4g20360	2	WDR5a Transducin/WD40 repeat-like superfamily protein	RABE1b RAB GTPase homolog E1B	-6206	0.001			plastid: 57.1% cytosol: 28.6% nucleus: 14.3%	plastid: 49.3% nucleus: 13.7% unclear: 6.8% cytosol: 6.8% golgi: 6.8% plasma membrane: 6.8% vacuole: 6.8% mitochondrion: 2.7%
Protein-Protein	At5g11340	At4g20360	2	Acyl-CoA N-acyltransferases (NAT) superfamily protein	RABE1b RAB GTPase homolog E1B	-4738	-0.225			cytosol: 72.2% nucleus: 16.7% mitochondrion: 11.1%	plastid: 49.3% nucleus: 13.7% unclear: 6.8% cytosol: 6.8% golgi: 6.8% plasma membrane: 6.8% vacuole: 6.8% mitochondrion: 2.7%
Protein-Protein	At1g10130	At4g19640	2	ECA3 endoplasmic reticulum-type calcium-transporting ATPase 3	RABF2B Ras-related small GTP-binding family protein	2	0.72		0064 (interologs mapping)	golgi: 48.1% plasma membrane: 18.5% endoplasmic reticulum: 11.1% vacuole: 9.3% cytosol: 7.4% extracellular: 1.9% mitochondrion: 1.9% nucleus: 1.9%	endoplasmic reticulum: 22.4% golgi: 22.4% plasma membrane: 19.7% vacuole: 13.2% cytosol: 11.8% mitochondrion: 3.9% extracellular: 2.6% plastid: 2.6% nucleus: 1.3%
Protein-Protein	At1g14290	At4g19640	2	SBH2 sphingoid base hydroxylase 2	RABF2B Ras-related small GTP-binding family protein	2	0.391		0064 (interologs mapping)	endoplasmic reticulum: 44.2% golgi: 34.6% extracellular: 13.5% plasma membrane: 1.9% nucleus: 1.9% cytosol: 1.9% vacuole: 1.9%	endoplasmic reticulum: 22.4% golgi: 22.4% plasma membrane: 19.7% vacuole: 13.2% cytosol: 11.8% mitochondrion: 3.9% extracellular: 2.6% plastid: 2.6% nucleus: 1.3%
Protein-Protein	At1g18070	At1g16190	2	Translation elongation factor EF1A/initiation factor IF2gamma family protein	RAD23A Rad23 UV excision repair protein family	1	0.875		0064 (interologs mapping)	cytosol: 41.9% vacuole: 34.9% extracellular: 11.6% mitochondrion: 4.7% cytoskeleton: 2.3% plastid: 2.3% nucleus: 2.3%	nucleus: 75.0% mitochondrion: 12.5% cytosol: 8.3% plastid: 4.2%
Protein-Protein	At3g25980	At1g16190	2	MAD2 DNA-binding HORMA family protein	RAD23A Rad23 UV excision repair protein family	1	0.738		0064 (interologs mapping)	nucleus: 26.9% cytosol: 19.2% endoplasmic reticulum: 15.4% extracellular: 15.4% golgi: 15.4% plastid: 3.8% mitochondrion: 3.8%	nucleus: 75.0% mitochondrion: 12.5% cytosol: 8.3% plastid: 4.2%
Protein-Protein	At1g18070	At5g38470	2	Translation elongation factor EF1A/initiation factor IF2gamma family protein	RAD23D Rad23 UV excision repair protein family	1	0.802		0064 (interologs mapping)	cytosol: 41.9% vacuole: 34.9% extracellular: 11.6% mitochondrion: 4.7% cytoskeleton: 2.3% plastid: 2.3% nucleus: 2.3%	nucleus: 42.4% cytosol: 27.3% extracellular: 21.2% mitochondrion: 3.0% endoplasmic reticulum: 3.0% golgi: 3.0%
Protein-Protein	At3g25980	At5g38470	2	MAD2 DNA-binding HORMA family protein	RAD23D Rad23 UV excision repair protein family	1	0.7		0064 (interologs mapping)	nucleus: 26.9% cytosol: 19.2% endoplasmic reticulum: 15.4% extracellular: 15.4% golgi: 15.4% plastid: 3.8% mitochondrion: 3.8%	nucleus: 42.4% cytosol: 27.3% extracellular: 21.2% mitochondrion: 3.0% endoplasmic reticulum: 3.0% golgi: 3.0%
Protein-Protein	At1g10130	At2g31970	2	ECA3 endoplasmic reticulum-type calcium-transporting ATPase 3	RAD50 DNA repair-recombination protein (RAD50)	1	0.517		0064 (interologs mapping)	golgi: 48.1% plasma membrane: 18.5% endoplasmic reticulum: 11.1% vacuole: 9.3% cytosol: 7.4% extracellular: 1.9% mitochondrion: 1.9% nucleus: 1.9%	nucleus: 54.1% plasma membrane: 13.5% cytosol: 10.8% endoplasmic reticulum: 5.4% extracellular: 5.4% golgi: 5.4% cytoskeleton: 2.7% mitochondrion: 2.7%
Protein-Protein	At3g49660	At2g31970	2	WDR5a Transducin/WD40 repeat-like superfamily protein	RAD50 DNA repair-recombination protein (RAD50)	3	0.656		0064 (interologs mapping)	plastid: 57.1% cytosol: 28.6% nucleus: 14.3%	nucleus: 54.1% plasma membrane: 13.5% cytosol: 10.8% endoplasmic reticulum: 5.4% extracellular: 5.4% golgi: 5.4% cytoskeleton: 2.7% mitochondrion: 2.7%
Protein-Protein	At1g10130	At5g20850	2	ECA3 endoplasmic reticulum-type calcium-transporting ATPase 3	RAD51 RAS associated with diabetes protein 51	1	0.601		0064 (interologs mapping)	golgi: 48.1% plasma membrane: 18.5% endoplasmic reticulum: 11.1% vacuole: 9.3% cytosol: 7.4% extracellular: 1.9% mitochondrion: 1.9% nucleus: 1.9%	nucleus: 81.8% cytosol: 12.1% mitochondrion: 6.1%
Protein-Protein	At3g05480	At5g20850	2	RAD9 cell cycle checkpoint control protein family	RAD51 RAS associated with diabetes protein 51	2	0.691		0064 (interologs mapping)	nucleus: 41.7% mitochondrion: 16.7% extracellular: 12.5% cytosol: 8.3% endoplasmic reticulum: 8.3% golgi: 8.3% plastid: 4.2%	nucleus: 81.8% cytosol: 12.1% mitochondrion: 6.1%
Protein-Protein	At2g27940	At5g25752	2	RING/U-box superfamily protein	RBL9 rhomboid-like protein 11	N/A	None	BAR - PMID 24833385 BAR - MIND ID 11293 BAR - DOI 10.1126/science.1251358 BAR - BioGrid 1242490	0112 (ubiquitin reconstruction)	plasma membrane: 36.8% nucleus: 26.3% plastid: 10.5% mitochondrion: 10.5% endoplasmic reticulum: 5.3% extracellular: 5.3% golgi: 5.3%	plastid: 63.6% mitochondrion: 22.7% plasma membrane: 9.1% golgi: 4.5%
Protein-Protein	At3g21090	At5g25752	2	ABCG15 ABC-2 type transporter family protein	RBL9 rhomboid-like protein 11	N/A	None	BAR - PMID 24833385 BAR - MIND ID 2285 BAR - DOI 10.1126/science.1251358 BAR - BioGrid 1250545	0112 (ubiquitin reconstruction)	plasma membrane: 53.3% mitochondrion: 20.0% extracellular: 6.7% cytosol: 6.7% nucleus: 6.7% peroxisome: 6.7%	plastid: 63.6% mitochondrion: 22.7% plasma membrane: 9.1% golgi: 4.5%
Protein-Protein	At1g18070	At3g12280	2	Translation elongation factor EF1A/initiation factor IF2gamma family protein	RBR1 retinoblastoma-related 1	1	0.837		0064 (interologs mapping)	cytosol: 41.9% vacuole: 34.9% extracellular: 11.6% mitochondrion: 4.7% cytoskeleton: 2.3% plastid: 2.3% nucleus: 2.3%	nucleus: 43.8% cytosol: 39.6% golgi: 10.4% plasma membrane: 2.1% mitochondrion: 2.1% plastid: 2.1%
Protein-Protein	At5g59710	At3g12280	2	VIP2 VIRE2 interacting protein 2	RBR1 retinoblastoma-related 1	1	0.853		0064 (interologs mapping)	nucleus: 68.4% plastid: 18.4% mitochondrion: 2.6% endoplasmic reticulum: 2.6% extracellular: 2.6% golgi: 2.6% cytosol: 2.6%	nucleus: 43.8% cytosol: 39.6% golgi: 10.4% plasma membrane: 2.1% mitochondrion: 2.1% plastid: 2.1%
Protein-Protein	At1g10130	At5g12210	2	ECA3 endoplasmic reticulum-type calcium-transporting ATPase 3	RGTB1 RAB geranylgeranyl transferase beta subunit 1	2	0.889		0064 (interologs mapping)	golgi: 48.1% plasma membrane: 18.5% endoplasmic reticulum: 11.1% vacuole: 9.3% cytosol: 7.4% extracellular: 1.9% mitochondrion: 1.9% nucleus: 1.9%	cytosol: 64.7% nucleus: 17.6% mitochondrion: 11.8% peroxisome: 5.9%
Protein-Protein	At3g25980	At5g12210	2	MAD2 DNA-binding HORMA family protein	RGTB1 RAB geranylgeranyl transferase beta subunit 1	6	0.509		0064 (interologs mapping)	nucleus: 26.9% cytosol: 19.2% endoplasmic reticulum: 15.4% extracellular: 15.4% golgi: 15.4% plastid: 3.8% mitochondrion: 3.8%	cytosol: 64.7% nucleus: 17.6% mitochondrion: 11.8% peroxisome: 5.9%
Protein-Protein	At1g14290	At3g51460	2	SBH2 sphingoid base hydroxylase 2	RHD4 Phosphoinositide phosphatase family protein	2	0.519		0064 (interologs mapping)	endoplasmic reticulum: 44.2% golgi: 34.6% extracellular: 13.5% plasma membrane: 1.9% nucleus: 1.9% cytosol: 1.9% vacuole: 1.9%	plasma membrane: 39.0% endoplasmic reticulum: 24.4% golgi: 12.2% mitochondrion: 9.8% cytosol: 9.8% nucleus: 2.4% plastid: 2.4%
Protein-Protein	At1g71010	At3g51460	2	FAB1C FORMS APLOID AND BINUCLEATE CELLS 1C	RHD4 Phosphoinositide phosphatase family protein	1	0.768		0064 (interologs mapping)	nucleus: 40.0% cytosol: 40.0% mitochondrion: 20.0%	plasma membrane: 39.0% endoplasmic reticulum: 24.4% golgi: 12.2% mitochondrion: 9.8% cytosol: 9.8% nucleus: 2.4% plastid: 2.4%
Protein-Protein	At1g17980	At2g47610	2	PAPS1 poly(A) polymerase 1	Ribosomal protein L7Ae/L30e/S12e/Gadd45 family protein	2	0.475		0064 (interologs mapping)	nucleus: 76.7% cytosol: 6.7% plasma membrane: 3.3% mitochondrion: 3.3% endoplasmic reticulum: 3.3% extracellular: 3.3% golgi: 3.3%	cytosol: 25.5% nucleus: 23.5% plastid: 18.4% plasma membrane: 15.3% extracellular: 5.1% golgi: 5.1% vacuole: 5.1% mitochondrion: 2.0%
Protein-Protein	At1g55860	At2g47610	2	UPL1 ubiquitin-protein ligase 1	Ribosomal protein L7Ae/L30e/S12e/Gadd45 family protein	1	0.694		0064 (interologs mapping)	cytosol: 30.3% mitochondrion: 24.2% nucleus: 12.1% golgi: 10.6% cytoskeleton: 7.6% plastid: 7.6% endoplasmic reticulum: 3.0% extracellular: 3.0% plasma membrane: 1.5%	cytosol: 25.5% nucleus: 23.5% plastid: 18.4% plasma membrane: 15.3% extracellular: 5.1% golgi: 5.1% vacuole: 5.1% mitochondrion: 2.0%
Protein-Protein	At4g09570	At5g62880	2	CPK4 calcium-dependent protein kinase 4	ROP11 RAC-like 10	1	0.329		0064 (interologs mapping)	cytosol: 50.0% nucleus: 28.6% plasma membrane: 11.9% plastid: 4.8% mitochondrion: 4.8%	plasma membrane: 52.4% nucleus: 19.0% cytosol: 11.9% mitochondrion: 4.8% plastid: 4.8% endoplasmic reticulum: 2.4% extracellular: 2.4% golgi: 2.4%
Protein-Protein	At4g26080	At5g62880	2	AtABI1 Protein phosphatase 2C family protein	ROP11 RAC-like 10	N/A	0.18	BAR - BioGrid 611591 BAR - PMID 22251383 BAR - BioGrid 611589	0004 (affinity chromotography technology)	nucleus: 58.1% cytosol: 18.6% plasma membrane: 11.6% plastid: 9.3% mitochondrion: 2.3%	plasma membrane: 52.4% nucleus: 19.0% cytosol: 11.9% mitochondrion: 4.8% plastid: 4.8% endoplasmic reticulum: 2.4% extracellular: 2.4% golgi: 2.4%
Protein-Protein	At3g49660	At2g20580	2	WDR5a Transducin/WD40 repeat-like superfamily protein	RPN1A 26S proteasome regulatory subunit S2 1A	2	0.868		0064 (interologs mapping)	plastid: 57.1% cytosol: 28.6% nucleus: 14.3%	nucleus: 30.6% cytosol: 29.0% plasma membrane: 16.1% extracellular: 8.1% golgi: 8.1% mitochondrion: 4.8% plastid: 3.2%
Protein-Protein	At4g26080	At2g20580	2	AtABI1 Protein phosphatase 2C family protein	RPN1A 26S proteasome regulatory subunit S2 1A	N/A	0.078	BAR - BioGrid 344178 BAR - PMID 19874541	0004 (affinity chromotography technology)	nucleus: 58.1% cytosol: 18.6% plasma membrane: 11.6% plastid: 9.3% mitochondrion: 2.3%	nucleus: 30.6% cytosol: 29.0% plasma membrane: 16.1% extracellular: 8.1% golgi: 8.1% mitochondrion: 4.8% plastid: 3.2%
Protein-Protein	At1g17980	At1g76850	2	PAPS1 poly(A) polymerase 1	SEC5A exocyst complex component sec5	1	0.832		0064 (interologs mapping)	nucleus: 76.7% cytosol: 6.7% plasma membrane: 3.3% mitochondrion: 3.3% endoplasmic reticulum: 3.3% extracellular: 3.3% golgi: 3.3%	plasma membrane: 34.5% cytosol: 29.3% nucleus: 13.8% golgi: 8.6% vacuole: 8.6% mitochondrion: 3.4% plastid: 1.7%
Protein-Protein	At4g09570	At1g76850	2	CPK4 calcium-dependent protein kinase 4	SEC5A exocyst complex component sec5	N/A	0.266	BAR - PMID 19130088 BAR - BioGrid 320279	0018 (two hybrid)	cytosol: 50.0% nucleus: 28.6% plasma membrane: 11.9% plastid: 4.8% mitochondrion: 4.8%	plasma membrane: 34.5% cytosol: 29.3% nucleus: 13.8% golgi: 8.6% vacuole: 8.6% mitochondrion: 3.4% plastid: 1.7%
Protein-Protein	At1g10130	At5g13710	2	ECA3 endoplasmic reticulum-type calcium-transporting ATPase 3	SMT1 sterol methyltransferase 1	2	0.83		0064 (interologs mapping)	golgi: 48.1% plasma membrane: 18.5% endoplasmic reticulum: 11.1% vacuole: 9.3% cytosol: 7.4% extracellular: 1.9% mitochondrion: 1.9% nucleus: 1.9%	vacuole: 23.3% cytosol: 20.9% mitochondrion: 16.3% endoplasmic reticulum: 11.6% golgi: 11.6% plasma membrane: 11.6% plastid: 2.3% nucleus: 2.3%
Protein-Protein	At1g14290	At5g13710	2	SBH2 sphingoid base hydroxylase 2	SMT1 sterol methyltransferase 1	2	0.338		0064 (interologs mapping)	endoplasmic reticulum: 44.2% golgi: 34.6% extracellular: 13.5% plasma membrane: 1.9% nucleus: 1.9% cytosol: 1.9% vacuole: 1.9%	vacuole: 23.3% cytosol: 20.9% mitochondrion: 16.3% endoplasmic reticulum: 11.6% golgi: 11.6% plasma membrane: 11.6% plastid: 2.3% nucleus: 2.3%
Protein-Protein	At3g49660	At3g01090	2	WDR5a Transducin/WD40 repeat-like superfamily protein	SNRK1.1 SNF1 kinase homolog 10	2	0.808		0064 (interologs mapping)	plastid: 57.1% cytosol: 28.6% nucleus: 14.3%	cytosol: 40.7% nucleus: 29.6% plastid: 18.5% mitochondrion: 11.1%
Protein-Protein	At4g26080	At3g01090	2	AtABI1 Protein phosphatase 2C family protein	SNRK1.1 SNF1 kinase homolog 10	N/A	0.332	BAR - BioGrid 908054 BAR - PMID 24179127 BAR - BioGrid 908057	0018 (two hybrid),0004 (affinity chromotography technology)	nucleus: 58.1% cytosol: 18.6% plasma membrane: 11.6% plastid: 9.3% mitochondrion: 2.3%	cytosol: 40.7% nucleus: 29.6% plastid: 18.5% mitochondrion: 11.1%
Protein-Protein	At2g35630	At5g17410	2	MOR1 ARM repeat superfamily protein	Spc97 / Spc98 family of spindle pole body (SBP) component	3	0.904		0064 (interologs mapping)	cytoskeleton: 40.5% cytosol: 18.9% golgi: 13.5% plasma membrane: 13.5% mitochondrion: 8.1% nucleus: 5.4%	nucleus: 31.3% cytoskeleton: 31.3% plastid: 18.8% mitochondrion: 12.5% cytosol: 6.3%
Protein-Protein	At3g25980	At5g17410	2	MAD2 DNA-binding HORMA family protein	Spc97 / Spc98 family of spindle pole body (SBP) component	9	0.814		0064 (interologs mapping)	nucleus: 26.9% cytosol: 19.2% endoplasmic reticulum: 15.4% extracellular: 15.4% golgi: 15.4% plastid: 3.8% mitochondrion: 3.8%	nucleus: 31.3% cytoskeleton: 31.3% plastid: 18.8% mitochondrion: 12.5% cytosol: 6.3%
Protein-Protein	At1g10130	At3g58490	2	ECA3 endoplasmic reticulum-type calcium-transporting ATPase 3	SPP1 Phosphatidic acid phosphatase (PAP2) family protein	2	0		0064 (interologs mapping)	golgi: 48.1% plasma membrane: 18.5% endoplasmic reticulum: 11.1% vacuole: 9.3% cytosol: 7.4% extracellular: 1.9% mitochondrion: 1.9% nucleus: 1.9%	golgi: 24.2% endoplasmic reticulum: 21.2% plasma membrane: 15.2% vacuole: 15.2% mitochondrion: 12.1% extracellular: 9.1% plastid: 3.0%
Protein-Protein	At1g14290	At3g58490	2	SBH2 sphingoid base hydroxylase 2	SPP1 Phosphatidic acid phosphatase (PAP2) family protein	6	0		0064 (interologs mapping)	endoplasmic reticulum: 44.2% golgi: 34.6% extracellular: 13.5% plasma membrane: 1.9% nucleus: 1.9% cytosol: 1.9% vacuole: 1.9%	golgi: 24.2% endoplasmic reticulum: 21.2% plasma membrane: 15.2% vacuole: 15.2% mitochondrion: 12.1% extracellular: 9.1% plastid: 3.0%
Protein-Protein	At1g17980	At2g34210	2	PAPS1 poly(A) polymerase 1	SPT5-1 Transcription elongation factor Spt5	1	0		0064 (interologs mapping)	nucleus: 76.7% cytosol: 6.7% plasma membrane: 3.3% mitochondrion: 3.3% endoplasmic reticulum: 3.3% extracellular: 3.3% golgi: 3.3%	nucleus: 77.3% cytosol: 13.6% mitochondrion: 9.1%
Protein-Protein	At1g55860	At2g34210	2	UPL1 ubiquitin-protein ligase 1	SPT5-1 Transcription elongation factor Spt5	1	0		0064 (interologs mapping)	cytosol: 30.3% mitochondrion: 24.2% nucleus: 12.1% golgi: 10.6% cytoskeleton: 7.6% plastid: 7.6% endoplasmic reticulum: 3.0% extracellular: 3.0% plasma membrane: 1.5%	nucleus: 77.3% cytosol: 13.6% mitochondrion: 9.1%
Protein-Protein	At3g25980	At3g12810	2	MAD2 DNA-binding HORMA family protein	SRCAP SNF2 domain-containing protein / helicase domain-containing protein	18	0.66		0064 (interologs mapping)	nucleus: 26.9% cytosol: 19.2% endoplasmic reticulum: 15.4% extracellular: 15.4% golgi: 15.4% plastid: 3.8% mitochondrion: 3.8%	nucleus: 78.6% plastid: 7.1% cytosol: 7.1% mitochondrion: 7.1%
Protein-Protein	At3g49660	At3g12810	2	WDR5a Transducin/WD40 repeat-like superfamily protein	SRCAP SNF2 domain-containing protein / helicase domain-containing protein	4	0.783		0064 (interologs mapping)	plastid: 57.1% cytosol: 28.6% nucleus: 14.3%	nucleus: 78.6% plastid: 7.1% cytosol: 7.1% mitochondrion: 7.1%
Protein-Protein	At1g55860	At4g26840	2	UPL1 ubiquitin-protein ligase 1	SUMO1 small ubiquitin-like modifier 1	1	0.815		0064 (interologs mapping)	cytosol: 30.3% mitochondrion: 24.2% nucleus: 12.1% golgi: 10.6% cytoskeleton: 7.6% plastid: 7.6% endoplasmic reticulum: 3.0% extracellular: 3.0% plasma membrane: 1.5%	nucleus: 57.9% cytosol: 21.1% extracellular: 13.2% mitochondrion: 7.9%
Protein-Protein	At3g49660	At4g26840	2	WDR5a Transducin/WD40 repeat-like superfamily protein	SUMO1 small ubiquitin-like modifier 1	2	0.889		0064 (interologs mapping)	plastid: 57.1% cytosol: 28.6% nucleus: 14.3%	nucleus: 57.9% cytosol: 21.1% extracellular: 13.2% mitochondrion: 7.9%
Protein-Protein	At1g15900	At4g25360	2	null	TBL18 TRICHOME BIREFRINGENCE-LIKE 18	N/A	0.238	BAR - PMID 24833385 BAR - DOI 10.1126/science.1251358 BAR - BioGrid 1250269	0112 (ubiquitin reconstruction)	extracellular: 18.8% endoplasmic reticulum: 18.8% plasma membrane: 12.5% nucleus: 12.5% golgi: 12.5% cytosol: 12.5% vacuole: 6.3% mitochondrion: 6.3%	plastid: 28.0% endoplasmic reticulum: 16.0% golgi: 16.0% mitochondrion: 12.0% extracellular: 12.0% cytosol: 8.0% nucleus: 8.0%
Protein-Protein	At3g21090	At4g25360	2	ABCG15 ABC-2 type transporter family protein	TBL18 TRICHOME BIREFRINGENCE-LIKE 18	N/A	-0.003	BAR - PMID 24833385 BAR - DOI 10.1126/science.1251358 BAR - BioGrid 1250807	0112 (ubiquitin reconstruction)	plasma membrane: 53.3% mitochondrion: 20.0% extracellular: 6.7% cytosol: 6.7% nucleus: 6.7% peroxisome: 6.7%	plastid: 28.0% endoplasmic reticulum: 16.0% golgi: 16.0% mitochondrion: 12.0% extracellular: 12.0% cytosol: 8.0% nucleus: 8.0%
Protein-Protein	At1g17980	At2g39840	2	PAPS1 poly(A) polymerase 1	TOPP4 type one serine/threonine protein phosphatase 4	6	0.881		0064 (interologs mapping)	nucleus: 76.7% cytosol: 6.7% plasma membrane: 3.3% mitochondrion: 3.3% endoplasmic reticulum: 3.3% extracellular: 3.3% golgi: 3.3%	cytosol: 61.5% nucleus: 15.4% mitochondrion: 15.4% vacuole: 7.7%
Protein-Protein	At2g45490	At2g39840	2	AUR3 ataurora3	TOPP4 type one serine/threonine protein phosphatase 4	8	0.499		0064 (interologs mapping)	nucleus: 43.5% cytosol: 35.5% cytoskeleton: 16.1% mitochondrion: 4.8%	cytosol: 61.5% nucleus: 15.4% mitochondrion: 15.4% vacuole: 7.7%
Protein-Protein	At2g36390	At3g18860	2	SBE2.1 starch branching enzyme 2.1	transducin family protein / WD-40 repeat family protein	N/A	0.176	BAR - PMID 32191846		plastid: 64.5% nucleus: 22.6% extracellular: 3.2% vacuole: 3.2% cytosol: 3.2% mitochondrion: 3.2%	cytosol: 61.1% nucleus: 16.7% mitochondrion: 5.6% endoplasmic reticulum: 5.6% extracellular: 5.6% golgi: 5.6%
Protein-Protein	At3g49660	At3g18860	2	WDR5a Transducin/WD40 repeat-like superfamily protein	transducin family protein / WD-40 repeat family protein	1	0.856		0064 (interologs mapping)	plastid: 57.1% cytosol: 28.6% nucleus: 14.3%	cytosol: 61.1% nucleus: 16.7% mitochondrion: 5.6% endoplasmic reticulum: 5.6% extracellular: 5.6% golgi: 5.6%
Protein-Protein	At2g35630	At1g20010	2	MOR1 ARM repeat superfamily protein	TUB5 tubulin beta-5 chain	4	0.429		0064 (interologs mapping)	cytoskeleton: 40.5% cytosol: 18.9% golgi: 13.5% plasma membrane: 13.5% mitochondrion: 8.1% nucleus: 5.4%	cytosol: 21.1% plasma membrane: 14.5% plastid: 13.2% mitochondrion: 9.2% vacuole: 7.9% extracellular: 7.9% golgi: 7.9% peroxisome: 6.6% cytoskeleton: 6.6% nucleus: 3.9% endoplasmic reticulum: 1.3%
Protein-Protein	At3g25980	At1g20010	2	MAD2 DNA-binding HORMA family protein	TUB5 tubulin beta-5 chain	2	0.501		0064 (interologs mapping)	nucleus: 26.9% cytosol: 19.2% endoplasmic reticulum: 15.4% extracellular: 15.4% golgi: 15.4% plastid: 3.8% mitochondrion: 3.8%	cytosol: 21.1% plasma membrane: 14.5% plastid: 13.2% mitochondrion: 9.2% vacuole: 7.9% extracellular: 7.9% golgi: 7.9% peroxisome: 6.6% cytoskeleton: 6.6% nucleus: 3.9% endoplasmic reticulum: 1.3%
Protein-Protein	At2g35630	At5g12250	2	MOR1 ARM repeat superfamily protein	TUB6 beta-6 tubulin	12	0.47		0064 (interologs mapping)	cytoskeleton: 40.5% cytosol: 18.9% golgi: 13.5% plasma membrane: 13.5% mitochondrion: 8.1% nucleus: 5.4%	cytosol: 25.8% cytoskeleton: 22.7% plasma membrane: 15.2% nucleus: 12.1% golgi: 9.1% vacuole: 7.6% extracellular: 3.0% mitochondrion: 3.0% endoplasmic reticulum: 1.5%
Protein-Protein	At3g25980	At5g12250	2	MAD2 DNA-binding HORMA family protein	TUB6 beta-6 tubulin	2	0.313		0064 (interologs mapping)	nucleus: 26.9% cytosol: 19.2% endoplasmic reticulum: 15.4% extracellular: 15.4% golgi: 15.4% plastid: 3.8% mitochondrion: 3.8%	cytosol: 25.8% cytoskeleton: 22.7% plasma membrane: 15.2% nucleus: 12.1% golgi: 9.1% vacuole: 7.6% extracellular: 3.0% mitochondrion: 3.0% endoplasmic reticulum: 1.5%
Protein-Protein	At2g45490	At2g30110	2	AUR3 ataurora3	UBA1 ubiquitin-activating enzyme 1	1	0.59		0064 (interologs mapping)	nucleus: 43.5% cytosol: 35.5% cytoskeleton: 16.1% mitochondrion: 4.8%	cytosol: 26.3% plasma membrane: 26.3% mitochondrion: 18.4% nucleus: 13.2% golgi: 13.2% plastid: 2.6%
Protein-Protein	At5g61780	At2g30110	2	Tudor2 TUDOR-SN protein 2	UBA1 ubiquitin-activating enzyme 1	N/A	0.214	BAR - PMID 32191846		nucleus: 25.5% cytosol: 14.9% extracellular: 10.6% golgi: 10.6% plasma membrane: 10.6% vacuole: 10.6% mitochondrion: 8.5% plastid: 8.5%	cytosol: 26.3% plasma membrane: 26.3% mitochondrion: 18.4% nucleus: 13.2% golgi: 13.2% plastid: 2.6%
Protein-Protein	At1g17980	At4g38930	2	PAPS1 poly(A) polymerase 1	Ubiquitin fusion degradation UFD1 family protein	4	0.803		0064 (interologs mapping)	nucleus: 76.7% cytosol: 6.7% plasma membrane: 3.3% mitochondrion: 3.3% endoplasmic reticulum: 3.3% extracellular: 3.3% golgi: 3.3%	nucleus: 41.7% cytosol: 25.0% plastid: 16.7% mitochondrion: 16.7%
Protein-Protein	At3g25980	At4g38930	2	MAD2 DNA-binding HORMA family protein	Ubiquitin fusion degradation UFD1 family protein	1	0.518		0064 (interologs mapping)	nucleus: 26.9% cytosol: 19.2% endoplasmic reticulum: 15.4% extracellular: 15.4% golgi: 15.4% plastid: 3.8% mitochondrion: 3.8%	nucleus: 41.7% cytosol: 25.0% plastid: 16.7% mitochondrion: 16.7%
Protein-Protein	At1g55860	At2g36170	2	UPL1 ubiquitin-protein ligase 1	UBQ2 Ubiquitin supergroup;Ribosomal protein L40e	8	0.648		0064 (interologs mapping)	cytosol: 30.3% mitochondrion: 24.2% nucleus: 12.1% golgi: 10.6% cytoskeleton: 7.6% plastid: 7.6% endoplasmic reticulum: 3.0% extracellular: 3.0% plasma membrane: 1.5%	nucleus: 48.4% cytosol: 38.7% plasma membrane: 8.1% mitochondrion: 3.2% extracellular: 1.6%
Protein-Protein	At5g58640	At2g36170	2	Selenoprotein, Rdx type	UBQ2 Ubiquitin supergroup;Ribosomal protein L40e	1	0.784		0064 (interologs mapping)	endoplasmic reticulum: 38.6% plasma membrane: 29.8% extracellular: 12.3% golgi: 12.3% mitochondrion: 5.3% nucleus: 1.8%	nucleus: 48.4% cytosol: 38.7% plasma membrane: 8.1% mitochondrion: 3.2% extracellular: 1.6%
Protein-Protein	At1g17980	At2g21270	2	PAPS1 poly(A) polymerase 1	UFD1 ubiquitin fusion degradation 1	15	0.824		0064 (interologs mapping)	nucleus: 76.7% cytosol: 6.7% plasma membrane: 3.3% mitochondrion: 3.3% endoplasmic reticulum: 3.3% extracellular: 3.3% golgi: 3.3%	cytosol: 32.1% nucleus: 17.9% extracellular: 17.9% plasma membrane: 17.9% mitochondrion: 7.1% cytoskeleton: 3.6% plastid: 3.6%
Protein-Protein	At3g25980	At2g21270	2	MAD2 DNA-binding HORMA family protein	UFD1 ubiquitin fusion degradation 1	2	0.51		0064 (interologs mapping)	nucleus: 26.9% cytosol: 19.2% endoplasmic reticulum: 15.4% extracellular: 15.4% golgi: 15.4% plastid: 3.8% mitochondrion: 3.8%	cytosol: 32.1% nucleus: 17.9% extracellular: 17.9% plasma membrane: 17.9% mitochondrion: 7.1% cytoskeleton: 3.6% plastid: 3.6%
Protein-Protein	At1g15900	At2g28315	2	null	UXT1 Nucleotide/sugar transporter family protein	N/A	None	BAR - MIND ID 7988	0112 (ubiquitin reconstruction)	extracellular: 18.8% endoplasmic reticulum: 18.8% plasma membrane: 12.5% nucleus: 12.5% golgi: 12.5% cytosol: 12.5% vacuole: 6.3% mitochondrion: 6.3%	extracellular: 30.8% golgi: 26.9% endoplasmic reticulum: 23.1% plasma membrane: 11.5% nucleus: 3.8% mitochondrion: 3.8%
Protein-Protein	At3g21090	At2g28315	2	ABCG15 ABC-2 type transporter family protein	UXT1 Nucleotide/sugar transporter family protein	N/A	None	BAR - MIND ID 1326	0112 (ubiquitin reconstruction)	plasma membrane: 53.3% mitochondrion: 20.0% extracellular: 6.7% cytosol: 6.7% nucleus: 6.7% peroxisome: 6.7%	extracellular: 30.8% golgi: 26.9% endoplasmic reticulum: 23.1% plasma membrane: 11.5% nucleus: 3.8% mitochondrion: 3.8%
Protein-Protein	At1g10130	At3g49660	2	ECA3 endoplasmic reticulum-type calcium-transporting ATPase 3	WDR5a Transducin/WD40 repeat-like superfamily protein	-7240	0.324			golgi: 48.1% plasma membrane: 18.5% endoplasmic reticulum: 11.1% vacuole: 9.3% cytosol: 7.4% extracellular: 1.9% mitochondrion: 1.9% nucleus: 1.9%	plastid: 57.1% cytosol: 28.6% nucleus: 14.3%
Protein-Protein	At3g49660	At3g49660	2	WDR5a Transducin/WD40 repeat-like superfamily protein	WDR5a Transducin/WD40 repeat-like superfamily protein	18	1		0064 (interologs mapping)	plastid: 57.1% cytosol: 28.6% nucleus: 14.3%	plastid: 57.1% cytosol: 28.6% nucleus: 14.3%
Protein-Protein	At1g18070	At3g27000	2	Translation elongation factor EF1A/initiation factor IF2gamma family protein	WRM actin related protein 2	2	0.67		0064 (interologs mapping)	cytosol: 41.9% vacuole: 34.9% extracellular: 11.6% mitochondrion: 4.7% cytoskeleton: 2.3% plastid: 2.3% nucleus: 2.3%	cytosol: 43.8% cytoskeleton: 31.3% plastid: 15.6% mitochondrion: 6.3% nucleus: 3.1%
Protein-Protein	At4g26080	At3g27000	2	AtABI1 Protein phosphatase 2C family protein	WRM actin related protein 2	N/A	0.21	BAR - BioGrid 1416646 BAR - PMID 17267444	0018 (two hybrid)	nucleus: 58.1% cytosol: 18.6% plasma membrane: 11.6% plastid: 9.3% mitochondrion: 2.3%	cytosol: 43.8% cytoskeleton: 31.3% plastid: 15.6% mitochondrion: 6.3% nucleus: 3.1%
Protein-Protein	At3g25980	At2g18000	2	MAD2 DNA-binding HORMA family protein	YAF9b TBP-associated factor 14	2	0		0064 (interologs mapping)	nucleus: 26.9% cytosol: 19.2% endoplasmic reticulum: 15.4% extracellular: 15.4% golgi: 15.4% plastid: 3.8% mitochondrion: 3.8%	nucleus: 50.0% cytosol: 20.0% mitochondrion: 10.0% extracellular: 5.0% peroxisome: 5.0% plasma membrane: 5.0% plastid: 5.0%
Protein-Protein	At3g49660	At2g18000	2	WDR5a Transducin/WD40 repeat-like superfamily protein	YAF9b TBP-associated factor 14	1	0		0064 (interologs mapping)	plastid: 57.1% cytosol: 28.6% nucleus: 14.3%	nucleus: 50.0% cytosol: 20.0% mitochondrion: 10.0% extracellular: 5.0% peroxisome: 5.0% plasma membrane: 5.0% plastid: 5.0%
Protein-Protein	At1g10130	At2g44580	2	ECA3 endoplasmic reticulum-type calcium-transporting ATPase 3	zinc ion binding	1	0		0064 (interologs mapping)	golgi: 48.1% plasma membrane: 18.5% endoplasmic reticulum: 11.1% vacuole: 9.3% cytosol: 7.4% extracellular: 1.9% mitochondrion: 1.9% nucleus: 1.9%	cytosol: 45.5% nucleus: 27.3% mitochondrion: 18.2% plastid: 9.1%
Protein-Protein	At3g25980	At2g44580	2	MAD2 DNA-binding HORMA family protein	zinc ion binding	12	0		0064 (interologs mapping)	nucleus: 26.9% cytosol: 19.2% endoplasmic reticulum: 15.4% extracellular: 15.4% golgi: 15.4% plastid: 3.8% mitochondrion: 3.8%	cytosol: 45.5% nucleus: 27.3% mitochondrion: 18.2% plastid: 9.1%
Protein-Protein	At1g10130	At3g11630	1	ECA3 endoplasmic reticulum-type calcium-transporting ATPase 3	2CPA Thioredoxin superfamily protein	1	0.343		0064 (interologs mapping)	golgi: 48.1% plasma membrane: 18.5% endoplasmic reticulum: 11.1% vacuole: 9.3% cytosol: 7.4% extracellular: 1.9% mitochondrion: 1.9% nucleus: 1.9%	plastid: 50.7% mitochondrion: 8.7% extracellular: 8.7% plasma membrane: 8.7% cytosol: 8.7% unclear: 7.2% nucleus: 7.2%
Protein-Protein	At3g25980	At1g24290	1	MAD2 DNA-binding HORMA family protein	AAA-type ATPase family protein	3	0.408	BAR - PMID 20706207	0064 (interologs mapping),0004 (affinity chromotography technology)	nucleus: 26.9% cytosol: 19.2% endoplasmic reticulum: 15.4% extracellular: 15.4% golgi: 15.4% plastid: 3.8% mitochondrion: 3.8%	nucleus: 53.8% cytosol: 15.4% mitochondrion: 15.4% peroxisome: 7.7% plastid: 7.7%
Protein-Protein	At1g10130	At3g08580	1	ECA3 endoplasmic reticulum-type calcium-transporting ATPase 3	AAC1 ADP/ATP carrier 1	1	0.847		0064 (interologs mapping)	golgi: 48.1% plasma membrane: 18.5% endoplasmic reticulum: 11.1% vacuole: 9.3% cytosol: 7.4% extracellular: 1.9% mitochondrion: 1.9% nucleus: 1.9%	mitochondrion: 36.0% plastid: 13.0% nucleus: 11.0% plasma membrane: 10.0% vacuole: 10.0% cytosol: 5.0% extracellular: 5.0% golgi: 5.0% unclear: 5.0%
Protein-Protein	At2g45490	At3g48990	1	AUR3 ataurora3	AAE3 AMP-dependent synthetase and ligase family protein	1	-0.159		0064 (interologs mapping)	nucleus: 43.5% cytosol: 35.5% cytoskeleton: 16.1% mitochondrion: 4.8%	plastid: 31.7% cytosol: 14.3% peroxisome: 14.3% mitochondrion: 12.7% plasma membrane: 9.5% extracellular: 7.9% golgi: 7.9% nucleus: 1.6%
Protein-Protein	At1g10130	At5g13060	1	ECA3 endoplasmic reticulum-type calcium-transporting ATPase 3	ABAP1 ARMADILLO BTB protein 1	2	0		0064 (interologs mapping)	golgi: 48.1% plasma membrane: 18.5% endoplasmic reticulum: 11.1% vacuole: 9.3% cytosol: 7.4% extracellular: 1.9% mitochondrion: 1.9% nucleus: 1.9%	nucleus: 40.7% plastid: 25.9% mitochondrion: 18.5% cytosol: 14.8%
Protein-Protein	At4g09570	At3g21090	1	CPK4 calcium-dependent protein kinase 4	ABCG15 ABC-2 type transporter family protein	N/A	0.006	BAR - PMID 19130088 BAR - BioGrid 320288	0018 (two hybrid)	cytosol: 50.0% nucleus: 28.6% plasma membrane: 11.9% plastid: 4.8% mitochondrion: 4.8%	plasma membrane: 53.3% mitochondrion: 20.0% extracellular: 6.7% cytosol: 6.7% nucleus: 6.7% peroxisome: 6.7%
Protein-Protein	At5g59710	At2g01320	1	VIP2 VIRE2 interacting protein 2	ABCG7 ABC-2 type transporter family protein	2	0.712		0064 (interologs mapping)	nucleus: 68.4% plastid: 18.4% mitochondrion: 2.6% endoplasmic reticulum: 2.6% extracellular: 2.6% golgi: 2.6% cytosol: 2.6%	plastid: 40.5% plasma membrane: 26.2% mitochondrion: 4.8% cytosol: 4.8% nucleus: 4.8% endoplasmic reticulum: 4.8% extracellular: 4.8% golgi: 4.8% vacuole: 2.4% peroxisome: 2.4%
Protein-Protein	At1g10130	At1g13210	1	ECA3 endoplasmic reticulum-type calcium-transporting ATPase 3	ACA.l autoinhibited Ca2+/ATPase II	2	0.161		0064 (interologs mapping)	golgi: 48.1% plasma membrane: 18.5% endoplasmic reticulum: 11.1% vacuole: 9.3% cytosol: 7.4% extracellular: 1.9% mitochondrion: 1.9% nucleus: 1.9%	plasma membrane: 46.2% mitochondrion: 23.1% golgi: 12.8% vacuole: 12.8% cytosol: 2.6% plastid: 2.6%
Protein-Protein	At1g18070	At3g12110	1	Translation elongation factor EF1A/initiation factor IF2gamma family protein	ACT11 actin-11	1	0.497		0064 (interologs mapping)	cytosol: 41.9% vacuole: 34.9% extracellular: 11.6% mitochondrion: 4.7% cytoskeleton: 2.3% plastid: 2.3% nucleus: 2.3%	cytosol: 22.0% mitochondrion: 20.7% cytoskeleton: 19.5% plasma membrane: 12.2% nucleus: 7.3% golgi: 6.1% plastid: 6.1% vacuole: 6.1%
Protein-Protein	At1g10130	At5g59370	1	ECA3 endoplasmic reticulum-type calcium-transporting ATPase 3	ACT4 actin 4	1	0.139		0064 (interologs mapping)	golgi: 48.1% plasma membrane: 18.5% endoplasmic reticulum: 11.1% vacuole: 9.3% cytosol: 7.4% extracellular: 1.9% mitochondrion: 1.9% nucleus: 1.9%	cytosol: 40.5% mitochondrion: 40.5% cytoskeleton: 14.3% nucleus: 4.8%
Protein-Protein	At3g49660	At3g26810	1	WDR5a Transducin/WD40 repeat-like superfamily protein	AFB2 auxin signaling F-box 2	-5309	0.18			plastid: 57.1% cytosol: 28.6% nucleus: 14.3%	nucleus: 34.6% cytosol: 19.2% vacuole: 19.2% plasma membrane: 19.2% mitochondrion: 7.7%
Protein-Protein	At4g26080	At1g13740	1	AtABI1 Protein phosphatase 2C family protein	AFP2 ABI five binding protein 2	N/A	0.046	BAR - PMID 24823379 BAR - DOI 10.1016/j.devcel.2014.04.004 BAR - BioGrid 947682	0018 (two hybrid),0018 (two hybrid)	nucleus: 58.1% cytosol: 18.6% plasma membrane: 11.6% plastid: 9.3% mitochondrion: 2.3%	nucleus: 82.1% mitochondrion: 10.7% cytosol: 7.1%
Protein-Protein	At5g58640	At3g44610	1	Selenoprotein, Rdx type	AGC1-12 Protein kinase superfamily protein	54	0.559		0064 (interologs mapping)	endoplasmic reticulum: 38.6% plasma membrane: 29.8% extracellular: 12.3% golgi: 12.3% mitochondrion: 5.3% nucleus: 1.8%	plastid: 69.0% nucleus: 17.2% cytosol: 6.9% vacuole: 3.4% mitochondrion: 3.4%
Protein-Protein	At3g25980	At5g61980	1	MAD2 DNA-binding HORMA family protein	AGD1 ARF-GAP domain 1	1	0.075		0064 (interologs mapping)	nucleus: 26.9% cytosol: 19.2% endoplasmic reticulum: 15.4% extracellular: 15.4% golgi: 15.4% plastid: 3.8% mitochondrion: 3.8%	endoplasmic reticulum: 27.3% nucleus: 22.7% plasma membrane: 22.7% mitochondrion: 13.6% cytosol: 9.1% golgi: 4.5%
Protein-Protein	At3g25980	At5g46750	1	MAD2 DNA-binding HORMA family protein	AGD9 ARF-GAP domain 9	1	0.391	BAR - PMID 20706207	0064 (interologs mapping),0004 (affinity chromotography technology)	nucleus: 26.9% cytosol: 19.2% endoplasmic reticulum: 15.4% extracellular: 15.4% golgi: 15.4% plastid: 3.8% mitochondrion: 3.8%	golgi: 47.8% cytosol: 17.4% nucleus: 17.4% mitochondrion: 13.0% extracellular: 4.3%
Protein-Protein	At5g11340	At1g48150	1	Acyl-CoA N-acyltransferases (NAT) superfamily protein	AGL74 MADS-box transcription factor family protein	N/A	-0.025	BAR - DOI 10.1038/nmeth.4343		cytosol: 72.2% nucleus: 16.7% mitochondrion: 11.1%	nucleus: 80.0% mitochondrion: 12.0% plastid: 4.0% cytosol: 4.0%
Protein-Protein	At3g25980	At3g12050	1	MAD2 DNA-binding HORMA family protein	Aha1 domain-containing protein	3	0.346		0064 (interologs mapping)	nucleus: 26.9% cytosol: 19.2% endoplasmic reticulum: 15.4% extracellular: 15.4% golgi: 15.4% plastid: 3.8% mitochondrion: 3.8%	cytosol: 30.0% peroxisome: 12.5% golgi: 12.5% plasma membrane: 12.5% vacuole: 12.5% nucleus: 10.0% mitochondrion: 7.5% plastid: 2.5%
Protein-Protein	At2g45490	At1g50200	1	AUR3 ataurora3	ALATS Alanyl-tRNA synthetase	1	0.496		0064 (interologs mapping)	nucleus: 43.5% cytosol: 35.5% cytoskeleton: 16.1% mitochondrion: 4.8%	mitochondrion: 42.4% plastid: 24.7% cytosol: 15.3% extracellular: 5.9% plasma membrane: 5.9% vacuole: 5.9%
Protein-Protein	At2g45770	At2g28800	1	FRD4 signal recognition particle receptor protein, chloroplast (FTSY)	ALB3 63 kDa inner membrane family protein	N/A	0.653	BAR - PMID 20729200 BAR - BioGrid 2200971 BAR - PMID 25803492 BAR - BioGrid 1113084	0004 (affinity chromotography technology),0096 (pull down)	plastid: 68.1% cytosol: 10.6% golgi: 10.6% vacuole: 10.6%	plastid: 84.1% mitochondrion: 13.6% plasma membrane: 2.3%
Protein-Protein	At2g45770	At3g48000	1	FRD4 signal recognition particle receptor protein, chloroplast (FTSY)	ALDH2B4 aldehyde dehydrogenase 2B4	-333	-0.07			plastid: 68.1% cytosol: 10.6% golgi: 10.6% vacuole: 10.6%	mitochondrion: 50.8% plastid: 22.2% plasma membrane: 9.5% unclear: 7.9% extracellular: 7.9% cytosol: 1.6%
Protein-Protein	At1g10130	At5g38460	1	ECA3 endoplasmic reticulum-type calcium-transporting ATPase 3	ALG6, ALG8 glycosyltransferase family	2	0.738		0064 (interologs mapping)	golgi: 48.1% plasma membrane: 18.5% endoplasmic reticulum: 11.1% vacuole: 9.3% cytosol: 7.4% extracellular: 1.9% mitochondrion: 1.9% nucleus: 1.9%	plasma membrane: 20.0% extracellular: 13.3% golgi: 13.3% nucleus: 13.3% endoplasmic reticulum: 13.3% mitochondrion: 13.3% plastid: 6.7% cytosol: 6.7%
Protein-Protein	At2g36390	At5g38220	1	SBE2.1 starch branching enzyme 2.1	alpha/beta-Hydrolases superfamily protein	-7246	0.147			plastid: 64.5% nucleus: 22.6% extracellular: 3.2% vacuole: 3.2% cytosol: 3.2% mitochondrion: 3.2%	mitochondrion: 36.4% cytosol: 27.3% plastid: 27.3% nucleus: 9.1%
Protein-Protein	At3g25980	At4g32660	1	MAD2 DNA-binding HORMA family protein	AME3 Protein kinase superfamily protein	1	0.605		0064 (interologs mapping)	nucleus: 26.9% cytosol: 19.2% endoplasmic reticulum: 15.4% extracellular: 15.4% golgi: 15.4% plastid: 3.8% mitochondrion: 3.8%	nucleus: 38.9% cytoskeleton: 27.8% cytosol: 22.2% mitochondrion: 11.1%
Protein-Protein	At3g25980	At4g21530	1	MAD2 DNA-binding HORMA family protein	APC4 Transducin/WD40 repeat-like superfamily protein	1	0		0064 (interologs mapping)	nucleus: 26.9% cytosol: 19.2% endoplasmic reticulum: 15.4% extracellular: 15.4% golgi: 15.4% plastid: 3.8% mitochondrion: 3.8%	nucleus: 26.3% cytoskeleton: 26.3% cytosol: 21.1% plastid: 5.3% mitochondrion: 5.3% endoplasmic reticulum: 5.3% extracellular: 5.3% golgi: 5.3%
Protein-Protein	At5g58640	At4g36050	1	Selenoprotein, Rdx type	APE2 endonuclease/exonuclease/phosphatase family protein	1	0.816		0064 (interologs mapping)	endoplasmic reticulum: 38.6% plasma membrane: 29.8% extracellular: 12.3% golgi: 12.3% mitochondrion: 5.3% nucleus: 1.8%	nucleus: 69.2% cytosol: 15.4% mitochondrion: 15.4%
Protein-Protein	At3g25980	At2g16900	1	MAD2 DNA-binding HORMA family protein	Arabidopsis phospholipase-like protein (PEARLI 4) family	N/A	0.055	BAR - BioGrid 458553 BAR - PMID 20706207	0004 (affinity chromotography technology)	nucleus: 26.9% cytosol: 19.2% endoplasmic reticulum: 15.4% extracellular: 15.4% golgi: 15.4% plastid: 3.8% mitochondrion: 3.8%	plasma membrane: 53.6% nucleus: 28.6% cytosol: 7.1% mitochondrion: 7.1% plastid: 3.6%
Protein-Protein	At1g10130	At5g27970	1	ECA3 endoplasmic reticulum-type calcium-transporting ATPase 3	ARM repeat superfamily protein	2	0.886		0064 (interologs mapping)	golgi: 48.1% plasma membrane: 18.5% endoplasmic reticulum: 11.1% vacuole: 9.3% cytosol: 7.4% extracellular: 1.9% mitochondrion: 1.9% nucleus: 1.9%	golgi: 29.4% mitochondrion: 23.5% plastid: 17.6% cytosol: 17.6% nucleus: 11.8%
Protein-Protein	At3g25980	At2g37550	1	MAD2 DNA-binding HORMA family protein	ASP1 ARF-GAP domain 7	2	0.313		0064 (interologs mapping)	nucleus: 26.9% cytosol: 19.2% endoplasmic reticulum: 15.4% extracellular: 15.4% golgi: 15.4% plastid: 3.8% mitochondrion: 3.8%	cytosol: 33.3% nucleus: 28.1% golgi: 28.1% mitochondrion: 10.5%
Protein-Protein	At1g14290	At1g47290	1	SBH2 sphingoid base hydroxylase 2	AT3BETAHSD/D1 3beta-hydroxysteroid-dehydrogenase/decarboxylase isoform 1	1	0.158		0064 (interologs mapping)	endoplasmic reticulum: 44.2% golgi: 34.6% extracellular: 13.5% plasma membrane: 1.9% nucleus: 1.9% cytosol: 1.9% vacuole: 1.9%	plasma membrane: 37.5% mitochondrion: 25.0% cytosol: 25.0% peroxisome: 6.3% golgi: 6.3%
Protein-Protein	At4g09570	At1g49720	1	CPK4 calcium-dependent protein kinase 4	AtABF1 abscisic acid responsive element-binding factor 1	N/A	0.191	BAR - BioGrid 1420295 BAR - PMID 17921317		cytosol: 50.0% nucleus: 28.6% plasma membrane: 11.9% plastid: 4.8% mitochondrion: 4.8%	nucleus: 85.7% mitochondrion: 7.1% extracellular: 3.6% cytosol: 3.6%
Protein-Protein	At1g10130	At5g04180	1	ECA3 endoplasmic reticulum-type calcium-transporting ATPase 3	ATACA3 alpha carbonic anhydrase 3	1	0.076		0064 (interologs mapping)	golgi: 48.1% plasma membrane: 18.5% endoplasmic reticulum: 11.1% vacuole: 9.3% cytosol: 7.4% extracellular: 1.9% mitochondrion: 1.9% nucleus: 1.9%	extracellular: 30.0% endoplasmic reticulum: 20.0% golgi: 20.0% cytosol: 13.3% nucleus: 6.7% mitochondrion: 3.3% plasma membrane: 3.3% plastid: 3.3%
Protein-Protein	At1g10130	At1g08065	1	ECA3 endoplasmic reticulum-type calcium-transporting ATPase 3	ATACA5 alpha carbonic anhydrase 5	1	0.316		0064 (interologs mapping)	golgi: 48.1% plasma membrane: 18.5% endoplasmic reticulum: 11.1% vacuole: 9.3% cytosol: 7.4% extracellular: 1.9% mitochondrion: 1.9% nucleus: 1.9%	extracellular: 36.7% endoplasmic reticulum: 23.3% golgi: 23.3% cytosol: 6.7% plasma membrane: 3.3% plastid: 3.3% mitochondrion: 3.3%
Protein-Protein	At1g10130	At5g56330	1	ECA3 endoplasmic reticulum-type calcium-transporting ATPase 3	ATACA8 alpha carbonic anhydrase 8	1	0.805		0064 (interologs mapping)	golgi: 48.1% plasma membrane: 18.5% endoplasmic reticulum: 11.1% vacuole: 9.3% cytosol: 7.4% extracellular: 1.9% mitochondrion: 1.9% nucleus: 1.9%	extracellular: 32.3% endoplasmic reticulum: 25.8% golgi: 25.8% nucleus: 9.7% plastid: 3.2% plasma membrane: 3.2%
Protein-Protein	At3g49660	At3g05420	1	WDR5a Transducin/WD40 repeat-like superfamily protein	AtACBP4 acyl-CoA binding protein 4	1	0.81		0064 (interologs mapping)	plastid: 57.1% cytosol: 28.6% nucleus: 14.3%	cytosol: 63.0% nucleus: 28.3% mitochondrion: 8.7%
Protein-Protein	At4g26080	At4g11280	1	AtABI1 Protein phosphatase 2C family protein	ATACS6 1-aminocyclopropane-1-carboxylic acid (acc) synthase 6	N/A	0.554	BAR - BioGrid 1114637 BAR - PMID 24637173 BAR - BioGrid 1114636	0096 (pull down),0018 (two hybrid)	nucleus: 58.1% cytosol: 18.6% plasma membrane: 11.6% plastid: 9.3% mitochondrion: 2.3%	cytosol: 42.9% nucleus: 14.3% plastid: 14.3% mitochondrion: 7.1% endoplasmic reticulum: 7.1% extracellular: 7.1% golgi: 7.1%
Protein-Protein	At1g55860	At5g65110	1	UPL1 ubiquitin-protein ligase 1	ATACX2 acyl-CoA oxidase 2	1	0.527		0064 (interologs mapping)	cytosol: 30.3% mitochondrion: 24.2% nucleus: 12.1% golgi: 10.6% cytoskeleton: 7.6% plastid: 7.6% endoplasmic reticulum: 3.0% extracellular: 3.0% plasma membrane: 1.5%	peroxisome: 60.5% plasma membrane: 13.2% mitochondrion: 7.9% cytosol: 7.9% nucleus: 5.3% plastid: 5.3%
Protein-Protein	At1g10130	At2g47760	1	ECA3 endoplasmic reticulum-type calcium-transporting ATPase 3	AtALG3 asparagine-linked glycosylation 3	2	0.842		0064 (interologs mapping)	golgi: 48.1% plasma membrane: 18.5% endoplasmic reticulum: 11.1% vacuole: 9.3% cytosol: 7.4% extracellular: 1.9% mitochondrion: 1.9% nucleus: 1.9%	endoplasmic reticulum: 34.5% mitochondrion: 24.1% plastid: 13.8% plasma membrane: 13.8% golgi: 6.9% extracellular: 3.4% cytosol: 3.4%
Protein-Protein	At4g26080	At1g45249	1	AtABI1 Protein phosphatase 2C family protein	ATAREB1 abscisic acid responsive elements-binding factor 2	N/A	None	BAR - BioGrid 1115672 BAR - PMID 23007729	0018 (two hybrid)	nucleus: 58.1% cytosol: 18.6% plasma membrane: 11.6% plastid: 9.3% mitochondrion: 2.3%	nucleus: 86.8% mitochondrion: 7.9% plastid: 2.6% cytosol: 2.6%
Protein-Protein	At4g09570	At3g19290	1	CPK4 calcium-dependent protein kinase 4	AtAREB2 ABRE binding factor 4	N/A	0.076	BAR - BioGrid 1420296 BAR - PMID 17921317		cytosol: 50.0% nucleus: 28.6% plasma membrane: 11.9% plastid: 4.8% mitochondrion: 4.8%	nucleus: 85.3% cytosol: 5.9% mitochondrion: 5.9% plastid: 2.9%
Protein-Protein	At1g10130	At1g10630	1	ECA3 endoplasmic reticulum-type calcium-transporting ATPase 3	ATARFA1F ADP-ribosylation factor A1F	2	0.882		0064 (interologs mapping)	golgi: 48.1% plasma membrane: 18.5% endoplasmic reticulum: 11.1% vacuole: 9.3% cytosol: 7.4% extracellular: 1.9% mitochondrion: 1.9% nucleus: 1.9%	plasma membrane: 17.5% mitochondrion: 15.8% cytosol: 15.8% plastid: 10.5% golgi: 10.5% extracellular: 8.8% nucleus: 8.8% vacuole: 8.8% peroxisome: 1.8% endoplasmic reticulum: 1.8%
Protein-Protein	At3g25980	At4g01610	1	MAD2 DNA-binding HORMA family protein	AtcathB3 Cysteine proteinases superfamily protein	1	0.119		0064 (interologs mapping)	nucleus: 26.9% cytosol: 19.2% endoplasmic reticulum: 15.4% extracellular: 15.4% golgi: 15.4% plastid: 3.8% mitochondrion: 3.8%	vacuole: 27.9% extracellular: 24.6% golgi: 14.8% endoplasmic reticulum: 13.1% cytosol: 11.5% plasma membrane: 8.2%
Protein-Protein	At5g59710	At3g58560	1	VIP2 VIRE2 interacting protein 2	AtCCR4a DNAse I-like superfamily protein	1	0.898		0064 (interologs mapping)	nucleus: 68.4% plastid: 18.4% mitochondrion: 2.6% endoplasmic reticulum: 2.6% extracellular: 2.6% golgi: 2.6% cytosol: 2.6%	cytosol: 46.4% nucleus: 32.1% mitochondrion: 7.1% plastid: 3.6% endoplasmic reticulum: 3.6% extracellular: 3.6% golgi: 3.6%
Protein-Protein	At3g49660	At5g03340	1	WDR5a Transducin/WD40 repeat-like superfamily protein	AtCDC48C ATPase, AAA-type, CDC48 protein	1	0.616		0064 (interologs mapping)	plastid: 57.1% cytosol: 28.6% nucleus: 14.3%	cytosol: 34.0% nucleus: 20.0% mitochondrion: 14.0% golgi: 10.0% plasma membrane: 10.0% cytoskeleton: 10.0% endoplasmic reticulum: 2.0%
Protein-Protein	At1g71010	At4g30510	1	FAB1C FORMS APLOID AND BINUCLEATE CELLS 1C	ATG18B homolog of yeast autophagy 18 (ATG18) B	9	0		0064 (interologs mapping)	nucleus: 40.0% cytosol: 40.0% mitochondrion: 20.0%	extracellular: 25.0% plastid: 18.8% cytosol: 18.8% endoplasmic reticulum: 12.5% golgi: 12.5% nucleus: 6.3% mitochondrion: 6.3%
Protein-Protein	At5g37500	At5g61700	1	GORK gated outwardly-rectifying K+ channel	ATH16 ABC2 homolog 16	1	0.046		0064 (interologs mapping)	nucleus: 46.4% plasma membrane: 28.6% cytosol: 10.7% endoplasmic reticulum: 3.6% extracellular: 3.6% golgi: 3.6% mitochondrion: 3.6%	plasma membrane: 37.5% plastid: 12.5% extracellular: 12.5% mitochondrion: 12.5% endoplasmic reticulum: 12.5% golgi: 8.3% cytosol: 4.2%
Protein-Protein	At1g15900	At3g54020	1	null	AtIPCS1 Arabidopsis Inositol phosphorylceramide synthase 1	N/A	None	BAR - MIND ID 17557	0112 (ubiquitin reconstruction)	extracellular: 18.8% endoplasmic reticulum: 18.8% plasma membrane: 12.5% nucleus: 12.5% golgi: 12.5% cytosol: 12.5% vacuole: 6.3% mitochondrion: 6.3%	mitochondrion: 47.1% plasma membrane: 23.5% golgi: 11.8% plastid: 5.9% endoplasmic reticulum: 5.9% extracellular: 5.9%
Protein-Protein	At1g14660	At4g28630	1	NHX8 Na+/H+ exchanger 8	ATM1 ABC transporter of the mitochondrion 1	N/A	0.057	BAR - BioGrid 671964 BAR - PMID 22737156		plasma membrane: 58.3% plastid: 12.5% extracellular: 6.3% golgi: 6.3% cytosol: 4.2% nucleus: 4.2% endoplasmic reticulum: 4.2% vacuole: 2.1% mitochondrion: 2.1%	mitochondrion: 68.4% vacuole: 13.2% plastid: 10.5% plasma membrane: 5.3% extracellular: 2.6%
Protein-Protein	At1g66520	At5g06160	1	pde194 formyltransferase, putative	ATO splicing factor-related	2	0.578		0064 (interologs mapping)	plastid: 51.9% mitochondrion: 40.7% cytosol: 7.4%	cytosol: 45.2% nucleus: 35.7% plasma membrane: 11.9% mitochondrion: 7.1%
Protein-Protein	At3g25980	At3g16060	1	MAD2 DNA-binding HORMA family protein	ATP binding microtubule motor family protein	N/A	0.605	BAR - BioGrid 458562 BAR - PMID 20706207	0004 (affinity chromotography technology)	nucleus: 26.9% cytosol: 19.2% endoplasmic reticulum: 15.4% extracellular: 15.4% golgi: 15.4% plastid: 3.8% mitochondrion: 3.8%	nucleus: 39.2% plasma membrane: 29.4% mitochondrion: 11.8% cytoskeleton: 9.8% cytosol: 7.8% plastid: 2.0%
Protein-Protein	At3g10180	At2g20635	1	P-loop containing nucleoside triphosphate hydrolases superfamily protein	ATP binding;protein kinases;protein serine/threonine kinases	18	0		0064 (interologs mapping)	nucleus: 45.5% cytosol: 27.3% mitochondrion: 27.3%	cytosol: 45.5% nucleus: 36.4% mitochondrion: 18.2%
Protein-Protein	At3g49660	At5g39840	1	WDR5a Transducin/WD40 repeat-like superfamily protein	ATP-dependent RNA helicase, mitochondrial, putative	2	0.649		0064 (interologs mapping)	plastid: 57.1% cytosol: 28.6% nucleus: 14.3%	mitochondrion: 62.5% plastid: 16.7% nucleus: 12.5% cytosol: 8.3%
Protein-Protein	At5g13800	At4g37000	1	PPH pheophytinase	ATRCCR accelerated cell death 2 (ACD2)	N/A	0.044	BAR - BioGrid 633149 BAR - PMID 22366162	0004 (affinity chromotography technology)	plastid: 80.0% cytosol: 13.3% mitochondrion: 6.7%	plastid: 60.3% mitochondrion: 19.0% cytosol: 17.5% nucleus: 3.2%
Protein-Protein	At1g10130	At1g05520	1	ECA3 endoplasmic reticulum-type calcium-transporting ATPase 3	AtSEC23B Sec23/Sec24 protein transport family protein	-5481	0.413			golgi: 48.1% plasma membrane: 18.5% endoplasmic reticulum: 11.1% vacuole: 9.3% cytosol: 7.4% extracellular: 1.9% mitochondrion: 1.9% nucleus: 1.9%	cytosol: 31.3% plasma membrane: 21.9% endoplasmic reticulum: 18.8% golgi: 15.6% nucleus: 6.3% mitochondrion: 6.3%
Protein-Protein	At1g10130	At3g23660	1	ECA3 endoplasmic reticulum-type calcium-transporting ATPase 3	AtSEC23E Sec23/Sec24 protein transport family protein	-6374	0.398			golgi: 48.1% plasma membrane: 18.5% endoplasmic reticulum: 11.1% vacuole: 9.3% cytosol: 7.4% extracellular: 1.9% mitochondrion: 1.9% nucleus: 1.9%	golgi: 36.7% endoplasmic reticulum: 23.3% cytosol: 16.7% plasma membrane: 6.7% nucleus: 6.7% mitochondrion: 6.7% extracellular: 3.3%
Protein-Protein	At3g25980	At4g32830	1	MAD2 DNA-binding HORMA family protein	AUR1 ataurora1	1	0.651		0064 (interologs mapping)	nucleus: 26.9% cytosol: 19.2% endoplasmic reticulum: 15.4% extracellular: 15.4% golgi: 15.4% plastid: 3.8% mitochondrion: 3.8%	nucleus: 37.1% cytoskeleton: 32.3% cytosol: 25.8% mitochondrion: 4.8%
Protein-Protein	At3g21090	At3g03210	1	ABCG15 ABC-2 type transporter family protein	AXY9 null	N/A	0.244	BAR - MIND ID 6763	0112 (ubiquitin reconstruction)	plasma membrane: 53.3% mitochondrion: 20.0% extracellular: 6.7% cytosol: 6.7% nucleus: 6.7% peroxisome: 6.7%	extracellular: 30.0% endoplasmic reticulum: 23.3% golgi: 23.3% plasma membrane: 13.3% cytosol: 3.3% nucleus: 3.3% mitochondrion: 3.3%
Protein-Protein	At4g26080	At1g10585	1	AtABI1 Protein phosphatase 2C family protein	basic helix-loop-helix (bHLH) DNA-binding superfamily protein	N/A	0.313	BAR - PMID 24823379 BAR - DOI 10.1016/j.devcel.2014.04.004 BAR - BioGrid 947681	0018 (two hybrid),0018 (two hybrid)	nucleus: 58.1% cytosol: 18.6% plasma membrane: 11.6% plastid: 9.3% mitochondrion: 2.3%	nucleus: 59.3% cytosol: 18.5% mitochondrion: 11.1% plastid: 7.4% golgi: 3.7%
Protein-Protein	At5g58640	At3g60860	1	Selenoprotein, Rdx type	BIG2 SEC7-like guanine nucleotide exchange family protein	1	0.875		0064 (interologs mapping)	endoplasmic reticulum: 38.6% plasma membrane: 29.8% extracellular: 12.3% golgi: 12.3% mitochondrion: 5.3% nucleus: 1.8%	cytosol: 28.6% plastid: 17.9% golgi: 17.9% vacuole: 17.9% nucleus: 14.3% mitochondrion: 3.6%
Protein-Protein	At1g18070	At2g39260	1	Translation elongation factor EF1A/initiation factor IF2gamma family protein	binding;RNA binding	15	0.719		0064 (interologs mapping)	cytosol: 41.9% vacuole: 34.9% extracellular: 11.6% mitochondrion: 4.7% cytoskeleton: 2.3% plastid: 2.3% nucleus: 2.3%	nucleus: 31.0% cytoskeleton: 17.2% golgi: 17.2% plasma membrane: 17.2% cytosol: 6.9% mitochondrion: 6.9% plastid: 3.4%
Protein-Protein	At4g09570	At2g47160	1	CPK4 calcium-dependent protein kinase 4	BOR1 HCO3- transporter family	1	0.191		0064 (interologs mapping)	cytosol: 50.0% nucleus: 28.6% plasma membrane: 11.9% plastid: 4.8% mitochondrion: 4.8%	plasma membrane: 45.3% cytosol: 17.2% vacuole: 15.6% endoplasmic reticulum: 9.4% extracellular: 3.1% golgi: 3.1% nucleus: 3.1% mitochondrion: 3.1%
Protein-Protein	At4g09570	At3g48360	1	CPK4 calcium-dependent protein kinase 4	BT2 BTB and TAZ domain protein 2	N/A	0.018	BAR - PMID 19130088 BAR - BioGrid 320271	0018 (two hybrid)	cytosol: 50.0% nucleus: 28.6% plasma membrane: 11.9% plastid: 4.8% mitochondrion: 4.8%	nucleus: 65.4% cytosol: 11.5% mitochondrion: 7.7% plasma membrane: 3.8% endoplasmic reticulum: 3.8% extracellular: 3.8% golgi: 3.8%
Protein-Protein	At3g25980	At3g19590	1	MAD2 DNA-binding HORMA family protein	BUB3.1 Transducin/WD40 repeat-like superfamily protein	N/A	0.784	BAR - BioGrid 344307 BAR - PMID 19710914		nucleus: 26.9% cytosol: 19.2% endoplasmic reticulum: 15.4% extracellular: 15.4% golgi: 15.4% plastid: 3.8% mitochondrion: 3.8%	cytosol: 37.5% nucleus: 37.5% plastid: 20.8% extracellular: 4.2%
Protein-Protein	At3g25980	At1g31870	1	MAD2 DNA-binding HORMA family protein	BUD13 null	2	0.713		0064 (interologs mapping)	nucleus: 26.9% cytosol: 19.2% endoplasmic reticulum: 15.4% extracellular: 15.4% golgi: 15.4% plastid: 3.8% mitochondrion: 3.8%	nucleus: 59.4% cytosol: 34.4% mitochondrion: 3.1% plastid: 3.1%
Protein-Protein	At3g49660	At3g10800	1	WDR5a Transducin/WD40 repeat-like superfamily protein	BZIP28 Basic-leucine zipper (bZIP) transcription factor family protein	N/A	0.292	BAR - BioGrid 1238125 BAR - PMID 25730865	0096 (pull down)	plastid: 57.1% cytosol: 28.6% nucleus: 14.3%	nucleus: 48.9% endoplasmic reticulum: 35.6% cytosol: 6.7% plastid: 2.2% mitochondrion: 2.2% extracellular: 2.2% golgi: 2.2%
Protein-Protein	At3g49660	At1g42990	1	WDR5a Transducin/WD40 repeat-like superfamily protein	BZIP60 basic region/leucine zipper motif 60	N/A	0.064	BAR - BioGrid 1238126 BAR - PMID 25730865	0096 (pull down)	plastid: 57.1% cytosol: 28.6% nucleus: 14.3%	nucleus: 63.6% endoplasmic reticulum: 29.1% mitochondrion: 1.8% extracellular: 1.8% golgi: 1.8% cytosol: 1.8%
Protein-Protein	At4g09570	At4g34230	1	CPK4 calcium-dependent protein kinase 4	CAD5 cinnamyl alcohol dehydrogenase 5	1	0.107		0064 (interologs mapping)	cytosol: 50.0% nucleus: 28.6% plasma membrane: 11.9% plastid: 4.8% mitochondrion: 4.8%	cytosol: 43.3% extracellular: 20.0% plasma membrane: 16.7% mitochondrion: 6.7% vacuole: 3.3% endoplasmic reticulum: 3.3% golgi: 3.3% nucleus: 3.3%
Protein-Protein	At2g45770	At4g37970	1	FRD4 signal recognition particle receptor protein, chloroplast (FTSY)	CAD6 cinnamyl alcohol dehydrogenase 6	-1698	-0.139			plastid: 68.1% cytosol: 10.6% golgi: 10.6% vacuole: 10.6%	cytosol: 58.3% mitochondrion: 16.7% cytoskeleton: 8.3% plastid: 8.3% nucleus: 8.3%
Protein-Protein	At1g10130	At1g53710	1	ECA3 endoplasmic reticulum-type calcium-transporting ATPase 3	Calcineurin-like metallo-phosphoesterase superfamily protein	2	0.805		0064 (interologs mapping)	golgi: 48.1% plasma membrane: 18.5% endoplasmic reticulum: 11.1% vacuole: 9.3% cytosol: 7.4% extracellular: 1.9% mitochondrion: 1.9% nucleus: 1.9%	golgi: 36.4% endoplasmic reticulum: 24.2% extracellular: 21.2% plasma membrane: 9.1% nucleus: 6.1% mitochondrion: 3.0%
Protein-Protein	At1g10130	At3g03430	1	ECA3 endoplasmic reticulum-type calcium-transporting ATPase 3	Calcium-binding EF-hand family protein	-8550	-0.107			golgi: 48.1% plasma membrane: 18.5% endoplasmic reticulum: 11.1% vacuole: 9.3% cytosol: 7.4% extracellular: 1.9% mitochondrion: 1.9% nucleus: 1.9%	cytosol: 58.3% nucleus: 16.7% mitochondrion: 16.7% plasma membrane: 8.3%
Protein-Protein	At1g10130	At1g63220	1	ECA3 endoplasmic reticulum-type calcium-transporting ATPase 3	Calcium-dependent lipid-binding (CaLB domain) family protein	-3979	-0.059			golgi: 48.1% plasma membrane: 18.5% endoplasmic reticulum: 11.1% vacuole: 9.3% cytosol: 7.4% extracellular: 1.9% mitochondrion: 1.9% nucleus: 1.9%	cytosol: 46.7% endoplasmic reticulum: 13.3% extracellular: 13.3% golgi: 13.3% mitochondrion: 6.7% nucleus: 6.7%
Protein-Protein	At5g58640	At4g33710	1	Selenoprotein, Rdx type	CAP (Cysteine-rich secretory proteins, Antigen 5, and Pathogenesis-related 1 protein) superfamily protein	24	0.518		0064 (interologs mapping)	endoplasmic reticulum: 38.6% plasma membrane: 29.8% extracellular: 12.3% golgi: 12.3% mitochondrion: 5.3% nucleus: 1.8%	extracellular: 35.5% endoplasmic reticulum: 25.8% golgi: 25.8% cytosol: 6.5% vacuole: 6.5%
Protein-Protein	At5g58640	At2g19980	1	Selenoprotein, Rdx type	CAP (Cysteine-rich secretory proteins, Antigen 5, and Pathogenesis-related 1 protein) superfamily protein	2	0.117		0064 (interologs mapping)	endoplasmic reticulum: 38.6% plasma membrane: 29.8% extracellular: 12.3% golgi: 12.3% mitochondrion: 5.3% nucleus: 1.8%	extracellular: 35.5% endoplasmic reticulum: 25.8% golgi: 25.8% vacuole: 9.7% mitochondrion: 3.2%
Protein-Protein	At5g58640	At5g14060	1	Selenoprotein, Rdx type	CARAB-AK-LYS Aspartate kinase family protein	1	0.085		0064 (interologs mapping)	endoplasmic reticulum: 38.6% plasma membrane: 29.8% extracellular: 12.3% golgi: 12.3% mitochondrion: 5.3% nucleus: 1.8%	plastid: 88.5% mitochondrion: 7.7% cytosol: 3.8%
Protein-Protein	At1g10130	At1g09460	1	ECA3 endoplasmic reticulum-type calcium-transporting ATPase 3	Carbohydrate-binding X8 domain superfamily protein	2	0.626		0064 (interologs mapping)	golgi: 48.1% plasma membrane: 18.5% endoplasmic reticulum: 11.1% vacuole: 9.3% cytosol: 7.4% extracellular: 1.9% mitochondrion: 1.9% nucleus: 1.9%	extracellular: 30.3% endoplasmic reticulum: 24.2% golgi: 24.2% plastid: 9.1% nucleus: 6.1% plasma membrane: 3.0% vacuole: 3.0%
Protein-Protein	At1g10130	At3g18480	1	ECA3 endoplasmic reticulum-type calcium-transporting ATPase 3	CASP CCAAT-displacement protein alternatively spliced product	2	0.909		0064 (interologs mapping)	golgi: 48.1% plasma membrane: 18.5% endoplasmic reticulum: 11.1% vacuole: 9.3% cytosol: 7.4% extracellular: 1.9% mitochondrion: 1.9% nucleus: 1.9%	golgi: 66.7% plasma membrane: 10.4% cytosol: 6.3% nucleus: 6.3% plastid: 4.2% mitochondrion: 4.2% cytoskeleton: 2.1%
Protein-Protein	At1g10130	At5g11560	1	ECA3 endoplasmic reticulum-type calcium-transporting ATPase 3	catalytics	2	0.869		0064 (interologs mapping)	golgi: 48.1% plasma membrane: 18.5% endoplasmic reticulum: 11.1% vacuole: 9.3% cytosol: 7.4% extracellular: 1.9% mitochondrion: 1.9% nucleus: 1.9%	endoplasmic reticulum: 28.2% plasma membrane: 20.0% vacuole: 17.6% golgi: 15.3% extracellular: 9.4% cytosol: 8.2% plastid: 1.2%
Protein-Protein	At1g10130	At4g11730	1	ECA3 endoplasmic reticulum-type calcium-transporting ATPase 3	Cation transporter/ E1-E2 ATPase family protein	-4467	0.112			golgi: 48.1% plasma membrane: 18.5% endoplasmic reticulum: 11.1% vacuole: 9.3% cytosol: 7.4% extracellular: 1.9% mitochondrion: 1.9% nucleus: 1.9%	plasma membrane: 52.9% cytoskeleton: 14.7% cytosol: 8.8% peroxisome: 5.9% plastid: 2.9% endoplasmic reticulum: 2.9% extracellular: 2.9% golgi: 2.9% mitochondrion: 2.9% nucleus: 2.9%
Protein-Protein	At5g59710	At5g44200	1	VIP2 VIRE2 interacting protein 2	CBP20 CAP-binding protein 20	N/A	0.304	BAR - BioGrid 831333 BAR - PMID 23424246 BAR - BioGrid 831332	0096 (pull down),0018 (two hybrid)	nucleus: 68.4% plastid: 18.4% mitochondrion: 2.6% endoplasmic reticulum: 2.6% extracellular: 2.6% golgi: 2.6% cytosol: 2.6%	nucleus: 75.0% cytosol: 15.0% mitochondrion: 10.0%
Protein-Protein	At3g25980	At4g33270	1	MAD2 DNA-binding HORMA family protein	CDC20.1 Transducin family protein / WD-40 repeat family protein	240	0.88	BAR - PMID 21687678	0064 (interologs mapping),0018 (two hybrid)	nucleus: 26.9% cytosol: 19.2% endoplasmic reticulum: 15.4% extracellular: 15.4% golgi: 15.4% plastid: 3.8% mitochondrion: 3.8%	nucleus: 50.0% mitochondrion: 21.4% cytosol: 21.4% extracellular: 7.1%
Protein-Protein	At3g25980	At4g33260	1	MAD2 DNA-binding HORMA family protein	CDC20.2 Transducin family protein / WD-40 repeat family protein	33	0.88	BAR - PMID 21687678	0064 (interologs mapping),0018 (two hybrid)	nucleus: 26.9% cytosol: 19.2% endoplasmic reticulum: 15.4% extracellular: 15.4% golgi: 15.4% plastid: 3.8% mitochondrion: 3.8%	nucleus: 53.8% cytosol: 23.1% mitochondrion: 15.4% plastid: 7.7%
Protein-Protein	At3g25980	At5g27080	1	MAD2 DNA-binding HORMA family protein	CDC20.3 Transducin family protein / WD-40 repeat family protein	96	0.57		0064 (interologs mapping)	nucleus: 26.9% cytosol: 19.2% endoplasmic reticulum: 15.4% extracellular: 15.4% golgi: 15.4% plastid: 3.8% mitochondrion: 3.8%	nucleus: 50.0% mitochondrion: 12.5% cytosol: 12.5% extracellular: 12.5% endoplasmic reticulum: 6.3% golgi: 6.3%
Protein-Protein	At2g45770	At3g48150	1	FRD4 signal recognition particle receptor protein, chloroplast (FTSY)	CDC23 anaphase-promoting complex subunit 8	N/A	0.004	BAR - PMID 21798944 BAR - (A. th. Interactome) BAR-AI-1 MAIN BAR - DOI 10.1126/science.1203659 BAR - DOI 10.1126/science.1203877 BAR - BioGrid 597455	0018 (two hybrid),0018 (two hybrid)	plastid: 68.1% cytosol: 10.6% golgi: 10.6% vacuole: 10.6%	cytosol: 34.5% nucleus: 31.0% mitochondrion: 17.2% cytoskeleton: 17.2%
Protein-Protein	At3g25980	At3g16320	1	MAD2 DNA-binding HORMA family protein	CDC27a Tetratricopeptide repeat (TPR)-like superfamily protein	8	0.477		0064 (interologs mapping)	nucleus: 26.9% cytosol: 19.2% endoplasmic reticulum: 15.4% extracellular: 15.4% golgi: 15.4% plastid: 3.8% mitochondrion: 3.8%	nucleus: 40.7% extracellular: 18.5% endoplasmic reticulum: 14.8% golgi: 14.8% mitochondrion: 7.4% cytosol: 3.7%
Protein-Protein	At5g59710	At3g20800	1	VIP2 VIRE2 interacting protein 2	Cell differentiation, Rcd1-like protein	1	0.747		0064 (interologs mapping)	nucleus: 68.4% plastid: 18.4% mitochondrion: 2.6% endoplasmic reticulum: 2.6% extracellular: 2.6% golgi: 2.6% cytosol: 2.6%	plastid: 33.3% nucleus: 20.8% golgi: 20.8% cytosol: 16.7% plasma membrane: 4.2% mitochondrion: 4.2%
Protein-Protein	At5g58040	At4g29820	1	FIPS5 homolog of yeast FIP1 [V]	CFIM-25 homolog of CFIM-25	1	0.416	BAR - PMID 18479511 BAR - PMID 16282318 BAR - BioGrid 1110721	0018 (two hybrid)	nucleus: 63.6% cytoskeleton: 22.7% mitochondrion: 9.1% cytosol: 4.5%	cytosol: 53.8% mitochondrion: 15.4% extracellular: 7.7% vacuole: 7.7% plastid: 7.7% nucleus: 7.7%
Protein-Protein	At1g10130	At3g11130	1	ECA3 endoplasmic reticulum-type calcium-transporting ATPase 3	CHC1 Clathrin, heavy chain	-8205	0.303			golgi: 48.1% plasma membrane: 18.5% endoplasmic reticulum: 11.1% vacuole: 9.3% cytosol: 7.4% extracellular: 1.9% mitochondrion: 1.9% nucleus: 1.9%	plasma membrane: 25.0% vacuole: 23.4% cytosol: 15.6% golgi: 12.5% nucleus: 9.4% endoplasmic reticulum: 4.7% extracellular: 4.7% plastid: 3.1% mitochondrion: 1.6%
Protein-Protein	At1g10130	At3g08530	1	ECA3 endoplasmic reticulum-type calcium-transporting ATPase 3	CHC2 Clathrin, heavy chain	-930	0.303			golgi: 48.1% plasma membrane: 18.5% endoplasmic reticulum: 11.1% vacuole: 9.3% cytosol: 7.4% extracellular: 1.9% mitochondrion: 1.9% nucleus: 1.9%	plastid: 23.9% plasma membrane: 22.5% cytosol: 12.7% extracellular: 9.9% golgi: 9.9% nucleus: 8.5% vacuole: 7.0% mitochondrion: 2.8% endoplasmic reticulum: 2.8%
Protein-Protein	At3g49660	At5g19310	1	WDR5a Transducin/WD40 repeat-like superfamily protein	CHR23 Homeotic gene regulator	1	0.758		0064 (interologs mapping)	plastid: 57.1% cytosol: 28.6% nucleus: 14.3%	nucleus: 65.2% plastid: 21.7% mitochondrion: 8.7% cytosol: 4.3%
Protein-Protein	At3g25980	At2g18760	1	MAD2 DNA-binding HORMA family protein	CHR8 chromatin remodeling 8	2	0.423		0064 (interologs mapping)	nucleus: 26.9% cytosol: 19.2% endoplasmic reticulum: 15.4% extracellular: 15.4% golgi: 15.4% plastid: 3.8% mitochondrion: 3.8%	nucleus: 82.4% mitochondrion: 11.8% cytosol: 5.9%
Protein-Protein	At5g61780	At5g67380	1	Tudor2 TUDOR-SN protein 2	CKA1 casein kinase alpha 1	N/A	-0.017	BAR - PMID 32191846		nucleus: 25.5% cytosol: 14.9% extracellular: 10.6% golgi: 10.6% plasma membrane: 10.6% vacuole: 10.6% mitochondrion: 8.5% plastid: 8.5%	endoplasmic reticulum: 23.5% golgi: 23.5% extracellular: 20.6% nucleus: 17.6% cytosol: 8.8% mitochondrion: 5.9%
Protein-Protein	At5g61780	At3g50000	1	Tudor2 TUDOR-SN protein 2	CKA2 casein kinase II, alpha chain 2	N/A	0.061	BAR - PMID 32191846		nucleus: 25.5% cytosol: 14.9% extracellular: 10.6% golgi: 10.6% plasma membrane: 10.6% vacuole: 10.6% mitochondrion: 8.5% plastid: 8.5%	golgi: 21.7% plasma membrane: 16.7% endoplasmic reticulum: 13.3% extracellular: 13.3% cytosol: 11.7% vacuole: 10.0% nucleus: 10.0% mitochondrion: 3.3%
Protein-Protein	At5g58640	At4g17640	1	Selenoprotein, Rdx type	CKB2 casein kinase II beta chain 2	1	0.8		0064 (interologs mapping)	endoplasmic reticulum: 38.6% plasma membrane: 29.8% extracellular: 12.3% golgi: 12.3% mitochondrion: 5.3% nucleus: 1.8%	nucleus: 46.2% cytosol: 38.5% mitochondrion: 15.4%
Protein-Protein	At1g21065	At2g44680	1	null	CKB4 casein kinase II beta subunit 4	1	0.278		0064 (interologs mapping)	plastid: 45.0% golgi: 12.5% mitochondrion: 12.5% endoplasmic reticulum: 10.0% extracellular: 10.0% plasma membrane: 5.0% nucleus: 5.0%	nucleus: 59.1% cytosol: 34.1% mitochondrion: 4.5% plastid: 2.3%
Protein-Protein	At5g58640	At4g28860	1	Selenoprotein, Rdx type	ckl4 casein kinase I-like 4	64	-0.05		0064 (interologs mapping)	endoplasmic reticulum: 38.6% plasma membrane: 29.8% extracellular: 12.3% golgi: 12.3% mitochondrion: 5.3% nucleus: 1.8%	nucleus: 52.8% cytosol: 30.6% mitochondrion: 5.6% plasma membrane: 2.8% endoplasmic reticulum: 2.8% extracellular: 2.8% golgi: 2.8%
Protein-Protein	At5g58640	At5g43320	1	Selenoprotein, Rdx type	ckl8 casein kinase I-like 8	1	0.857		0064 (interologs mapping)	endoplasmic reticulum: 38.6% plasma membrane: 29.8% extracellular: 12.3% golgi: 12.3% mitochondrion: 5.3% nucleus: 1.8%	cytosol: 44.0% nucleus: 20.0% unclear: 20.0% mitochondrion: 12.0% plasma membrane: 4.0%
Protein-Protein	At3g25980	At4g35410	1	MAD2 DNA-binding HORMA family protein	Clathrin adaptor complex small chain family protein	1	0.639		0064 (interologs mapping)	nucleus: 26.9% cytosol: 19.2% endoplasmic reticulum: 15.4% extracellular: 15.4% golgi: 15.4% plastid: 3.8% mitochondrion: 3.8%	mitochondrion: 52.9% cytosol: 23.5% plasma membrane: 11.8% plastid: 5.9% golgi: 5.9%
Protein-Protein	At1g10130	At3g27170	1	ECA3 endoplasmic reticulum-type calcium-transporting ATPase 3	CLC-B chloride channel B	2	0.148		0064 (interologs mapping)	golgi: 48.1% plasma membrane: 18.5% endoplasmic reticulum: 11.1% vacuole: 9.3% cytosol: 7.4% extracellular: 1.9% mitochondrion: 1.9% nucleus: 1.9%	plasma membrane: 36.6% vacuole: 24.4% unclear: 12.2% extracellular: 7.3% nucleus: 4.9% endoplasmic reticulum: 4.9% golgi: 4.9% mitochondrion: 2.4% cytosol: 2.4%
Protein-Protein	At4g09570	At3g11960	1	CPK4 calcium-dependent protein kinase 4	Cleavage and polyadenylation specificity factor (CPSF) A subunit protein	N/A	0.448	BAR - PMID 19130088 BAR - BioGrid 320286	0018 (two hybrid)	cytosol: 50.0% nucleus: 28.6% plasma membrane: 11.9% plastid: 4.8% mitochondrion: 4.8%	nucleus: 60.0% plastid: 35.0% plasma membrane: 5.0%
Protein-Protein	At5g58040	At4g25550	1	FIPS5 homolog of yeast FIP1 [V]	Cleavage/polyadenylation specificity factor, 25kDa subunit	N/A	0.132	BAR - BioGrid 1110722 BAR - PMID 18479511	0018 (two hybrid)	nucleus: 63.6% cytoskeleton: 22.7% mitochondrion: 9.1% cytosol: 4.5%	cytosol: 24.1% cytoskeleton: 17.2% extracellular: 17.2% plasma membrane: 17.2% mitochondrion: 10.3% plastid: 6.9% nucleus: 6.9%
Protein-Protein	At1g10130	At3g22930	1	ECA3 endoplasmic reticulum-type calcium-transporting ATPase 3	CML11 calmodulin-like 11	-4660	0.034			golgi: 48.1% plasma membrane: 18.5% endoplasmic reticulum: 11.1% vacuole: 9.3% cytosol: 7.4% extracellular: 1.9% mitochondrion: 1.9% nucleus: 1.9%	cytosol: 29.4% nucleus: 23.5% mitochondrion: 11.8% endoplasmic reticulum: 5.9% extracellular: 5.9% golgi: 5.9% vacuole: 5.9% plasma membrane: 5.9% plastid: 5.9%
Protein-Protein	At1g10130	At4g14640	1	ECA3 endoplasmic reticulum-type calcium-transporting ATPase 3	CML8 calmodulin 8	-9013	0.083			golgi: 48.1% plasma membrane: 18.5% endoplasmic reticulum: 11.1% vacuole: 9.3% cytosol: 7.4% extracellular: 1.9% mitochondrion: 1.9% nucleus: 1.9%	cytosol: 53.8% nucleus: 15.4% mitochondrion: 15.4% vacuole: 7.7% plasma membrane: 7.7%
Protein-Protein	At1g10130	At3g51920	1	ECA3 endoplasmic reticulum-type calcium-transporting ATPase 3	CML9 calmodulin 9	-7835	-0.2			golgi: 48.1% plasma membrane: 18.5% endoplasmic reticulum: 11.1% vacuole: 9.3% cytosol: 7.4% extracellular: 1.9% mitochondrion: 1.9% nucleus: 1.9%	cytosol: 53.8% nucleus: 15.4% mitochondrion: 15.4% plasma membrane: 7.7% vacuole: 7.7%
Protein-Protein	At3g25980	At5g11980	1	MAD2 DNA-binding HORMA family protein	COG8 conserved oligomeric Golgi complex component-related / COG complex component-related	2	0.775		0064 (interologs mapping)	nucleus: 26.9% cytosol: 19.2% endoplasmic reticulum: 15.4% extracellular: 15.4% golgi: 15.4% plastid: 3.8% mitochondrion: 3.8%	golgi: 43.5% cytosol: 21.7% nucleus: 21.7% mitochondrion: 13.0%
Protein-Protein	At4g09570	At3g46900	1	CPK4 calcium-dependent protein kinase 4	COPT2 copper transporter 2	1	0.143		0064 (interologs mapping)	cytosol: 50.0% nucleus: 28.6% plasma membrane: 11.9% plastid: 4.8% mitochondrion: 4.8%	plasma membrane: 53.8% extracellular: 7.7% golgi: 7.7% nucleus: 7.7% plastid: 7.7% cytosol: 7.7% endoplasmic reticulum: 3.8% mitochondrion: 3.8%
Protein-Protein	At4g26080	At5g42900	1	AtABI1 Protein phosphatase 2C family protein	COR27 cold regulated gene 27	N/A	0.21	BAR - PMID 24823379 BAR - DOI 10.1016/j.devcel.2014.04.004 BAR - BioGrid 947696	0018 (two hybrid),0018 (two hybrid)	nucleus: 58.1% cytosol: 18.6% plasma membrane: 11.6% plastid: 9.3% mitochondrion: 2.3%	nucleus: 58.3% cytosol: 25.0% mitochondrion: 16.7%
Protein-Protein	At3g21090	At1g11940	1	ABCG15 ABC-2 type transporter family protein	Core-2/I-branching beta-1,6-N-acetylglucosaminyltransferase family protein	N/A	0.097	BAR - PMID 24833385 BAR - MIND ID 7645 BAR - DOI 10.1126/science.1251358 BAR - BioGrid 1250759	0112 (ubiquitin reconstruction)	plasma membrane: 53.3% mitochondrion: 20.0% extracellular: 6.7% cytosol: 6.7% nucleus: 6.7% peroxisome: 6.7%	mitochondrion: 30.4% golgi: 30.4% plastid: 21.7% endoplasmic reticulum: 8.7% extracellular: 4.3% plasma membrane: 4.3%
Protein-Protein	At5g58640	At5g16170	1	Selenoprotein, Rdx type	Core-2/I-branching beta-1,6-N-acetylglucosaminyltransferase family protein	1	0		0064 (interologs mapping)	endoplasmic reticulum: 38.6% plasma membrane: 29.8% extracellular: 12.3% golgi: 12.3% mitochondrion: 5.3% nucleus: 1.8%	extracellular: 18.8% nucleus: 18.8% endoplasmic reticulum: 18.8% golgi: 18.8% plasma membrane: 6.3% plastid: 6.3% mitochondrion: 6.3% cytosol: 6.3%
Protein-Protein	At1g10130	At1g12340	1	ECA3 endoplasmic reticulum-type calcium-transporting ATPase 3	Cornichon family protein	2	0.793		0064 (interologs mapping)	golgi: 48.1% plasma membrane: 18.5% endoplasmic reticulum: 11.1% vacuole: 9.3% cytosol: 7.4% extracellular: 1.9% mitochondrion: 1.9% nucleus: 1.9%	extracellular: 31.3% endoplasmic reticulum: 18.8% golgi: 18.8% plastid: 12.5% plasma membrane: 12.5% nucleus: 6.3%
Protein-Protein	At4g09570	At1g02410	1	CPK4 calcium-dependent protein kinase 4	COX11 cytochrome c oxidase assembly protein CtaG / Cox11 family	N/A	0.438	BAR - PMID 19130088 BAR - BioGrid 320281	0018 (two hybrid)	cytosol: 50.0% nucleus: 28.6% plasma membrane: 11.9% plastid: 4.8% mitochondrion: 4.8%	mitochondrion: 78.6% plastid: 10.7% extracellular: 7.1% nucleus: 3.6%
Protein-Protein	At5g59710	At1g71790	1	VIP2 VIRE2 interacting protein 2	CPB Subunits of heterodimeric actin filament capping protein Capz superfamily	1	0.699		0064 (interologs mapping)	nucleus: 68.4% plastid: 18.4% mitochondrion: 2.6% endoplasmic reticulum: 2.6% extracellular: 2.6% golgi: 2.6% cytosol: 2.6%	mitochondrion: 40.0% nucleus: 40.0% cytosol: 20.0%
Protein-Protein	At4g26080	At4g04720	1	AtABI1 Protein phosphatase 2C family protein	CPK21 calcium-dependent protein kinase 21	N/A	0.22	BAR - BioGrid 1113034 BAR - PMID 20385816		nucleus: 58.1% cytosol: 18.6% plasma membrane: 11.6% plastid: 9.3% mitochondrion: 2.3%	plasma membrane: 53.8% cytosol: 28.2% mitochondrion: 7.7% nucleus: 7.7% plastid: 2.6%
Protein-Protein	At4g26080	At4g04740	1	AtABI1 Protein phosphatase 2C family protein	CPK23 calcium-dependent protein kinase 23	N/A	0.034	BAR - BioGrid 1113035 BAR - PMID 20385816		nucleus: 58.1% cytosol: 18.6% plasma membrane: 11.6% plastid: 9.3% mitochondrion: 2.3%	cytosol: 33.3% plasma membrane: 27.8% mitochondrion: 16.7% nucleus: 16.7% plastid: 5.6%
Protein-Protein	At5g58640	At4g04700	1	Selenoprotein, Rdx type	CPK27 calcium-dependent protein kinase 27	44	0		0064 (interologs mapping)	endoplasmic reticulum: 38.6% plasma membrane: 29.8% extracellular: 12.3% golgi: 12.3% mitochondrion: 5.3% nucleus: 1.8%	cytosol: 62.2% plasma membrane: 27.0% nucleus: 5.4% mitochondrion: 5.4%
Protein-Protein	At4g34200	At5g12480	1	PGDH1 D-3-phosphoglycerate dehydrogenase	CPK7 calmodulin-domain protein kinase 7	1	0.281		0064 (interologs mapping)	plastid: 41.1% mitochondrion: 23.3% cytosol: 8.2% extracellular: 6.8% golgi: 6.8% plasma membrane: 6.8% vacuole: 6.8%	plasma membrane: 55.6% cytosol: 13.3% golgi: 11.1% plastid: 8.9% nucleus: 6.7% mitochondrion: 4.4%
Protein-Protein	At2g45490	At3g13470	1	AUR3 ataurora3	CPNB2 TCP-1/cpn60 chaperonin family protein	-4381	0.252			nucleus: 43.5% cytosol: 35.5% cytoskeleton: 16.1% mitochondrion: 4.8%	plastid: 39.7% mitochondrion: 21.8% nucleus: 19.2% golgi: 6.4% plasma membrane: 6.4% vacuole: 6.4%
Protein-Protein	At1g17980	At5g51660	1	PAPS1 poly(A) polymerase 1	CPSF160 cleavage and polyadenylation specificity factor 160	34	0.638		0064 (interologs mapping)	nucleus: 76.7% cytosol: 6.7% plasma membrane: 3.3% mitochondrion: 3.3% endoplasmic reticulum: 3.3% extracellular: 3.3% golgi: 3.3%	nucleus: 52.1% cytosol: 18.8% plasma membrane: 12.5% golgi: 10.4% mitochondrion: 6.3%
Protein-Protein	At1g17980	At1g61010	1	PAPS1 poly(A) polymerase 1	CPSF73-I cleavage and polyadenylation specificity factor 73-I	30	0.605		0064 (interologs mapping)	nucleus: 76.7% cytosol: 6.7% plasma membrane: 3.3% mitochondrion: 3.3% endoplasmic reticulum: 3.3% extracellular: 3.3% golgi: 3.3%	nucleus: 60.7% cytosol: 17.9% mitochondrion: 10.7% plastid: 7.1% plasma membrane: 3.6%
Protein-Protein	At1g15900	At4g04570	1	null	CRK40 cysteine-rich RLK (RECEPTOR-like protein kinase) 40	N/A	-0.115	BAR - MIND ID 14614	0112 (ubiquitin reconstruction)	extracellular: 18.8% endoplasmic reticulum: 18.8% plasma membrane: 12.5% nucleus: 12.5% golgi: 12.5% cytosol: 12.5% vacuole: 6.3% mitochondrion: 6.3%	endoplasmic reticulum: 24.3% extracellular: 21.6% golgi: 21.6% plasma membrane: 21.6% nucleus: 5.4% cytosol: 2.7% plastid: 2.7%
Protein-Protein	At3g25980	At1g71230	1	MAD2 DNA-binding HORMA family protein	CSN5B COP9-signalosome 5B	6	0.798		0064 (interologs mapping)	nucleus: 26.9% cytosol: 19.2% endoplasmic reticulum: 15.4% extracellular: 15.4% golgi: 15.4% plastid: 3.8% mitochondrion: 3.8%	nucleus: 57.1% cytosol: 32.1% mitochondrion: 7.1% extracellular: 3.6%
Protein-Protein	At5g58040	At1g71800	1	FIPS5 homolog of yeast FIP1 [V]	CSTF64 cleavage stimulating factor 64	N/A	0.258	BAR - BioGrid 1110706 BAR - PMID 18479511 BAR - BioGrid 1110707	0018 (two hybrid),0018 (two hybrid)	nucleus: 63.6% cytoskeleton: 22.7% mitochondrion: 9.1% cytosol: 4.5%	nucleus: 47.4% cytoskeleton: 26.3% mitochondrion: 10.5% cytosol: 10.5% plastid: 5.3%
Protein-Protein	At3g25980	At1g56290	1	MAD2 DNA-binding HORMA family protein	CwfJ-like family protein	N/A	0.253	BAR - BioGrid 458568 BAR - PMID 20706207	0004 (affinity chromotography technology)	nucleus: 26.9% cytosol: 19.2% endoplasmic reticulum: 15.4% extracellular: 15.4% golgi: 15.4% plastid: 3.8% mitochondrion: 3.8%	nucleus: 52.9% cytoskeleton: 29.4% mitochondrion: 11.8% cytosol: 5.9%
Protein-Protein	At1g10130	At1g16330	1	ECA3 endoplasmic reticulum-type calcium-transporting ATPase 3	CYCB3;1 cyclin b3;1	1	0.573		0064 (interologs mapping)	golgi: 48.1% plasma membrane: 18.5% endoplasmic reticulum: 11.1% vacuole: 9.3% cytosol: 7.4% extracellular: 1.9% mitochondrion: 1.9% nucleus: 1.9%	nucleus: 52.2% mitochondrion: 26.1% plastid: 21.7%
Protein-Protein	At3g49660	At5g48640	1	WDR5a Transducin/WD40 repeat-like superfamily protein	Cyclin family protein	1	0.779		0064 (interologs mapping)	plastid: 57.1% cytosol: 28.6% nucleus: 14.3%	nucleus: 36.4% cytosol: 36.4% mitochondrion: 18.2% extracellular: 9.1%
Protein-Protein	At3g25980	At2g36130	1	MAD2 DNA-binding HORMA family protein	Cyclophilin Cyclophilin-like peptidyl-prolyl cis-trans isomerase family protein	N/A	0.373	BAR - BioGrid 458563 BAR - PMID 20706207	0004 (affinity chromotography technology)	nucleus: 26.9% cytosol: 19.2% endoplasmic reticulum: 15.4% extracellular: 15.4% golgi: 15.4% plastid: 3.8% mitochondrion: 3.8%	cytosol: 44.4% nucleus: 29.6% cytoskeleton: 18.5% mitochondrion: 7.4%
Protein-Protein	At3g25980	At2g38730	1	MAD2 DNA-binding HORMA family protein	Cyclophilin-like peptidyl-prolyl cis-trans isomerase family protein	N/A	0.483	BAR - BioGrid 458564 BAR - PMID 20706207	0004 (affinity chromotography technology)	nucleus: 26.9% cytosol: 19.2% endoplasmic reticulum: 15.4% extracellular: 15.4% golgi: 15.4% plastid: 3.8% mitochondrion: 3.8%	plasma membrane: 29.4% cytosol: 19.6% vacuole: 19.6% extracellular: 11.8% plastid: 5.9% nucleus: 5.9% mitochondrion: 3.9% endoplasmic reticulum: 2.0% golgi: 2.0%
Protein-Protein	At1g10130	At2g28850	1	ECA3 endoplasmic reticulum-type calcium-transporting ATPase 3	CYP710A3 cytochrome P450, family 710, subfamily A, polypeptide 3	2	0.299		0064 (interologs mapping)	golgi: 48.1% plasma membrane: 18.5% endoplasmic reticulum: 11.1% vacuole: 9.3% cytosol: 7.4% extracellular: 1.9% mitochondrion: 1.9% nucleus: 1.9%	endoplasmic reticulum: 31.0% extracellular: 27.6% golgi: 24.1% plasma membrane: 10.3% mitochondrion: 6.9%
Protein-Protein	At1g15900	At2g24180	1	null	CYP71B6 cytochrome p450 71b6	N/A	-0.071	BAR - PMID 24833385 BAR - DOI 10.1126/science.1251358 BAR - BioGrid 1249719	0112 (ubiquitin reconstruction)	extracellular: 18.8% endoplasmic reticulum: 18.8% plasma membrane: 12.5% nucleus: 12.5% golgi: 12.5% cytosol: 12.5% vacuole: 6.3% mitochondrion: 6.3%	endoplasmic reticulum: 31.3% plasma membrane: 18.8% mitochondrion: 16.3% golgi: 15.0% extracellular: 8.8% vacuole: 6.3% plastid: 2.5% cytosol: 1.3%
Protein-Protein	At1g15900	At4g37370	1	null	CYP81D8 cytochrome P450, family 81, subfamily D, polypeptide 8	N/A	0.062	BAR - PMID 24833385 BAR - MIND ID 9270 BAR - DOI 10.1126/science.1251358 BAR - BioGrid 1242025	0112 (ubiquitin reconstruction)	extracellular: 18.8% endoplasmic reticulum: 18.8% plasma membrane: 12.5% nucleus: 12.5% golgi: 12.5% cytosol: 12.5% vacuole: 6.3% mitochondrion: 6.3%	endoplasmic reticulum: 43.1% plasma membrane: 19.6% golgi: 11.8% extracellular: 9.8% mitochondrion: 5.9% plastid: 5.9% cytosol: 3.9%
Protein-Protein	At3g05480	At4g17760	1	RAD9 cell cycle checkpoint control protein family	damaged DNA binding;exodeoxyribonuclease IIIs	90	0.787		0064 (interologs mapping)	nucleus: 41.7% mitochondrion: 16.7% extracellular: 12.5% cytosol: 8.3% endoplasmic reticulum: 8.3% golgi: 8.3% plastid: 4.2%	nucleus: 38.5% cytosol: 30.8% mitochondrion: 7.7% endoplasmic reticulum: 7.7% extracellular: 7.7% golgi: 7.7%
Protein-Protein	At1g17980	At5g54910	1	PAPS1 poly(A) polymerase 1	DEA(D/H)-box RNA helicase family protein	5	0.601		0064 (interologs mapping)	nucleus: 76.7% cytosol: 6.7% plasma membrane: 3.3% mitochondrion: 3.3% endoplasmic reticulum: 3.3% extracellular: 3.3% golgi: 3.3%	nucleus: 66.7% vacuole: 15.2% mitochondrion: 9.1% cytosol: 9.1%
Protein-Protein	At2g45490	At5g65900	1	AUR3 ataurora3	DEA(D/H)-box RNA helicase family protein	1	0.574		0064 (interologs mapping)	nucleus: 43.5% cytosol: 35.5% cytoskeleton: 16.1% mitochondrion: 4.8%	nucleus: 61.5% cytosol: 23.1% mitochondrion: 15.4%
Protein-Protein	At5g37500	At5g63770	1	GORK gated outwardly-rectifying K+ channel	DGK2 diacylglycerol kinase 2	N/A	0.118	BAR - MIND ID 15592	0112 (ubiquitin reconstruction)	nucleus: 46.4% plasma membrane: 28.6% cytosol: 10.7% endoplasmic reticulum: 3.6% extracellular: 3.6% golgi: 3.6% mitochondrion: 3.6%	endoplasmic reticulum: 25.0% mitochondrion: 15.0% extracellular: 15.0% golgi: 15.0% nucleus: 15.0% cytosol: 10.0% plastid: 5.0%
Protein-Protein	At1g15900	At1g19570	1	null	DHAR5 dehydroascorbate reductase	N/A	-0.164	BAR - PMID 24833385 BAR - MIND ID 17559 BAR - DOI 10.1126/science.1251358 BAR - BioGrid 1244138	0112 (ubiquitin reconstruction)	extracellular: 18.8% endoplasmic reticulum: 18.8% plasma membrane: 12.5% nucleus: 12.5% golgi: 12.5% cytosol: 12.5% vacuole: 6.3% mitochondrion: 6.3%	mitochondrion: 23.9% cytosol: 19.3% peroxisome: 17.0% plasma membrane: 11.4% plastid: 11.4% extracellular: 8.0% vacuole: 5.7% endoplasmic reticulum: 1.1% golgi: 1.1% nucleus: 1.1%
Protein-Protein	At4g09570	At1g56280	1	CPK4 calcium-dependent protein kinase 4	DI19 drought-induced 19	1	-0.135	BAR - PMID 19130088 BAR - BioGrid 320268	0018 (two hybrid)	cytosol: 50.0% nucleus: 28.6% plasma membrane: 11.9% plastid: 4.8% mitochondrion: 4.8%	nucleus: 66.7% peroxisome: 18.5% cytosol: 7.4% mitochondrion: 7.4%
Protein-Protein	At4g26080	At3g48510	1	AtABI1 Protein phosphatase 2C family protein	DIG1 null	N/A	0.256	BAR - PMID 24823379 BAR - DOI 10.1016/j.devcel.2014.04.004 BAR - BioGrid 947688	0018 (two hybrid),0018 (two hybrid)	nucleus: 58.1% cytosol: 18.6% plasma membrane: 11.6% plastid: 9.3% mitochondrion: 2.3%	nucleus: 33.3% cytosol: 25.0% mitochondrion: 25.0% extracellular: 8.3% plastid: 8.3%
Protein-Protein	At2g45490	At5g37720	1	AUR3 ataurora3	DIP2 null	1	0		0064 (interologs mapping)	nucleus: 43.5% cytosol: 35.5% cytoskeleton: 16.1% mitochondrion: 4.8%	nucleus: 51.1% mitochondrion: 19.1% cytoskeleton: 10.6% golgi: 10.6% plastid: 4.3% extracellular: 2.1% cytosol: 2.1%
Protein-Protein	At1g71010	At1g80030	1	FAB1C FORMS APLOID AND BINUCLEATE CELLS 1C	DJA7 Molecular chaperone Hsp40/DnaJ family protein	1	0.069		0064 (interologs mapping)	nucleus: 40.0% cytosol: 40.0% mitochondrion: 20.0%	plastid: 65.9% nucleus: 14.6% golgi: 12.2% mitochondrion: 4.9% cytosol: 2.4%
Protein-Protein	At2g45490	At2g20560	1	AUR3 ataurora3	DNAJ DNAJ heat shock family protein	1	0.043		0064 (interologs mapping)	nucleus: 43.5% cytosol: 35.5% cytoskeleton: 16.1% mitochondrion: 4.8%	cytosol: 58.3% mitochondrion: 25.0% nucleus: 16.7%
Protein-Protein	At4g26080	At4g34000	1	AtABI1 Protein phosphatase 2C family protein	DPBF5 abscisic acid responsive elements-binding factor 3	N/A	0.616	BAR - BioGrid 1115679 BAR - PMID 23007729	0018 (two hybrid)	nucleus: 58.1% cytosol: 18.6% plasma membrane: 11.6% plastid: 9.3% mitochondrion: 2.3%	nucleus: 72.0% mitochondrion: 16.0% cytosol: 8.0% plastid: 4.0%
Protein-Protein	At1g14290	At1g27980	1	SBH2 sphingoid base hydroxylase 2	DPL1 dihydrosphingosine phosphate lyase	1	0.035		0064 (interologs mapping)	endoplasmic reticulum: 44.2% golgi: 34.6% extracellular: 13.5% plasma membrane: 1.9% nucleus: 1.9% cytosol: 1.9% vacuole: 1.9%	endoplasmic reticulum: 50.8% golgi: 15.3% plasma membrane: 11.9% vacuole: 8.5% extracellular: 5.1% mitochondrion: 3.4% plastid: 3.4% cytosol: 1.7%
Protein-Protein	At1g10130	At1g20575	1	ECA3 endoplasmic reticulum-type calcium-transporting ATPase 3	DPMS1 Nucleotide-diphospho-sugar transferases superfamily protein	2	0.833		0064 (interologs mapping)	golgi: 48.1% plasma membrane: 18.5% endoplasmic reticulum: 11.1% vacuole: 9.3% cytosol: 7.4% extracellular: 1.9% mitochondrion: 1.9% nucleus: 1.9%	cytosol: 44.4% endoplasmic reticulum: 33.3% mitochondrion: 11.1% golgi: 5.6% nucleus: 5.6%
Protein-Protein	At3g49660	At1g64750	1	WDR5a Transducin/WD40 repeat-like superfamily protein	DSS1(I) deletion of SUV3 suppressor 1(I)	1	0.729		0064 (interologs mapping)	plastid: 57.1% cytosol: 28.6% nucleus: 14.3%	nucleus: 38.5% cytosol: 23.1% extracellular: 15.4% mitochondrion: 7.7% endoplasmic reticulum: 7.7% golgi: 7.7%
Protein-Protein	At1g17980	At5g47430	1	PAPS1 poly(A) polymerase 1	DWNN domain, a CCHC-type zinc finger	9	0.446		0064 (interologs mapping)	nucleus: 76.7% cytosol: 6.7% plasma membrane: 3.3% mitochondrion: 3.3% endoplasmic reticulum: 3.3% extracellular: 3.3% golgi: 3.3%	nucleus: 77.8% cytosol: 11.1% mitochondrion: 11.1%
Protein-Protein	At3g10180	At4g15930	1	P-loop containing nucleoside triphosphate hydrolases superfamily protein	Dynein light chain type 1 family protein	1	0.774		0064 (interologs mapping)	nucleus: 45.5% cytosol: 27.3% mitochondrion: 27.3%	cytosol: 21.7% extracellular: 21.7% plasma membrane: 21.7% mitochondrion: 17.4% nucleus: 17.4%
Protein-Protein	At1g15900	At5g25940	1	null	early nodulin-related	N/A	0.182	BAR - PMID 24833385 BAR - DOI 10.1126/science.1251358 BAR - BioGrid 1249736	0112 (ubiquitin reconstruction)	extracellular: 18.8% endoplasmic reticulum: 18.8% plasma membrane: 12.5% nucleus: 12.5% golgi: 12.5% cytosol: 12.5% vacuole: 6.3% mitochondrion: 6.3%	mitochondrion: 52.9% plastid: 17.6% extracellular: 11.8% nucleus: 8.8% endoplasmic reticulum: 2.9% golgi: 2.9% cytosol: 2.9%
Protein-Protein	At1g10130	At1g16900	1	ECA3 endoplasmic reticulum-type calcium-transporting ATPase 3	EBS3 Alg9-like mannosyltransferase family	2	0.752		0064 (interologs mapping)	golgi: 48.1% plasma membrane: 18.5% endoplasmic reticulum: 11.1% vacuole: 9.3% cytosol: 7.4% extracellular: 1.9% mitochondrion: 1.9% nucleus: 1.9%	plasma membrane: 30.4% endoplasmic reticulum: 21.7% mitochondrion: 17.4% plastid: 17.4% extracellular: 4.3% cytosol: 4.3% golgi: 4.3%
Protein-Protein	At3g49660	At1g07810	1	WDR5a Transducin/WD40 repeat-like superfamily protein	ECA1 ER-type Ca2+-ATPase 1	-6804	0.542			plastid: 57.1% cytosol: 28.6% nucleus: 14.3%	endoplasmic reticulum: 51.9% plasma membrane: 25.0% vacuole: 9.6% cytosol: 7.7% mitochondrion: 3.8% nucleus: 1.9%
Protein-Protein	At3g49660	At4g00900	1	WDR5a Transducin/WD40 repeat-like superfamily protein	ECA2 ER-type Ca2+-ATPase 2	-7143	0.502			plastid: 57.1% cytosol: 28.6% nucleus: 14.3%	plasma membrane: 38.2% endoplasmic reticulum: 38.2% cytosol: 8.8% peroxisome: 2.9% extracellular: 2.9% golgi: 2.9% mitochondrion: 2.9% nucleus: 2.9%
Protein-Protein	At3g49660	At1g07670	1	WDR5a Transducin/WD40 repeat-like superfamily protein	ECA4 endomembrane-type CA-ATPase 4	-1577	0.542			plastid: 57.1% cytosol: 28.6% nucleus: 14.3%	plasma membrane: 38.3% endoplasmic reticulum: 36.2% golgi: 10.6% cytosol: 8.5% mitochondrion: 4.3% nucleus: 2.1%
Protein-Protein	At3g25980	At1g76150	1	MAD2 DNA-binding HORMA family protein	ECH2 enoyl-CoA hydratase 2	2	0.215		0064 (interologs mapping)	nucleus: 26.9% cytosol: 19.2% endoplasmic reticulum: 15.4% extracellular: 15.4% golgi: 15.4% plastid: 3.8% mitochondrion: 3.8%	peroxisome: 56.1% mitochondrion: 19.5% nucleus: 7.3% cytosol: 7.3% plastid: 2.4% endoplasmic reticulum: 2.4% extracellular: 2.4% golgi: 2.4%
Protein-Protein	At3g25980	At4g16210	1	MAD2 DNA-binding HORMA family protein	ECHIA enoyl-CoA hydratase/isomerase A	1	0.06		0064 (interologs mapping)	nucleus: 26.9% cytosol: 19.2% endoplasmic reticulum: 15.4% extracellular: 15.4% golgi: 15.4% plastid: 3.8% mitochondrion: 3.8%	peroxisome: 42.6% unclear: 10.6% cytoskeleton: 10.6% extracellular: 10.6% golgi: 10.6% plastid: 4.3% cytosol: 4.3% mitochondrion: 2.1% endoplasmic reticulum: 2.1% nucleus: 2.1%
Protein-Protein	At4g09570	At3g20290	1	CPK4 calcium-dependent protein kinase 4	EHD1 EPS15 homology domain 1	N/A	0.221	BAR - PMID 19130088 BAR - BioGrid 320287	0018 (two hybrid)	cytosol: 50.0% nucleus: 28.6% plasma membrane: 11.9% plastid: 4.8% mitochondrion: 4.8%	cytosol: 43.8% golgi: 15.6% plasma membrane: 15.6% mitochondrion: 9.4% nucleus: 9.4% plastid: 6.3%
Protein-Protein	At1g14290	At3g06460	1	SBH2 sphingoid base hydroxylase 2	ELO1 GNS1/SUR4 membrane protein family	1	0.245		0064 (interologs mapping)	endoplasmic reticulum: 44.2% golgi: 34.6% extracellular: 13.5% plasma membrane: 1.9% nucleus: 1.9% cytosol: 1.9% vacuole: 1.9%	extracellular: 23.8% golgi: 23.8% endoplasmic reticulum: 19.0% plastid: 14.3% plasma membrane: 14.3% mitochondrion: 4.8%
Protein-Protein	At3g49660	At5g13680	1	WDR5a Transducin/WD40 repeat-like superfamily protein	ELO2 IKI3 family protein	1	0.906		0064 (interologs mapping)	plastid: 57.1% cytosol: 28.6% nucleus: 14.3%	cytosol: 57.7% golgi: 19.2% nucleus: 11.5% mitochondrion: 7.7% plastid: 3.8%
Protein-Protein	At3g49660	At1g49540	1	WDR5a Transducin/WD40 repeat-like superfamily protein	ELP2 elongator protein 2	1	0.911		0064 (interologs mapping)	plastid: 57.1% cytosol: 28.6% nucleus: 14.3%	cytosol: 31.3% mitochondrion: 18.8% nucleus: 18.8% plastid: 12.5% endoplasmic reticulum: 6.3% extracellular: 6.3% golgi: 6.3%
Protein-Protein	At4g34200	At1g48850	1	PGDH1 D-3-phosphoglycerate dehydrogenase	EMB1144 chorismate synthase, putative / 5-enolpyruvylshikimate-3-phosphate phospholyase, putative	N/A	0.238	BAR - PMID 32191846		plastid: 41.1% mitochondrion: 23.3% cytosol: 8.2% extracellular: 6.8% golgi: 6.8% plasma membrane: 6.8% vacuole: 6.8%	plastid: 64.4% nucleus: 24.4% mitochondrion: 8.9% cytosol: 2.2%
Protein-Protein	At1g18070	At1g78630	1	Translation elongation factor EF1A/initiation factor IF2gamma family protein	emb1473 Ribosomal protein L13 family protein	5	0.453		0064 (interologs mapping)	cytosol: 41.9% vacuole: 34.9% extracellular: 11.6% mitochondrion: 4.7% cytoskeleton: 2.3% plastid: 2.3% nucleus: 2.3%	plastid: 64.6% golgi: 7.7% nucleus: 7.7% plasma membrane: 7.7% vacuole: 7.7% mitochondrion: 4.6%
Protein-Protein	At1g71010	At1g20960	1	FAB1C FORMS APLOID AND BINUCLEATE CELLS 1C	emb1507 U5 small nuclear ribonucleoprotein helicase, putative	1	0.784		0064 (interologs mapping)	nucleus: 40.0% cytosol: 40.0% mitochondrion: 20.0%	nucleus: 42.9% cytosol: 18.4% unclear: 10.2% golgi: 10.2% plasma membrane: 10.2% mitochondrion: 6.1% plastid: 2.0%
Protein-Protein	At4g09570	At1g02780	1	CPK4 calcium-dependent protein kinase 4	emb2386 Ribosomal protein L19e family protein	1	0.357		0064 (interologs mapping)	cytosol: 50.0% nucleus: 28.6% plasma membrane: 11.9% plastid: 4.8% mitochondrion: 4.8%	cytosol: 30.6% nucleus: 19.4% plasma membrane: 13.9% mitochondrion: 11.1% vacuole: 8.3% extracellular: 6.9% golgi: 6.9% plastid: 2.8%
Protein-Protein	At3g25980	At3g12670	1	MAD2 DNA-binding HORMA family protein	emb2742 CTP synthase family protein	1	0.372		0064 (interologs mapping)	nucleus: 26.9% cytosol: 19.2% endoplasmic reticulum: 15.4% extracellular: 15.4% golgi: 15.4% plastid: 3.8% mitochondrion: 3.8%	cytosol: 38.5% golgi: 15.4% endoplasmic reticulum: 11.5% extracellular: 11.5% mitochondrion: 7.7% plasma membrane: 3.8% peroxisome: 3.8% plastid: 3.8% nucleus: 3.8%
Protein-Protein	At3g25980	At5g05560	1	MAD2 DNA-binding HORMA family protein	EMB2771 E3 ubiquitin ligase, putative	1	0.836		0064 (interologs mapping)	nucleus: 26.9% cytosol: 19.2% endoplasmic reticulum: 15.4% extracellular: 15.4% golgi: 15.4% plastid: 3.8% mitochondrion: 3.8%	cytoskeleton: 23.8% plastid: 23.8% nucleus: 19.0% cytosol: 14.3% plasma membrane: 9.5% mitochondrion: 9.5%
Protein-Protein	At2g45490	At2g18290	1	AUR3 ataurora3	EMB2783 anaphase promoting complex 10	1	0.158		0064 (interologs mapping)	nucleus: 43.5% cytosol: 35.5% cytoskeleton: 16.1% mitochondrion: 4.8%	cytosol: 35.7% nucleus: 28.6% plastid: 7.1% mitochondrion: 7.1% endoplasmic reticulum: 7.1% extracellular: 7.1% golgi: 7.1%
Protein-Protein	At3g05480	At1g67320	1	RAD9 cell cycle checkpoint control protein family	EMB2813 DNA primase, large subunit family	1	0.846		0064 (interologs mapping)	nucleus: 41.7% mitochondrion: 16.7% extracellular: 12.5% cytosol: 8.3% endoplasmic reticulum: 8.3% golgi: 8.3% plastid: 4.2%	nucleus: 35.7% mitochondrion: 28.6% cytosol: 28.6% plastid: 7.1%
Protein-Protein	At1g66520	At5g14320	1	pde194 formyltransferase, putative	EMB3137 Ribosomal protein S13/S18 family	1	0.738		0064 (interologs mapping)	plastid: 51.9% mitochondrion: 40.7% cytosol: 7.4%	plastid: 62.5% nucleus: 8.3% cytosol: 6.9% golgi: 6.9% plasma membrane: 6.9% vacuole: 6.9% mitochondrion: 1.4%
Protein-Protein	At5g58640	At3g22290	1	Selenoprotein, Rdx type	Endoplasmic reticulum vesicle transporter protein	1	0.589		0064 (interologs mapping)	endoplasmic reticulum: 38.6% plasma membrane: 29.8% extracellular: 12.3% golgi: 12.3% mitochondrion: 5.3% nucleus: 1.8%	endoplasmic reticulum: 28.6% mitochondrion: 14.3% cytosol: 14.3% extracellular: 9.5% plastid: 9.5% peroxisome: 9.5% nucleus: 9.5% golgi: 4.8%
Protein-Protein	At3g49660	At1g30580	1	WDR5a Transducin/WD40 repeat-like superfamily protein	EngD-1 GTP binding	1	0.783		0064 (interologs mapping)	plastid: 57.1% cytosol: 28.6% nucleus: 14.3%	cytosol: 25.0% mitochondrion: 15.0% extracellular: 12.5% golgi: 12.5% plasma membrane: 12.5% vacuole: 12.5% plastid: 5.0% cytoskeleton: 2.5% nucleus: 2.5%
Protein-Protein	At3g25980	At1g74030	1	MAD2 DNA-binding HORMA family protein	ENO1 enolase 1	1	0.6		0064 (interologs mapping)	nucleus: 26.9% cytosol: 19.2% endoplasmic reticulum: 15.4% extracellular: 15.4% golgi: 15.4% plastid: 3.8% mitochondrion: 3.8%	plastid: 44.1% cytosol: 13.2% mitochondrion: 10.3% vacuole: 8.8% nucleus: 8.8% extracellular: 7.4% golgi: 7.4%
Protein-Protein	At5g59710	At2g13540	1	VIP2 VIRE2 interacting protein 2	ENS ARM repeat superfamily protein	N/A	0.153	BAR - BioGrid 831328 BAR - PMID 23424246 BAR - BioGrid 831334	0096 (pull down)	nucleus: 68.4% plastid: 18.4% mitochondrion: 2.6% endoplasmic reticulum: 2.6% extracellular: 2.6% golgi: 2.6% cytosol: 2.6%	nucleus: 56.1% cytosol: 36.6% mitochondrion: 4.9% plastid: 2.4%
Protein-Protein	At3g25980	At1g11960	1	MAD2 DNA-binding HORMA family protein	ERD (early-responsive to dehydration stress) family protein	1	0.224		0064 (interologs mapping)	nucleus: 26.9% cytosol: 19.2% endoplasmic reticulum: 15.4% extracellular: 15.4% golgi: 15.4% plastid: 3.8% mitochondrion: 3.8%	plasma membrane: 47.5% golgi: 15.0% endoplasmic reticulum: 12.5% extracellular: 12.5% mitochondrion: 5.0% plastid: 5.0% nucleus: 2.5%
Protein-Protein	At1g18070	At1g12920	1	Translation elongation factor EF1A/initiation factor IF2gamma family protein	ERF1-2 eukaryotic release factor 1-2	528	0.778		0064 (interologs mapping)	cytosol: 41.9% vacuole: 34.9% extracellular: 11.6% mitochondrion: 4.7% cytoskeleton: 2.3% plastid: 2.3% nucleus: 2.3%	cytosol: 46.0% plasma membrane: 20.0% golgi: 12.0% vacuole: 10.0% nucleus: 6.0% mitochondrion: 2.0% endoplasmic reticulum: 2.0% extracellular: 2.0%
Protein-Protein	At1g18070	At3g26618	1	Translation elongation factor EF1A/initiation factor IF2gamma family protein	ERF1-3 eukaryotic release factor 1-3	4	0.778		0064 (interologs mapping)	cytosol: 41.9% vacuole: 34.9% extracellular: 11.6% mitochondrion: 4.7% cytoskeleton: 2.3% plastid: 2.3% nucleus: 2.3%	cytosol: 77.8% nucleus: 11.1% mitochondrion: 5.6% plastid: 5.6%
Protein-Protein	At4g26080	At5g51190	1	AtABI1 Protein phosphatase 2C family protein	ERF105 Integrase-type DNA-binding superfamily protein	N/A	0.18	BAR - PMID 24823379 BAR - DOI 10.1016/j.devcel.2014.04.004 BAR - BioGrid 947698	0018 (two hybrid),0018 (two hybrid)	nucleus: 58.1% cytosol: 18.6% plasma membrane: 11.6% plastid: 9.3% mitochondrion: 2.3%	nucleus: 87.0% mitochondrion: 8.7% cytosol: 4.3%
Protein-Protein	At4g26080	At1g53170	1	AtABI1 Protein phosphatase 2C family protein	ERF8 ethylene response factor 8	N/A	0.386	BAR - PMID 24823379 BAR - DOI 10.1016/j.devcel.2014.04.004 BAR - BioGrid 947683	0018 (two hybrid),0018 (two hybrid)	nucleus: 58.1% cytosol: 18.6% plasma membrane: 11.6% plastid: 9.3% mitochondrion: 2.3%	nucleus: 82.1% mitochondrion: 10.7% plastid: 3.6% cytosol: 3.6%
Protein-Protein	At1g17980	At1g73840	1	PAPS1 poly(A) polymerase 1	ESP1 hydroxyproline-rich glycoprotein family protein	5	0.766		0064 (interologs mapping)	nucleus: 76.7% cytosol: 6.7% plasma membrane: 3.3% mitochondrion: 3.3% endoplasmic reticulum: 3.3% extracellular: 3.3% golgi: 3.3%	nucleus: 61.5% cytosol: 15.4% mitochondrion: 15.4% plastid: 7.7%
Protein-Protein	At1g17980	At5g23880	1	PAPS1 poly(A) polymerase 1	ESP5 cleavage and polyadenylation specificity factor 100	30	0.552		0064 (interologs mapping)	nucleus: 76.7% cytosol: 6.7% plasma membrane: 3.3% mitochondrion: 3.3% endoplasmic reticulum: 3.3% extracellular: 3.3% golgi: 3.3%	nucleus: 50.0% cytosol: 13.9% plasma membrane: 13.9% endoplasmic reticulum: 5.6% extracellular: 5.6% golgi: 5.6% plastid: 2.8% mitochondrion: 2.8%
Protein-Protein	At4g26080	At3g23150	1	AtABI1 Protein phosphatase 2C family protein	ETR2 Signal transduction histidine kinase, hybrid-type, ethylene sensor	N/A	0.112	BAR - MIND ID 368	0112 (ubiquitin reconstruction)	nucleus: 58.1% cytosol: 18.6% plasma membrane: 11.6% plastid: 9.3% mitochondrion: 2.3%	endoplasmic reticulum: 22.6% extracellular: 19.4% golgi: 19.4% cytoskeleton: 16.1% plastid: 6.5% nucleus: 6.5% cytosol: 3.2% mitochondrion: 3.2% plasma membrane: 3.2%
Protein-Protein	At4g09570	At1g53900	1	CPK4 calcium-dependent protein kinase 4	Eukaryotic translation initiation factor 2B (eIF-2B) family protein	1	0.474		0064 (interologs mapping)	cytosol: 50.0% nucleus: 28.6% plasma membrane: 11.9% plastid: 4.8% mitochondrion: 4.8%	cytosol: 58.8% mitochondrion: 17.6% plastid: 11.8% nucleus: 11.8%
Protein-Protein	At5g61780	At5g01940	1	Tudor2 TUDOR-SN protein 2	eukaryotic translation initiation factor 2B family protein / eIF-2B family protein	N/A	-0.167	BAR - PMID 32191846		nucleus: 25.5% cytosol: 14.9% extracellular: 10.6% golgi: 10.6% plasma membrane: 10.6% vacuole: 10.6% mitochondrion: 8.5% plastid: 8.5%	cytosol: 44.4% nucleus: 27.8% mitochondrion: 16.7% peroxisome: 5.6% extracellular: 5.6%
Protein-Protein	At4g09570	At5g43210	1	CPK4 calcium-dependent protein kinase 4	Excinuclease ABC, C subunit, N-terminal	N/A	None	BAR - PMID 19130088 BAR - BioGrid 320280	0018 (two hybrid)	cytosol: 50.0% nucleus: 28.6% plasma membrane: 11.9% plastid: 4.8% mitochondrion: 4.8%	mitochondrion: 45.0% nucleus: 35.0% plastid: 15.0% cytosol: 5.0%
Protein-Protein	At1g07010	At4g17030	1	SLP1 Calcineurin-like metallo-phosphoesterase superfamily protein	EXPR expansin-like B1	N/A	0.127	BAR - PMID 21798944 BAR - (A. th. Interactome) BAR-AI-1 MAIN BAR - DOI 10.1126/science.1203877 BAR - BioGrid 596207	0018 (two hybrid),0018 (two hybrid)	peroxisome: 46.9% plastid: 37.5% cytosol: 6.3% extracellular: 3.1% nucleus: 3.1% mitochondrion: 3.1%	extracellular: 53.3% endoplasmic reticulum: 17.8% golgi: 17.8% plasma membrane: 11.1%
Protein-Protein	At5g59710	At2g35320	1	VIP2 VIRE2 interacting protein 2	EYA EYES ABSENT homolog	1	0.875		0064 (interologs mapping)	nucleus: 68.4% plastid: 18.4% mitochondrion: 2.6% endoplasmic reticulum: 2.6% extracellular: 2.6% golgi: 2.6% cytosol: 2.6%	nucleus: 33.3% cytosol: 20.0% plastid: 13.3% mitochondrion: 13.3% endoplasmic reticulum: 6.7% extracellular: 6.7% golgi: 6.7%
Protein-Protein	At1g14290	At3g17620	1	SBH2 sphingoid base hydroxylase 2	F-box and associated interaction domains-containing protein	N/A	0.009	BAR - PMID 24833385 BAR - DOI 10.1126/science.1251358 BAR - BioGrid 1243387	0112 (ubiquitin reconstruction)	endoplasmic reticulum: 44.2% golgi: 34.6% extracellular: 13.5% plasma membrane: 1.9% nucleus: 1.9% cytosol: 1.9% vacuole: 1.9%	cytosol: 45.5% mitochondrion: 27.3% plastid: 18.2% nucleus: 9.1%
Protein-Protein	At3g25980	At1g67190	1	MAD2 DNA-binding HORMA family protein	F-box/RNI-like superfamily protein	1	0		0064 (interologs mapping)	nucleus: 26.9% cytosol: 19.2% endoplasmic reticulum: 15.4% extracellular: 15.4% golgi: 15.4% plastid: 3.8% mitochondrion: 3.8%	cytosol: 42.9% nucleus: 21.4% mitochondrion: 14.3% endoplasmic reticulum: 7.1% extracellular: 7.1% golgi: 7.1%
Protein-Protein	At1g14290	At2g34770	1	SBH2 sphingoid base hydroxylase 2	FAH1 fatty acid hydroxylase 1	2	0.855		0064 (interologs mapping)	endoplasmic reticulum: 44.2% golgi: 34.6% extracellular: 13.5% plasma membrane: 1.9% nucleus: 1.9% cytosol: 1.9% vacuole: 1.9%	cytosol: 26.7% nucleus: 20.0% golgi: 13.3% endoplasmic reticulum: 13.3% extracellular: 10.0% plasma membrane: 6.7% mitochondrion: 6.7% vacuole: 3.3%
Protein-Protein	At3g25980	At1g26630	1	MAD2 DNA-binding HORMA family protein	FBR12 Eukaryotic translation initiation factor 5A-1 (eIF-5A 1) protein	N/A	0.292	BAR - BioGrid 458570 BAR - PMID 20706207	0004 (affinity chromotography technology)	nucleus: 26.9% cytosol: 19.2% endoplasmic reticulum: 15.4% extracellular: 15.4% golgi: 15.4% plastid: 3.8% mitochondrion: 3.8%	cytosol: 31.9% nucleus: 27.7% plastid: 12.8% extracellular: 10.6% plasma membrane: 10.6% mitochondrion: 4.3% vacuole: 2.1%
Protein-Protein	At2g45490	At3g53570	1	AUR3 ataurora3	FC1 FUS3-complementing gene 1	1	0.561		0064 (interologs mapping)	nucleus: 43.5% cytosol: 35.5% cytoskeleton: 16.1% mitochondrion: 4.8%	mitochondrion: 30.8% cytosol: 23.1% nucleus: 23.1% plastid: 15.4% plasma membrane: 7.7%
Protein-Protein	At3g25980	At4g24740	1	MAD2 DNA-binding HORMA family protein	FC2 FUS3-complementing gene 2	1	0.453		0064 (interologs mapping)	nucleus: 26.9% cytosol: 19.2% endoplasmic reticulum: 15.4% extracellular: 15.4% golgi: 15.4% plastid: 3.8% mitochondrion: 3.8%	nucleus: 41.7% cytosol: 33.3% mitochondrion: 25.0%
Protein-Protein	At1g55860	At1g54770	1	UPL1 ubiquitin-protein ligase 1	Fcf2 pre-rRNA processing protein	1	0.729		0064 (interologs mapping)	cytosol: 30.3% mitochondrion: 24.2% nucleus: 12.1% golgi: 10.6% cytoskeleton: 7.6% plastid: 7.6% endoplasmic reticulum: 3.0% extracellular: 3.0% plasma membrane: 1.5%	nucleus: 63.6% mitochondrion: 27.3% plastid: 9.1%
Protein-Protein	At4g09570	At4g35900	1	CPK4 calcium-dependent protein kinase 4	FD-1 Basic-leucine zipper (bZIP) transcription factor family protein	N/A	0.562	BAR - BioGrid 1240456 BAR - PMID 25661797		cytosol: 50.0% nucleus: 28.6% plasma membrane: 11.9% plastid: 4.8% mitochondrion: 4.8%	nucleus: 69.2% plastid: 15.4% mitochondrion: 12.8% cytosol: 2.6%
Protein-Protein	At4g26080	At5g14760	1	AtABI1 Protein phosphatase 2C family protein	FIN4 L-aspartate oxidase	N/A	0.246	BAR - PMID 24823379 BAR - DOI 10.1016/j.devcel.2014.04.004 BAR - BioGrid 947694	0018 (two hybrid),0018 (two hybrid)	nucleus: 58.1% cytosol: 18.6% plasma membrane: 11.6% plastid: 9.3% mitochondrion: 2.3%	plastid: 77.4% mitochondrion: 12.9% cytosol: 6.5% nucleus: 3.2%
Protein-Protein	At5g58040	At3g66652	1	FIPS5 homolog of yeast FIP1 [V]	fip1 motif-containing protein	N/A	0.416	BAR - BioGrid 1110718 BAR - PMID 18479511	0018 (two hybrid)	nucleus: 63.6% cytoskeleton: 22.7% mitochondrion: 9.1% cytosol: 4.5%	nucleus: 50.0% plasma membrane: 27.8% cytosol: 11.1% mitochondrion: 11.1%
Protein-Protein	At3g25980	At2g35670	1	MAD2 DNA-binding HORMA family protein	FIS2 VEFS-Box of polycomb protein	4	0.389		0064 (interologs mapping)	nucleus: 26.9% cytosol: 19.2% endoplasmic reticulum: 15.4% extracellular: 15.4% golgi: 15.4% plastid: 3.8% mitochondrion: 3.8%	nucleus: 87.9% cytosol: 6.1% mitochondrion: 6.1%
Protein-Protein	At1g55860	At3g12340	1	UPL1 ubiquitin-protein ligase 1	FKBP-like peptidyl-prolyl cis-trans isomerase family protein	1	0.689		0064 (interologs mapping)	cytosol: 30.3% mitochondrion: 24.2% nucleus: 12.1% golgi: 10.6% cytoskeleton: 7.6% plastid: 7.6% endoplasmic reticulum: 3.0% extracellular: 3.0% plasma membrane: 1.5%	nucleus: 53.8% cytosol: 23.1% mitochondrion: 15.4% vacuole: 7.7%
Protein-Protein	At2g45490	At4g25340	1	AUR3 ataurora3	FKBP53 FK506 BINDING PROTEIN 53	1	0.65		0064 (interologs mapping)	nucleus: 43.5% cytosol: 35.5% cytoskeleton: 16.1% mitochondrion: 4.8%	nucleus: 66.7% cytosol: 16.7% cytoskeleton: 11.9% mitochondrion: 4.8%
Protein-Protein	At4g26080	At4g16670	1	AtABI1 Protein phosphatase 2C family protein	FL7 Plant protein of unknown function (DUF828) with plant pleckstrin homology-like region	N/A	0.095	BAR - PMID 24823379 BAR - DOI 10.1016/j.devcel.2014.04.004 BAR - BioGrid 947689	0018 (two hybrid),0018 (two hybrid)	nucleus: 58.1% cytosol: 18.6% plasma membrane: 11.6% plastid: 9.3% mitochondrion: 2.3%	plasma membrane: 31.3% nucleus: 25.0% cytosol: 25.0% mitochondrion: 12.5% plastid: 6.3%
Protein-Protein	At1g14660	At4g12730	1	NHX8 Na+/H+ exchanger 8	FLA2 FASCICLIN-like arabinogalactan 2	N/A	-0.317	BAR - BioGrid 671837 BAR - PMID 22737156		plasma membrane: 58.3% plastid: 12.5% extracellular: 6.3% golgi: 6.3% cytosol: 4.2% nucleus: 4.2% endoplasmic reticulum: 4.2% vacuole: 2.1% mitochondrion: 2.1%	plasma membrane: 37.5% extracellular: 18.1% endoplasmic reticulum: 12.5% golgi: 11.1% vacuole: 8.3% cytosol: 6.9% mitochondrion: 4.2% plastid: 1.4%
Protein-Protein	At1g18070	At3g04610	1	Translation elongation factor EF1A/initiation factor IF2gamma family protein	FLK RNA-binding KH domain-containing protein	1	0.848		0064 (interologs mapping)	cytosol: 41.9% vacuole: 34.9% extracellular: 11.6% mitochondrion: 4.7% cytoskeleton: 2.3% plastid: 2.3% nucleus: 2.3%	nucleus: 72.7% cytosol: 18.2% mitochondrion: 9.1%
Protein-Protein	At1g66520	At1g12130	1	pde194 formyltransferase, putative	FMOGS-OX6 Flavin-binding monooxygenase family protein	1	0.306		0064 (interologs mapping)	plastid: 51.9% mitochondrion: 40.7% cytosol: 7.4%	plastid: 33.3% extracellular: 16.7% cytosol: 16.7% endoplasmic reticulum: 11.1% golgi: 11.1% mitochondrion: 11.1%
Protein-Protein	At1g71010	At1g50370	1	FAB1C FORMS APLOID AND BINUCLEATE CELLS 1C	FYPP1 Calcineurin-like metallo-phosphoesterase superfamily protein	2	0.809		0064 (interologs mapping)	nucleus: 40.0% cytosol: 40.0% mitochondrion: 20.0%	cytosol: 55.9% nucleus: 23.5% plasma membrane: 14.7% mitochondrion: 5.9%
Protein-Protein	At3g25980	At4g11920	1	MAD2 DNA-binding HORMA family protein	FZR1 cell cycle switch protein 52 A2	4	0.534		0064 (interologs mapping)	nucleus: 26.9% cytosol: 19.2% endoplasmic reticulum: 15.4% extracellular: 15.4% golgi: 15.4% plastid: 3.8% mitochondrion: 3.8%	nucleus: 58.6% cytosol: 27.6% plastid: 6.9% mitochondrion: 6.9%
Protein-Protein	At4g09570	At3g23820	1	CPK4 calcium-dependent protein kinase 4	GAE6 UDP-D-glucuronate 4-epimerase 6	N/A	0.177	BAR - PMID 19130088 BAR - BioGrid 320273	0018 (two hybrid)	cytosol: 50.0% nucleus: 28.6% plasma membrane: 11.9% plastid: 4.8% mitochondrion: 4.8%	golgi: 52.2% mitochondrion: 10.9% vacuole: 10.9% endoplasmic reticulum: 8.7% plastid: 6.5% cytosol: 4.3% extracellular: 4.3% nucleus: 2.2%
Protein-Protein	At3g25980	At1g23900	1	MAD2 DNA-binding HORMA family protein	Gamma-ADR gamma-adaptin 1	1	0.341		0064 (interologs mapping)	nucleus: 26.9% cytosol: 19.2% endoplasmic reticulum: 15.4% extracellular: 15.4% golgi: 15.4% plastid: 3.8% mitochondrion: 3.8%	golgi: 36.6% mitochondrion: 19.5% extracellular: 12.2% vacuole: 12.2% nucleus: 9.8% plasma membrane: 4.9% plastid: 2.4% cytosol: 2.4%
Protein-Protein	At3g25980	At3g04120	1	MAD2 DNA-binding HORMA family protein	GAPC1 glyceraldehyde-3-phosphate dehydrogenase C subunit 1	1	0.539		0064 (interologs mapping)	nucleus: 26.9% cytosol: 19.2% endoplasmic reticulum: 15.4% extracellular: 15.4% golgi: 15.4% plastid: 3.8% mitochondrion: 3.8%	cytosol: 26.4% mitochondrion: 19.0% nucleus: 13.2% plasma membrane: 12.4% plastid: 9.9% extracellular: 5.0% golgi: 5.0% cytoskeleton: 4.1% vacuole: 4.1% endoplasmic reticulum: 0.8%
Protein-Protein	At4g34200	At5g65280	1	PGDH1 D-3-phosphoglycerate dehydrogenase	GCL1 GCR2-like 1	1	0.34		0064 (interologs mapping)	plastid: 41.1% mitochondrion: 23.3% cytosol: 8.2% extracellular: 6.8% golgi: 6.8% plasma membrane: 6.8% vacuole: 6.8%	cytosol: 45.5% nucleus: 18.2% mitochondrion: 18.2% extracellular: 9.1% peroxisome: 9.1%
Protein-Protein	At1g10130	At1g14230	1	ECA3 endoplasmic reticulum-type calcium-transporting ATPase 3	GDA1/CD39 nucleoside phosphatase family protein	2	-0.118		0064 (interologs mapping)	golgi: 48.1% plasma membrane: 18.5% endoplasmic reticulum: 11.1% vacuole: 9.3% cytosol: 7.4% extracellular: 1.9% mitochondrion: 1.9% nucleus: 1.9%	plastid: 50.0% mitochondrion: 21.4% nucleus: 14.3% endoplasmic reticulum: 7.1% peroxisome: 7.1%
Protein-Protein	At1g10130	At1g01910	1	ECA3 endoplasmic reticulum-type calcium-transporting ATPase 3	GET3a P-loop containing nucleoside triphosphate hydrolases superfamily protein	2	0.791		0064 (interologs mapping)	golgi: 48.1% plasma membrane: 18.5% endoplasmic reticulum: 11.1% vacuole: 9.3% cytosol: 7.4% extracellular: 1.9% mitochondrion: 1.9% nucleus: 1.9%	cytosol: 22.9% mitochondrion: 20.0% golgi: 17.1% plasma membrane: 14.3% vacuole: 14.3% plastid: 2.9% endoplasmic reticulum: 2.9% extracellular: 2.9% nucleus: 2.9%
Protein-Protein	At4g26080	At2g36270	1	AtABI1 Protein phosphatase 2C family protein	GIA1 Basic-leucine zipper (bZIP) transcription factor family protein	N/A	-0.107	BAR - PMID 24823379 BAR - DOI 10.1016/j.devcel.2014.04.004 BAR - BioGrid 947686	0018 (two hybrid),0018 (two hybrid)	nucleus: 58.1% cytosol: 18.6% plasma membrane: 11.6% plastid: 9.3% mitochondrion: 2.3%	nucleus: 92.1% mitochondrion: 5.3% cytosol: 2.6%
Protein-Protein	At3g25980	At2g13680	1	MAD2 DNA-binding HORMA family protein	GLS2 callose synthase 5	1	0.018		0064 (interologs mapping)	nucleus: 26.9% cytosol: 19.2% endoplasmic reticulum: 15.4% extracellular: 15.4% golgi: 15.4% plastid: 3.8% mitochondrion: 3.8%	plastid: 33.3% plasma membrane: 33.3% mitochondrion: 20.0% cytosol: 10.0% extracellular: 3.3%
Protein-Protein	At4g34200	At2g41220	1	PGDH1 D-3-phosphoglycerate dehydrogenase	GLU2 glutamate synthase 2	N/A	0.218	BAR - PMID 32191846		plastid: 41.1% mitochondrion: 23.3% cytosol: 8.2% extracellular: 6.8% golgi: 6.8% plasma membrane: 6.8% vacuole: 6.8%	plastid: 71.4% mitochondrion: 14.3% extracellular: 11.9% cytosol: 2.4%
Protein-Protein	At4g34200	At5g04140	1	PGDH1 D-3-phosphoglycerate dehydrogenase	GLUS glutamate synthase 1	N/A	-0.307	BAR - PMID 32191846		plastid: 41.1% mitochondrion: 23.3% cytosol: 8.2% extracellular: 6.8% golgi: 6.8% plasma membrane: 6.8% vacuole: 6.8%	plastid: 60.7% mitochondrion: 28.6% golgi: 8.9% cytosol: 1.8%
Protein-Protein	At2g39250	At5g13810	1	SNZ Integrase-type DNA-binding superfamily protein	Glutaredoxin family protein	N/A	0.064	BAR - PMID 21798944 BAR - (A. th. Interactome) BAR-AI-1 MAIN BAR - DOI 10.1126/science.1203659 BAR - DOI 10.1126/science.1203877 BAR - BioGrid 595145	0018 (two hybrid),0018 (two hybrid)	nucleus: 80.0% cytosol: 7.5% plastid: 2.5% mitochondrion: 2.5% endoplasmic reticulum: 2.5% extracellular: 2.5% golgi: 2.5%	mitochondrion: 31.8% plastid: 31.8% nucleus: 18.2% cytosol: 18.2%
Protein-Protein	At3g25980	At4g29020	1	MAD2 DNA-binding HORMA family protein	glycine-rich protein	1	0.469		0064 (interologs mapping)	nucleus: 26.9% cytosol: 19.2% endoplasmic reticulum: 15.4% extracellular: 15.4% golgi: 15.4% plastid: 3.8% mitochondrion: 3.8%	extracellular: 34.5% endoplasmic reticulum: 24.1% golgi: 24.1% mitochondrion: 6.9% plasma membrane: 6.9% vacuole: 3.4%
Protein-Protein	At3g25980	At4g38710	1	MAD2 DNA-binding HORMA family protein	glycine-rich protein	N/A	0.19	BAR - BioGrid 458559 BAR - PMID 20706207	0004 (affinity chromotography technology)	nucleus: 26.9% cytosol: 19.2% endoplasmic reticulum: 15.4% extracellular: 15.4% golgi: 15.4% plastid: 3.8% mitochondrion: 3.8%	nucleus: 47.1% cytosol: 11.8% endoplasmic reticulum: 11.8% extracellular: 11.8% golgi: 11.8% mitochondrion: 5.9%
Protein-Protein	At5g58640	At1g77780	1	Selenoprotein, Rdx type	Glycosyl hydrolase superfamily protein	1	0.552		0064 (interologs mapping)	endoplasmic reticulum: 38.6% plasma membrane: 29.8% extracellular: 12.3% golgi: 12.3% mitochondrion: 5.3% nucleus: 1.8%	extracellular: 37.9% endoplasmic reticulum: 24.1% golgi: 24.1% mitochondrion: 3.4% plastid: 3.4% vacuole: 3.4% plasma membrane: 3.4%
Protein-Protein	At1g15900	At1g21870	1	null	GONST5 golgi nucleotide sugar transporter 5	N/A	0.5	BAR - PMID 24833385 BAR - DOI 10.1126/science.1251358 BAR - BioGrid 1242036	0112 (ubiquitin reconstruction)	extracellular: 18.8% endoplasmic reticulum: 18.8% plasma membrane: 12.5% nucleus: 12.5% golgi: 12.5% cytosol: 12.5% vacuole: 6.3% mitochondrion: 6.3%	golgi: 59.0% mitochondrion: 10.3% plasma membrane: 10.3% extracellular: 7.7% plastid: 5.1% endoplasmic reticulum: 5.1% peroxisome: 2.6%
Protein-Protein	At5g37500	At5g37500	1	GORK gated outwardly-rectifying K+ channel	GORK gated outwardly-rectifying K+ channel	16	1	BAR - PMID 15298894	0064 (interologs mapping),0018 (two hybrid)	nucleus: 46.4% plasma membrane: 28.6% cytosol: 10.7% endoplasmic reticulum: 3.6% extracellular: 3.6% golgi: 3.6% mitochondrion: 3.6%	nucleus: 46.4% plasma membrane: 28.6% cytosol: 10.7% endoplasmic reticulum: 3.6% extracellular: 3.6% golgi: 3.6% mitochondrion: 3.6%
Protein-Protein	At1g10130	At2g45200	1	ECA3 endoplasmic reticulum-type calcium-transporting ATPase 3	GOS12 golgi snare 12	2	0.853		0064 (interologs mapping)	golgi: 48.1% plasma membrane: 18.5% endoplasmic reticulum: 11.1% vacuole: 9.3% cytosol: 7.4% extracellular: 1.9% mitochondrion: 1.9% nucleus: 1.9%	golgi: 31.3% cytosol: 26.9% vacuole: 14.9% endoplasmic reticulum: 9.0% nucleus: 7.5% plasma membrane: 7.5% mitochondrion: 3.0%
Protein-Protein	At1g10130	At4g26550	1	ECA3 endoplasmic reticulum-type calcium-transporting ATPase 3	Got1/Sft2-like vescicle transport protein family	2	0.84		0064 (interologs mapping)	golgi: 48.1% plasma membrane: 18.5% endoplasmic reticulum: 11.1% vacuole: 9.3% cytosol: 7.4% extracellular: 1.9% mitochondrion: 1.9% nucleus: 1.9%	golgi: 35.3% plasma membrane: 23.5% extracellular: 11.8% cytosol: 5.9% nucleus: 5.9% endoplasmic reticulum: 5.9% mitochondrion: 5.9% plastid: 5.9%
Protein-Protein	At1g10130	At3g07180	1	ECA3 endoplasmic reticulum-type calcium-transporting ATPase 3	GPI transamidase component PIG-S-related	2	0.877		0064 (interologs mapping)	golgi: 48.1% plasma membrane: 18.5% endoplasmic reticulum: 11.1% vacuole: 9.3% cytosol: 7.4% extracellular: 1.9% mitochondrion: 1.9% nucleus: 1.9%	endoplasmic reticulum: 35.6% plasma membrane: 28.9% vacuole: 11.1% cytosol: 6.7% nucleus: 6.7% mitochondrion: 4.4% plastid: 2.2% extracellular: 2.2% golgi: 2.2%
Protein-Protein	At1g15900	At1g63110	1	null	GPI transamidase subunit PIG-U	N/A	0.197	BAR - PMID 24833385 BAR - MIND ID 6129 BAR - DOI 10.1126/science.1251358 BAR - BioGrid 1249781	0112 (ubiquitin reconstruction)	extracellular: 18.8% endoplasmic reticulum: 18.8% plasma membrane: 12.5% nucleus: 12.5% golgi: 12.5% cytosol: 12.5% vacuole: 6.3% mitochondrion: 6.3%	plasma membrane: 55.9% mitochondrion: 17.6% extracellular: 8.8% golgi: 8.8% endoplasmic reticulum: 5.9% plastid: 2.9%
Protein-Protein	At1g14290	At1g08750	1	SBH2 sphingoid base hydroxylase 2	GPI8 Peptidase C13 family	1	0.234		0064 (interologs mapping)	endoplasmic reticulum: 44.2% golgi: 34.6% extracellular: 13.5% plasma membrane: 1.9% nucleus: 1.9% cytosol: 1.9% vacuole: 1.9%	endoplasmic reticulum: 36.7% extracellular: 20.0% golgi: 20.0% plastid: 6.7% vacuole: 6.7% plasma membrane: 3.3% nucleus: 3.3% mitochondrion: 3.3%
Protein-Protein	At2g45770	At2g25650	1	FRD4 signal recognition particle receptor protein, chloroplast (FTSY)	GPL1 DNA-binding storekeeper protein-related transcriptional regulator	N/A	-0.127	BAR - PMID 21798944 BAR - (A. th. Interactome) BAR-AI-1 MAIN BAR - DOI 10.1126/science.1203659 BAR - DOI 10.1126/science.1203877 BAR - BioGrid 598085	0018 (two hybrid),0018 (two hybrid)	plastid: 68.1% cytosol: 10.6% golgi: 10.6% vacuole: 10.6%	nucleus: 82.4% mitochondrion: 5.9% plastid: 5.9% cytosol: 5.9%
Protein-Protein	At4g26080	At2g43350	1	AtABI1 Protein phosphatase 2C family protein	GPXL3 glutathione peroxidase 3	1	-0.02	BAR - PMID 16998070 BAR - BioGrid 337289	0096 (pull down)	nucleus: 58.1% cytosol: 18.6% plasma membrane: 11.6% plastid: 9.3% mitochondrion: 2.3%	mitochondrion: 36.4% golgi: 20.0% plastid: 18.2% nucleus: 10.9% endoplasmic reticulum: 10.9% plasma membrane: 1.8% extracellular: 1.8%
Protein-Protein	At1g55860	At3g25530	1	UPL1 ubiquitin-protein ligase 1	GR1 glyoxylate reductase 1	1	0.458		0064 (interologs mapping)	cytosol: 30.3% mitochondrion: 24.2% nucleus: 12.1% golgi: 10.6% cytoskeleton: 7.6% plastid: 7.6% endoplasmic reticulum: 3.0% extracellular: 3.0% plasma membrane: 1.5%	cytosol: 41.1% extracellular: 14.3% golgi: 12.5% peroxisome: 8.9% plasma membrane: 8.9% mitochondrion: 5.4% plastid: 3.6% endoplasmic reticulum: 3.6% nucleus: 1.8%
Protein-Protein	At4g26080	At3g19390	1	AtABI1 Protein phosphatase 2C family protein	Granulin repeat cysteine protease family protein	N/A	0.253	BAR - BioGrid 344177 BAR - PMID 19874541	0004 (affinity chromotography technology)	nucleus: 58.1% cytosol: 18.6% plasma membrane: 11.6% plastid: 9.3% mitochondrion: 2.3%	extracellular: 45.7% golgi: 28.3% endoplasmic reticulum: 21.7% vacuole: 4.3%
Protein-Protein	At4g21270	At4g09000	1	KATAP kinesin 1	GRF1 general regulatory factor 1	N/A	0.34	BAR - BioGrid 1114054 BAR - PMID 21094157	0004 (affinity chromotography technology)	nucleus: 54.8% cytoskeleton: 23.8% cytosol: 9.5% mitochondrion: 7.1% plastid: 4.8%	cytosol: 24.7% nucleus: 19.5% plasma membrane: 14.3% plastid: 13.0% vacuole: 13.0% extracellular: 6.5% golgi: 6.5% mitochondrion: 2.6%
Protein-Protein	At5g37500	At1g78300	1	GORK gated outwardly-rectifying K+ channel	GRF2 general regulatory factor 2	N/A	0.048	BAR - BioGrid 1107069 BAR - PMID 19452453	0004 (affinity chromotography technology)	nucleus: 46.4% plasma membrane: 28.6% cytosol: 10.7% endoplasmic reticulum: 3.6% extracellular: 3.6% golgi: 3.6% mitochondrion: 3.6%	cytosol: 19.5% nucleus: 18.2% plasma membrane: 14.3% vacuole: 13.0% cytoskeleton: 6.5% extracellular: 6.5% golgi: 6.5% peroxisome: 6.5% plastid: 6.5% mitochondrion: 2.6%
Protein-Protein	At5g37500	At5g10450	1	GORK gated outwardly-rectifying K+ channel	GRF6 G-box regulating factor 6	9	0.642		0064 (interologs mapping)	nucleus: 46.4% plasma membrane: 28.6% cytosol: 10.7% endoplasmic reticulum: 3.6% extracellular: 3.6% golgi: 3.6% mitochondrion: 3.6%	plasma membrane: 24.3% nucleus: 23.4% cytosol: 22.4% plastid: 9.3% extracellular: 4.7% golgi: 4.7% peroxisome: 4.7% vacuole: 4.7% mitochondrion: 1.9%
Protein-Protein	At5g58640	At5g65430	1	Selenoprotein, Rdx type	GRF8 general regulatory factor 8	1	0.745		0064 (interologs mapping)	endoplasmic reticulum: 38.6% plasma membrane: 29.8% extracellular: 12.3% golgi: 12.3% mitochondrion: 5.3% nucleus: 1.8%	nucleus: 30.6% cytosol: 16.1% plastid: 16.1% plasma membrane: 9.7% extracellular: 8.1% golgi: 8.1% vacuole: 8.1% mitochondrion: 3.2%
Protein-Protein	At3g49660	At4g03190	1	WDR5a Transducin/WD40 repeat-like superfamily protein	GRH1 GRR1-like protein 1	-6067	0.432			plastid: 57.1% cytosol: 28.6% nucleus: 14.3%	nucleus: 57.1% plastid: 14.3% cytosol: 14.3% mitochondrion: 3.6% endoplasmic reticulum: 3.6% extracellular: 3.6% golgi: 3.6%
Protein-Protein	At2g36390	At4g04950	1	SBE2.1 starch branching enzyme 2.1	GRXS17 thioredoxin family protein	N/A	0.18	BAR - PMID 32191846		plastid: 64.5% nucleus: 22.6% extracellular: 3.2% vacuole: 3.2% cytosol: 3.2% mitochondrion: 3.2%	cytosol: 54.1% nucleus: 18.9% plastid: 8.1% endoplasmic reticulum: 5.4% extracellular: 5.4% golgi: 5.4% mitochondrion: 2.7%
Protein-Protein	At2g45490	At1g07940	1	AUR3 ataurora3	GTP binding Elongation factor Tu family protein	1	0.521		0064 (interologs mapping)	nucleus: 43.5% cytosol: 35.5% cytoskeleton: 16.1% mitochondrion: 4.8%	cytosol: 37.8% mitochondrion: 23.0% plasma membrane: 20.3% nucleus: 10.8% extracellular: 6.8% vacuole: 1.4%
Protein-Protein	At5g11340	At4g02930	1	Acyl-CoA N-acyltransferases (NAT) superfamily protein	GTP binding Elongation factor Tu family protein	-4231	0.675			cytosol: 72.2% nucleus: 16.7% mitochondrion: 11.1%	mitochondrion: 50.0% plastid: 15.6% extracellular: 7.8% golgi: 7.8% plasma membrane: 7.8% vacuole: 7.8% cytosol: 3.1%
Protein-Protein	At1g10130	At4g34540	1	ECA3 endoplasmic reticulum-type calcium-transporting ATPase 3	GVS1 NmrA-like negative transcriptional regulator family protein	1	0.711		0064 (interologs mapping)	golgi: 48.1% plasma membrane: 18.5% endoplasmic reticulum: 11.1% vacuole: 9.3% cytosol: 7.4% extracellular: 1.9% mitochondrion: 1.9% nucleus: 1.9%	cytosol: 58.3% nucleus: 16.7% mitochondrion: 16.7% plastid: 8.3%
Protein-Protein	At4g09570	At5g65360	1	CPK4 calcium-dependent protein kinase 4	H3.1 Histone superfamily protein	N/A	0.422	BAR - BioGrid 1420301 BAR - PMID 17921317		cytosol: 50.0% nucleus: 28.6% plasma membrane: 11.9% plastid: 4.8% mitochondrion: 4.8%	nucleus: 46.9% mitochondrion: 40.6% plastid: 9.4% cytosol: 3.1%
Protein-Protein	At1g10130	At5g62670	1	ECA3 endoplasmic reticulum-type calcium-transporting ATPase 3	HA11 H(+)-ATPase 11	-2731	0.535			golgi: 48.1% plasma membrane: 18.5% endoplasmic reticulum: 11.1% vacuole: 9.3% cytosol: 7.4% extracellular: 1.9% mitochondrion: 1.9% nucleus: 1.9%	plasma membrane: 48.9% cytosol: 19.1% golgi: 10.6% vacuole: 10.6% mitochondrion: 4.3% plastid: 2.1% nucleus: 2.1% peroxisome: 2.1%
Protein-Protein	At1g10130	At5g57350	1	ECA3 endoplasmic reticulum-type calcium-transporting ATPase 3	HA3 H(+)-ATPase 3	-4474	-0.052			golgi: 48.1% plasma membrane: 18.5% endoplasmic reticulum: 11.1% vacuole: 9.3% cytosol: 7.4% extracellular: 1.9% mitochondrion: 1.9% nucleus: 1.9%	plasma membrane: 59.6% cytosol: 19.1% mitochondrion: 14.9% plastid: 2.1% nucleus: 2.1% peroxisome: 2.1%
Protein-Protein	At1g10130	At3g47950	1	ECA3 endoplasmic reticulum-type calcium-transporting ATPase 3	HA4 H(+)-ATPase 4	-5536	0.117			golgi: 48.1% plasma membrane: 18.5% endoplasmic reticulum: 11.1% vacuole: 9.3% cytosol: 7.4% extracellular: 1.9% mitochondrion: 1.9% nucleus: 1.9%	plasma membrane: 75.7% cytosol: 10.8% mitochondrion: 5.4% plastid: 2.7% nucleus: 2.7% peroxisome: 2.7%
Protein-Protein	At1g10130	At2g24520	1	ECA3 endoplasmic reticulum-type calcium-transporting ATPase 3	HA5 H(+)-ATPase 5	-8770	0.133			golgi: 48.1% plasma membrane: 18.5% endoplasmic reticulum: 11.1% vacuole: 9.3% cytosol: 7.4% extracellular: 1.9% mitochondrion: 1.9% nucleus: 1.9%	plasma membrane: 63.3% cytosol: 13.3% mitochondrion: 6.7% plastid: 3.3% endoplasmic reticulum: 3.3% extracellular: 3.3% golgi: 3.3% nucleus: 3.3%
Protein-Protein	At1g10130	At2g07560	1	ECA3 endoplasmic reticulum-type calcium-transporting ATPase 3	HA6 H(+)-ATPase 6	-6683	-0.008			golgi: 48.1% plasma membrane: 18.5% endoplasmic reticulum: 11.1% vacuole: 9.3% cytosol: 7.4% extracellular: 1.9% mitochondrion: 1.9% nucleus: 1.9%	plasma membrane: 66.7% cytosol: 14.8% mitochondrion: 7.4% plastid: 3.7% nucleus: 3.7% peroxisome: 3.7%
Protein-Protein	At1g10130	At3g60330	1	ECA3 endoplasmic reticulum-type calcium-transporting ATPase 3	HA7 H(+)-ATPase 7	-366	-0.036			golgi: 48.1% plasma membrane: 18.5% endoplasmic reticulum: 11.1% vacuole: 9.3% cytosol: 7.4% extracellular: 1.9% mitochondrion: 1.9% nucleus: 1.9%	plasma membrane: 71.9% cytosol: 15.6% mitochondrion: 6.3% vacuole: 3.1% nucleus: 3.1%
Protein-Protein	At1g10130	At3g42640	1	ECA3 endoplasmic reticulum-type calcium-transporting ATPase 3	HA8 H(+)-ATPase 8	-5962	-0.104			golgi: 48.1% plasma membrane: 18.5% endoplasmic reticulum: 11.1% vacuole: 9.3% cytosol: 7.4% extracellular: 1.9% mitochondrion: 1.9% nucleus: 1.9%	plasma membrane: 67.6% cytosol: 11.8% plastid: 2.9% endoplasmic reticulum: 2.9% extracellular: 2.9% golgi: 2.9% mitochondrion: 2.9% nucleus: 2.9% peroxisome: 2.9%
Protein-Protein	At1g10130	At1g80660	1	ECA3 endoplasmic reticulum-type calcium-transporting ATPase 3	HA9 H(+)-ATPase 9	-1987	-0.006			golgi: 48.1% plasma membrane: 18.5% endoplasmic reticulum: 11.1% vacuole: 9.3% cytosol: 7.4% extracellular: 1.9% mitochondrion: 1.9% nucleus: 1.9%	plasma membrane: 57.5% vacuole: 12.5% cytosol: 10.0% mitochondrion: 5.0% plastid: 2.5% endoplasmic reticulum: 2.5% extracellular: 2.5% golgi: 2.5% nucleus: 2.5% peroxisome: 2.5%
Protein-Protein	At3g49660	At5g50320	1	WDR5a Transducin/WD40 repeat-like superfamily protein	HAG3 radical SAM domain-containing protein / GCN5-related N-acetyltransferase (GNAT) family protein	1	0.736		0064 (interologs mapping)	plastid: 57.1% cytosol: 28.6% nucleus: 14.3%	nucleus: 42.4% cytosol: 33.3% cytoskeleton: 15.2% mitochondrion: 9.1%
Protein-Protein	At1g10130	At3g18030	1	ECA3 endoplasmic reticulum-type calcium-transporting ATPase 3	HAL3A HAL3-like protein A	-5814	0.33			golgi: 48.1% plasma membrane: 18.5% endoplasmic reticulum: 11.1% vacuole: 9.3% cytosol: 7.4% extracellular: 1.9% mitochondrion: 1.9% nucleus: 1.9%	cytosol: 45.5% extracellular: 22.7% nucleus: 9.1% plastid: 9.1% peroxisome: 4.5% plasma membrane: 4.5% mitochondrion: 4.5%
Protein-Protein	At3g25980	At5g09740	1	MAD2 DNA-binding HORMA family protein	HAM2 histone acetyltransferase of the MYST family 2	1	0.524		0064 (interologs mapping)	nucleus: 26.9% cytosol: 19.2% endoplasmic reticulum: 15.4% extracellular: 15.4% golgi: 15.4% plastid: 3.8% mitochondrion: 3.8%	nucleus: 78.4% plastid: 10.8% cytosol: 5.4% mitochondrion: 5.4%
Protein-Protein	At1g71010	At1g20200	1	FAB1C FORMS APLOID AND BINUCLEATE CELLS 1C	HAP15 PAM domain (PCI/PINT associated module) protein	1	0.76		0064 (interologs mapping)	nucleus: 40.0% cytosol: 40.0% mitochondrion: 20.0%	nucleus: 24.5% cytosol: 24.5% plasma membrane: 18.9% extracellular: 9.4% golgi: 9.4% vacuole: 9.4% mitochondrion: 3.8%
Protein-Protein	At3g25980	At3g61890	1	MAD2 DNA-binding HORMA family protein	HB12 homeobox 12	1	-0.076		0064 (interologs mapping)	nucleus: 26.9% cytosol: 19.2% endoplasmic reticulum: 15.4% extracellular: 15.4% golgi: 15.4% plastid: 3.8% mitochondrion: 3.8%	nucleus: 90.9% mitochondrion: 6.1% cytosol: 3.0%
Protein-Protein	At4g26080	At2g22430	1	AtABI1 Protein phosphatase 2C family protein	HB6 homeobox protein 6	1	0.431	BAR - PMID 12065416 BAR - BioGrid 334819 BAR - BioGrid 334820	0018 (two hybrid),0096 (pull down)	nucleus: 58.1% cytosol: 18.6% plasma membrane: 11.6% plastid: 9.3% mitochondrion: 2.3%	nucleus: 71.4% peroxisome: 17.9% mitochondrion: 7.1% cytosol: 3.6%
Protein-Protein	At3g25980	At2g20000	1	MAD2 DNA-binding HORMA family protein	HBT CDC27 family protein	16	0.83		0064 (interologs mapping)	nucleus: 26.9% cytosol: 19.2% endoplasmic reticulum: 15.4% extracellular: 15.4% golgi: 15.4% plastid: 3.8% mitochondrion: 3.8%	cytoskeleton: 28.3% nucleus: 28.3% cytosol: 24.5% endoplasmic reticulum: 5.7% extracellular: 5.7% golgi: 5.7% mitochondrion: 1.9%
Protein-Protein	At4g09570	At3g54050	1	CPK4 calcium-dependent protein kinase 4	HCEF1 high cyclic electron flow 1	N/A	-0.111	BAR - PMID 19130088 BAR - BioGrid 320290	0018 (two hybrid)	cytosol: 50.0% nucleus: 28.6% plasma membrane: 11.9% plastid: 4.8% mitochondrion: 4.8%	plastid: 75.5% mitochondrion: 13.2% cytosol: 9.4% nucleus: 1.9%
Protein-Protein	At3g49660	At3g18520	1	WDR5a Transducin/WD40 repeat-like superfamily protein	HDA15 histone deacetylase 15	1	0.91		0064 (interologs mapping)	plastid: 57.1% cytosol: 28.6% nucleus: 14.3%	nucleus: 72.2% cytosol: 13.9% mitochondrion: 5.6% endoplasmic reticulum: 2.8% extracellular: 2.8% golgi: 2.8%
Protein-Protein	At3g25980	At3g61150	1	MAD2 DNA-binding HORMA family protein	HDG1 homeodomain GLABROUS 1	1	0.471		0064 (interologs mapping)	nucleus: 26.9% cytosol: 19.2% endoplasmic reticulum: 15.4% extracellular: 15.4% golgi: 15.4% plastid: 3.8% mitochondrion: 3.8%	nucleus: 80.0% plastid: 8.0% mitochondrion: 8.0% cytosol: 4.0%
Protein-Protein	At2g45770	At1g69740	1	FRD4 signal recognition particle receptor protein, chloroplast (FTSY)	HEMB1 Aldolase superfamily protein	1	0.891		0064 (interologs mapping)	plastid: 68.1% cytosol: 10.6% golgi: 10.6% vacuole: 10.6%	plastid: 72.9% extracellular: 10.4% golgi: 10.4% mitochondrion: 2.1% nucleus: 2.1% cytosol: 2.1%
Protein-Protein	At3g05480	At4g12740	1	RAD9 cell cycle checkpoint control protein family	HhH-GPD base excision DNA repair family protein	4	0.571		0064 (interologs mapping)	nucleus: 41.7% mitochondrion: 16.7% extracellular: 12.5% cytosol: 8.3% endoplasmic reticulum: 8.3% golgi: 8.3% plastid: 4.2%	plastid: 42.1% mitochondrion: 31.6% nucleus: 15.8% cytosol: 10.5%
Protein-Protein	At3g21090	At4g37680	1	ABCG15 ABC-2 type transporter family protein	HHP4 heptahelical protein 4	N/A	None	BAR - PMID 24833385 BAR - MIND ID 4730 BAR - DOI 10.1126/science.1251358 BAR - BioGrid 1250543	0112 (ubiquitin reconstruction)	plasma membrane: 53.3% mitochondrion: 20.0% extracellular: 6.7% cytosol: 6.7% nucleus: 6.7% peroxisome: 6.7%	golgi: 16.7% plasma membrane: 16.7% nucleus: 16.7% mitochondrion: 16.7% extracellular: 8.3% endoplasmic reticulum: 8.3% cytosol: 8.3% peroxisome: 8.3%
Protein-Protein	At3g25980	At2g28740	1	MAD2 DNA-binding HORMA family protein	HIS4 histone H4	N/A	0.478	BAR - BioGrid 458560 BAR - PMID 20706207	0004 (affinity chromotography technology)	nucleus: 26.9% cytosol: 19.2% endoplasmic reticulum: 15.4% extracellular: 15.4% golgi: 15.4% plastid: 3.8% mitochondrion: 3.8%	nucleus: 76.7% mitochondrion: 20.9% cytosol: 2.3%
Protein-Protein	At5g58640	At2g28720	1	Selenoprotein, Rdx type	Histone superfamily protein	1	-0.132		0064 (interologs mapping)	endoplasmic reticulum: 38.6% plasma membrane: 29.8% extracellular: 12.3% golgi: 12.3% mitochondrion: 5.3% nucleus: 1.8%	nucleus: 56.8% cytoskeleton: 11.4% extracellular: 11.4% golgi: 11.4% mitochondrion: 4.5% plastid: 2.3% cytosol: 2.3%
Protein-Protein	At5g11340	At2g02060	1	Acyl-CoA N-acyltransferases (NAT) superfamily protein	Homeodomain-like superfamily protein	N/A	None	BAR - DOI 10.1038/nmeth.4343		cytosol: 72.2% nucleus: 16.7% mitochondrion: 11.1%	nucleus: 56.5% mitochondrion: 26.1% plastid: 13.0% cytosol: 4.3%
Protein-Protein	At4g34200	At1g12270	1	PGDH1 D-3-phosphoglycerate dehydrogenase	Hop1 stress-inducible protein, putative	N/A	0.295	BAR - PMID 32191846		plastid: 41.1% mitochondrion: 23.3% cytosol: 8.2% extracellular: 6.8% golgi: 6.8% plasma membrane: 6.8% vacuole: 6.8%	cytosol: 36.4% nucleus: 31.8% extracellular: 22.7% mitochondrion: 9.1%
Protein-Protein	At4g34200	At1g62740	1	PGDH1 D-3-phosphoglycerate dehydrogenase	Hop2 stress-inducible protein, putative	N/A	0.141	BAR - PMID 32191846		plastid: 41.1% mitochondrion: 23.3% cytosol: 8.2% extracellular: 6.8% golgi: 6.8% plasma membrane: 6.8% vacuole: 6.8%	nucleus: 34.3% cytosol: 25.4% plasma membrane: 22.4% mitochondrion: 9.0% vacuole: 7.5% plastid: 1.5%
Protein-Protein	At4g34200	At4g12400	1	PGDH1 D-3-phosphoglycerate dehydrogenase	Hop3 stress-inducible protein, putative	N/A	-0.045	BAR - PMID 32191846		plastid: 41.1% mitochondrion: 23.3% cytosol: 8.2% extracellular: 6.8% golgi: 6.8% plasma membrane: 6.8% vacuole: 6.8%	nucleus: 53.8% mitochondrion: 23.1% cytosol: 23.1%
Protein-Protein	At3g49660	At3g02990	1	WDR5a Transducin/WD40 repeat-like superfamily protein	HSFA1E heat shock transcription factor A1E	1	0.154		0064 (interologs mapping)	plastid: 57.1% cytosol: 28.6% nucleus: 14.3%	nucleus: 58.1% cytosol: 19.4% mitochondrion: 6.5% plastid: 6.5% endoplasmic reticulum: 3.2% extracellular: 3.2% golgi: 3.2%
Protein-Protein	At4g09570	At4g14830	1	CPK4 calcium-dependent protein kinase 4	HSP1 null	N/A	None	BAR - PMID 19130088 BAR - BioGrid 320269	0018 (two hybrid)	cytosol: 50.0% nucleus: 28.6% plasma membrane: 11.9% plastid: 4.8% mitochondrion: 4.8%	cytosol: 38.5% nucleus: 30.8% mitochondrion: 15.4% extracellular: 7.7% plastid: 7.7%
Protein-Protein	At1g18070	At1g74310	1	Translation elongation factor EF1A/initiation factor IF2gamma family protein	HSP101 heat shock protein 101	16	0.075		0064 (interologs mapping)	cytosol: 41.9% vacuole: 34.9% extracellular: 11.6% mitochondrion: 4.7% cytoskeleton: 2.3% plastid: 2.3% nucleus: 2.3%	cytosol: 26.7% plastid: 20.0% nucleus: 16.7% cytoskeleton: 16.7% mitochondrion: 10.0% endoplasmic reticulum: 3.3% extracellular: 3.3% golgi: 3.3%
Protein-Protein	At2g36390	At2g33210	1	SBE2.1 starch branching enzyme 2.1	HSP60-2 heat shock protein 60-2	1	0.498		0064 (interologs mapping)	plastid: 64.5% nucleus: 22.6% extracellular: 3.2% vacuole: 3.2% cytosol: 3.2% mitochondrion: 3.2%	mitochondrion: 51.3% plasma membrane: 13.2% plastid: 13.2% extracellular: 6.6% golgi: 6.6% vacuole: 6.6% cytosol: 2.6%
Protein-Protein	At5g58640	At4g16660	1	Selenoprotein, Rdx type	HSP70 heat shock protein 70 (Hsp 70) family protein	1	0.392		0064 (interologs mapping)	endoplasmic reticulum: 38.6% plasma membrane: 29.8% extracellular: 12.3% golgi: 12.3% mitochondrion: 5.3% nucleus: 1.8%	plastid: 20.3% plasma membrane: 19.0% endoplasmic reticulum: 17.7% golgi: 15.2% extracellular: 8.9% cytosol: 6.3% vacuole: 6.3% nucleus: 3.8% mitochondrion: 2.5%
Protein-Protein	At3g25980	At5g02490	1	MAD2 DNA-binding HORMA family protein	Hsp70-2 Heat shock protein 70 (Hsp 70) family protein	1	0.276		0064 (interologs mapping)	nucleus: 26.9% cytosol: 19.2% endoplasmic reticulum: 15.4% extracellular: 15.4% golgi: 15.4% plastid: 3.8% mitochondrion: 3.8%	cytosol: 35.5% plasma membrane: 24.2% nucleus: 11.3% plastid: 9.7% golgi: 8.1% vacuole: 8.1% mitochondrion: 3.2%
Protein-Protein	At1g18070	At1g16030	1	Translation elongation factor EF1A/initiation factor IF2gamma family protein	Hsp70b heat shock protein 70B	4	-0.027		0064 (interologs mapping)	cytosol: 41.9% vacuole: 34.9% extracellular: 11.6% mitochondrion: 4.7% cytoskeleton: 2.3% plastid: 2.3% nucleus: 2.3%	cytosol: 22.8% plasma membrane: 17.5% plastid: 17.5% nucleus: 12.3% mitochondrion: 12.3% extracellular: 8.8% vacuole: 8.8%
Protein-Protein	At1g18070	At5g56030	1	Translation elongation factor EF1A/initiation factor IF2gamma family protein	HSP90.2 heat shock protein 81-2	1	0.585		0064 (interologs mapping)	cytosol: 41.9% vacuole: 34.9% extracellular: 11.6% mitochondrion: 4.7% cytoskeleton: 2.3% plastid: 2.3% nucleus: 2.3%	cytosol: 32.3% nucleus: 23.2% mitochondrion: 10.1% golgi: 8.1% peroxisome: 5.1% plasma membrane: 5.1% plastid: 5.1% vacuole: 5.1% endoplasmic reticulum: 3.0% extracellular: 3.0%
Protein-Protein	At5g61780	At2g04030	1	Tudor2 TUDOR-SN protein 2	HSP90.5 Chaperone protein htpG family protein	N/A	0.172	BAR - PMID 32191846		nucleus: 25.5% cytosol: 14.9% extracellular: 10.6% golgi: 10.6% plasma membrane: 10.6% vacuole: 10.6% mitochondrion: 8.5% plastid: 8.5%	plastid: 44.6% mitochondrion: 21.7% plasma membrane: 12.0% vacuole: 7.2% golgi: 6.0% nucleus: 6.0% cytosol: 1.2% endoplasmic reticulum: 1.2%
Protein-Protein	At3g25980	At1g79930	1	MAD2 DNA-binding HORMA family protein	HSP91 heat shock protein 91	1	0.636		0064 (interologs mapping)	nucleus: 26.9% cytosol: 19.2% endoplasmic reticulum: 15.4% extracellular: 15.4% golgi: 15.4% plastid: 3.8% mitochondrion: 3.8%	cytosol: 32.4% plasma membrane: 32.4% nucleus: 20.6% mitochondrion: 5.9% endoplasmic reticulum: 2.9% extracellular: 2.9% golgi: 2.9%
Protein-Protein	At4g09570	At5g50920	1	CPK4 calcium-dependent protein kinase 4	HSP93-V CLPC homologue 1	N/A	-0.116	BAR - PMID 19130088 BAR - BioGrid 320293	0018 (two hybrid)	cytosol: 50.0% nucleus: 28.6% plasma membrane: 11.9% plastid: 4.8% mitochondrion: 4.8%	plastid: 40.3% mitochondrion: 27.3% cytosol: 6.5% golgi: 6.5% nucleus: 6.5% plasma membrane: 6.5% vacuole: 6.5%
Protein-Protein	At3g25980	At2g38810	1	MAD2 DNA-binding HORMA family protein	HTA8 histone H2A 8	1	0.961		0064 (interologs mapping)	nucleus: 26.9% cytosol: 19.2% endoplasmic reticulum: 15.4% extracellular: 15.4% golgi: 15.4% plastid: 3.8% mitochondrion: 3.8%	nucleus: 55.8% plastid: 23.3% mitochondrion: 18.6% endoplasmic reticulum: 2.3%
Protein-Protein	At3g25980	At2g19540	1	MAD2 DNA-binding HORMA family protein	HTD1 Transducin family protein / WD-40 repeat family protein	1	0.652		0064 (interologs mapping)	nucleus: 26.9% cytosol: 19.2% endoplasmic reticulum: 15.4% extracellular: 15.4% golgi: 15.4% plastid: 3.8% mitochondrion: 3.8%	nucleus: 52.6% mitochondrion: 26.3% cytosol: 21.1%
Protein-Protein	At2g45490	At5g52200	1	AUR3 ataurora3	I-2 phosphoprotein phosphatase inhibitors	6	0.509		0064 (interologs mapping)	nucleus: 43.5% cytosol: 35.5% cytoskeleton: 16.1% mitochondrion: 4.8%	nucleus: 53.3% cytosol: 20.0% mitochondrion: 6.7% endoplasmic reticulum: 6.7% extracellular: 6.7% golgi: 6.7%
Protein-Protein	At2g45490	At4g31180	1	AUR3 ataurora3	IBI1 Class II aminoacyl-tRNA and biotin synthetases superfamily protein	1	0.518		0064 (interologs mapping)	nucleus: 43.5% cytosol: 35.5% cytoskeleton: 16.1% mitochondrion: 4.8%	cytosol: 43.5% plastid: 21.7% extracellular: 21.7% nucleus: 8.7% mitochondrion: 4.3%
Protein-Protein	At3g25980	At5g67100	1	MAD2 DNA-binding HORMA family protein	ICU2 DNA-directed DNA polymerases	3	0.917		0064 (interologs mapping)	nucleus: 26.9% cytosol: 19.2% endoplasmic reticulum: 15.4% extracellular: 15.4% golgi: 15.4% plastid: 3.8% mitochondrion: 3.8%	nucleus: 67.9% plastid: 17.9% cytosol: 7.1% mitochondrion: 7.1%
Protein-Protein	At1g17980	At1g02690	1	PAPS1 poly(A) polymerase 1	IMPA-6 importin alpha isoform 6	1	0.445		0064 (interologs mapping)	nucleus: 76.7% cytosol: 6.7% plasma membrane: 3.3% mitochondrion: 3.3% endoplasmic reticulum: 3.3% extracellular: 3.3% golgi: 3.3%	nucleus: 45.8% cytosol: 25.0% golgi: 20.8% mitochondrion: 8.3%
Protein-Protein	At1g17980	At3g06720	1	PAPS1 poly(A) polymerase 1	IMPA1 importin alpha isoform 1	2	0.662		0064 (interologs mapping)	nucleus: 76.7% cytosol: 6.7% plasma membrane: 3.3% mitochondrion: 3.3% endoplasmic reticulum: 3.3% extracellular: 3.3% golgi: 3.3%	cytosol: 39.2% nucleus: 32.9% cytoskeleton: 6.3% golgi: 6.3% plasma membrane: 6.3% vacuole: 6.3% mitochondrion: 2.5%
Protein-Protein	At2g45490	At2g31305	1	AUR3 ataurora3	INH3 inhibitor-3	1	0.57		0064 (interologs mapping)	nucleus: 43.5% cytosol: 35.5% cytoskeleton: 16.1% mitochondrion: 4.8%	plastid: 52.9% nucleus: 41.2% cytoskeleton: 5.9%
Protein-Protein	At2g39250	At2g33710	1	SNZ Integrase-type DNA-binding superfamily protein	Integrase-type DNA-binding superfamily protein	N/A	-0.061	BAR - DOI 10.1038/nmeth.4343		nucleus: 80.0% cytosol: 7.5% plastid: 2.5% mitochondrion: 2.5% endoplasmic reticulum: 2.5% extracellular: 2.5% golgi: 2.5%	nucleus: 92.1% mitochondrion: 5.3% cytosol: 2.6%
Protein-Protein	At4g09570	At5g03040	1	CPK4 calcium-dependent protein kinase 4	iqd2 IQ-domain 2	N/A	0.015	BAR - PMID 19130088 BAR - BioGrid 320292	0018 (two hybrid)	cytosol: 50.0% nucleus: 28.6% plasma membrane: 11.9% plastid: 4.8% mitochondrion: 4.8%	plasma membrane: 23.8% nucleus: 16.7% cytoskeleton: 11.9% golgi: 11.9% vacuole: 11.9% mitochondrion: 9.5% plastid: 7.1% cytosol: 7.1%
Protein-Protein	At1g14290	At2g17520	1	SBH2 sphingoid base hydroxylase 2	IRE1A Endoribonuclease/protein kinase IRE1-like	2	0.198		0064 (interologs mapping)	endoplasmic reticulum: 44.2% golgi: 34.6% extracellular: 13.5% plasma membrane: 1.9% nucleus: 1.9% cytosol: 1.9% vacuole: 1.9%	endoplasmic reticulum: 47.8% golgi: 15.2% extracellular: 13.0% nucleus: 10.9% mitochondrion: 6.5% cytosol: 4.3% plasma membrane: 2.2%
Protein-Protein	At3g25980	At2g16710	1	MAD2 DNA-binding HORMA family protein	Iron-sulphur cluster biosynthesis family protein	2	0.166		0064 (interologs mapping)	nucleus: 26.9% cytosol: 19.2% endoplasmic reticulum: 15.4% extracellular: 15.4% golgi: 15.4% plastid: 3.8% mitochondrion: 3.8%	mitochondrion: 79.3% plastid: 6.9% endoplasmic reticulum: 3.4% extracellular: 3.4% golgi: 3.4% cytosol: 3.4%
Protein-Protein	At3g25980	At4g38440	1	MAD2 DNA-binding HORMA family protein	IYO null	N/A	0.052	BAR - BioGrid 458571 BAR - PMID 20706207	0004 (affinity chromotography technology)	nucleus: 26.9% cytosol: 19.2% endoplasmic reticulum: 15.4% extracellular: 15.4% golgi: 15.4% plastid: 3.8% mitochondrion: 3.8%	plastid: 30.0% nucleus: 25.0% golgi: 25.0% cytosol: 15.0% mitochondrion: 5.0%
Protein-Protein	At3g25980	At5g54670	1	MAD2 DNA-binding HORMA family protein	KATC kinesin 3	2	0.883		0064 (interologs mapping)	nucleus: 26.9% cytosol: 19.2% endoplasmic reticulum: 15.4% extracellular: 15.4% golgi: 15.4% plastid: 3.8% mitochondrion: 3.8%	nucleus: 30.0% mitochondrion: 25.0% cytoskeleton: 25.0% plastid: 10.0% cytosol: 10.0%
Protein-Protein	At3g25980	At4g32650	1	MAD2 DNA-binding HORMA family protein	KC1 potassium channel in Arabidopsis thaliana 3	N/A	-0.102	BAR - BioGrid 458561 BAR - PMID 20706207	0004 (affinity chromotography technology)	nucleus: 26.9% cytosol: 19.2% endoplasmic reticulum: 15.4% extracellular: 15.4% golgi: 15.4% plastid: 3.8% mitochondrion: 3.8%	plasma membrane: 34.7% endoplasmic reticulum: 32.7% plastid: 14.3% mitochondrion: 12.2% vacuole: 2.0% extracellular: 2.0% golgi: 2.0%
Protein-Protein	At1g14290	At1g24470	1	SBH2 sphingoid base hydroxylase 2	KCR2 beta-ketoacyl reductase 2	1	0.248		0064 (interologs mapping)	endoplasmic reticulum: 44.2% golgi: 34.6% extracellular: 13.5% plasma membrane: 1.9% nucleus: 1.9% cytosol: 1.9% vacuole: 1.9%	endoplasmic reticulum: 51.3% extracellular: 12.8% golgi: 12.8% mitochondrion: 7.7% plastid: 7.7% plasma membrane: 5.1% peroxisome: 2.6%
Protein-Protein	At4g09570	At2g26640	1	CPK4 calcium-dependent protein kinase 4	KCS11 3-ketoacyl-CoA synthase 11	N/A	0.179	BAR - PMID 19130088 BAR - BioGrid 320284	0018 (two hybrid)	cytosol: 50.0% nucleus: 28.6% plasma membrane: 11.9% plastid: 4.8% mitochondrion: 4.8%	plasma membrane: 48.1% mitochondrion: 7.4% nucleus: 7.4% cytosol: 7.4% endoplasmic reticulum: 7.4% extracellular: 7.4% golgi: 7.4% peroxisome: 3.7% plastid: 3.7%
Protein-Protein	At1g14290	At4g04850	1	SBH2 sphingoid base hydroxylase 2	KEA3 K+ efflux antiporter 3	N/A	-0.015	BAR - MIND ID 9138	0112 (ubiquitin reconstruction)	endoplasmic reticulum: 44.2% golgi: 34.6% extracellular: 13.5% plasma membrane: 1.9% nucleus: 1.9% cytosol: 1.9% vacuole: 1.9%	plastid: 70.6% golgi: 14.7% plasma membrane: 5.9% cytosol: 2.9% peroxisome: 2.9% mitochondrion: 2.9%
Protein-Protein	At2g45490	At5g53480	1	AUR3 ataurora3	KPNB1 ARM repeat superfamily protein	1	0.316		0064 (interologs mapping)	nucleus: 43.5% cytosol: 35.5% cytoskeleton: 16.1% mitochondrion: 4.8%	plastid: 34.4% nucleus: 21.3% cytosol: 16.4% golgi: 8.2% plasma membrane: 8.2% vacuole: 8.2% mitochondrion: 3.3%
Protein-Protein	At4g34200	At1g36280	1	PGDH1 D-3-phosphoglycerate dehydrogenase	L-Aspartase-like family protein	N/A	-0.076	BAR - PMID 32191846		plastid: 41.1% mitochondrion: 23.3% cytosol: 8.2% extracellular: 6.8% golgi: 6.8% plasma membrane: 6.8% vacuole: 6.8%	plastid: 47.4% mitochondrion: 21.1% cytoskeleton: 13.2% extracellular: 13.2% cytosol: 5.3%
Protein-Protein	At4g34200	At4g18440	1	PGDH1 D-3-phosphoglycerate dehydrogenase	L-Aspartase-like family protein	N/A	-0.076	BAR - PMID 32191846		plastid: 41.1% mitochondrion: 23.3% cytosol: 8.2% extracellular: 6.8% golgi: 6.8% plasma membrane: 6.8% vacuole: 6.8%	plastid: 87.1% cytosol: 6.5% nucleus: 3.2% mitochondrion: 3.2%
Protein-Protein	At3g25980	At5g19740	1	MAD2 DNA-binding HORMA family protein	LAMP1 Peptidase M28 family protein	1	0.606		0064 (interologs mapping)	nucleus: 26.9% cytosol: 19.2% endoplasmic reticulum: 15.4% extracellular: 15.4% golgi: 15.4% plastid: 3.8% mitochondrion: 3.8%	vacuole: 36.0% extracellular: 22.0% golgi: 12.0% plastid: 12.0% endoplasmic reticulum: 10.0% cytosol: 6.0% mitochondrion: 2.0%
Protein-Protein	At1g15900	At4g01410	1	null	Late embryogenesis abundant (LEA) hydroxyproline-rich glycoprotein family	N/A	-0.017	BAR - PMID 24833385 BAR - DOI 10.1126/science.1251358 BAR - BioGrid 1249841	0112 (ubiquitin reconstruction)	extracellular: 18.8% endoplasmic reticulum: 18.8% plasma membrane: 12.5% nucleus: 12.5% golgi: 12.5% cytosol: 12.5% vacuole: 6.3% mitochondrion: 6.3%	plasma membrane: 55.2% mitochondrion: 10.3% cytosol: 6.9% plastid: 6.9% nucleus: 6.9% endoplasmic reticulum: 3.4% extracellular: 3.4% golgi: 3.4% peroxisome: 3.4%
Protein-Protein	At2g45490	At5g19680	1	AUR3 ataurora3	Leucine-rich repeat (LRR) family protein	6	0.584		0064 (interologs mapping)	nucleus: 43.5% cytosol: 35.5% cytoskeleton: 16.1% mitochondrion: 4.8%	nucleus: 50.0% cytosol: 25.0% mitochondrion: 16.7% extracellular: 8.3%
Protein-Protein	At1g14290	At3g03770	1	SBH2 sphingoid base hydroxylase 2	Leucine-rich repeat protein kinase family protein	N/A	-0.063	BAR - MIND ID 11397	0112 (ubiquitin reconstruction)	endoplasmic reticulum: 44.2% golgi: 34.6% extracellular: 13.5% plasma membrane: 1.9% nucleus: 1.9% cytosol: 1.9% vacuole: 1.9%	endoplasmic reticulum: 25.0% extracellular: 25.0% golgi: 25.0% plasma membrane: 17.9% cytosol: 3.6% mitochondrion: 3.6%
Protein-Protein	At1g15900	At5g59650	1	null	Leucine-rich repeat protein kinase family protein	N/A	0.324	BAR - MIND ID 14618	0112 (ubiquitin reconstruction)	extracellular: 18.8% endoplasmic reticulum: 18.8% plasma membrane: 12.5% nucleus: 12.5% golgi: 12.5% cytosol: 12.5% vacuole: 6.3% mitochondrion: 6.3%	endoplasmic reticulum: 25.0% extracellular: 25.0% golgi: 25.0% plasma membrane: 12.5% nucleus: 9.4% cytosol: 3.1%
Protein-Protein	At1g15900	At4g20790	1	null	Leucine-rich repeat protein kinase family protein	N/A	0.31	BAR - PMID 24833385 BAR - MIND ID 14620 BAR - DOI 10.1126/science.1251358 BAR - BioGrid 1250131	0112 (ubiquitin reconstruction)	extracellular: 18.8% endoplasmic reticulum: 18.8% plasma membrane: 12.5% nucleus: 12.5% golgi: 12.5% cytosol: 12.5% vacuole: 6.3% mitochondrion: 6.3%	plasma membrane: 24.3% endoplasmic reticulum: 21.6% extracellular: 21.6% golgi: 21.6% nucleus: 5.4% plastid: 5.4%
Protein-Protein	At5g13800	At1g29920	1	PPH pheophytinase	LHCB1.1 chlorophyll A/B-binding protein 2	N/A	-0.122	BAR - BioGrid 633146 BAR - PMID 22366162	0004 (affinity chromotography technology)	plastid: 80.0% cytosol: 13.3% mitochondrion: 6.7%	plastid: 72.9% cytosol: 12.5% plasma membrane: 12.5% mitochondrion: 2.1%
Protein-Protein	At1g14660	At5g40780	1	NHX8 Na+/H+ exchanger 8	LHT1 lysine histidine transporter 1	N/A	0.006	BAR - BioGrid 671693 BAR - PMID 22737156		plasma membrane: 58.3% plastid: 12.5% extracellular: 6.3% golgi: 6.3% cytosol: 4.2% nucleus: 4.2% endoplasmic reticulum: 4.2% vacuole: 2.1% mitochondrion: 2.1%	plasma membrane: 51.4% mitochondrion: 20.0% extracellular: 5.7% cytosol: 5.7% nucleus: 5.7% golgi: 5.7% endoplasmic reticulum: 2.9% peroxisome: 2.9%
Protein-Protein	At1g15900	At3g08930	1	null	LMBR1-like membrane protein	N/A	0.123	BAR - PMID 24833385 BAR - DOI 10.1126/science.1251358 BAR - BioGrid 1249846	0112 (ubiquitin reconstruction)	extracellular: 18.8% endoplasmic reticulum: 18.8% plasma membrane: 12.5% nucleus: 12.5% golgi: 12.5% cytosol: 12.5% vacuole: 6.3% mitochondrion: 6.3%	plasma membrane: 28.1% endoplasmic reticulum: 21.9% extracellular: 21.9% golgi: 18.8% nucleus: 6.3% mitochondrion: 3.1%
Protein-Protein	At1g18070	At1g56070	1	Translation elongation factor EF1A/initiation factor IF2gamma family protein	LOS1 Ribosomal protein S5/Elongation factor G/III/V family protein	1	0.845		0064 (interologs mapping)	cytosol: 41.9% vacuole: 34.9% extracellular: 11.6% mitochondrion: 4.7% cytoskeleton: 2.3% plastid: 2.3% nucleus: 2.3%	cytosol: 32.4% nucleus: 14.1% plasma membrane: 14.1% plastid: 14.1% extracellular: 7.0% golgi: 7.0% vacuole: 7.0% mitochondrion: 4.2%
Protein-Protein	At1g18070	At3g53110	1	Translation elongation factor EF1A/initiation factor IF2gamma family protein	LOS4 P-loop containing nucleoside triphosphate hydrolases superfamily protein	1	0.916		0064 (interologs mapping)	cytosol: 41.9% vacuole: 34.9% extracellular: 11.6% mitochondrion: 4.7% cytoskeleton: 2.3% plastid: 2.3% nucleus: 2.3%	nucleus: 41.3% cytosol: 23.8% plasma membrane: 15.9% golgi: 7.9% vacuole: 7.9% mitochondrion: 3.2%
Protein-Protein	At1g10130	At1g12640	1	ECA3 endoplasmic reticulum-type calcium-transporting ATPase 3	LPLAT1 MBOAT (membrane bound O-acyl transferase) family protein	2	0.553		0064 (interologs mapping)	golgi: 48.1% plasma membrane: 18.5% endoplasmic reticulum: 11.1% vacuole: 9.3% cytosol: 7.4% extracellular: 1.9% mitochondrion: 1.9% nucleus: 1.9%	plasma membrane: 36.7% endoplasmic reticulum: 24.5% extracellular: 14.3% golgi: 14.3% plastid: 6.1% mitochondrion: 4.1%
Protein-Protein	At3g49660	At4g29540	1	WDR5a Transducin/WD40 repeat-like superfamily protein	LpxA bacterial transferase hexapeptide repeat-containing protein	-1310	0.491			plastid: 57.1% cytosol: 28.6% nucleus: 14.3%	mitochondrion: 65.2% plastid: 21.7% cytosol: 8.7% nucleus: 4.3%
Protein-Protein	At1g10130	At2g23780	1	ECA3 endoplasmic reticulum-type calcium-transporting ATPase 3	LRX4 RING/U-box superfamily protein	1	0.727		0064 (interologs mapping)	golgi: 48.1% plasma membrane: 18.5% endoplasmic reticulum: 11.1% vacuole: 9.3% cytosol: 7.4% extracellular: 1.9% mitochondrion: 1.9% nucleus: 1.9%	nucleus: 35.3% extracellular: 17.6% endoplasmic reticulum: 11.8% golgi: 11.8% vacuole: 5.9% peroxisome: 5.9% mitochondrion: 5.9% cytosol: 5.9%
Protein-Protein	At3g25980	At2g43810	1	MAD2 DNA-binding HORMA family protein	LSM6B Small nuclear ribonucleoprotein family protein	1	0.826		0064 (interologs mapping)	nucleus: 26.9% cytosol: 19.2% endoplasmic reticulum: 15.4% extracellular: 15.4% golgi: 15.4% plastid: 3.8% mitochondrion: 3.8%	extracellular: 36.8% nucleus: 21.1% mitochondrion: 15.8% cytosol: 15.8% endoplasmic reticulum: 5.3% golgi: 5.3%
Protein-Protein	At5g58640	At1g78960	1	Selenoprotein, Rdx type	LUP2 lupeol synthase 2	1	0.393		0064 (interologs mapping)	endoplasmic reticulum: 38.6% plasma membrane: 29.8% extracellular: 12.3% golgi: 12.3% mitochondrion: 5.3% nucleus: 1.8%	cytosol: 46.7% plastid: 13.3% peroxisome: 6.7% endoplasmic reticulum: 6.7% extracellular: 6.7% golgi: 6.7% mitochondrion: 6.7% nucleus: 6.7%
Protein-Protein	At3g25980	At5g50850	1	MAD2 DNA-binding HORMA family protein	MAB1 Transketolase family protein	1	0.514		0064 (interologs mapping)	nucleus: 26.9% cytosol: 19.2% endoplasmic reticulum: 15.4% extracellular: 15.4% golgi: 15.4% plastid: 3.8% mitochondrion: 3.8%	mitochondrion: 51.3% nucleus: 13.2% plasma membrane: 13.2% plastid: 9.2% golgi: 6.6% vacuole: 6.6%
Protein-Protein	At3g25980	At5g05510	1	MAD2 DNA-binding HORMA family protein	Mad3/BUB1 homology region 1	N/A	0.351	BAR - BioGrid 1114597 BAR - PMID 25262777	0018 (two hybrid)	nucleus: 26.9% cytosol: 19.2% endoplasmic reticulum: 15.4% extracellular: 15.4% golgi: 15.4% plastid: 3.8% mitochondrion: 3.8%	nucleus: 66.7% cytosol: 16.7% mitochondrion: 16.7%
Protein-Protein	At5g37500	At1g54730	1	GORK gated outwardly-rectifying K+ channel	Major facilitator superfamily protein	N/A	-0.046	BAR - MIND ID 10722	0112 (ubiquitin reconstruction)	nucleus: 46.4% plasma membrane: 28.6% cytosol: 10.7% endoplasmic reticulum: 3.6% extracellular: 3.6% golgi: 3.6% mitochondrion: 3.6%	extracellular: 28.6% mitochondrion: 19.0% endoplasmic reticulum: 14.3% golgi: 14.3% plasma membrane: 9.5% nucleus: 4.8% plastid: 4.8% cytosol: 4.8%
Protein-Protein	At3g25980	At3g60840	1	MAD2 DNA-binding HORMA family protein	MAP65-4 microtubule-associated protein 65-4	1	0.869		0064 (interologs mapping)	nucleus: 26.9% cytosol: 19.2% endoplasmic reticulum: 15.4% extracellular: 15.4% golgi: 15.4% plastid: 3.8% mitochondrion: 3.8%	cytoskeleton: 35.1% nucleus: 28.1% vacuole: 17.5% cytoskeleton:ISI: 8.8% mitochondrion: 5.3% cytosol: 5.3%
Protein-Protein	At3g25980	At1g14690	1	MAD2 DNA-binding HORMA family protein	MAP65-7 microtubule-associated protein 65-7	1	0		0064 (interologs mapping)	nucleus: 26.9% cytosol: 19.2% endoplasmic reticulum: 15.4% extracellular: 15.4% golgi: 15.4% plastid: 3.8% mitochondrion: 3.8%	nucleus: 37.5% cytoskeleton: 31.3% cytosol: 18.8% mitochondrion: 12.5%
Protein-Protein	At1g10130	At1g57600	1	ECA3 endoplasmic reticulum-type calcium-transporting ATPase 3	MBOAT (membrane bound O-acyl transferase) family protein	2	0.88		0064 (interologs mapping)	golgi: 48.1% plasma membrane: 18.5% endoplasmic reticulum: 11.1% vacuole: 9.3% cytosol: 7.4% extracellular: 1.9% mitochondrion: 1.9% nucleus: 1.9%	mitochondrion: 44.4% plasma membrane: 14.8% endoplasmic reticulum: 11.1% extracellular: 11.1% golgi: 11.1% plastid: 7.4%
Protein-Protein	At2g35630	At2g20980	1	MOR1 ARM repeat superfamily protein	MCM10 minichromosome maintenance 10	1	0.725		0064 (interologs mapping)	cytoskeleton: 40.5% cytosol: 18.9% golgi: 13.5% plasma membrane: 13.5% mitochondrion: 8.1% nucleus: 5.4%	nucleus: 47.4% plasma membrane: 26.3% mitochondrion: 5.3% endoplasmic reticulum: 5.3% extracellular: 5.3% golgi: 5.3% cytosol: 5.3%
Protein-Protein	At3g25980	At5g46280	1	MAD2 DNA-binding HORMA family protein	MCM3 Minichromosome maintenance (MCM2/3/5) family protein	2	0.939		0064 (interologs mapping)	nucleus: 26.9% cytosol: 19.2% endoplasmic reticulum: 15.4% extracellular: 15.4% golgi: 15.4% plastid: 3.8% mitochondrion: 3.8%	nucleus: 63.0% plasma membrane: 18.5% cytosol: 11.1% mitochondrion: 7.4%
Protein-Protein	At1g71010	At5g03220	1	FAB1C FORMS APLOID AND BINUCLEATE CELLS 1C	MED7A Mediator complex, subunit Med7	2	0.655		0064 (interologs mapping)	nucleus: 40.0% cytosol: 40.0% mitochondrion: 20.0%	nucleus: 46.7% cytosol: 20.0% mitochondrion: 13.3% endoplasmic reticulum: 6.7% extracellular: 6.7% golgi: 6.7%
Protein-Protein	At3g05480	At1g77320	1	RAD9 cell cycle checkpoint control protein family	MEI1 transcription coactivators	2	0		0064 (interologs mapping)	nucleus: 41.7% mitochondrion: 16.7% extracellular: 12.5% cytosol: 8.3% endoplasmic reticulum: 8.3% golgi: 8.3% plastid: 4.2%	nucleus: 47.8% endoplasmic reticulum: 13.0% extracellular: 13.0% golgi: 13.0% cytosol: 4.3% plastid: 4.3% mitochondrion: 4.3%
Protein-Protein	At2g45490	At5g41970	1	AUR3 ataurora3	Metal-dependent protein hydrolase	1	0.693		0064 (interologs mapping)	nucleus: 43.5% cytosol: 35.5% cytoskeleton: 16.1% mitochondrion: 4.8%	mitochondrion: 60.5% plastid: 20.9% cytosol: 14.0% nucleus: 2.3% golgi: 2.3%
Protein-Protein	At5g58640	At4g35520	1	Selenoprotein, Rdx type	MLH3 MUTL protein homolog 3	24	0.889		0064 (interologs mapping)	endoplasmic reticulum: 38.6% plasma membrane: 29.8% extracellular: 12.3% golgi: 12.3% mitochondrion: 5.3% nucleus: 1.8%	nucleus: 66.7% mitochondrion: 16.7% cytosol: 16.7%
Protein-Protein	At4g09570	At3g21160	1	CPK4 calcium-dependent protein kinase 4	MNS2 alpha-mannosidase 2	N/A	0.243	BAR - PMID 19130088 BAR - BioGrid 320274	0018 (two hybrid)	cytosol: 50.0% nucleus: 28.6% plasma membrane: 11.9% plastid: 4.8% mitochondrion: 4.8%	golgi: 62.1% mitochondrion: 24.1% plastid: 6.9% plasma membrane: 3.4% cytosol: 3.4%
Protein-Protein	At2g45490	At5g45550	1	AUR3 ataurora3	MOB1A Mob1/phocein family protein	1	0.081		0064 (interologs mapping)	nucleus: 43.5% cytosol: 35.5% cytoskeleton: 16.1% mitochondrion: 4.8%	nucleus: 37.5% mitochondrion: 28.1% cytosol: 15.6% golgi: 15.6% plastid: 3.1%
Protein-Protein	At1g10130	At2g28390	1	ECA3 endoplasmic reticulum-type calcium-transporting ATPase 3	MON1 SAND family protein	1	0.865		0064 (interologs mapping)	golgi: 48.1% plasma membrane: 18.5% endoplasmic reticulum: 11.1% vacuole: 9.3% cytosol: 7.4% extracellular: 1.9% mitochondrion: 1.9% nucleus: 1.9%	nucleus: 30.8% cytosol: 23.1% plastid: 19.2% plasma membrane: 19.2% mitochondrion: 7.7%
Protein-Protein	At3g25980	At4g24680	1	MAD2 DNA-binding HORMA family protein	MOS1 modifier of snc1	N/A	0.065	BAR - BioGrid 1105136 BAR - PMID 25429892 BAR - BioGrid 1105134	0018 (two hybrid)	nucleus: 26.9% cytosol: 19.2% endoplasmic reticulum: 15.4% extracellular: 15.4% golgi: 15.4% plastid: 3.8% mitochondrion: 3.8%	nucleus: 36.8% mitochondrion: 31.6% cytoskeleton: 26.3% plastid: 5.3%
Protein-Protein	At1g10130	At3g59790	1	ECA3 endoplasmic reticulum-type calcium-transporting ATPase 3	MPK10 MAP kinase 10	-3578	-0.013			golgi: 48.1% plasma membrane: 18.5% endoplasmic reticulum: 11.1% vacuole: 9.3% cytosol: 7.4% extracellular: 1.9% mitochondrion: 1.9% nucleus: 1.9%	cytosol: 53.8% nucleus: 30.8% mitochondrion: 15.4%
Protein-Protein	At2g39250	At3g45640	1	SNZ Integrase-type DNA-binding superfamily protein	MPK3 mitogen-activated protein kinase 3	N/A	0.253	BAR - PMID 19095804		nucleus: 80.0% cytosol: 7.5% plastid: 2.5% mitochondrion: 2.5% endoplasmic reticulum: 2.5% extracellular: 2.5% golgi: 2.5%	cytosol: 51.5% nucleus: 42.4% mitochondrion: 6.1%
Protein-Protein	At3g49660	At2g43790	1	WDR5a Transducin/WD40 repeat-like superfamily protein	MPK6 MAP kinase 6	2	0.566		0064 (interologs mapping)	plastid: 57.1% cytosol: 28.6% nucleus: 14.3%	cytosol: 55.3% nucleus: 36.8% mitochondrion: 5.3% cytoskeleton: 2.6%
Protein-Protein	At1g18160	At2g18170	1	Protein kinase superfamily protein	MPK7 MAP kinase 7	N/A	0.661	BAR - PMID 19095804		plasma membrane: 53.6% nucleus: 17.9% mitochondrion: 14.3% cytosol: 10.7% plastid: 3.6%	cytosol: 46.2% nucleus: 30.8% mitochondrion: 15.4% vacuole: 7.7%
Protein-Protein	At1g10130	At3g10920	1	ECA3 endoplasmic reticulum-type calcium-transporting ATPase 3	MSD1 manganese superoxide dismutase 1	1	0.852		0064 (interologs mapping)	golgi: 48.1% plasma membrane: 18.5% endoplasmic reticulum: 11.1% vacuole: 9.3% cytosol: 7.4% extracellular: 1.9% mitochondrion: 1.9% nucleus: 1.9%	mitochondrion: 65.4% plastid: 15.4% extracellular: 9.6% golgi: 9.6%
Protein-Protein	At3g25980	At4g21860	1	MAD2 DNA-binding HORMA family protein	MSRB2 methionine sulfoxide reductase B 2	N/A	-0.144	BAR - BioGrid 458574 BAR - PMID 20706207	0004 (affinity chromotography technology)	nucleus: 26.9% cytosol: 19.2% endoplasmic reticulum: 15.4% extracellular: 15.4% golgi: 15.4% plastid: 3.8% mitochondrion: 3.8%	plastid: 61.4% mitochondrion: 18.2% cytoskeleton: 11.4% nucleus: 6.8% extracellular: 2.3%
Protein-Protein	At3g25980	At4g04800	1	MAD2 DNA-binding HORMA family protein	MSRB3 methionine sulfoxide reductase B3	N/A	-0.127	BAR - BioGrid 458573 BAR - PMID 20706207	0004 (affinity chromotography technology)	nucleus: 26.9% cytosol: 19.2% endoplasmic reticulum: 15.4% extracellular: 15.4% golgi: 15.4% plastid: 3.8% mitochondrion: 3.8%	nucleus: 28.6% extracellular: 23.8% endoplasmic reticulum: 19.0% golgi: 19.0% plasma membrane: 4.8% peroxisome: 2.4% vacuole: 2.4%
Protein-Protein	At5g58640	At5g47630	1	Selenoprotein, Rdx type	mtACP3 mitochondrial acyl carrier protein 3	12	0.439		0064 (interologs mapping)	endoplasmic reticulum: 38.6% plasma membrane: 29.8% extracellular: 12.3% golgi: 12.3% mitochondrion: 5.3% nucleus: 1.8%	mitochondrion: 81.0% plastid: 9.5% nucleus: 4.8% cytoskeleton: 4.8%
Protein-Protein	At3g25980	At3g13930	1	MAD2 DNA-binding HORMA family protein	mtE2-2 Dihydrolipoamide acetyltransferase, long form protein	1	0.477		0064 (interologs mapping)	nucleus: 26.9% cytosol: 19.2% endoplasmic reticulum: 15.4% extracellular: 15.4% golgi: 15.4% plastid: 3.8% mitochondrion: 3.8%	mitochondrion: 50.0% plastid: 23.1% nucleus: 7.7% extracellular: 6.4% golgi: 6.4% plasma membrane: 6.4%
Protein-Protein	At4g34200	At2g44160	1	PGDH1 D-3-phosphoglycerate dehydrogenase	MTHFR2 methylenetetrahydrofolate reductase 2	N/A	-0.056	BAR - PMID 32191846		plastid: 41.1% mitochondrion: 23.3% cytosol: 8.2% extracellular: 6.8% golgi: 6.8% plasma membrane: 6.8% vacuole: 6.8%	cytosol: 54.2% plasma membrane: 20.8% mitochondrion: 8.3% endoplasmic reticulum: 4.2% extracellular: 4.2% golgi: 4.2% nucleus: 4.2%
Protein-Protein	At3g25980	At5g15400	1	MAD2 DNA-binding HORMA family protein	MUSE3 U-box domain-containing protein	1	0.527		0064 (interologs mapping)	nucleus: 26.9% cytosol: 19.2% endoplasmic reticulum: 15.4% extracellular: 15.4% golgi: 15.4% plastid: 3.8% mitochondrion: 3.8%	cytosol: 39.1% golgi: 26.1% nucleus: 21.7% mitochondrion: 4.3% endoplasmic reticulum: 4.3% extracellular: 4.3%
Protein-Protein	At3g21090	At5g06100	1	ABCG15 ABC-2 type transporter family protein	MYB33 myb domain protein 33	N/A	0.119	BAR - MIND ID 855	0112 (ubiquitin reconstruction)	plasma membrane: 53.3% mitochondrion: 20.0% extracellular: 6.7% cytosol: 6.7% nucleus: 6.7% peroxisome: 6.7%	nucleus: 87.0% mitochondrion: 8.7% cytosol: 4.3%
Protein-Protein	At5g11340	At4g17785	1	Acyl-CoA N-acyltransferases (NAT) superfamily protein	MYB39 myb domain protein 39	N/A	0.016	BAR - DOI 10.1038/nmeth.4343		cytosol: 72.2% nucleus: 16.7% mitochondrion: 11.1%	nucleus: 87.0% mitochondrion: 8.7% cytosol: 4.3%
Protein-Protein	At5g61780	At5g11510	1	Tudor2 TUDOR-SN protein 2	MYB3R-4 myb domain protein 3r-4	18	0.644		0064 (interologs mapping)	nucleus: 25.5% cytosol: 14.9% extracellular: 10.6% golgi: 10.6% plasma membrane: 10.6% vacuole: 10.6% mitochondrion: 8.5% plastid: 8.5%	nucleus: 83.3% mitochondrion: 11.1% cytosol: 5.6%
Protein-Protein	At4g26080	At1g77450	1	AtABI1 Protein phosphatase 2C family protein	NAC032 NAC domain containing protein 32	N/A	0.267	BAR - PMID 24823379 BAR - DOI 10.1016/j.devcel.2014.04.004 BAR - BioGrid 947684	0018 (two hybrid),0018 (two hybrid)	nucleus: 58.1% cytosol: 18.6% plasma membrane: 11.6% plastid: 9.3% mitochondrion: 2.3%	nucleus: 56.3% cytosol: 25.0% mitochondrion: 12.5% plastid: 6.3%
Protein-Protein	At2g45490	At1g24360	1	AUR3 ataurora3	NAD(P)-binding Rossmann-fold superfamily protein	1	0.572		0064 (interologs mapping)	nucleus: 43.5% cytosol: 35.5% cytoskeleton: 16.1% mitochondrion: 4.8%	plastid: 48.5% mitochondrion: 14.7% cytoskeleton: 7.4% cytosol: 7.4% extracellular: 7.4% golgi: 7.4% nucleus: 7.4%
Protein-Protein	At1g55860	At1g79750	1	UPL1 ubiquitin-protein ligase 1	NADP-ME4 NADP-malic enzyme 4	1	0.781		0064 (interologs mapping)	cytosol: 30.3% mitochondrion: 24.2% nucleus: 12.1% golgi: 10.6% cytoskeleton: 7.6% plastid: 7.6% endoplasmic reticulum: 3.0% extracellular: 3.0% plasma membrane: 1.5%	plastid: 54.0% mitochondrion: 22.0% extracellular: 10.0% plasma membrane: 10.0% cytosol: 4.0%
Protein-Protein	At1g18070	At1g03530	1	Translation elongation factor EF1A/initiation factor IF2gamma family protein	NAF1 nuclear assembly factor 1	2	0.71		0064 (interologs mapping)	cytosol: 41.9% vacuole: 34.9% extracellular: 11.6% mitochondrion: 4.7% cytoskeleton: 2.3% plastid: 2.3% nucleus: 2.3%	nucleus: 60.0% cytosol: 13.3% mitochondrion: 6.7% endoplasmic reticulum: 6.7% extracellular: 6.7% golgi: 6.7%
Protein-Protein	At3g49660	At1g48970	1	WDR5a Transducin/WD40 repeat-like superfamily protein	NagB/RpiA/CoA transferase-like superfamily protein	1	0.689		0064 (interologs mapping)	plastid: 57.1% cytosol: 28.6% nucleus: 14.3%	mitochondrion: 41.2% plastid: 29.4% nucleus: 23.5% plasma membrane: 5.9%
Protein-Protein	At4g09570	At2g22910	1	CPK4 calcium-dependent protein kinase 4	NAGS1 N-acetyl-l-glutamate synthase 1	N/A	0.422	BAR - PMID 19130088 BAR - BioGrid 320283	0018 (two hybrid)	cytosol: 50.0% nucleus: 28.6% plasma membrane: 11.9% plastid: 4.8% mitochondrion: 4.8%	plastid: 66.7% mitochondrion: 16.7% cytosol: 11.1% plasma membrane: 5.6%
Protein-Protein	At2g45490	At4g26110	1	AUR3 ataurora3	NAP1;1 nucleosome assembly protein1;1	1	0.532		0064 (interologs mapping)	nucleus: 43.5% cytosol: 35.5% cytoskeleton: 16.1% mitochondrion: 4.8%	nucleus: 36.2% plasma membrane: 21.3% cytosol: 14.9% extracellular: 10.6% golgi: 10.6% mitochondrion: 4.3% endoplasmic reticulum: 2.1%
Protein-Protein	At2g45490	At3g57150	1	AUR3 ataurora3	NAP57 homologue of NAP57	1	0.703		0064 (interologs mapping)	nucleus: 43.5% cytosol: 35.5% cytoskeleton: 16.1% mitochondrion: 4.8%	nucleus: 34.9% cytosol: 30.2% cytoskeleton: 7.9% extracellular: 7.9% golgi: 7.9% plasma membrane: 7.9% mitochondrion: 1.6% plastid: 1.6%
Protein-Protein	At4g26080	At2g35110	1	AtABI1 Protein phosphatase 2C family protein	NAPP transcription activators	N/A	0.172	BAR - BioGrid 1416672 BAR - PMID 17267444	0018 (two hybrid)	nucleus: 58.1% cytosol: 18.6% plasma membrane: 11.6% plastid: 9.3% mitochondrion: 2.3%	plasma membrane: 21.4% endoplasmic reticulum: 17.9% cytoskeleton: 17.9% nucleus: 14.3% mitochondrion: 14.3% cytosol: 7.1% plastid: 7.1%
Protein-Protein	At4g09570	At4g10480	1	CPK4 calcium-dependent protein kinase 4	Nascent polypeptide-associated complex (NAC), alpha subunit family protein	1	0.351		0064 (interologs mapping)	cytosol: 50.0% nucleus: 28.6% plasma membrane: 11.9% plastid: 4.8% mitochondrion: 4.8%	nucleus: 24.0% extracellular: 24.0% plasma membrane: 20.0% cytosol: 16.0% plastid: 4.0% mitochondrion: 4.0% endoplasmic reticulum: 4.0% golgi: 4.0%
Protein-Protein	At3g25980	At3g54630	1	MAD2 DNA-binding HORMA family protein	NDC80 null	8	0.934		0064 (interologs mapping)	nucleus: 26.9% cytosol: 19.2% endoplasmic reticulum: 15.4% extracellular: 15.4% golgi: 15.4% plastid: 3.8% mitochondrion: 3.8%	plastid: 40.0% mitochondrion: 33.3% nucleus: 20.0% cytosol: 6.7%
Protein-Protein	At3g25980	At5g49880	1	MAD2 DNA-binding HORMA family protein	NES1 mitotic checkpoint family protein	45	0.522	BAR - PMID 22457071 BAR - BioGrid 644241	0064 (interologs mapping),0004 (affinity chromotography technology),0004 (affinity chromotography technology)	nucleus: 26.9% cytosol: 19.2% endoplasmic reticulum: 15.4% extracellular: 15.4% golgi: 15.4% plastid: 3.8% mitochondrion: 3.8%	nucleus: 50.0% mitochondrion: 38.9% cytosol: 5.6% cytoskeleton: 5.6%
Protein-Protein	At5g11340	At3g14020	1	Acyl-CoA N-acyltransferases (NAT) superfamily protein	NF-YA6 nuclear factor Y, subunit A6	N/A	-0.01	BAR - DOI 10.1038/nmeth.4343		cytosol: 72.2% nucleus: 16.7% mitochondrion: 11.1%	nucleus: 80.0% plastid: 16.0% cytosol: 4.0%
Protein-Protein	At2g27940	At1g65690	1	RING/U-box superfamily protein	NHL6 Late embryogenesis abundant (LEA) hydroxyproline-rich glycoprotein family	N/A	-0.083	BAR - PMID 24833385 BAR - DOI 10.1126/science.1251358 BAR - BioGrid 1247781	0112 (ubiquitin reconstruction)	plasma membrane: 36.8% nucleus: 26.3% plastid: 10.5% mitochondrion: 10.5% endoplasmic reticulum: 5.3% extracellular: 5.3% golgi: 5.3%	plasma membrane: 23.5% plastid: 20.6% cytosol: 17.6% vacuole: 14.7% mitochondrion: 8.8% nucleus: 5.9% endoplasmic reticulum: 2.9% extracellular: 2.9% golgi: 2.9%
Protein-Protein	At1g18070	At1g32340	1	Translation elongation factor EF1A/initiation factor IF2gamma family protein	NHL8 NDR1/HIN1-like 8	6	0.596		0064 (interologs mapping)	cytosol: 41.9% vacuole: 34.9% extracellular: 11.6% mitochondrion: 4.7% cytoskeleton: 2.3% plastid: 2.3% nucleus: 2.3%	nucleus: 47.4% plasma membrane: 26.3% mitochondrion: 21.1% cytosol: 5.3%
Protein-Protein	At2g45490	At5g52820	1	AUR3 ataurora3	NLE WD-40 repeat family protein / notchless protein, putative	1	0.532		0064 (interologs mapping)	nucleus: 43.5% cytosol: 35.5% cytoskeleton: 16.1% mitochondrion: 4.8%	nucleus: 61.1% cytosol: 22.2% mitochondrion: 16.7%
Protein-Protein	At3g25980	At5g41190	1	MAD2 DNA-binding HORMA family protein	NOB1 null	N/A	0.464	BAR - BioGrid 458558 BAR - PMID 20706207	0004 (affinity chromotography technology)	nucleus: 26.9% cytosol: 19.2% endoplasmic reticulum: 15.4% extracellular: 15.4% golgi: 15.4% plastid: 3.8% mitochondrion: 3.8%	nucleus: 42.9% cytosol: 28.6% plastid: 14.3% mitochondrion: 14.3%
Protein-Protein	At2g45490	At1g17690	1	AUR3 ataurora3	NOF1 null	1	0.624		0064 (interologs mapping)	nucleus: 43.5% cytosol: 35.5% cytoskeleton: 16.1% mitochondrion: 4.8%	nucleus: 69.2% mitochondrion: 23.1% cytosol: 7.7%
Protein-Protein	At5g13800	At5g04900	1	PPH pheophytinase	NOL NYC1-like	N/A	-0.013	BAR - BioGrid 633151 BAR - PMID 22366162	0004 (affinity chromotography technology)	plastid: 80.0% cytosol: 13.3% mitochondrion: 6.7%	plastid: 87.5% mitochondrion: 12.5%
Protein-Protein	At3g49660	At3g52140	1	WDR5a Transducin/WD40 repeat-like superfamily protein	NOXY38 tetratricopeptide repeat (TPR)-containing protein	1	0.718		0064 (interologs mapping)	plastid: 57.1% cytosol: 28.6% nucleus: 14.3%	plastid: 27.6% plasma membrane: 19.7% cytosol: 17.1% nucleus: 11.8% cytoskeleton: 6.6% golgi: 6.6% vacuole: 6.6% mitochondrion: 3.9%
Protein-Protein	At5g58640	At3g47960	1	Selenoprotein, Rdx type	NPF2.10 Major facilitator superfamily protein	1	0.137		0064 (interologs mapping)	endoplasmic reticulum: 38.6% plasma membrane: 29.8% extracellular: 12.3% golgi: 12.3% mitochondrion: 5.3% nucleus: 1.8%	plasma membrane: 46.2% cytosol: 17.9% golgi: 15.4% extracellular: 5.1% mitochondrion: 5.1% plastid: 2.6% vacuole: 2.6% endoplasmic reticulum: 2.6% nucleus: 2.6%
Protein-Protein	At4g09570	At1g27040	1	CPK4 calcium-dependent protein kinase 4	NPF4.5 Major facilitator superfamily protein	1	0.094		0064 (interologs mapping)	cytosol: 50.0% nucleus: 28.6% plasma membrane: 11.9% plastid: 4.8% mitochondrion: 4.8%	plasma membrane: 25.0% extracellular: 18.8% nucleus: 12.5% endoplasmic reticulum: 12.5% golgi: 12.5% vacuole: 6.3% mitochondrion: 6.3% cytosol: 6.3%
Protein-Protein	At1g17980	At5g45140	1	PAPS1 poly(A) polymerase 1	NRPC2 nuclear RNA polymerase C2	2	0.501		0064 (interologs mapping)	nucleus: 76.7% cytosol: 6.7% plasma membrane: 3.3% mitochondrion: 3.3% endoplasmic reticulum: 3.3% extracellular: 3.3% golgi: 3.3%	nucleus: 46.4% cytoskeleton: 17.9% plasma membrane: 17.9% cytosol: 7.1% mitochondrion: 7.1% plastid: 3.6%
Protein-Protein	At5g58640	At1g06790	1	Selenoprotein, Rdx type	NRPC7 RNA polymerase Rpb7 N-terminal domain-containing protein	1	0.907		0064 (interologs mapping)	endoplasmic reticulum: 38.6% plasma membrane: 29.8% extracellular: 12.3% golgi: 12.3% mitochondrion: 5.3% nucleus: 1.8%	cytoskeleton: 26.3% cytosol: 26.3% nucleus: 10.5% endoplasmic reticulum: 10.5% extracellular: 10.5% golgi: 10.5% mitochondrion: 5.3%
Protein-Protein	At3g25980	At3g16980	1	MAD2 DNA-binding HORMA family protein	NRPE9A RNA polymerases M/15 Kd subunit	N/A	0.373	BAR - BioGrid 458554 BAR - PMID 20706207	0004 (affinity chromotography technology)	nucleus: 26.9% cytosol: 19.2% endoplasmic reticulum: 15.4% extracellular: 15.4% golgi: 15.4% plastid: 3.8% mitochondrion: 3.8%	nucleus: 72.0% extracellular: 8.0% plastid: 4.0% mitochondrion: 4.0% endoplasmic reticulum: 4.0% golgi: 4.0% cytosol: 4.0%
Protein-Protein	At3g25980	At5g48180	1	MAD2 DNA-binding HORMA family protein	NSP5 nitrile specifier protein 5	1	0.15		0064 (interologs mapping)	nucleus: 26.9% cytosol: 19.2% endoplasmic reticulum: 15.4% extracellular: 15.4% golgi: 15.4% plastid: 3.8% mitochondrion: 3.8%	cytosol: 52.4% mitochondrion: 33.3% nucleus: 14.3%
Protein-Protein	At3g25980	At1g27310	1	MAD2 DNA-binding HORMA family protein	NTF2A nuclear transport factor 2A	2	0.708		0064 (interologs mapping)	nucleus: 26.9% cytosol: 19.2% endoplasmic reticulum: 15.4% extracellular: 15.4% golgi: 15.4% plastid: 3.8% mitochondrion: 3.8%	nucleus: 59.1% cytosol: 18.2% extracellular: 15.9% mitochondrion: 2.3% endoplasmic reticulum: 2.3% golgi: 2.3%
Protein-Protein	At1g10130	At2g39630	1	ECA3 endoplasmic reticulum-type calcium-transporting ATPase 3	Nucleotide-diphospho-sugar transferases superfamily protein	2	0.854		0064 (interologs mapping)	golgi: 48.1% plasma membrane: 18.5% endoplasmic reticulum: 11.1% vacuole: 9.3% cytosol: 7.4% extracellular: 1.9% mitochondrion: 1.9% nucleus: 1.9%	endoplasmic reticulum: 51.0% golgi: 27.5% extracellular: 15.7% cytosol: 3.9% plasma membrane: 2.0%
Protein-Protein	At2g36390	At3g04600	1	SBE2.1 starch branching enzyme 2.1	Nucleotidylyl transferase superfamily protein	-540	0.139			plastid: 64.5% nucleus: 22.6% extracellular: 3.2% vacuole: 3.2% cytosol: 3.2% mitochondrion: 3.2%	cytosol: 39.5% nucleus: 21.1% golgi: 13.2% vacuole: 13.2% mitochondrion: 5.3% cytoskeleton: 2.6% extracellular: 2.6% plastid: 2.6%
Protein-Protein	At1g15900	At5g35460	1	null	null	N/A	-0.007	BAR - PMID 24833385 BAR - DOI 10.1126/science.1251358 BAR - BioGrid 1250330	0112 (ubiquitin reconstruction)	extracellular: 18.8% endoplasmic reticulum: 18.8% plasma membrane: 12.5% nucleus: 12.5% golgi: 12.5% cytosol: 12.5% vacuole: 6.3% mitochondrion: 6.3%	mitochondrion: 25.0% cytosol: 25.0% plasma membrane: 25.0% nucleus: 25.0%
Protein-Protein	At1g15900	At1g27290	1	null	null	N/A	-0.032	BAR - MIND ID 17562	0112 (ubiquitin reconstruction)	extracellular: 18.8% endoplasmic reticulum: 18.8% plasma membrane: 12.5% nucleus: 12.5% golgi: 12.5% cytosol: 12.5% vacuole: 6.3% mitochondrion: 6.3%	mitochondrion: 33.3% nucleus: 16.7% plasma membrane: 16.7% extracellular: 11.1% plastid: 5.6% endoplasmic reticulum: 5.6% golgi: 5.6% vacuole: 5.6%
Protein-Protein	At1g15900	At1g80865	1	null	null	N/A	None	BAR - MIND ID 14617	0112 (ubiquitin reconstruction)	extracellular: 18.8% endoplasmic reticulum: 18.8% plasma membrane: 12.5% nucleus: 12.5% golgi: 12.5% cytosol: 12.5% vacuole: 6.3% mitochondrion: 6.3%	mitochondrion: 50.0% nucleus: 25.0% plastid: 12.5% extracellular: 6.3% golgi: 6.3%
Protein-Protein	At1g17980	At1g21570	1	PAPS1 poly(A) polymerase 1	null	6	0.598			nucleus: 76.7% cytosol: 6.7% plasma membrane: 3.3% mitochondrion: 3.3% endoplasmic reticulum: 3.3% extracellular: 3.3% golgi: 3.3%
Protein-Protein	At2g35630	At1g62870	1	MOR1 ARM repeat superfamily protein	null	N/A	None	BAR - PMID 32191846		cytoskeleton: 40.5% cytosol: 18.9% golgi: 13.5% plasma membrane: 13.5% mitochondrion: 8.1% nucleus: 5.4%	nucleus: 35.7% plastid: 28.6% cytosol: 21.4% mitochondrion: 14.3%
Protein-Protein	At2g35630	At1g12380	1	MOR1 ARM repeat superfamily protein	null	N/A	None	BAR - PMID 32191846		cytoskeleton: 40.5% cytosol: 18.9% golgi: 13.5% plasma membrane: 13.5% mitochondrion: 8.1% nucleus: 5.4%	plastid: 50.0% nucleus: 16.7% cytosol: 16.7% mitochondrion: 16.7%
Protein-Protein	At3g05480	At1g52530	1	RAD9 cell cycle checkpoint control protein family	null	9	0.813		0064 (interologs mapping)	nucleus: 41.7% mitochondrion: 16.7% extracellular: 12.5% cytosol: 8.3% endoplasmic reticulum: 8.3% golgi: 8.3% plastid: 4.2%	cytosol: 26.3% nucleus: 21.1% mitochondrion: 15.8% endoplasmic reticulum: 10.5% extracellular: 10.5% golgi: 10.5% peroxisome: 5.3%
Protein-Protein	At3g21090	At1g47640	1	ABCG15 ABC-2 type transporter family protein	null	N/A	0.193	BAR - PMID 24833385 BAR - DOI 10.1126/science.1251358 BAR - BioGrid 1250812	0112 (ubiquitin reconstruction)	plasma membrane: 53.3% mitochondrion: 20.0% extracellular: 6.7% cytosol: 6.7% nucleus: 6.7% peroxisome: 6.7%	mitochondrion: 30.0% golgi: 22.0% extracellular: 18.0% endoplasmic reticulum: 14.0% plasma membrane: 14.0% plastid: 2.0%
Protein-Protein	At3g21090	At3g25805	1	ABCG15 ABC-2 type transporter family protein	null	N/A	0.02	BAR - MIND ID 7533	0112 (ubiquitin reconstruction)	plasma membrane: 53.3% mitochondrion: 20.0% extracellular: 6.7% cytosol: 6.7% nucleus: 6.7% peroxisome: 6.7%	plastid: 52.2% mitochondrion: 39.1% plasma membrane: 8.7%
Protein-Protein	At3g25980	At2g17350	1	MAD2 DNA-binding HORMA family protein	null	N/A	0.111	BAR - BioGrid 458555 BAR - PMID 20706207	0004 (affinity chromotography technology)	nucleus: 26.9% cytosol: 19.2% endoplasmic reticulum: 15.4% extracellular: 15.4% golgi: 15.4% plastid: 3.8% mitochondrion: 3.8%	cytosol: 38.5% nucleus: 23.1% cytoskeleton: 7.7% mitochondrion: 7.7% endoplasmic reticulum: 7.7% extracellular: 7.7% golgi: 7.7%
Protein-Protein	At3g25980	At4g28230	1	MAD2 DNA-binding HORMA family protein	null	N/A	0.4	BAR - BioGrid 458556 BAR - PMID 20706207	0004 (affinity chromotography technology)	nucleus: 26.9% cytosol: 19.2% endoplasmic reticulum: 15.4% extracellular: 15.4% golgi: 15.4% plastid: 3.8% mitochondrion: 3.8%	nucleus: 41.2% cytoskeleton: 29.4% cytosol: 11.8% mitochondrion: 11.8% plastid: 5.9%
Protein-Protein	At3g25980	At3g49990	1	MAD2 DNA-binding HORMA family protein	null	N/A	0.36	BAR - BioGrid 458557 BAR - PMID 20706207	0004 (affinity chromotography technology)	nucleus: 26.9% cytosol: 19.2% endoplasmic reticulum: 15.4% extracellular: 15.4% golgi: 15.4% plastid: 3.8% mitochondrion: 3.8%	nucleus: 66.7% cytosol: 16.7% mitochondrion: 16.7%
Protein-Protein	At4g09570	At3g22530	1	CPK4 calcium-dependent protein kinase 4	null	N/A	0.019	BAR - PMID 19130088 BAR - BioGrid 320289	0018 (two hybrid)	cytosol: 50.0% nucleus: 28.6% plasma membrane: 11.9% plastid: 4.8% mitochondrion: 4.8%	extracellular: 21.3% plasma membrane: 21.3% endoplasmic reticulum: 19.1% golgi: 17.0% vacuole: 10.6% cytosol: 6.4% nucleus: 2.1% plastid: 2.1%
Protein-Protein	At4g09570	At3g42800	1	CPK4 calcium-dependent protein kinase 4	null	N/A	0.05	BAR - PMID 19130088 BAR - BioGrid 320276	0018 (two hybrid)	cytosol: 50.0% nucleus: 28.6% plasma membrane: 11.9% plastid: 4.8% mitochondrion: 4.8%	nucleus: 47.1% plastid: 23.5% mitochondrion: 17.6% cytosol: 11.8%
Protein-Protein	At4g09570	At5g21940	1	CPK4 calcium-dependent protein kinase 4	null	N/A	None	BAR - PMID 19130088 BAR - BioGrid 320270	0018 (two hybrid)	cytosol: 50.0% nucleus: 28.6% plasma membrane: 11.9% plastid: 4.8% mitochondrion: 4.8%	nucleus: 50.0% plastid: 37.5% cytosol: 12.5%
Protein-Protein	At4g26080	At5g48240	1	AtABI1 Protein phosphatase 2C family protein	null	N/A	None	BAR - PMID 24823379 BAR - DOI 10.1016/j.devcel.2014.04.004 BAR - BioGrid 947697	0018 (two hybrid),0018 (two hybrid)	nucleus: 58.1% cytosol: 18.6% plasma membrane: 11.6% plastid: 9.3% mitochondrion: 2.3%	nucleus: 82.8% mitochondrion: 10.3% plastid: 3.4% cytosol: 3.4%
Protein-Protein	At5g59710	At2g34050	1	VIP2 VIRE2 interacting protein 2	null	1	0.741		0064 (interologs mapping)	nucleus: 68.4% plastid: 18.4% mitochondrion: 2.6% endoplasmic reticulum: 2.6% extracellular: 2.6% golgi: 2.6% cytosol: 2.6%	mitochondrion: 60.0% plastid: 30.0% nucleus: 10.0%
Protein-Protein	At3g25980	At3g15970	1	MAD2 DNA-binding HORMA family protein	NUP50 (Nucleoporin 50 kDa) protein	N/A	0.24	BAR - BioGrid 458565 BAR - PMID 20706207	0004 (affinity chromotography technology)	nucleus: 26.9% cytosol: 19.2% endoplasmic reticulum: 15.4% extracellular: 15.4% golgi: 15.4% plastid: 3.8% mitochondrion: 3.8%	nucleus: 50.0% cytosol: 36.4% mitochondrion: 13.6%
Protein-Protein	At5g13800	At4g13250	1	PPH pheophytinase	NYC1 NAD(P)-binding Rossmann-fold superfamily protein	N/A	0.6	BAR - BioGrid 633150 BAR - PMID 22366162	0004 (affinity chromotography technology)	plastid: 80.0% cytosol: 13.3% mitochondrion: 6.7%	plastid: 65.2% mitochondrion: 17.4% cytosol: 8.7% extracellular: 4.3% peroxisome: 4.3%
Protein-Protein	At2g27940	At4g17430	1	RING/U-box superfamily protein	O-fucosyltransferase family protein	N/A	-0.008	BAR - PMID 24833385 BAR - MIND ID 8616 BAR - DOI 10.1126/science.1251358 BAR - BioGrid 1247791	0112 (ubiquitin reconstruction)	plasma membrane: 36.8% nucleus: 26.3% plastid: 10.5% mitochondrion: 10.5% endoplasmic reticulum: 5.3% extracellular: 5.3% golgi: 5.3%	golgi: 56.3% nucleus: 15.6% mitochondrion: 12.5% plastid: 9.4% plasma membrane: 3.1% cytosol: 3.1%
Protein-Protein	At4g09570	At3g26510	1	CPK4 calcium-dependent protein kinase 4	Octicosapeptide/Phox/Bem1p family protein	N/A	-0.116	BAR - PMID 19130088 BAR - BioGrid 320275	0018 (two hybrid)	cytosol: 50.0% nucleus: 28.6% plasma membrane: 11.9% plastid: 4.8% mitochondrion: 4.8%	plastid: 36.8% nucleus: 21.1% mitochondrion: 15.8% cytosol: 5.3% plasma membrane: 5.3% endoplasmic reticulum: 5.3% extracellular: 5.3% golgi: 5.3%
Protein-Protein	At5g58640	At3g57990	1	Selenoprotein, Rdx type	OEP40 null	1	0.515		0064 (interologs mapping)	endoplasmic reticulum: 38.6% plasma membrane: 29.8% extracellular: 12.3% golgi: 12.3% mitochondrion: 5.3% nucleus: 1.8%	mitochondrion: 20.0% plasma membrane: 20.0% vacuole: 20.0% nucleus: 12.0% cytosol: 8.0% plastid: 8.0% endoplasmic reticulum: 4.0% extracellular: 4.0% golgi: 4.0%
Protein-Protein	At1g10130	At1g09930	1	ECA3 endoplasmic reticulum-type calcium-transporting ATPase 3	OPT2 oligopeptide transporter 2	2	0.223		0064 (interologs mapping)	golgi: 48.1% plasma membrane: 18.5% endoplasmic reticulum: 11.1% vacuole: 9.3% cytosol: 7.4% extracellular: 1.9% mitochondrion: 1.9% nucleus: 1.9%	plasma membrane: 69.0% extracellular: 6.9% nucleus: 6.9% mitochondrion: 6.9% endoplasmic reticulum: 3.4% golgi: 3.4% cytosol: 3.4%
Protein-Protein	At4g34200	At4g12460	1	PGDH1 D-3-phosphoglycerate dehydrogenase	ORP2B OSBP(oxysterol binding protein)-related protein 2B	1	0.359		0064 (interologs mapping)	plastid: 41.1% mitochondrion: 23.3% cytosol: 8.2% extracellular: 6.8% golgi: 6.8% plasma membrane: 6.8% vacuole: 6.8%	nucleus: 46.7% cytosol: 26.7% mitochondrion: 20.0% plastid: 6.7%
Protein-Protein	At2g45490	At3g62940	1	AUR3 ataurora3	OTU5 Cysteine proteinases superfamily protein	1	0.677		0064 (interologs mapping)	nucleus: 43.5% cytosol: 35.5% cytoskeleton: 16.1% mitochondrion: 4.8%	nucleus: 40.9% cytosol: 27.3% cytoskeleton: 22.7% mitochondrion: 9.1%
Protein-Protein	At4g34200	At5g06260	1	PGDH1 D-3-phosphoglycerate dehydrogenase	OXR3 TLD-domain containing nucleolar protein	1	0.378		0064 (interologs mapping)	plastid: 41.1% mitochondrion: 23.3% cytosol: 8.2% extracellular: 6.8% golgi: 6.8% plasma membrane: 6.8% vacuole: 6.8%	plastid: 35.7% nucleus: 21.4% mitochondrion: 14.3% cytosol: 14.3% extracellular: 7.1% plasma membrane: 7.1%
Protein-Protein	At5g58040	At1g30460	1	FIPS5 homolog of yeast FIP1 [V]	OXT6 cleavage and polyadenylation specificity factor 30	1	0.568	BAR - PMID 17576667 BAR - PMID 18479511 BAR - PMID 16282318 BAR - BioGrid 1110695 BAR - BioGrid 1278437	0018 (two hybrid),0018 (two hybrid)	nucleus: 63.6% cytoskeleton: 22.7% mitochondrion: 9.1% cytosol: 4.5%	nucleus: 68.2% cytoskeleton: 11.4% plasma membrane: 11.4% plastid: 4.5% mitochondrion: 2.3% cytosol: 2.3%
Protein-Protein	At1g10130	At3g49830	1	ECA3 endoplasmic reticulum-type calcium-transporting ATPase 3	P-loop containing nucleoside triphosphate hydrolases superfamily protein	1	0.51		0064 (interologs mapping)	golgi: 48.1% plasma membrane: 18.5% endoplasmic reticulum: 11.1% vacuole: 9.3% cytosol: 7.4% extracellular: 1.9% mitochondrion: 1.9% nucleus: 1.9%	plastid: 57.7% cytosol: 19.2% nucleus: 11.5% mitochondrion: 11.5%
Protein-Protein	At1g14290	At2g18770	1	SBH2 sphingoid base hydroxylase 2	P-loop containing nucleoside triphosphate hydrolases superfamily protein	1	0.437		0064 (interologs mapping)	endoplasmic reticulum: 44.2% golgi: 34.6% extracellular: 13.5% plasma membrane: 1.9% nucleus: 1.9% cytosol: 1.9% vacuole: 1.9%	cytosol: 35.7% endoplasmic reticulum: 14.3% golgi: 14.3% mitochondrion: 14.3% plastid: 7.1% extracellular: 7.1% nucleus: 7.1%
Protein-Protein	At3g25980	At4g27680	1	MAD2 DNA-binding HORMA family protein	P-loop containing nucleoside triphosphate hydrolases superfamily protein	1	0.437		0064 (interologs mapping)	nucleus: 26.9% cytosol: 19.2% endoplasmic reticulum: 15.4% extracellular: 15.4% golgi: 15.4% plastid: 3.8% mitochondrion: 3.8%	mitochondrion: 16.7% endoplasmic reticulum: 16.7% extracellular: 13.9% golgi: 13.9% vacuole: 13.9% cytosol: 11.1% plastid: 5.6% nucleus: 5.6% plasma membrane: 2.8%
Protein-Protein	At5g58640	At3g28610	1	Selenoprotein, Rdx type	P-loop containing nucleoside triphosphate hydrolases superfamily protein	1	0.49		0064 (interologs mapping)	endoplasmic reticulum: 38.6% plasma membrane: 29.8% extracellular: 12.3% golgi: 12.3% mitochondrion: 5.3% nucleus: 1.8%	endoplasmic reticulum: 30.0% extracellular: 23.3% golgi: 23.3% plastid: 10.0% mitochondrion: 6.7% nucleus: 6.7%
Protein-Protein	At3g05480	At5g03160	1	RAD9 cell cycle checkpoint control protein family	P58IPK homolog of mamallian P58IPK	18	0.645		0064 (interologs mapping)	nucleus: 41.7% mitochondrion: 16.7% extracellular: 12.5% cytosol: 8.3% endoplasmic reticulum: 8.3% golgi: 8.3% plastid: 4.2%	endoplasmic reticulum: 46.4% plasma membrane: 17.9% extracellular: 10.7% golgi: 10.7% cytosol: 5.4% nucleus: 5.4% plastid: 1.8% mitochondrion: 1.8%
Protein-Protein	At5g58040	At5g51120	1	FIPS5 homolog of yeast FIP1 [V]	PABN1 polyadenylate-binding protein 1	1	0.345	BAR - PMID 18479511 BAR - PMID 16282318 BAR - BioGrid 1110723	0018 (two hybrid)	nucleus: 63.6% cytoskeleton: 22.7% mitochondrion: 9.1% cytosol: 4.5%	nucleus: 44.4% cytosol: 38.9% mitochondrion: 11.1% plastid: 5.6%
Protein-Protein	At1g18070	At4g34110	1	Translation elongation factor EF1A/initiation factor IF2gamma family protein	PABP2 poly(A) binding protein 2	4	0.818		0064 (interologs mapping)	cytosol: 41.9% vacuole: 34.9% extracellular: 11.6% mitochondrion: 4.7% cytoskeleton: 2.3% plastid: 2.3% nucleus: 2.3%	cytosol: 29.0% nucleus: 22.6% extracellular: 16.1% plasma membrane: 16.1% plastid: 9.7% mitochondrion: 6.5%
Protein-Protein	At3g49660	At3g22110	1	WDR5a Transducin/WD40 repeat-like superfamily protein	PAC1 20S proteasome alpha subunit C1	1	0.892		0064 (interologs mapping)	plastid: 57.1% cytosol: 28.6% nucleus: 14.3%	cytosol: 31.3% nucleus: 20.3% vacuole: 15.6% mitochondrion: 7.8% extracellular: 7.8% golgi: 7.8% plasma membrane: 7.8% plastid: 1.6%
Protein-Protein	At1g15900	At3g26370	1	null	PAGR O-fucosyltransferase family protein	N/A	0.256	BAR - PMID 24833385 BAR - DOI 10.1126/science.1251358 BAR - BioGrid 1249915	0112 (ubiquitin reconstruction)	extracellular: 18.8% endoplasmic reticulum: 18.8% plasma membrane: 12.5% nucleus: 12.5% golgi: 12.5% cytosol: 12.5% vacuole: 6.3% mitochondrion: 6.3%	golgi: 59.3% mitochondrion: 18.5% peroxisome: 7.4% plasma membrane: 3.7% cytosol: 3.7% nucleus: 3.7% plastid: 3.7%
Protein-Protein	At5g13800	At3g44880	1	PPH pheophytinase	PAO Pheophorbide a oxygenase family protein with Rieske [2Fe-2S] domain	N/A	0.365	BAR - BioGrid 633152 BAR - PMID 22366162	0004 (affinity chromotography technology)	plastid: 80.0% cytosol: 13.3% mitochondrion: 6.7%	plastid: 83.0% plasma membrane: 10.6% cytosol: 4.3% mitochondrion: 2.1%
Protein-Protein	At5g58040	At2g25850	1	FIPS5 homolog of yeast FIP1 [V]	PAPS2 poly(A) polymerase 2	N/A	0.33	BAR - BioGrid 1110710 BAR - PMID 18479511	0018 (two hybrid)	nucleus: 63.6% cytoskeleton: 22.7% mitochondrion: 9.1% cytosol: 4.5%	nucleus: 74.2% cytosol: 9.7% mitochondrion: 9.7% golgi: 3.2% plastid: 3.2%
Protein-Protein	At5g58040	At3g06560	1	FIPS5 homolog of yeast FIP1 [V]	PAPS3 poly(A) polymerase 3	N/A	0.024	BAR - BioGrid 1110711 BAR - PMID 18479511	0018 (two hybrid)	nucleus: 63.6% cytoskeleton: 22.7% mitochondrion: 9.1% cytosol: 4.5%	cytosol: 47.1% nucleus: 23.5% mitochondrion: 17.6% plasma membrane: 5.9% plastid: 5.9%
Protein-Protein	At4g26080	At4g23050	1	AtABI1 Protein phosphatase 2C family protein	PAS domain-containing protein tyrosine kinase family protein	N/A	0.218	BAR - PMID 24823379 BAR - DOI 10.1016/j.devcel.2014.04.004 BAR - BioGrid 947692	0018 (two hybrid),0018 (two hybrid)	nucleus: 58.1% cytosol: 18.6% plasma membrane: 11.6% plastid: 9.3% mitochondrion: 2.3%	cytosol: 52.9% nucleus: 35.3% mitochondrion: 11.8%
Protein-Protein	At1g14290	At3g60800	1	SBH2 sphingoid base hydroxylase 2	PAT14 DHHC-type zinc finger family protein	1	0.146		0064 (interologs mapping)	endoplasmic reticulum: 44.2% golgi: 34.6% extracellular: 13.5% plasma membrane: 1.9% nucleus: 1.9% cytosol: 1.9% vacuole: 1.9%	plasma membrane: 28.1% mitochondrion: 21.9% golgi: 18.8% vacuole: 15.6% extracellular: 9.4% nucleus: 3.1% endoplasmic reticulum: 3.1%
Protein-Protein	At1g10130	At5g17480	1	ECA3 endoplasmic reticulum-type calcium-transporting ATPase 3	PC1 pollen calcium-binding protein 1	-7215	-0.075			golgi: 48.1% plasma membrane: 18.5% endoplasmic reticulum: 11.1% vacuole: 9.3% cytosol: 7.4% extracellular: 1.9% mitochondrion: 1.9% nucleus: 1.9%	cytosol: 64.7% nucleus: 17.6% mitochondrion: 11.8% plasma membrane: 5.9%
Protein-Protein	At1g17980	At4g04885	1	PAPS1 poly(A) polymerase 1	PCFS4 PCF11P-similar protein 4	2	0		0064 (interologs mapping)	nucleus: 76.7% cytosol: 6.7% plasma membrane: 3.3% mitochondrion: 3.3% endoplasmic reticulum: 3.3% extracellular: 3.3% golgi: 3.3%	nucleus: 60.7% extracellular: 17.9% plastid: 7.1% cytosol: 7.1% mitochondrion: 7.1%
Protein-Protein	At3g05480	At2g29570	1	RAD9 cell cycle checkpoint control protein family	PCNA2 proliferating cell nuclear antigen 2	30	0.759		0064 (interologs mapping)	nucleus: 41.7% mitochondrion: 16.7% extracellular: 12.5% cytosol: 8.3% endoplasmic reticulum: 8.3% golgi: 8.3% plastid: 4.2%	nucleus: 63.3% extracellular: 20.0% plastid: 3.3% mitochondrion: 3.3% endoplasmic reticulum: 3.3% golgi: 3.3% cytosol: 3.3%
Protein-Protein	At4g34200	At2g01140	1	PGDH1 D-3-phosphoglycerate dehydrogenase	PDE345 Aldolase superfamily protein	N/A	0.513	BAR - PMID 32191846		plastid: 41.1% mitochondrion: 23.3% cytosol: 8.2% extracellular: 6.8% golgi: 6.8% plasma membrane: 6.8% vacuole: 6.8%	plastid: 59.0% mitochondrion: 21.8% extracellular: 6.4% plasma membrane: 6.4% cytosol: 6.4%
Protein-Protein	At1g42470	At3g06483	1	AtNPC1 - 1 Patched family protein	PDK pyruvate dehydrogenase kinase	1	0.343		0064 (interologs mapping)	plasma membrane: 60.6% extracellular: 12.1% endoplasmic reticulum: 9.1% golgi: 9.1% nucleus: 6.1% mitochondrion: 3.0%	mitochondrion: 56.5% cytosol: 21.7% nucleus: 17.4% plastid: 4.3%
Protein-Protein	At1g10130	At1g27770	1	ECA3 endoplasmic reticulum-type calcium-transporting ATPase 3	PEA1 autoinhibited Ca2+-ATPase 1	1	0.507		0064 (interologs mapping)	golgi: 48.1% plasma membrane: 18.5% endoplasmic reticulum: 11.1% vacuole: 9.3% cytosol: 7.4% extracellular: 1.9% mitochondrion: 1.9% nucleus: 1.9%	endoplasmic reticulum: 29.7% plastid: 28.4% plasma membrane: 17.6% vacuole: 8.1% cytoskeleton: 6.8% cytosol: 5.4% mitochondrion: 2.7% nucleus: 1.4%
Protein-Protein	At3g25980	At2g38670	1	MAD2 DNA-binding HORMA family protein	PECT1 phosphorylethanolamine cytidylyltransferase 1	1	0.725		0064 (interologs mapping)	nucleus: 26.9% cytosol: 19.2% endoplasmic reticulum: 15.4% extracellular: 15.4% golgi: 15.4% plastid: 3.8% mitochondrion: 3.8%	mitochondrion: 47.4% golgi: 14.0% endoplasmic reticulum: 10.5% extracellular: 10.5% plasma membrane: 8.8% cytosol: 5.3% nucleus: 1.8% plastid: 1.8%
Protein-Protein	At5g58640	At5g44830	1	Selenoprotein, Rdx type	Pectin lyase-like superfamily protein	1	0.864		0064 (interologs mapping)	endoplasmic reticulum: 38.6% plasma membrane: 29.8% extracellular: 12.3% golgi: 12.3% mitochondrion: 5.3% nucleus: 1.8%	extracellular: 42.9% cytosol: 14.3% mitochondrion: 9.5% plastid: 9.5% nucleus: 9.5% plasma membrane: 4.8% endoplasmic reticulum: 4.8% golgi: 4.8%
Protein-Protein	At1g18070	At4g27650	1	Translation elongation factor EF1A/initiation factor IF2gamma family protein	PEL1 Eukaryotic release factor 1 (eRF1) family protein	8	0.79		0064 (interologs mapping)	cytosol: 41.9% vacuole: 34.9% extracellular: 11.6% mitochondrion: 4.7% cytoskeleton: 2.3% plastid: 2.3% nucleus: 2.3%	mitochondrion: 38.5% cytosol: 30.8% nucleus: 30.8%
Protein-Protein	At1g10130	At1g16560	1	ECA3 endoplasmic reticulum-type calcium-transporting ATPase 3	Per1-like family protein	2	0.758		0064 (interologs mapping)	golgi: 48.1% plasma membrane: 18.5% endoplasmic reticulum: 11.1% vacuole: 9.3% cytosol: 7.4% extracellular: 1.9% mitochondrion: 1.9% nucleus: 1.9%	extracellular: 31.4% endoplasmic reticulum: 22.9% golgi: 22.9% mitochondrion: 17.1% plasma membrane: 5.7%
Protein-Protein	At1g10130	At4g34440	1	ECA3 endoplasmic reticulum-type calcium-transporting ATPase 3	PERK5 Protein kinase superfamily protein	N/A	-0.1	BAR - MIND ID 15382	0112 (ubiquitin reconstruction)	golgi: 48.1% plasma membrane: 18.5% endoplasmic reticulum: 11.1% vacuole: 9.3% cytosol: 7.4% extracellular: 1.9% mitochondrion: 1.9% nucleus: 1.9%	nucleus: 33.3% plastid: 33.3% plasma membrane: 23.8% cytosol: 9.5%
Protein-Protein	At3g49660	At5g14520	1	WDR5a Transducin/WD40 repeat-like superfamily protein	PES pescadillo-related	1	0.697		0064 (interologs mapping)	plastid: 57.1% cytosol: 28.6% nucleus: 14.3%	nucleus: 51.9% mitochondrion: 29.6% plastid: 11.1% cytosol: 7.4%
Protein-Protein	At4g34200	At4g34200	1	PGDH1 D-3-phosphoglycerate dehydrogenase	PGDH1 D-3-phosphoglycerate dehydrogenase	2	1		0064 (interologs mapping)	plastid: 41.1% mitochondrion: 23.3% cytosol: 8.2% extracellular: 6.8% golgi: 6.8% plasma membrane: 6.8% vacuole: 6.8%	plastid: 41.1% mitochondrion: 23.3% cytosol: 8.2% extracellular: 6.8% golgi: 6.8% plasma membrane: 6.8% vacuole: 6.8%
Protein-Protein	At4g34200	At1g17745	1	PGDH1 D-3-phosphoglycerate dehydrogenase	PGDH2 D-3-phosphoglycerate dehydrogenase	15	0.26	BAR - (A. th. Interactome) BAR-AI-1 REPEAT BAR - DOI 10.1126/science.1203877	0018 (two hybrid)	plastid: 41.1% mitochondrion: 23.3% cytosol: 8.2% extracellular: 6.8% golgi: 6.8% plasma membrane: 6.8% vacuole: 6.8%	plastid: 50.0% cytosol: 14.7% nucleus: 14.7% golgi: 7.4% plasma membrane: 7.4% mitochondrion: 4.4% peroxisome: 1.5%
Protein-Protein	At3g25980	At3g12780	1	MAD2 DNA-binding HORMA family protein	PGK1 phosphoglycerate kinase 1	1	-0.116		0064 (interologs mapping)	nucleus: 26.9% cytosol: 19.2% endoplasmic reticulum: 15.4% extracellular: 15.4% golgi: 15.4% plastid: 3.8% mitochondrion: 3.8%	plastid: 41.9% mitochondrion: 18.3% cytosol: 12.9% nucleus: 10.8% golgi: 5.4% plasma membrane: 5.4% vacuole: 5.4%
Protein-Protein	At1g10130	At1g03860	1	ECA3 endoplasmic reticulum-type calcium-transporting ATPase 3	PHB2 prohibitin 2	1	0.671		0064 (interologs mapping)	golgi: 48.1% plasma membrane: 18.5% endoplasmic reticulum: 11.1% vacuole: 9.3% cytosol: 7.4% extracellular: 1.9% mitochondrion: 1.9% nucleus: 1.9%	mitochondrion: 29.4% plastid: 16.7% plasma membrane: 9.8% vacuole: 9.8% golgi: 8.8% cytosol: 6.9% endoplasmic reticulum: 4.9% nucleus: 4.9% unclear: 4.9% extracellular: 3.9%
Protein-Protein	At1g10130	At3g27280	1	ECA3 endoplasmic reticulum-type calcium-transporting ATPase 3	PHB4 prohibitin 4	1	0.607		0064 (interologs mapping)	golgi: 48.1% plasma membrane: 18.5% endoplasmic reticulum: 11.1% vacuole: 9.3% cytosol: 7.4% extracellular: 1.9% mitochondrion: 1.9% nucleus: 1.9%	mitochondrion: 33.7% extracellular: 12.0% plasma membrane: 12.0% plastid: 12.0% vacuole: 12.0% endoplasmic reticulum: 6.0% golgi: 6.0% cytosol: 4.8% nucleus: 1.2%
Protein-Protein	At3g49660	At1g03210	1	WDR5a Transducin/WD40 repeat-like superfamily protein	Phenazine biosynthesis PhzC/PhzF protein	1	0.528		0064 (interologs mapping)	plastid: 57.1% cytosol: 28.6% nucleus: 14.3%	cytosol: 41.2% endoplasmic reticulum: 11.8% extracellular: 11.8% golgi: 11.8% nucleus: 11.8% plastid: 5.9% mitochondrion: 5.9%
Protein-Protein	At3g25980	At3g50520	1	MAD2 DNA-binding HORMA family protein	Phosphoglycerate mutase family protein	1	0.673		0064 (interologs mapping)	nucleus: 26.9% cytosol: 19.2% endoplasmic reticulum: 15.4% extracellular: 15.4% golgi: 15.4% plastid: 3.8% mitochondrion: 3.8%	cytosol: 30.8% mitochondrion: 23.1% nucleus: 23.1% peroxisome: 15.4% plastid: 7.7%
Protein-Protein	At3g25980	At2g40116	1	MAD2 DNA-binding HORMA family protein	Phosphoinositide-specific phospholipase C family protein	1	0		0064 (interologs mapping)	nucleus: 26.9% cytosol: 19.2% endoplasmic reticulum: 15.4% extracellular: 15.4% golgi: 15.4% plastid: 3.8% mitochondrion: 3.8%	plasma membrane: 37.5% nucleus: 25.0% cytosol: 25.0% mitochondrion: 12.5%
Protein-Protein	At3g25980	At1g62390	1	MAD2 DNA-binding HORMA family protein	Phox2 Octicosapeptide/Phox/Bem1p (PB1) domain-containing protein / tetratricopeptide repeat (TPR)-containing protein	N/A	0.208	BAR - BioGrid 458575 BAR - PMID 20706207	0004 (affinity chromotography technology)	nucleus: 26.9% cytosol: 19.2% endoplasmic reticulum: 15.4% extracellular: 15.4% golgi: 15.4% plastid: 3.8% mitochondrion: 3.8%	nucleus: 48.0% plastid: 24.0% cytosol: 24.0% mitochondrion: 4.0%
Protein-Protein	At4g09570	At4g32070	1	CPK4 calcium-dependent protein kinase 4	Phox4 Octicosapeptide/Phox/Bem1p (PB1) domain-containing protein / tetratricopeptide repeat (TPR)-containing protein	N/A	0.328	BAR - PMID 19130088 BAR - BioGrid 320291	0018 (two hybrid)	cytosol: 50.0% nucleus: 28.6% plasma membrane: 11.9% plastid: 4.8% mitochondrion: 4.8%	vacuole: 37.0% nucleus: 25.9% golgi: 18.5% cytosol: 11.1% mitochondrion: 7.4%
Protein-Protein	At3g49660	At3g22590	1	WDR5a Transducin/WD40 repeat-like superfamily protein	PHP PLANT HOMOLOGOUS TO PARAFIBROMIN	4	0.926		0064 (interologs mapping)	plastid: 57.1% cytosol: 28.6% nucleus: 14.3%	nucleus: 33.3% cytosol: 23.8% cytoskeleton: 23.8% mitochondrion: 14.3% plastid: 4.8%
Protein-Protein	At1g55860	At2g18040	1	UPL1 ubiquitin-protein ligase 1	PIN1AT peptidylprolyl cis/trans isomerase, NIMA-interacting 1	2	0.694		0064 (interologs mapping)	cytosol: 30.3% mitochondrion: 24.2% nucleus: 12.1% golgi: 10.6% cytoskeleton: 7.6% plastid: 7.6% endoplasmic reticulum: 3.0% extracellular: 3.0% plasma membrane: 1.5%	plasma membrane: 23.8% cytosol: 21.4% mitochondrion: 19.0% cytoskeleton: 11.9% endoplasmic reticulum: 11.9% nucleus: 9.5% plastid: 2.4%
Protein-Protein	At4g09570	At1g23080	1	CPK4 calcium-dependent protein kinase 4	PIN7 Auxin efflux carrier family protein	N/A	-0.13	BAR - PMID 19130088 BAR - BioGrid 320278	0018 (two hybrid)	cytosol: 50.0% nucleus: 28.6% plasma membrane: 11.9% plastid: 4.8% mitochondrion: 4.8%	plasma membrane: 52.4% golgi: 20.6% extracellular: 12.7% endoplasmic reticulum: 11.1% cytosol: 3.2%
Protein-Protein	At1g55860	At2g17440	1	UPL1 ubiquitin-protein ligase 1	PIRL5 plant intracellular ras group-related LRR 5	1	0.148		0064 (interologs mapping)	cytosol: 30.3% mitochondrion: 24.2% nucleus: 12.1% golgi: 10.6% cytoskeleton: 7.6% plastid: 7.6% endoplasmic reticulum: 3.0% extracellular: 3.0% plasma membrane: 1.5%	plasma membrane: 57.7% nucleus: 23.1% cytosol: 11.5% mitochondrion: 7.7%
Protein-Protein	At3g49660	At1g04710	1	WDR5a Transducin/WD40 repeat-like superfamily protein	PKT4 peroxisomal 3-ketoacyl-CoA thiolase 4	3	0.786		0064 (interologs mapping)	plastid: 57.1% cytosol: 28.6% nucleus: 14.3%	peroxisome: 57.1% mitochondrion: 14.3% cytoskeleton: 10.2% vacuole: 10.2% cytosol: 6.1% plastid: 2.0%
Protein-Protein	At3g25980	At5g58690	1	MAD2 DNA-binding HORMA family protein	PLC5 phosphatidylinositol-speciwc phospholipase C5	1	0.045		0064 (interologs mapping)	nucleus: 26.9% cytosol: 19.2% endoplasmic reticulum: 15.4% extracellular: 15.4% golgi: 15.4% plastid: 3.8% mitochondrion: 3.8%	cytosol: 50.0% plasma membrane: 27.3% mitochondrion: 13.6% nucleus: 9.1%
Protein-Protein	At3g25980	At5g51600	1	MAD2 DNA-binding HORMA family protein	PLE Microtubule associated protein (MAP65/ASE1) family protein	N/A	0.715	BAR - BioGrid 1114581 BAR - PMID 25262777	0018 (two hybrid)	nucleus: 26.9% cytosol: 19.2% endoplasmic reticulum: 15.4% extracellular: 15.4% golgi: 15.4% plastid: 3.8% mitochondrion: 3.8%	cytoskeleton: 54.1% mitochondrion: 18.9% nucleus: 16.2% cytosol: 10.8%
Protein-Protein	At1g10130	At2g18960	1	ECA3 endoplasmic reticulum-type calcium-transporting ATPase 3	PMA H(+)-ATPase 1	-8065	0.313			golgi: 48.1% plasma membrane: 18.5% endoplasmic reticulum: 11.1% vacuole: 9.3% cytosol: 7.4% extracellular: 1.9% mitochondrion: 1.9% nucleus: 1.9%	plasma membrane: 39.3% nucleus: 13.1% vacuole: 11.9% cytosol: 10.7% extracellular: 7.1% golgi: 7.1% mitochondrion: 7.1% plastid: 1.2% endoplasmic reticulum: 1.2% peroxisome: 1.2%
Protein-Protein	At1g10130	At4g30190	1	ECA3 endoplasmic reticulum-type calcium-transporting ATPase 3	PMA2 H(+)-ATPase 2	-4810	0.1			golgi: 48.1% plasma membrane: 18.5% endoplasmic reticulum: 11.1% vacuole: 9.3% cytosol: 7.4% extracellular: 1.9% mitochondrion: 1.9% nucleus: 1.9%	plasma membrane: 51.6% cytosol: 14.1% extracellular: 9.4% golgi: 9.4% vacuole: 7.8% plastid: 1.6% endoplasmic reticulum: 1.6% mitochondrion: 1.6% nucleus: 1.6% peroxisome: 1.6%
Protein-Protein	At1g10130	At2g45790	1	ECA3 endoplasmic reticulum-type calcium-transporting ATPase 3	PMM phosphomannomutase	-4972	0.136			golgi: 48.1% plasma membrane: 18.5% endoplasmic reticulum: 11.1% vacuole: 9.3% cytosol: 7.4% extracellular: 1.9% mitochondrion: 1.9% nucleus: 1.9%	cytosol: 51.1% mitochondrion: 15.6% nucleus: 15.6% plasma membrane: 11.1% endoplasmic reticulum: 2.2% extracellular: 2.2% golgi: 2.2%
Protein-Protein	At3g25980	At2g42120	1	MAD2 DNA-binding HORMA family protein	POLD2 DNA polymerase delta small subunit	1	0.91		0064 (interologs mapping)	nucleus: 26.9% cytosol: 19.2% endoplasmic reticulum: 15.4% extracellular: 15.4% golgi: 15.4% plastid: 3.8% mitochondrion: 3.8%	nucleus: 47.8% cytosol: 21.7% cytoskeleton: 21.7% mitochondrion: 8.7%
Protein-Protein	At3g25980	At5g44740	1	MAD2 DNA-binding HORMA family protein	POLH Y-family DNA polymerase H	1	0.729		0064 (interologs mapping)	nucleus: 26.9% cytosol: 19.2% endoplasmic reticulum: 15.4% extracellular: 15.4% golgi: 15.4% plastid: 3.8% mitochondrion: 3.8%	nucleus: 25.0% extracellular: 22.2% golgi: 22.2% endoplasmic reticulum: 19.4% mitochondrion: 8.3% plasma membrane: 2.8%
Protein-Protein	At5g58640	At1g68530	1	Selenoprotein, Rdx type	POP1 3-ketoacyl-CoA synthase 6	18	0.39		0064 (interologs mapping)	endoplasmic reticulum: 38.6% plasma membrane: 29.8% extracellular: 12.3% golgi: 12.3% mitochondrion: 5.3% nucleus: 1.8%	endoplasmic reticulum: 37.5% plasma membrane: 25.0% mitochondrion: 9.4% nucleus: 6.3% cytosol: 6.3% extracellular: 6.3% golgi: 6.3% plastid: 3.1%
Protein-Protein	At2g45490	At1g13320	1	AUR3 ataurora3	PP2AA3 protein phosphatase 2A subunit A3	-8998	0.334			nucleus: 43.5% cytosol: 35.5% cytoskeleton: 16.1% mitochondrion: 4.8%	cytosol: 32.3% plasma membrane: 32.3% golgi: 16.1% nucleus: 9.7% mitochondrion: 6.5% plastid: 3.2%
Protein-Protein	At1g55860	At4g33500	1	UPL1 ubiquitin-protein ligase 1	PP2C62 Protein phosphatase 2C family protein	1	0.144		0064 (interologs mapping)	cytosol: 30.3% mitochondrion: 24.2% nucleus: 12.1% golgi: 10.6% cytoskeleton: 7.6% plastid: 7.6% endoplasmic reticulum: 3.0% extracellular: 3.0% plasma membrane: 1.5%	plastid: 81.3% cytosol: 6.3% nucleus: 6.3% mitochondrion: 3.1% endoplasmic reticulum: 3.1%
Protein-Protein	At2g45770	At4g15530	1	FRD4 signal recognition particle receptor protein, chloroplast (FTSY)	PPDK pyruvate orthophosphate dikinase	1	0.018		0064 (interologs mapping)	plastid: 68.1% cytosol: 10.6% golgi: 10.6% vacuole: 10.6%	plastid: 47.4% cytosol: 30.8% nucleus: 12.8% mitochondrion: 9.0%
Protein-Protein	At1g15900	At5g40670	1	null	PQ-loop repeat family protein / transmembrane family protein	N/A	0.035	BAR - PMID 24833385 BAR - DOI 10.1126/science.1251358 BAR - BioGrid 1249987	0112 (ubiquitin reconstruction)	extracellular: 18.8% endoplasmic reticulum: 18.8% plasma membrane: 12.5% nucleus: 12.5% golgi: 12.5% cytosol: 12.5% vacuole: 6.3% mitochondrion: 6.3%	plasma membrane: 33.3% vacuole: 14.3% (not in plants): 11.9% extracellular: 9.5% endoplasmic reticulum: 9.5% golgi: 9.5% plastid: 7.1% mitochondrion: 4.8%
Protein-Protein	At1g17980	At4g17410	1	PAPS1 poly(A) polymerase 1	PQT3 DWNN domain, a CCHC-type zinc finger	7	0.751		0064 (interologs mapping)	nucleus: 76.7% cytosol: 6.7% plasma membrane: 3.3% mitochondrion: 3.3% endoplasmic reticulum: 3.3% extracellular: 3.3% golgi: 3.3%	nucleus: 75.0% mitochondrion: 16.7% cytosol: 8.3%
Protein-Protein	At2g45490	At3g25800	1	AUR3 ataurora3	PR 65 protein phosphatase 2A subunit A2	-116	0.515			nucleus: 43.5% cytosol: 35.5% cytoskeleton: 16.1% mitochondrion: 4.8%	plasma membrane: 27.8% cytosol: 25.0% golgi: 13.9% vacuole: 13.9% nucleus: 11.1% mitochondrion: 5.6% plastid: 2.8%
Protein-Protein	At1g10130	At1g04260	1	ECA3 endoplasmic reticulum-type calcium-transporting ATPase 3	PRA1.D CAMV movement protein interacting protein 7	2	0.639		0064 (interologs mapping)	golgi: 48.1% plasma membrane: 18.5% endoplasmic reticulum: 11.1% vacuole: 9.3% cytosol: 7.4% extracellular: 1.9% mitochondrion: 1.9% nucleus: 1.9%	endoplasmic reticulum: 37.8% golgi: 26.7% plasma membrane: 17.8% extracellular: 6.7% mitochondrion: 4.4% vacuole: 2.2% nucleus: 2.2% plastid: 2.2%
Protein-Protein	At3g21090	At3g13175	1	ABCG15 ABC-2 type transporter family protein	PRCE1 null	N/A	0.03	BAR - PMID 24833385 BAR - MIND ID 1300 BAR - MIND ID 6338 BAR - DOI 10.1126/science.1251358 BAR - BioGrid 1250815	0112 (ubiquitin reconstruction)	plasma membrane: 53.3% mitochondrion: 20.0% extracellular: 6.7% cytosol: 6.7% nucleus: 6.7% peroxisome: 6.7%	endoplasmic reticulum: 36.1% extracellular: 30.6% golgi: 22.2% plasma membrane: 5.6% vacuole: 2.8% plastid: 2.8%
Protein-Protein	At3g21090	At5g52420	1	ABCG15 ABC-2 type transporter family protein	PRCE3 null	N/A	-0.011	BAR - PMID 24833385 BAR - DOI 10.1126/science.1251358 BAR - BioGrid 1250818	0112 (ubiquitin reconstruction)	plasma membrane: 53.3% mitochondrion: 20.0% extracellular: 6.7% cytosol: 6.7% nucleus: 6.7% peroxisome: 6.7%	endoplasmic reticulum: 37.0% plasma membrane: 19.6% cytosol: 15.2% golgi: 15.2% extracellular: 6.5% mitochondrion: 2.2% nucleus: 2.2% peroxisome: 2.2%
Protein-Protein	At1g17980	At1g66500	1	PAPS1 poly(A) polymerase 1	Pre-mRNA cleavage complex II	3	0.426		0064 (interologs mapping)	nucleus: 76.7% cytosol: 6.7% plasma membrane: 3.3% mitochondrion: 3.3% endoplasmic reticulum: 3.3% extracellular: 3.3% golgi: 3.3%	mitochondrion: 31.3% nucleus: 31.3% cytosol: 12.5% plastid: 6.3% endoplasmic reticulum: 6.3% extracellular: 6.3% golgi: 6.3%
Protein-Protein	At5g11340	At2g32230	1	Acyl-CoA N-acyltransferases (NAT) superfamily protein	PRORP1 proteinaceous RNase P 1	-8101	None			cytosol: 72.2% nucleus: 16.7% mitochondrion: 11.1%	mitochondrion: 50.0% plastid: 19.2% cytosol: 11.5% nucleus: 7.7% endoplasmic reticulum: 3.8% extracellular: 3.8% golgi: 3.8%
Protein-Protein	At3g25980	At4g16970	1	MAD2 DNA-binding HORMA family protein	Protein kinase superfamily protein	1	0.884		0064 (interologs mapping)	nucleus: 26.9% cytosol: 19.2% endoplasmic reticulum: 15.4% extracellular: 15.4% golgi: 15.4% plastid: 3.8% mitochondrion: 3.8%	nucleus: 50.0% cytosol: 18.8% endoplasmic reticulum: 6.3% extracellular: 6.3% golgi: 6.3% mitochondrion: 6.3% plastid: 6.3%
Protein-Protein	At3g25980	At2g35050	1	MAD2 DNA-binding HORMA family protein	Protein kinase superfamily protein with octicosapeptide/Phox/Bem1p domain	N/A	-0.059	BAR - BioGrid 458576 BAR - PMID 20706207	0004 (affinity chromotography technology)	nucleus: 26.9% cytosol: 19.2% endoplasmic reticulum: 15.4% extracellular: 15.4% golgi: 15.4% plastid: 3.8% mitochondrion: 3.8%	nucleus: 37.5% golgi: 31.3% cytosol: 18.8% mitochondrion: 12.5%
Protein-Protein	At4g26080	At4g11860	1	AtABI1 Protein phosphatase 2C family protein	Protein of unknown function (DUF544)	N/A	0.329	BAR - PMID 24833385 BAR - DOI 10.1126/science.1251358 BAR - BioGrid 1244203	0112 (ubiquitin reconstruction)	nucleus: 58.1% cytosol: 18.6% plasma membrane: 11.6% plastid: 9.3% mitochondrion: 2.3%	nucleus: 37.1% cytosol: 27.4% plasma membrane: 24.2% vacuole: 8.1% mitochondrion: 3.2%
Protein-Protein	At1g66520	At3g63490	1	pde194 formyltransferase, putative	PRPL1 Ribosomal protein L1p/L10e family	1	0.75		0064 (interologs mapping)	plastid: 51.9% mitochondrion: 40.7% cytosol: 7.4%	plastid: 48.7% nucleus: 20.5% mitochondrion: 10.3% golgi: 6.4% plasma membrane: 6.4% vacuole: 6.4% cytosol: 1.3%
Protein-Protein	At5g59710	At4g16420	1	VIP2 VIRE2 interacting protein 2	PRZ1 homolog of yeast ADA2 2B	3	0.88		0064 (interologs mapping)	nucleus: 68.4% plastid: 18.4% mitochondrion: 2.6% endoplasmic reticulum: 2.6% extracellular: 2.6% golgi: 2.6% cytosol: 2.6%	nucleus: 75.7% mitochondrion: 8.1% cytosol: 5.4% plastid: 2.7% endoplasmic reticulum: 2.7% extracellular: 2.7% golgi: 2.7%
Protein-Protein	At5g58640	At1g72560	1	Selenoprotein, Rdx type	PSD ARM repeat superfamily protein	38	0.835		0064 (interologs mapping)	endoplasmic reticulum: 38.6% plasma membrane: 29.8% extracellular: 12.3% golgi: 12.3% mitochondrion: 5.3% nucleus: 1.8%	nucleus: 40.7% cytosol: 29.6% golgi: 18.5% plasma membrane: 3.7% mitochondrion: 3.7% plastid: 3.7%
Protein-Protein	At2g45490	At1g34150	1	AUR3 ataurora3	Pseudouridine synthase family protein	1	0.778		0064 (interologs mapping)	nucleus: 43.5% cytosol: 35.5% cytoskeleton: 16.1% mitochondrion: 4.8%	nucleus: 58.3% plastid: 16.7% mitochondrion: 16.7% cytosol: 8.3%
Protein-Protein	At2g36390	At1g74260	1	SBE2.1 starch branching enzyme 2.1	PUR4 purine biosynthesis 4	N/A	0.042	BAR - PMID 32191846		plastid: 64.5% nucleus: 22.6% extracellular: 3.2% vacuole: 3.2% cytosol: 3.2% mitochondrion: 3.2%	plastid: 54.1% mitochondrion: 43.2% cytosol: 2.7%
Protein-Protein	At3g25980	At1g77670	1	MAD2 DNA-binding HORMA family protein	Pyridoxal phosphate (PLP)-dependent transferases superfamily protein	2	0.62		0064 (interologs mapping)	nucleus: 26.9% cytosol: 19.2% endoplasmic reticulum: 15.4% extracellular: 15.4% golgi: 15.4% plastid: 3.8% mitochondrion: 3.8%	plastid: 44.8% mitochondrion: 41.4% cytosol: 13.8%
Protein-Protein	At1g10130	At5g47200	1	ECA3 endoplasmic reticulum-type calcium-transporting ATPase 3	RAB1A RAB GTPase homolog 1A	-626	0.102			golgi: 48.1% plasma membrane: 18.5% endoplasmic reticulum: 11.1% vacuole: 9.3% cytosol: 7.4% extracellular: 1.9% mitochondrion: 1.9% nucleus: 1.9%	golgi: 27.7% cytosol: 15.4% plasma membrane: 15.4% endoplasmic reticulum: 12.3% plastid: 7.7% vacuole: 7.7% nucleus: 6.2% mitochondrion: 4.6% extracellular: 3.1%
Protein-Protein	At1g10130	At4g17530	1	ECA3 endoplasmic reticulum-type calcium-transporting ATPase 3	RAB1C RAB GTPase homolog 1C	-2772	0.109			golgi: 48.1% plasma membrane: 18.5% endoplasmic reticulum: 11.1% vacuole: 9.3% cytosol: 7.4% extracellular: 1.9% mitochondrion: 1.9% nucleus: 1.9%	nucleus: 20.0% cytosol: 13.3% plasma membrane: 13.3% vacuole: 13.3% golgi: 10.7% mitochondrion: 9.3% peroxisome: 6.7% plastid: 6.7% endoplasmic reticulum: 4.0% extracellular: 2.7%
Protein-Protein	At1g10130	At3g11730	1	ECA3 endoplasmic reticulum-type calcium-transporting ATPase 3	RABD1 Ras-related small GTP-binding family protein	-1020	0.321			golgi: 48.1% plasma membrane: 18.5% endoplasmic reticulum: 11.1% vacuole: 9.3% cytosol: 7.4% extracellular: 1.9% mitochondrion: 1.9% nucleus: 1.9%	golgi: 26.9% plasma membrane: 19.2% nucleus: 9.6% cytosol: 9.6% plastid: 9.6% vacuole: 9.6% endoplasmic reticulum: 7.7% extracellular: 5.8% mitochondrion: 1.9%
Protein-Protein	At5g58640	At3g54840	1	Selenoprotein, Rdx type	RABF1 Ras-related small GTP-binding family protein	1	0.872		0064 (interologs mapping)	endoplasmic reticulum: 38.6% plasma membrane: 29.8% extracellular: 12.3% golgi: 12.3% mitochondrion: 5.3% nucleus: 1.8%	cytosol: 28.6% golgi: 20.4% plastid: 16.3% endoplasmic reticulum: 10.2% plasma membrane: 10.2% vacuole: 10.2% mitochondrion: 2.0% nucleus: 2.0%
Protein-Protein	At1g10130	At1g22740	1	ECA3 endoplasmic reticulum-type calcium-transporting ATPase 3	RABG3B RAB GTPase homolog G3B	1	0.451		0064 (interologs mapping)	golgi: 48.1% plasma membrane: 18.5% endoplasmic reticulum: 11.1% vacuole: 9.3% cytosol: 7.4% extracellular: 1.9% mitochondrion: 1.9% nucleus: 1.9%	vacuole: 34.7% plasma membrane: 20.4% mitochondrion: 14.3% plastid: 12.2% cytosol: 6.1% extracellular: 4.1% nucleus: 4.1% endoplasmic reticulum: 2.0% golgi: 2.0%
Protein-Protein	At3g05480	At5g66130	1	RAD9 cell cycle checkpoint control protein family	RAD17 RADIATION SENSITIVE 17	15	0.446		0064 (interologs mapping)	nucleus: 41.7% mitochondrion: 16.7% extracellular: 12.5% cytosol: 8.3% endoplasmic reticulum: 8.3% golgi: 8.3% plastid: 4.2%	nucleus: 75.0% plastid: 12.5% mitochondrion: 8.3% cytosol: 4.2%
Protein-Protein	At3g25980	At1g79890	1	MAD2 DNA-binding HORMA family protein	RAD3-like DNA-binding helicase protein	22	0.685		0064 (interologs mapping)	nucleus: 26.9% cytosol: 19.2% endoplasmic reticulum: 15.4% extracellular: 15.4% golgi: 15.4% plastid: 3.8% mitochondrion: 3.8%	nucleus: 69.2% mitochondrion: 15.4% plastid: 7.7% cytosol: 7.7%
Protein-Protein	At1g10130	At5g16630	1	ECA3 endoplasmic reticulum-type calcium-transporting ATPase 3	RAD4 DNA repair protein Rad4 family	1	0.496		0064 (interologs mapping)	golgi: 48.1% plasma membrane: 18.5% endoplasmic reticulum: 11.1% vacuole: 9.3% cytosol: 7.4% extracellular: 1.9% mitochondrion: 1.9% nucleus: 1.9%	plastid: 55.6% mitochondrion: 22.2% nucleus: 22.2%
Protein-Protein	At3g05480	At5g22750	1	RAD9 cell cycle checkpoint control protein family	RAD5A DNA/RNA helicase protein	1	0.855		0064 (interologs mapping)	nucleus: 41.7% mitochondrion: 16.7% extracellular: 12.5% cytosol: 8.3% endoplasmic reticulum: 8.3% golgi: 8.3% plastid: 4.2%	nucleus: 77.3% cytosol: 9.1% mitochondrion: 9.1% plasma membrane: 4.5%
Protein-Protein	At3g49660	At5g01720	1	WDR5a Transducin/WD40 repeat-like superfamily protein	RAE1 RNI-like superfamily protein	1	0.355		0064 (interologs mapping)	plastid: 57.1% cytosol: 28.6% nucleus: 14.3%	extracellular: 25.0% mitochondrion: 18.8% endoplasmic reticulum: 12.5% golgi: 12.5% nucleus: 12.5% cytosol: 6.3% plastid: 6.3% vacuole: 6.3%
Protein-Protein	At1g55860	At1g80670	1	UPL1 ubiquitin-protein ligase 1	RAE1 Transducin/WD40 repeat-like superfamily protein	1	0.772		0064 (interologs mapping)	cytosol: 30.3% mitochondrion: 24.2% nucleus: 12.1% golgi: 10.6% cytoskeleton: 7.6% plastid: 7.6% endoplasmic reticulum: 3.0% extracellular: 3.0% plasma membrane: 1.5%	plastid: 24.3% nucleus: 24.3% cytosol: 21.6% golgi: 13.5% plasma membrane: 13.5% extracellular: 2.7%
Protein-Protein	At1g15900	At3g62560	1	null	Ras-related small GTP-binding family protein	N/A	0.134	BAR - PMID 24833385 BAR - DOI 10.1126/science.1251358 BAR - BioGrid 1250094	0112 (ubiquitin reconstruction)	extracellular: 18.8% endoplasmic reticulum: 18.8% plasma membrane: 12.5% nucleus: 12.5% golgi: 12.5% cytosol: 12.5% vacuole: 6.3% mitochondrion: 6.3%	endoplasmic reticulum: 30.4% golgi: 21.7% cytosol: 21.7% extracellular: 17.4% mitochondrion: 8.7%
Protein-Protein	At3g49660	At3g21060	1	WDR5a Transducin/WD40 repeat-like superfamily protein	RBL Transducin/WD40 repeat-like superfamily protein	36	0.91		0064 (interologs mapping)	plastid: 57.1% cytosol: 28.6% nucleus: 14.3%	nucleus: 35.7% cytosol: 28.6% plastid: 7.1% mitochondrion: 7.1% endoplasmic reticulum: 7.1% extracellular: 7.1% golgi: 7.1%
Protein-Protein	At1g15900	At1g63120	1	null	RBL2 RHOMBOID-like 2	N/A	0.044	BAR - MIND ID 5666	0112 (ubiquitin reconstruction)	extracellular: 18.8% endoplasmic reticulum: 18.8% plasma membrane: 12.5% nucleus: 12.5% golgi: 12.5% cytosol: 12.5% vacuole: 6.3% mitochondrion: 6.3%	golgi: 40.0% plasma membrane: 30.0% extracellular: 6.7% cytosol: 6.7% nucleus: 6.7% mitochondrion: 6.7% endoplasmic reticulum: 3.3%
Protein-Protein	At4g26080	At1g01360	1	AtABI1 Protein phosphatase 2C family protein	RCAR1 regulatory component of ABA receptor 1	N/A	0.321	BAR - BioGrid 1105962 BAR - PMID 19407143	0096 (pull down)	nucleus: 58.1% cytosol: 18.6% plasma membrane: 11.6% plastid: 9.3% mitochondrion: 2.3%	cytosol: 52.2% nucleus: 34.8% mitochondrion: 8.7% plastid: 4.3%
Protein-Protein	At4g26080	At2g38310	1	AtABI1 Protein phosphatase 2C family protein	RCAR10 PYR1-like 4	N/A	-0.06	BAR - PMID 24823379 BAR - PMID 20729862 BAR - DOI 10.1016/j.devcel.2014.04.004 BAR - BioGrid 1112087 BAR - BioGrid 947687	0018 (two hybrid),0096 (pull down),0018 (two hybrid)	nucleus: 58.1% cytosol: 18.6% plasma membrane: 11.6% plastid: 9.3% mitochondrion: 2.3%	plastid: 38.5% cytosol: 30.8% nucleus: 23.1% extracellular: 3.8% mitochondrion: 3.8%
Protein-Protein	At4g26080	At4g17870	1	AtABI1 Protein phosphatase 2C family protein	RCAR11 Polyketide cyclase/dehydrase and lipid transport superfamily protein	N/A	-0.089	BAR - PMID 24823379 BAR - PMID 20729862 BAR - DOI 10.1016/j.devcel.2014.04.004 BAR - BioGrid 1112075 BAR - BioGrid 947690	0018 (two hybrid),0096 (pull down),0018 (two hybrid)	nucleus: 58.1% cytosol: 18.6% plasma membrane: 11.6% plastid: 9.3% mitochondrion: 2.3%	nucleus: 34.5% cytosol: 27.6% golgi: 20.7% extracellular: 6.9% plastid: 3.4% mitochondrion: 3.4% endoplasmic reticulum: 3.4%
Protein-Protein	At4g26080	At5g46790	1	AtABI1 Protein phosphatase 2C family protein	RCAR12 PYR1-like 1	N/A	0.008	BAR - PMID 21406691 BAR - BioGrid 1112095 BAR - PMID 20729862 BAR - BioGrid 1115037	0004 (affinity chromotography technology)	nucleus: 58.1% cytosol: 18.6% plasma membrane: 11.6% plastid: 9.3% mitochondrion: 2.3%	nucleus: 48.0% cytosol: 32.0% plastid: 12.0% mitochondrion: 8.0%
Protein-Protein	At4g26080	At1g73000	1	AtABI1 Protein phosphatase 2C family protein	RCAR13 PYR1-like 3	N/A	-0.036	BAR - BioGrid 1112081 BAR - PMID 20729862	0096 (pull down)	nucleus: 58.1% cytosol: 18.6% plasma membrane: 11.6% plastid: 9.3% mitochondrion: 2.3%	cytosol: 36.0% plastid: 32.0% nucleus: 28.0% mitochondrion: 4.0%
Protein-Protein	At4g26080	At4g01026	1	AtABI1 Protein phosphatase 2C family protein	RCAR2 PYR1-like 7	N/A	0.37	BAR - BioGrid 344174 BAR - PMID 19874541	0004 (affinity chromotography technology)	nucleus: 58.1% cytosol: 18.6% plasma membrane: 11.6% plastid: 9.3% mitochondrion: 2.3%	nucleus: 53.6% cytosol: 32.1% mitochondrion: 3.6% endoplasmic reticulum: 3.6% extracellular: 3.6% golgi: 3.6%
Protein-Protein	At4g26080	At5g53160	1	AtABI1 Protein phosphatase 2C family protein	RCAR3 regulatory components of ABA receptor 3	N/A	0.074	BAR - PMID 24823379 BAR - PMID 23370718 BAR - DOI 10.1016/j.devcel.2014.04.004 BAR - BioGrid 817764 BAR - BioGrid 947699	0018 (two hybrid),0004 (affinity chromotography technology),0018 (two hybrid)	nucleus: 58.1% cytosol: 18.6% plasma membrane: 11.6% plastid: 9.3% mitochondrion: 2.3%	nucleus: 40.7% cytosol: 29.6% mitochondrion: 7.4% extracellular: 7.4% plastid: 7.4% peroxisome: 7.4%
Protein-Protein	At4g26080	At4g27920	1	AtABI1 Protein phosphatase 2C family protein	RCAR4 PYR1-like 10	N/A	None	BAR - BioGrid 344175 BAR - PMID 19874541	0004 (affinity chromotography technology)	nucleus: 58.1% cytosol: 18.6% plasma membrane: 11.6% plastid: 9.3% mitochondrion: 2.3%	cytosol: 36.4% nucleus: 36.4% mitochondrion: 18.2% plastid: 9.1%
Protein-Protein	At4g26080	At4g18620	1	AtABI1 Protein phosphatase 2C family protein	RCAR7 PYR1-like 13	N/A	None	BAR - BioGrid 908365 BAR - PMID 24189045 BAR - BioGrid 908369	0096 (pull down),0004 (affinity chromotography technology)	nucleus: 58.1% cytosol: 18.6% plasma membrane: 11.6% plastid: 9.3% mitochondrion: 2.3%	cytosol: 33.3% plastid: 33.3% mitochondrion: 20.0% nucleus: 13.3%
Protein-Protein	At4g26080	At5g05440	1	AtABI1 Protein phosphatase 2C family protein	RCAR8 Polyketide cyclase/dehydrase and lipid transport superfamily protein	N/A	-0.002	BAR - PMID 21798944 BAR - PMID 20729862 BAR - (A. th. Interactome) BAR-AI-1 MAIN BAR - DOI 10.1126/science.1203877 BAR - BioGrid 1112090 BAR - BioGrid 598174	0018 (two hybrid),0096 (pull down),0018 (two hybrid)	nucleus: 58.1% cytosol: 18.6% plasma membrane: 11.6% plastid: 9.3% mitochondrion: 2.3%	cytosol: 50.0% nucleus: 36.4% mitochondrion: 9.1% extracellular: 4.5%
Protein-Protein	At4g26080	At2g40330	1	AtABI1 Protein phosphatase 2C family protein	RCAR9 PYR1-like 6	N/A	-0.043	BAR - PMID 19874541 BAR - BioGrid 1112084 BAR - PMID 20729862 BAR - BioGrid 344170	0096 (pull down),0004 (affinity chromotography technology)	nucleus: 58.1% cytosol: 18.6% plasma membrane: 11.6% plastid: 9.3% mitochondrion: 2.3%	cytosol: 36.0% nucleus: 32.0% mitochondrion: 24.0% plastid: 8.0%
Protein-Protein	At1g55860	At1g28060	1	UPL1 ubiquitin-protein ligase 1	RDM16 Pre-mRNA-splicing factor 3	1	0.762		0064 (interologs mapping)	cytosol: 30.3% mitochondrion: 24.2% nucleus: 12.1% golgi: 10.6% cytoskeleton: 7.6% plastid: 7.6% endoplasmic reticulum: 3.0% extracellular: 3.0% plasma membrane: 1.5%	nucleus: 52.9% cytoskeleton: 29.4% mitochondrion: 11.8% cytosol: 5.9%
Protein-Protein	At3g25980	At4g35740	1	MAD2 DNA-binding HORMA family protein	RecQl3 DEAD/DEAH box RNA helicase family protein	N/A	0.384	BAR - BioGrid 458569 BAR - PMID 20706207	0004 (affinity chromotography technology)	nucleus: 26.9% cytosol: 19.2% endoplasmic reticulum: 15.4% extracellular: 15.4% golgi: 15.4% plastid: 3.8% mitochondrion: 3.8%	nucleus: 71.4% plastid: 4.8% mitochondrion: 4.8% endoplasmic reticulum: 4.8% extracellular: 4.8% golgi: 4.8% cytosol: 4.8%
Protein-Protein	At3g25980	At3g06540	1	MAD2 DNA-binding HORMA family protein	REP Rab escort protein	4	0.574		0064 (interologs mapping)	nucleus: 26.9% cytosol: 19.2% endoplasmic reticulum: 15.4% extracellular: 15.4% golgi: 15.4% plastid: 3.8% mitochondrion: 3.8%	cytosol: 51.3% extracellular: 15.4% golgi: 15.4% nucleus: 5.1% mitochondrion: 5.1% plastid: 2.6% plasma membrane: 2.6% endoplasmic reticulum: 2.6%
Protein-Protein	At1g10130	At2g18240	1	ECA3 endoplasmic reticulum-type calcium-transporting ATPase 3	Rer1 family protein	2	0.614		0064 (interologs mapping)	golgi: 48.1% plasma membrane: 18.5% endoplasmic reticulum: 11.1% vacuole: 9.3% cytosol: 7.4% extracellular: 1.9% mitochondrion: 1.9% nucleus: 1.9%	golgi: 30.8% endoplasmic reticulum: 30.8% extracellular: 15.4% plasma membrane: 11.5% nucleus: 7.7% cytosol: 3.8%
Protein-Protein	At3g25980	At1g67500	1	MAD2 DNA-binding HORMA family protein	REV3 recovery protein 3	8	0.545		0064 (interologs mapping)	nucleus: 26.9% cytosol: 19.2% endoplasmic reticulum: 15.4% extracellular: 15.4% golgi: 15.4% plastid: 3.8% mitochondrion: 3.8%	nucleus: 66.7% mitochondrion: 11.1% plastid: 5.6% endoplasmic reticulum: 5.6% extracellular: 5.6% golgi: 5.6%
Protein-Protein	At1g55860	At3g54280	1	UPL1 ubiquitin-protein ligase 1	RGD3 DNA binding;ATP binding;nucleic acid binding;binding;helicases;ATP binding;DNA binding;helicases	1	0.884		0064 (interologs mapping)	cytosol: 30.3% mitochondrion: 24.2% nucleus: 12.1% golgi: 10.6% cytoskeleton: 7.6% plastid: 7.6% endoplasmic reticulum: 3.0% extracellular: 3.0% plasma membrane: 1.5%	nucleus: 43.5% mitochondrion: 21.7% golgi: 21.7% plastid: 13.0%
Protein-Protein	At3g25980	At3g12070	1	MAD2 DNA-binding HORMA family protein	RGTB2 RAB geranylgeranyl transferase beta subunit 2	6	0.562		0064 (interologs mapping)	nucleus: 26.9% cytosol: 19.2% endoplasmic reticulum: 15.4% extracellular: 15.4% golgi: 15.4% plastid: 3.8% mitochondrion: 3.8%	cytosol: 47.8% nucleus: 17.4% endoplasmic reticulum: 8.7% extracellular: 8.7% golgi: 8.7% peroxisome: 4.3% mitochondrion: 4.3%
Protein-Protein	At2g27940	At5g51060	1	RING/U-box superfamily protein	RHD2 NADPH/respiratory burst oxidase protein D	N/A	-0.095	BAR - MIND ID 12498	0112 (ubiquitin reconstruction)	plasma membrane: 36.8% nucleus: 26.3% plastid: 10.5% mitochondrion: 10.5% endoplasmic reticulum: 5.3% extracellular: 5.3% golgi: 5.3%	plasma membrane: 71.9% mitochondrion: 9.4% cytosol: 9.4% nucleus: 6.3% plastid: 3.1%
Protein-Protein	At5g58640	At1g25260	1	Selenoprotein, Rdx type	Ribosomal protein L10 family protein	1	0.797		0064 (interologs mapping)	endoplasmic reticulum: 38.6% plasma membrane: 29.8% extracellular: 12.3% golgi: 12.3% mitochondrion: 5.3% nucleus: 1.8%	cytosol: 59.1% nucleus: 18.2% mitochondrion: 18.2% plastid: 4.5%
Protein-Protein	At4g26080	At3g53430	1	AtABI1 Protein phosphatase 2C family protein	Ribosomal protein L11 family protein	N/A	0.012	BAR - BioGrid 344172 BAR - PMID 19874541	0004 (affinity chromotography technology)	nucleus: 58.1% cytosol: 18.6% plasma membrane: 11.6% plastid: 9.3% mitochondrion: 2.3%	cytosol: 49.1% golgi: 10.9% plasma membrane: 9.1% plastid: 9.1% vacuole: 9.1% mitochondrion: 5.5% nucleus: 3.6% endoplasmic reticulum: 1.8% extracellular: 1.8%
Protein-Protein	At1g66520	At5g64650	1	pde194 formyltransferase, putative	Ribosomal protein L17 family protein	1	0.668		0064 (interologs mapping)	plastid: 51.9% mitochondrion: 40.7% cytosol: 7.4%	mitochondrion: 81.8% plastid: 9.1% nucleus: 4.5% cytosol: 4.5%
Protein-Protein	At4g09570	At3g13580	1	CPK4 calcium-dependent protein kinase 4	Ribosomal protein L30/L7 family protein	N/A	0.333	BAR - PMID 19130088 BAR - BioGrid 320294	0018 (two hybrid)	cytosol: 50.0% nucleus: 28.6% plasma membrane: 11.9% plastid: 4.8% mitochondrion: 4.8%	cytosol: 41.9% plastid: 25.8% nucleus: 11.3% golgi: 8.1% vacuole: 8.1% mitochondrion: 4.8%
Protein-Protein	At1g66520	At2g20060	1	pde194 formyltransferase, putative	Ribosomal protein L4/L1 family	1	0.583		0064 (interologs mapping)	plastid: 51.9% mitochondrion: 40.7% cytosol: 7.4%	mitochondrion: 60.6% plastid: 21.2% plasma membrane: 18.2%
Protein-Protein	At4g09570	At3g62870	1	CPK4 calcium-dependent protein kinase 4	Ribosomal protein L7Ae/L30e/S12e/Gadd45 family protein	1	0.352		0064 (interologs mapping)	cytosol: 50.0% nucleus: 28.6% plasma membrane: 11.9% plastid: 4.8% mitochondrion: 4.8%	cytosol: 40.6% plasma membrane: 15.6% nucleus: 12.5% extracellular: 7.8% golgi: 7.8% vacuole: 7.8% mitochondrion: 4.7% plastid: 3.1%
Protein-Protein	At1g55860	At3g04920	1	UPL1 ubiquitin-protein ligase 1	Ribosomal protein S24e family protein	1	0.626		0064 (interologs mapping)	cytosol: 30.3% mitochondrion: 24.2% nucleus: 12.1% golgi: 10.6% cytoskeleton: 7.6% plastid: 7.6% endoplasmic reticulum: 3.0% extracellular: 3.0% plasma membrane: 1.5%	cytosol: 23.5% nucleus: 20.6% plasma membrane: 14.7% mitochondrion: 10.8% plastid: 10.8% unclear: 4.9% extracellular: 4.9% golgi: 4.9% vacuole: 4.9%
Protein-Protein	At1g55860	At3g04840	1	UPL1 ubiquitin-protein ligase 1	Ribosomal protein S3Ae	1	0.641		0064 (interologs mapping)	cytosol: 30.3% mitochondrion: 24.2% nucleus: 12.1% golgi: 10.6% cytoskeleton: 7.6% plastid: 7.6% endoplasmic reticulum: 3.0% extracellular: 3.0% plasma membrane: 1.5%	cytosol: 34.0% plastid: 17.0% plasma membrane: 16.0% nucleus: 8.5% mitochondrion: 8.5% extracellular: 5.3% golgi: 5.3% vacuole: 5.3%
Protein-Protein	At1g10130	At5g15200	1	ECA3 endoplasmic reticulum-type calcium-transporting ATPase 3	Ribosomal protein S4	1	0.796		0064 (interologs mapping)	golgi: 48.1% plasma membrane: 18.5% endoplasmic reticulum: 11.1% vacuole: 9.3% cytosol: 7.4% extracellular: 1.9% mitochondrion: 1.9% nucleus: 1.9%	cytosol: 26.6% nucleus: 19.1% plasma membrane: 16.0% plastid: 16.0% extracellular: 6.4% mitochondrion: 5.3% golgi: 5.3% vacuole: 5.3%
Protein-Protein	At5g58640	At5g04800	1	Selenoprotein, Rdx type	Ribosomal S17 family protein	4	0.862		0064 (interologs mapping)	endoplasmic reticulum: 38.6% plasma membrane: 29.8% extracellular: 12.3% golgi: 12.3% mitochondrion: 5.3% nucleus: 1.8%	cytosol: 34.9% nucleus: 20.9% mitochondrion: 18.6% golgi: 11.6% plasma membrane: 11.6% plastid: 2.3%
Protein-Protein	At1g10130	At5g22330	1	ECA3 endoplasmic reticulum-type calcium-transporting ATPase 3	RIN1 P-loop containing nucleoside triphosphate hydrolases superfamily protein	1	0.783		0064 (interologs mapping)	golgi: 48.1% plasma membrane: 18.5% endoplasmic reticulum: 11.1% vacuole: 9.3% cytosol: 7.4% extracellular: 1.9% mitochondrion: 1.9% nucleus: 1.9%	nucleus: 38.3% cytosol: 25.5% plastid: 21.3% golgi: 10.6% mitochondrion: 4.3%
Protein-Protein	At1g10130	At1g19310	1	ECA3 endoplasmic reticulum-type calcium-transporting ATPase 3	RING/U-box superfamily protein	2	0.505		0064 (interologs mapping)	golgi: 48.1% plasma membrane: 18.5% endoplasmic reticulum: 11.1% vacuole: 9.3% cytosol: 7.4% extracellular: 1.9% mitochondrion: 1.9% nucleus: 1.9%	nucleus: 37.5% extracellular: 18.8% endoplasmic reticulum: 12.5% golgi: 12.5% mitochondrion: 6.3% cytosol: 6.3% peroxisome: 6.3%
Protein-Protein	At1g14290	At1g24440	1	SBH2 sphingoid base hydroxylase 2	RING/U-box superfamily protein	N/A	0.116	BAR - MIND ID 6738	0112 (ubiquitin reconstruction)	endoplasmic reticulum: 44.2% golgi: 34.6% extracellular: 13.5% plasma membrane: 1.9% nucleus: 1.9% cytosol: 1.9% vacuole: 1.9%	nucleus: 31.3% cytosol: 18.8% endoplasmic reticulum: 12.5% extracellular: 12.5% golgi: 12.5% mitochondrion: 6.3% plasma membrane: 6.3%
Protein-Protein	At1g18160	At2g45530	1	Protein kinase superfamily protein	RING/U-box superfamily protein	N/A	0.487	BAR - MIND ID 17811	0112 (ubiquitin reconstruction)	plasma membrane: 53.6% nucleus: 17.9% mitochondrion: 14.3% cytosol: 10.7% plastid: 3.6%	nucleus: 45.5% cytosol: 18.2% mitochondrion: 18.2% extracellular: 9.1% plastid: 9.1%
Protein-Protein	At3g25980	At4g19210	1	MAD2 DNA-binding HORMA family protein	RLI2 RNAse l inhibitor protein 2	N/A	0.305	BAR - BioGrid 458577 BAR - PMID 20706207	0004 (affinity chromotography technology)	nucleus: 26.9% cytosol: 19.2% endoplasmic reticulum: 15.4% extracellular: 15.4% golgi: 15.4% plastid: 3.8% mitochondrion: 3.8%	cytosol: 26.2% plasma membrane: 23.8% mitochondrion: 11.9% nucleus: 11.9% golgi: 11.9% vacuole: 11.9% plastid: 2.4%
Protein-Protein	At5g59710	At3g45630	1	VIP2 VIRE2 interacting protein 2	RNA binding (RRM/RBD/RNP motifs) family protein	1	0.848		0064 (interologs mapping)	nucleus: 68.4% plastid: 18.4% mitochondrion: 2.6% endoplasmic reticulum: 2.6% extracellular: 2.6% golgi: 2.6% cytosol: 2.6%	nucleus: 69.2% mitochondrion: 15.4% plastid: 7.7% cytosol: 7.7%
Protein-Protein	At1g18070	At5g52650	1	Translation elongation factor EF1A/initiation factor IF2gamma family protein	RNA binding Plectin/S10 domain-containing protein	1	0.835		0064 (interologs mapping)	cytosol: 41.9% vacuole: 34.9% extracellular: 11.6% mitochondrion: 4.7% cytoskeleton: 2.3% plastid: 2.3% nucleus: 2.3%	cytosol: 46.0% nucleus: 12.7% extracellular: 11.1% golgi: 7.9% plasma membrane: 7.9% vacuole: 7.9% mitochondrion: 6.3%
Protein-Protein	At1g18070	At4g25740	1	Translation elongation factor EF1A/initiation factor IF2gamma family protein	RNA binding Plectin/S10 domain-containing protein	1	0.831		0064 (interologs mapping)	cytosol: 41.9% vacuole: 34.9% extracellular: 11.6% mitochondrion: 4.7% cytoskeleton: 2.3% plastid: 2.3% nucleus: 2.3%	cytosol: 67.4% plasma membrane: 11.6% mitochondrion: 9.3% nucleus: 7.0% extracellular: 4.7%
Protein-Protein	At5g37500	At1g58050	1	GORK gated outwardly-rectifying K+ channel	RNA helicase family protein	2	0.531		0064 (interologs mapping)	nucleus: 46.4% plasma membrane: 28.6% cytosol: 10.7% endoplasmic reticulum: 3.6% extracellular: 3.6% golgi: 3.6% mitochondrion: 3.6%	nucleus: 31.8% plastid: 27.3% plasma membrane: 22.7% mitochondrion: 9.1% cytosol: 9.1%
Protein-Protein	At5g58040	At5g65260	1	FIPS5 homolog of yeast FIP1 [V]	RNA-binding (RRM/RBD/RNP motifs) family protein	N/A	0.353	BAR - BioGrid 1110724 BAR - PMID 18479511	0018 (two hybrid)	nucleus: 63.6% cytoskeleton: 22.7% mitochondrion: 9.1% cytosol: 4.5%	nucleus: 53.3% cytosol: 13.3% plastid: 6.7% mitochondrion: 6.7% endoplasmic reticulum: 6.7% extracellular: 6.7% golgi: 6.7%
Protein-Protein	At1g55860	At5g08420	1	UPL1 ubiquitin-protein ligase 1	RNA-binding KH domain-containing protein	2	0.748		0064 (interologs mapping)	cytosol: 30.3% mitochondrion: 24.2% nucleus: 12.1% golgi: 10.6% cytoskeleton: 7.6% plastid: 7.6% endoplasmic reticulum: 3.0% extracellular: 3.0% plasma membrane: 1.5%	nucleus: 61.5% cytosol: 23.1% mitochondrion: 15.4%
Protein-Protein	At1g71010	At3g25230	1	FAB1C FORMS APLOID AND BINUCLEATE CELLS 1C	ROF1 rotamase FKBP 1	1	0.404		0064 (interologs mapping)	nucleus: 40.0% cytosol: 40.0% mitochondrion: 20.0%	cytosol: 31.6% nucleus: 21.1% plasma membrane: 15.8% extracellular: 13.2% vacuole: 13.2% mitochondrion: 5.3%
Protein-Protein	At3g21090	At3g48040	1	ABCG15 ABC-2 type transporter family protein	ROP10 RHO-related protein from plants 10	N/A	0.148	BAR - PMID 24833385 BAR - DOI 10.1126/science.1251358 BAR - BioGrid 1250800	0112 (ubiquitin reconstruction)	plasma membrane: 53.3% mitochondrion: 20.0% extracellular: 6.7% cytosol: 6.7% nucleus: 6.7% peroxisome: 6.7%	plasma membrane: 62.8% cytosol: 11.6% mitochondrion: 4.7% nucleus: 4.7% endoplasmic reticulum: 4.7% extracellular: 4.7% golgi: 4.7% plastid: 2.3%
Protein-Protein	At1g10130	At1g20090	1	ECA3 endoplasmic reticulum-type calcium-transporting ATPase 3	ROP2 RHO-related protein from plants 2	1	0.784		0064 (interologs mapping)	golgi: 48.1% plasma membrane: 18.5% endoplasmic reticulum: 11.1% vacuole: 9.3% cytosol: 7.4% extracellular: 1.9% mitochondrion: 1.9% nucleus: 1.9%	plasma membrane: 40.3% cytosol: 28.6% nucleus: 16.9% cytoskeleton: 6.5% mitochondrion: 2.6% plastid: 1.3% endoplasmic reticulum: 1.3% extracellular: 1.3% golgi: 1.3%
Protein-Protein	At4g09570	At3g02000	1	CPK4 calcium-dependent protein kinase 4	ROXY1 Thioredoxin superfamily protein	1	0.284		0064 (interologs mapping)	cytosol: 50.0% nucleus: 28.6% plasma membrane: 11.9% plastid: 4.8% mitochondrion: 4.8%	nucleus: 45.7% cytosol: 20.0% extracellular: 11.4% plastid: 8.6% endoplasmic reticulum: 5.7% golgi: 5.7% plasma membrane: 2.9%
Protein-Protein	At5g61780	At4g35800	1	Tudor2 TUDOR-SN protein 2	RPB1 RNA polymerase II large subunit	4	0.564		0064 (interologs mapping)	nucleus: 25.5% cytosol: 14.9% extracellular: 10.6% golgi: 10.6% plasma membrane: 10.6% vacuole: 10.6% mitochondrion: 8.5% plastid: 8.5%	nucleus: 55.8% plastid: 19.2% golgi: 9.6% vacuole: 9.6% mitochondrion: 3.8% cytosol: 1.9%
Protein-Protein	At5g58640	At2g41340	1	Selenoprotein, Rdx type	RPB5D RNA polymerase II fifth largest subunit, D	1	0.353		0064 (interologs mapping)	endoplasmic reticulum: 38.6% plasma membrane: 29.8% extracellular: 12.3% golgi: 12.3% mitochondrion: 5.3% nucleus: 1.8%	nucleus: 52.9% mitochondrion: 17.6% cytosol: 17.6% plastid: 11.8%
Protein-Protein	At3g05480	At4g38130	1	RAD9 cell cycle checkpoint control protein family	RPD3A histone deacetylase 1	18	0.852		0064 (interologs mapping)	nucleus: 41.7% mitochondrion: 16.7% extracellular: 12.5% cytosol: 8.3% endoplasmic reticulum: 8.3% golgi: 8.3% plastid: 4.2%	nucleus: 66.7% golgi: 12.8% cytosol: 10.3% extracellular: 5.1% mitochondrion: 5.1%
Protein-Protein	At1g55860	At1g61580	1	UPL1 ubiquitin-protein ligase 1	RPL3B R-protein L3 B	1	0.492		0064 (interologs mapping)	cytosol: 30.3% mitochondrion: 24.2% nucleus: 12.1% golgi: 10.6% cytoskeleton: 7.6% plastid: 7.6% endoplasmic reticulum: 3.0% extracellular: 3.0% plasma membrane: 1.5%	cytosol: 68.1% mitochondrion: 14.9% vacuole: 10.6% plastid: 4.3% nucleus: 2.1%
Protein-Protein	At4g09570	At2g01250	1	CPK4 calcium-dependent protein kinase 4	RPL7B Ribosomal protein L30/L7 family protein	N/A	0.4	BAR - PMID 19130088 BAR - BioGrid 320277	0018 (two hybrid)	cytosol: 50.0% nucleus: 28.6% plasma membrane: 11.9% plastid: 4.8% mitochondrion: 4.8%	cytosol: 28.3% plastid: 17.4% plasma membrane: 16.3% vacuole: 16.3% nucleus: 7.6% extracellular: 5.4% golgi: 5.4% mitochondrion: 3.3%
Protein-Protein	At1g66520	At3g44890	1	pde194 formyltransferase, putative	RPL9 ribosomal protein L9	1	0.762		0064 (interologs mapping)	plastid: 51.9% mitochondrion: 40.7% cytosol: 7.4%	plastid: 64.5% nucleus: 9.7% cytosol: 8.1% golgi: 8.1% vacuole: 8.1% mitochondrion: 1.6%
Protein-Protein	At3g49660	At4g38630	1	WDR5a Transducin/WD40 repeat-like superfamily protein	RPN10 regulatory particle non-ATPase 10	2	0.898		0064 (interologs mapping)	plastid: 57.1% cytosol: 28.6% nucleus: 14.3%	cytosol: 38.2% nucleus: 25.5% golgi: 10.9% plasma membrane: 9.1% vacuole: 9.1% plastid: 1.8% mitochondrion: 1.8% endoplasmic reticulum: 1.8% extracellular: 1.8%
Protein-Protein	At5g58640	At4g09800	1	Selenoprotein, Rdx type	RPS18C S18 ribosomal protein	1	0.847		0064 (interologs mapping)	endoplasmic reticulum: 38.6% plasma membrane: 29.8% extracellular: 12.3% golgi: 12.3% mitochondrion: 5.3% nucleus: 1.8%	cytosol: 46.2% nucleus: 21.5% mitochondrion: 10.8% plasma membrane: 7.7% vacuole: 7.7% plastid: 1.5% endoplasmic reticulum: 1.5% extracellular: 1.5% golgi: 1.5%
Protein-Protein	At1g66520	Atcg00380	1	pde194 formyltransferase, putative	RPS4 chloroplast ribosomal protein S4	1	0.684			plastid: 51.9% mitochondrion: 40.7% cytosol: 7.4%	plastid: 36.5% mitochondrion: 23.1% nucleus: 11.5% golgi: 9.6% plasma membrane: 9.6% vacuole: 9.6%
Protein-Protein	At1g66520	Atcg01240	1	pde194 formyltransferase, putative	RPS7.2 ribosomal protein S7	1	0.515			plastid: 51.9% mitochondrion: 40.7% cytosol: 7.4%	plastid: 52.9% plasma membrane: 14.7% mitochondrion: 11.8% cytosol: 11.8% nucleus: 8.8%
Protein-Protein	At1g66520	At3g49080	1	pde194 formyltransferase, putative	RPS9M Ribosomal protein S5 domain 2-like superfamily protein	1	0.789		0064 (interologs mapping)	plastid: 51.9% mitochondrion: 40.7% cytosol: 7.4%	mitochondrion: 57.1% plasma membrane: 17.9% plastid: 14.3% nucleus: 7.1% cytosol: 3.6%
Protein-Protein	At1g55860	At1g72370	1	UPL1 ubiquitin-protein ligase 1	RPSAA 40s ribosomal protein SA	2	0.732		0064 (interologs mapping)	cytosol: 30.3% mitochondrion: 24.2% nucleus: 12.1% golgi: 10.6% cytoskeleton: 7.6% plastid: 7.6% endoplasmic reticulum: 3.0% extracellular: 3.0% plasma membrane: 1.5%	cytosol: 37.0% nucleus: 22.0% plastid: 11.0% plasma membrane: 10.0% extracellular: 6.0% golgi: 6.0% vacuole: 5.0% mitochondrion: 2.0% endoplasmic reticulum: 1.0%
Protein-Protein	At3g25980	At5g25060	1	MAD2 DNA-binding HORMA family protein	RRC1 RNA recognition motif (RRM)-containing protein	1	0.707		0064 (interologs mapping)	nucleus: 26.9% cytosol: 19.2% endoplasmic reticulum: 15.4% extracellular: 15.4% golgi: 15.4% plastid: 3.8% mitochondrion: 3.8%	nucleus: 69.2% mitochondrion: 15.4% plastid: 7.7% cytosol: 7.7%
Protein-Protein	At5g58040	At5g10350	1	FIPS5 homolog of yeast FIP1 [V]	RRM RNA-binding (RRM/RBD/RNP motifs) family protein	N/A	0.228	BAR - BioGrid 1110725 BAR - PMID 18479511	0018 (two hybrid)	nucleus: 63.6% cytoskeleton: 22.7% mitochondrion: 9.1% cytosol: 4.5%	nucleus: 31.6% plasma membrane: 26.3% cytoskeleton: 13.2% vacuole: 13.2% cytosol: 7.9% mitochondrion: 5.3% plastid: 2.6%
Protein-Protein	At2g45490	At3g11964	1	AUR3 ataurora3	RRP5 RNA binding;RNA binding	1	0.724		0064 (interologs mapping)	nucleus: 43.5% cytosol: 35.5% cytoskeleton: 16.1% mitochondrion: 4.8%	nucleus: 37.7% plasma membrane: 28.3% cytoskeleton: 9.4% golgi: 9.4% mitochondrion: 7.5% cytosol: 3.8% plastid: 3.8%
Protein-Protein	At1g17980	At1g54440	1	PAPS1 poly(A) polymerase 1	RRP6L1 Polynucleotidyl transferase, ribonuclease H fold protein with HRDC domain	6	0.606		0064 (interologs mapping)	nucleus: 76.7% cytosol: 6.7% plasma membrane: 3.3% mitochondrion: 3.3% endoplasmic reticulum: 3.3% extracellular: 3.3% golgi: 3.3%	nucleus: 66.7% cytosol: 16.7% mitochondrion: 16.7%
Protein-Protein	At1g17980	At5g35910	1	PAPS1 poly(A) polymerase 1	RRP6L2 Polynucleotidyl transferase, ribonuclease H fold protein with HRDC domain	6	0.623		0064 (interologs mapping)	nucleus: 76.7% cytosol: 6.7% plasma membrane: 3.3% mitochondrion: 3.3% endoplasmic reticulum: 3.3% extracellular: 3.3% golgi: 3.3%	nucleus: 36.4% cytosol: 27.3% cytoskeleton: 22.7% mitochondrion: 9.1% plastid: 4.5%
Protein-Protein	At1g10130	At5g63840	1	ECA3 endoplasmic reticulum-type calcium-transporting ATPase 3	RSW3 Glycosyl hydrolases family 31 protein	2	0.866		0064 (interologs mapping)	golgi: 48.1% plasma membrane: 18.5% endoplasmic reticulum: 11.1% vacuole: 9.3% cytosol: 7.4% extracellular: 1.9% mitochondrion: 1.9% nucleus: 1.9%	endoplasmic reticulum: 41.8% plastid: 14.9% extracellular: 11.9% golgi: 10.4% mitochondrion: 7.5% plasma membrane: 7.5% cytosol: 3.0% vacuole: 3.0%
Protein-Protein	At1g10130	At1g11980	1	ECA3 endoplasmic reticulum-type calcium-transporting ATPase 3	RUB3 ubiquitin-related protein 3	-8618	None			golgi: 48.1% plasma membrane: 18.5% endoplasmic reticulum: 11.1% vacuole: 9.3% cytosol: 7.4% extracellular: 1.9% mitochondrion: 1.9% nucleus: 1.9%	cytosol: 53.8% nucleus: 30.8% mitochondrion: 7.7% plastid: 7.7%
Protein-Protein	At4g26080	At5g37260	1	AtABI1 Protein phosphatase 2C family protein	RVE2 Homeodomain-like superfamily protein	N/A	0.088	BAR - PMID 24823379 BAR - DOI 10.1016/j.devcel.2014.04.004 BAR - BioGrid 947695	0018 (two hybrid),0018 (two hybrid)	nucleus: 58.1% cytosol: 18.6% plasma membrane: 11.6% plastid: 9.3% mitochondrion: 2.3%	nucleus: 82.4% mitochondrion: 11.8% cytosol: 5.9%
Protein-Protein	At3g25980	At3g54380	1	MAD2 DNA-binding HORMA family protein	SAC3C SAC3/GANP/Nin1/mts3/eIF-3 p25 family	1	0.419		0064 (interologs mapping)	nucleus: 26.9% cytosol: 19.2% endoplasmic reticulum: 15.4% extracellular: 15.4% golgi: 15.4% plastid: 3.8% mitochondrion: 3.8%	mitochondrion: 52.9% nucleus: 29.4% plastid: 17.6%
Protein-Protein	At1g10130	At1g14320	1	ECA3 endoplasmic reticulum-type calcium-transporting ATPase 3	SAC52 Ribosomal protein L16p/L10e family protein	1	0.827		0064 (interologs mapping)	golgi: 48.1% plasma membrane: 18.5% endoplasmic reticulum: 11.1% vacuole: 9.3% cytosol: 7.4% extracellular: 1.9% mitochondrion: 1.9% nucleus: 1.9%	cytosol: 27.8% nucleus: 17.5% mitochondrion: 14.4% plasma membrane: 10.3% vacuole: 10.3% plastid: 7.2% extracellular: 5.2% golgi: 5.2% peroxisome: 1.0% endoplasmic reticulum: 1.0%
Protein-Protein	At1g17980	At2g21470	1	PAPS1 poly(A) polymerase 1	SAE2 SUMO-activating enzyme 2	21	0.841		0064 (interologs mapping)	nucleus: 76.7% cytosol: 6.7% plasma membrane: 3.3% mitochondrion: 3.3% endoplasmic reticulum: 3.3% extracellular: 3.3% golgi: 3.3%	cytosol: 48.6% nucleus: 27.0% mitochondrion: 8.1% endoplasmic reticulum: 5.4% extracellular: 5.4% golgi: 5.4%
Protein-Protein	At4g26080	At5g59220	1	AtABI1 Protein phosphatase 2C family protein	SAG113 highly ABA-induced PP2C gene 1	N/A	0.519	BAR - PMID 24823379 BAR - DOI 10.1016/j.devcel.2014.04.004 BAR - BioGrid 947700	0018 (two hybrid),0018 (two hybrid)	nucleus: 58.1% cytosol: 18.6% plasma membrane: 11.6% plastid: 9.3% mitochondrion: 2.3%	nucleus: 52.6% plastid: 21.1% mitochondrion: 15.8% peroxisome: 5.3% cytosol: 5.3%
Protein-Protein	At1g17980	At1g07840	1	PAPS1 poly(A) polymerase 1	Sas10/Utp3/C1D family	2	0.714		0064 (interologs mapping)	nucleus: 76.7% cytosol: 6.7% plasma membrane: 3.3% mitochondrion: 3.3% endoplasmic reticulum: 3.3% extracellular: 3.3% golgi: 3.3%	nucleus: 66.7% cytosol: 16.7% mitochondrion: 16.7%
Protein-Protein	At2g45490	At2g17640	1	AUR3 ataurora3	SAT-106 Trimeric LpxA-like enzymes superfamily protein	1	0.246		0064 (interologs mapping)	nucleus: 43.5% cytosol: 35.5% cytoskeleton: 16.1% mitochondrion: 4.8%	cytosol: 86.5% nucleus: 8.1% mitochondrion: 5.4%
Protein-Protein	At1g10130	At5g26680	1	ECA3 endoplasmic reticulum-type calcium-transporting ATPase 3	SAV6 5'-3' exonuclease family protein	2	0.72		0064 (interologs mapping)	golgi: 48.1% plasma membrane: 18.5% endoplasmic reticulum: 11.1% vacuole: 9.3% cytosol: 7.4% extracellular: 1.9% mitochondrion: 1.9% nucleus: 1.9%	nucleus: 42.9% cytosol: 32.1% cytoskeleton: 17.9% mitochondrion: 3.6% plastid: 3.6%
Protein-Protein	At1g10130	At1g14290	1	ECA3 endoplasmic reticulum-type calcium-transporting ATPase 3	SBH2 sphingoid base hydroxylase 2	2	0.247		0064 (interologs mapping)	golgi: 48.1% plasma membrane: 18.5% endoplasmic reticulum: 11.1% vacuole: 9.3% cytosol: 7.4% extracellular: 1.9% mitochondrion: 1.9% nucleus: 1.9%	endoplasmic reticulum: 44.2% golgi: 34.6% extracellular: 13.5% plasma membrane: 1.9% nucleus: 1.9% cytosol: 1.9% vacuole: 1.9%
Protein-Protein	At1g18070	At1g60610	1	Translation elongation factor EF1A/initiation factor IF2gamma family protein	SBP (S-ribonuclease binding protein) family protein	6	0.446		0064 (interologs mapping)	cytosol: 41.9% vacuole: 34.9% extracellular: 11.6% mitochondrion: 4.7% cytoskeleton: 2.3% plastid: 2.3% nucleus: 2.3%	nucleus: 53.3% cytosol: 20.0% plastid: 13.3% mitochondrion: 13.3%
Protein-Protein	At1g18070	At1g10650	1	Translation elongation factor EF1A/initiation factor IF2gamma family protein	SBP (S-ribonuclease binding protein) family protein	1	0.666		0064 (interologs mapping)	cytosol: 41.9% vacuole: 34.9% extracellular: 11.6% mitochondrion: 4.7% cytoskeleton: 2.3% plastid: 2.3% nucleus: 2.3%	nucleus: 61.5% mitochondrion: 15.4% plastid: 7.7% extracellular: 7.7% cytosol: 7.7%
Protein-Protein	At3g25980	At5g15540	1	MAD2 DNA-binding HORMA family protein	SCC2 PHD finger family protein	1	0.552		0064 (interologs mapping)	nucleus: 26.9% cytosol: 19.2% endoplasmic reticulum: 15.4% extracellular: 15.4% golgi: 15.4% plastid: 3.8% mitochondrion: 3.8%	nucleus: 45.8% golgi: 25.0% plastid: 16.7% cytosol: 4.2% endoplasmic reticulum: 4.2% extracellular: 4.2%
Protein-Protein	At2g35630	At3g57870	1	MOR1 ARM repeat superfamily protein	SCE1A sumo conjugation enzyme 1	1	0.782		0064 (interologs mapping)	cytoskeleton: 40.5% cytosol: 18.9% golgi: 13.5% plasma membrane: 13.5% mitochondrion: 8.1% nucleus: 5.4%	nucleus: 67.9% mitochondrion: 17.9% cytosol: 7.1% peroxisome: 3.6% vacuole: 3.6%
Protein-Protein	At3g49660	At1g46264	1	WDR5a Transducin/WD40 repeat-like superfamily protein	SCZ heat shock transcription factor B4	2	0.73		0064 (interologs mapping)	plastid: 57.1% cytosol: 28.6% nucleus: 14.3%	nucleus: 71.4% cytosol: 21.4% mitochondrion: 7.1%
Protein-Protein	At3g49660	At2g31650	1	WDR5a Transducin/WD40 repeat-like superfamily protein	SDG27 homologue of trithorax	N/A	0.59	BAR - BioGrid 468527 BAR - PMID 19567704 BAR - BioGrid 468528	0018 (two hybrid),0096 (pull down)	plastid: 57.1% cytosol: 28.6% nucleus: 14.3%	nucleus: 56.9% plasma membrane: 19.6% cytosol: 13.7% mitochondrion: 3.9% endoplasmic reticulum: 2.0% extracellular: 2.0% golgi: 2.0%
Protein-Protein	At2g45490	At4g30860	1	AUR3 ataurora3	SDG4 SET domain group 4	1	0.747		0064 (interologs mapping)	nucleus: 43.5% cytosol: 35.5% cytoskeleton: 16.1% mitochondrion: 4.8%	nucleus: 62.0% extracellular: 12.0% endoplasmic reticulum: 10.0% golgi: 10.0% cytosol: 2.0% mitochondrion: 2.0% plastid: 2.0%
Protein-Protein	At2g39250	At5g17240	1	SNZ Integrase-type DNA-binding superfamily protein	SDG40 SET domain group 40	N/A	-0.008	BAR - DOI 10.1038/nmeth.4343		nucleus: 80.0% cytosol: 7.5% plastid: 2.5% mitochondrion: 2.5% endoplasmic reticulum: 2.5% extracellular: 2.5% golgi: 2.5%	nucleus: 68.8% cytosol: 18.8% mitochondrion: 12.5%
Protein-Protein	At3g49660	At2g44150	1	WDR5a Transducin/WD40 repeat-like superfamily protein	SDG7 histone-lysine N-methyltransferase ASHH3	4	0.926		0064 (interologs mapping)	plastid: 57.1% cytosol: 28.6% nucleus: 14.3%	nucleus: 78.3% cytosol: 13.0% mitochondrion: 8.7%
Protein-Protein	At5g59710	At2g27100	1	VIP2 VIRE2 interacting protein 2	SE C2H2 zinc-finger protein SERRATE (SE)	N/A	0.515	BAR - BioGrid 831335 BAR - PMID 23424246 BAR - BioGrid 831326	0096 (pull down)	nucleus: 68.4% plastid: 18.4% mitochondrion: 2.6% endoplasmic reticulum: 2.6% extracellular: 2.6% golgi: 2.6% cytosol: 2.6%	nucleus: 36.8% cytosol: 23.7% plastid: 19.7% cytoskeleton: 6.6% golgi: 6.6% plasma membrane: 6.6%
Protein-Protein	At1g10130	At1g11890	1	ECA3 endoplasmic reticulum-type calcium-transporting ATPase 3	SEC22 Synaptobrevin family protein	2	0.654		0064 (interologs mapping)	golgi: 48.1% plasma membrane: 18.5% endoplasmic reticulum: 11.1% vacuole: 9.3% cytosol: 7.4% extracellular: 1.9% mitochondrion: 1.9% nucleus: 1.9%	endoplasmic reticulum: 31.8% golgi: 30.3% plasma membrane: 15.2% cytosol: 7.6% vacuole: 7.6% mitochondrion: 4.5% nucleus: 3.0%
Protein-Protein	At1g17980	At1g21170	1	PAPS1 poly(A) polymerase 1	SEC5B Exocyst complex component SEC5	1	0.646		0064 (interologs mapping)	nucleus: 76.7% cytosol: 6.7% plasma membrane: 3.3% mitochondrion: 3.3% endoplasmic reticulum: 3.3% extracellular: 3.3% golgi: 3.3%	cytosol: 39.3% nucleus: 32.1% golgi: 17.9% mitochondrion: 7.1% plastid: 3.6%
Protein-Protein	At5g58640	At5g58640	1	Selenoprotein, Rdx type	Selenoprotein, Rdx type	8	1		0064 (interologs mapping)	endoplasmic reticulum: 38.6% plasma membrane: 29.8% extracellular: 12.3% golgi: 12.3% mitochondrion: 5.3% nucleus: 1.8%	endoplasmic reticulum: 38.6% plasma membrane: 29.8% extracellular: 12.3% golgi: 12.3% mitochondrion: 5.3% nucleus: 1.8%
Protein-Protein	At1g14290	At2g34980	1	SBH2 sphingoid base hydroxylase 2	SETH1 phosphatidylinositolglycan synthase family protein	1	0.394		0064 (interologs mapping)	endoplasmic reticulum: 44.2% golgi: 34.6% extracellular: 13.5% plasma membrane: 1.9% nucleus: 1.9% cytosol: 1.9% vacuole: 1.9%	endoplasmic reticulum: 33.3% extracellular: 11.1% cytosol: 11.1% golgi: 11.1% plasma membrane: 11.1% nucleus: 11.1% plastid: 5.6% peroxisome: 5.6%
Protein-Protein	At1g66520	At1g79820	1	pde194 formyltransferase, putative	SGB1 Major facilitator superfamily protein	6	0.638		0064 (interologs mapping)	plastid: 51.9% mitochondrion: 40.7% cytosol: 7.4%	golgi: 32.3% plasma membrane: 22.6% plastid: 19.4% mitochondrion: 12.9% extracellular: 3.2% endoplasmic reticulum: 3.2% cytosol: 3.2% peroxisome: 3.2%
Protein-Protein	At5g13800	At4g22920	1	PPH pheophytinase	SGR1 non-yellowing 1	N/A	0.821	BAR - BioGrid 633148 BAR - PMID 22366162 BAR - BioGrid 633171	0004 (affinity chromotography technology),0096 (pull down)	plastid: 80.0% cytosol: 13.3% mitochondrion: 6.7%	plastid: 72.2% mitochondrion: 16.7% cytosol: 5.6% plasma membrane: 5.6%
Protein-Protein	At1g18070	At5g23570	1	Translation elongation factor EF1A/initiation factor IF2gamma family protein	SGS3 XS domain-containing protein / XS zinc finger domain-containing protein-related	15	0.54		0064 (interologs mapping)	cytosol: 41.9% vacuole: 34.9% extracellular: 11.6% mitochondrion: 4.7% cytoskeleton: 2.3% plastid: 2.3% nucleus: 2.3%	nucleus: 35.3% cytosol: 32.4% cytoskeleton: 14.7% mitochondrion: 8.8% endoplasmic reticulum: 2.9% extracellular: 2.9% golgi: 2.9%
Protein-Protein	At3g25980	At5g26780	1	MAD2 DNA-binding HORMA family protein	SHM2 serine hydroxymethyltransferase 2	1	0.607		0064 (interologs mapping)	nucleus: 26.9% cytosol: 19.2% endoplasmic reticulum: 15.4% extracellular: 15.4% golgi: 15.4% plastid: 3.8% mitochondrion: 3.8%	mitochondrion: 64.8% plastid: 14.8% cytosol: 11.1% plasma membrane: 9.3%
Protein-Protein	At1g10130	At1g48160	1	ECA3 endoplasmic reticulum-type calcium-transporting ATPase 3	signal recognition particle 19 kDa protein, putative / SRP19, putative	2	0.825		0064 (interologs mapping)	golgi: 48.1% plasma membrane: 18.5% endoplasmic reticulum: 11.1% vacuole: 9.3% cytosol: 7.4% extracellular: 1.9% mitochondrion: 1.9% nucleus: 1.9%	nucleus: 44.4% cytosol: 27.8% plastid: 11.1% mitochondrion: 11.1% endoplasmic reticulum: 5.6%
Protein-Protein	At3g49660	At1g48900	1	WDR5a Transducin/WD40 repeat-like superfamily protein	Signal recognition particle, SRP54 subunit protein	-1629	0.404			plastid: 57.1% cytosol: 28.6% nucleus: 14.3%	cytosol: 50.0% golgi: 13.2% plastid: 13.2% vacuole: 13.2% mitochondrion: 7.9% nucleus: 2.6%
Protein-Protein	At3g49660	At5g63110	1	WDR5a Transducin/WD40 repeat-like superfamily protein	SIL1 histone deacetylase 6	2	0.906		0064 (interologs mapping)	plastid: 57.1% cytosol: 28.6% nucleus: 14.3%	nucleus: 61.9% plastid: 23.8% cytosol: 7.1% mitochondrion: 4.8% extracellular: 2.4%
Protein-Protein	At5g58640	At1g32470	1	Selenoprotein, Rdx type	Single hybrid motif superfamily protein	1	0.15		0064 (interologs mapping)	endoplasmic reticulum: 38.6% plasma membrane: 29.8% extracellular: 12.3% golgi: 12.3% mitochondrion: 5.3% nucleus: 1.8%	mitochondrion: 67.8% plastid: 32.2%
Protein-Protein	At4g09570	At3g45190	1	CPK4 calcium-dependent protein kinase 4	SIT4 phosphatase-associated family protein	1	0.376		0064 (interologs mapping)	cytosol: 50.0% nucleus: 28.6% plasma membrane: 11.9% plastid: 4.8% mitochondrion: 4.8%	plasma membrane: 27.3% nucleus: 13.6% endoplasmic reticulum: 13.6% extracellular: 13.6% golgi: 13.6% cytosol: 9.1% plastid: 4.5% mitochondrion: 4.5%
Protein-Protein	At1g10130	At1g24320	1	ECA3 endoplasmic reticulum-type calcium-transporting ATPase 3	Six-hairpin glycosidases superfamily protein	2	0.158		0064 (interologs mapping)	golgi: 48.1% plasma membrane: 18.5% endoplasmic reticulum: 11.1% vacuole: 9.3% cytosol: 7.4% extracellular: 1.9% mitochondrion: 1.9% nucleus: 1.9%	cytosol: 43.8% extracellular: 31.3% nucleus: 12.5% mitochondrion: 6.3% plastid: 6.3%
Protein-Protein	At2g45490	At3g21860	1	AUR3 ataurora3	SK10 SKP1-like 10	-1632	-0.001			nucleus: 43.5% cytosol: 35.5% cytoskeleton: 16.1% mitochondrion: 4.8%	nucleus: 50.0% cytosol: 33.3% golgi: 6.7% mitochondrion: 3.3% endoplasmic reticulum: 3.3% extracellular: 3.3%
Protein-Protein	At2g45490	At4g34210	1	AUR3 ataurora3	SK11 SKP1-like 11	-3522	0.18			nucleus: 43.5% cytosol: 35.5% cytoskeleton: 16.1% mitochondrion: 4.8%	nucleus: 36.0% cytosol: 24.0% golgi: 16.0% endoplasmic reticulum: 12.0% extracellular: 12.0%
Protein-Protein	At2g45490	At3g60010	1	AUR3 ataurora3	SK13 SKP1-like 13	-8896	0.265			nucleus: 43.5% cytosol: 35.5% cytoskeleton: 16.1% mitochondrion: 4.8%	nucleus: 33.3% cytosol: 25.0% golgi: 16.7% endoplasmic reticulum: 12.5% extracellular: 12.5%
Protein-Protein	At3g25980	At1g20140	1	MAD2 DNA-binding HORMA family protein	SK4 SKP1-like 4	1	0.829		0064 (interologs mapping)	nucleus: 26.9% cytosol: 19.2% endoplasmic reticulum: 15.4% extracellular: 15.4% golgi: 15.4% plastid: 3.8% mitochondrion: 3.8%	nucleus: 59.0% cytosol: 23.1% mitochondrion: 5.1% endoplasmic reticulum: 5.1% golgi: 5.1% extracellular: 2.6%
Protein-Protein	At2g45490	At3g21850	1	AUR3 ataurora3	SK9 SKP1-like 9	-7588	0.003			nucleus: 43.5% cytosol: 35.5% cytoskeleton: 16.1% mitochondrion: 4.8%	nucleus: 44.8% cytosol: 37.9% golgi: 6.9% mitochondrion: 3.4% endoplasmic reticulum: 3.4% extracellular: 3.4%
Protein-Protein	At2g45490	At4g31120	1	AUR3 ataurora3	SKB1 SHK1 binding protein 1	1	0.709		0064 (interologs mapping)	nucleus: 43.5% cytosol: 35.5% cytoskeleton: 16.1% mitochondrion: 4.8%	cytosol: 59.3% mitochondrion: 25.9% nucleus: 7.4% extracellular: 3.7% plasma membrane: 3.7%
Protein-Protein	At1g18070	At3g46960	1	Translation elongation factor EF1A/initiation factor IF2gamma family protein	SKI2 RNA helicase, ATP-dependent, SK12/DOB1 protein	2	0.868		0064 (interologs mapping)	cytosol: 41.9% vacuole: 34.9% extracellular: 11.6% mitochondrion: 4.7% cytoskeleton: 2.3% plastid: 2.3% nucleus: 2.3%	vacuole: 45.5% nucleus: 31.8% cytosol: 13.6% mitochondrion: 9.1%
Protein-Protein	At5g61780	At1g77180	1	Tudor2 TUDOR-SN protein 2	SKIP chromatin protein family	1	0.602		0064 (interologs mapping)	nucleus: 25.5% cytosol: 14.9% extracellular: 10.6% golgi: 10.6% plasma membrane: 10.6% vacuole: 10.6% mitochondrion: 8.5% plastid: 8.5%	nucleus: 60.4% cytosol: 14.6% cytoskeleton: 10.4% plasma membrane: 10.4% mitochondrion: 4.2%
Protein-Protein	At5g37500	At3g02850	1	GORK gated outwardly-rectifying K+ channel	SKOR STELAR K+ outward rectifier	2	0.183	BAR - PMID 15298894 BAR - BioGrid 335927 BAR - BioGrid 335928	0018 (two hybrid),0018 (two hybrid),0018 (two hybrid)	nucleus: 46.4% plasma membrane: 28.6% cytosol: 10.7% endoplasmic reticulum: 3.6% extracellular: 3.6% golgi: 3.6% mitochondrion: 3.6%	plasma membrane: 38.9% cytosol: 22.2% nucleus: 11.1% vacuole: 5.6% endoplasmic reticulum: 5.6% extracellular: 5.6% golgi: 5.6% mitochondrion: 5.6%
Protein-Protein	At3g25980	At5g42190	1	MAD2 DNA-binding HORMA family protein	SKP1B E3 ubiquitin ligase SCF complex subunit SKP1/ASK1 family protein	1	0.589		0064 (interologs mapping)	nucleus: 26.9% cytosol: 19.2% endoplasmic reticulum: 15.4% extracellular: 15.4% golgi: 15.4% plastid: 3.8% mitochondrion: 3.8%	nucleus: 40.0% cytosol: 31.4% extracellular: 17.1% golgi: 5.7% mitochondrion: 2.9% endoplasmic reticulum: 2.9%
Protein-Protein	At3g25980	At5g44500	1	MAD2 DNA-binding HORMA family protein	Small nuclear ribonucleoprotein family protein	1	0.822		0064 (interologs mapping)	nucleus: 26.9% cytosol: 19.2% endoplasmic reticulum: 15.4% extracellular: 15.4% golgi: 15.4% plastid: 3.8% mitochondrion: 3.8%	nucleus: 75.7% mitochondrion: 18.9% cytosol: 5.4%
Protein-Protein	At3g25980	At4g20440	1	MAD2 DNA-binding HORMA family protein	smB small nuclear ribonucleoprotein associated protein B	2	0.865		0064 (interologs mapping)	nucleus: 26.9% cytosol: 19.2% endoplasmic reticulum: 15.4% extracellular: 15.4% golgi: 15.4% plastid: 3.8% mitochondrion: 3.8%	nucleus: 50.0% cytosol: 16.7% mitochondrion: 12.5% cytoskeleton: 10.4% extracellular: 10.4%
Protein-Protein	At1g15900	At4g22756	1	null	SMO1-2 sterol C4-methyl oxidase 1-2	N/A	0.042	BAR - PMID 24833385 BAR - DOI 10.1126/science.1251358 BAR - BioGrid 1242042	0112 (ubiquitin reconstruction)	extracellular: 18.8% endoplasmic reticulum: 18.8% plasma membrane: 12.5% nucleus: 12.5% golgi: 12.5% cytosol: 12.5% vacuole: 6.3% mitochondrion: 6.3%	endoplasmic reticulum: 25.0% extracellular: 18.8% mitochondrion: 12.5% plasma membrane: 12.5% golgi: 12.5% cytosol: 6.3% plastid: 6.3% vacuole: 6.3%
Protein-Protein	At1g15900	At4g12000	1	null	SNARE associated Golgi protein family	N/A	-0.034	BAR - PMID 24833385 BAR - DOI 10.1126/science.1251358 BAR - BioGrid 1242048	0112 (ubiquitin reconstruction)	extracellular: 18.8% endoplasmic reticulum: 18.8% plasma membrane: 12.5% nucleus: 12.5% golgi: 12.5% cytosol: 12.5% vacuole: 6.3% mitochondrion: 6.3%	plasma membrane: 28.6% extracellular: 14.3% nucleus: 14.3% endoplasmic reticulum: 14.3% golgi: 7.1% mitochondrion: 7.1% cytosol: 7.1% peroxisome: 7.1%
Protein-Protein	At3g49660	At1g59890	1	WDR5a Transducin/WD40 repeat-like superfamily protein	SNL5 SIN3-like 5	2	0.813		0064 (interologs mapping)	plastid: 57.1% cytosol: 28.6% nucleus: 14.3%	nucleus: 76.5% cytosol: 11.8% mitochondrion: 11.8%
Protein-Protein	At4g26080	At5g01810	1	AtABI1 Protein phosphatase 2C family protein	SNRK3.1 CBL-interacting protein kinase 15	N/A	-0.011	BAR - PMID 12194854 BAR - BIND ID BAR-193071 BAR - BioGrid 334843 BAR - BioGrid 334840	0018 (two hybrid),0004 (affinity chromotography technology),0096 (pull down),0018 (two hybrid)	nucleus: 58.1% cytosol: 18.6% plasma membrane: 11.6% plastid: 9.3% mitochondrion: 2.3%	cytosol: 50.0% mitochondrion: 33.3% nucleus: 16.7%
Protein-Protein	At4g26080	At2g30360	1	AtABI1 Protein phosphatase 2C family protein	SNRK3.22 SOS3-interacting protein 4	N/A	0.387	BAR - PMID 24823379 BAR - DOI 10.1016/j.devcel.2014.04.004 BAR - BioGrid 947685	0018 (two hybrid),0018 (two hybrid)	nucleus: 58.1% cytosol: 18.6% plasma membrane: 11.6% plastid: 9.3% mitochondrion: 2.3%	cytosol: 35.0% plasma membrane: 25.0% nucleus: 15.0% mitochondrion: 10.0% endoplasmic reticulum: 5.0% extracellular: 5.0% golgi: 5.0%
Protein-Protein	At4g21270	At1g30270	1	KATAP kinesin 1	SnRK3.23 CBL-interacting protein kinase 23	1	0.162	BAR - PMID 16814720		nucleus: 54.8% cytoskeleton: 23.8% cytosol: 9.5% mitochondrion: 7.1% plastid: 4.8%	plastid: 24.6% cytosol: 22.8% nucleus: 19.3% plasma membrane: 17.5% unclear: 8.8% mitochondrion: 7.0%
Protein-Protein	At4g26080	At5g45820	1	AtABI1 Protein phosphatase 2C family protein	SnRK3.6 CBL-interacting protein kinase 20	N/A	-0.027	BAR - BioGrid 335485 BAR - PMID 14504388	0018 (two hybrid)	nucleus: 58.1% cytosol: 18.6% plasma membrane: 11.6% plastid: 9.3% mitochondrion: 2.3%	cytosol: 41.7% mitochondrion: 33.3% plastid: 16.7% nucleus: 8.3%
Protein-Protein	At1g10130	At1g08830	1	ECA3 endoplasmic reticulum-type calcium-transporting ATPase 3	SOD1 copper/zinc superoxide dismutase 1	3	0.794		0064 (interologs mapping)	golgi: 48.1% plasma membrane: 18.5% endoplasmic reticulum: 11.1% vacuole: 9.3% cytosol: 7.4% extracellular: 1.9% mitochondrion: 1.9% nucleus: 1.9%	cytosol: 53.2% extracellular: 14.9% mitochondrion: 12.8% plastid: 8.5% endoplasmic reticulum: 4.3% golgi: 4.3% nucleus: 2.1%
Protein-Protein	At4g26080	At5g35410	1	AtABI1 Protein phosphatase 2C family protein	SOS2 Protein kinase superfamily protein	N/A	0.154	BAR - BioGrid 335483 BAR - PMID 14504388	0096 (pull down)	nucleus: 58.1% cytosol: 18.6% plasma membrane: 11.6% plastid: 9.3% mitochondrion: 2.3%	cytosol: 28.2% vacuole: 25.6% nucleus: 20.5% mitochondrion: 12.8% plasma membrane: 12.8%
Protein-Protein	At1g10130	At1g66740	1	ECA3 endoplasmic reticulum-type calcium-transporting ATPase 3	SP7 ASF1 like histone chaperone	1	0.757		0064 (interologs mapping)	golgi: 48.1% plasma membrane: 18.5% endoplasmic reticulum: 11.1% vacuole: 9.3% cytosol: 7.4% extracellular: 1.9% mitochondrion: 1.9% nucleus: 1.9%	nucleus: 50.0% extracellular: 15.6% endoplasmic reticulum: 12.5% golgi: 12.5% plastid: 3.1% mitochondrion: 3.1% cytosol: 3.1%
Protein-Protein	At3g25980	At5g06680	1	MAD2 DNA-binding HORMA family protein	SPC98 spindle pole body component 98	1	0.852		0064 (interologs mapping)	nucleus: 26.9% cytosol: 19.2% endoplasmic reticulum: 15.4% extracellular: 15.4% golgi: 15.4% plastid: 3.8% mitochondrion: 3.8%	nucleus: 33.9% plasma membrane: 26.8% cytoskeleton: 17.9% cytosol: 8.9% vacuole: 8.9% mitochondrion: 1.8% plastid: 1.8%
Protein-Protein	At1g14290	At4g21540	1	SBH2 sphingoid base hydroxylase 2	SPHK1 sphingosine kinase 1	2	0		0064 (interologs mapping)	endoplasmic reticulum: 44.2% golgi: 34.6% extracellular: 13.5% plasma membrane: 1.9% nucleus: 1.9% cytosol: 1.9% vacuole: 1.9%	vacuole: 61.5% cytosol: 15.4% plastid: 11.5% nucleus: 7.7% mitochondrion: 3.8%
Protein-Protein	At4g26080	At4g16340	1	AtABI1 Protein phosphatase 2C family protein	SPK1 guanyl-nucleotide exchange factors;GTPase binding;GTP binding	N/A	0.24	BAR - BioGrid 1416681 BAR - PMID 17267444	0055 (fluorescent resonance energy transfer)	nucleus: 58.1% cytosol: 18.6% plasma membrane: 11.6% plastid: 9.3% mitochondrion: 2.3%	cytosol: 31.0% plasma membrane: 23.8% golgi: 11.9% vacuole: 11.9% mitochondrion: 9.5% nucleus: 7.1% plastid: 4.8%
Protein-Protein	At4g26080	At5g20280	1	AtABI1 Protein phosphatase 2C family protein	SPSA1 sucrose phosphate synthase 1F	N/A	0.21	BAR - BioGrid 344173 BAR - PMID 19874541	0004 (affinity chromotography technology)	nucleus: 58.1% cytosol: 18.6% plasma membrane: 11.6% plastid: 9.3% mitochondrion: 2.3%	plasma membrane: 26.3% cytosol: 23.7% vacuole: 15.8% nucleus: 13.2% golgi: 13.2% mitochondrion: 5.3% plastid: 2.6%
Protein-Protein	At3g49660	At5g08565	1	WDR5a Transducin/WD40 repeat-like superfamily protein	SPT4-1 Transcription initiation Spt4-like protein	1	0.72		0064 (interologs mapping)	plastid: 57.1% cytosol: 28.6% nucleus: 14.3%	nucleus: 46.2% mitochondrion: 23.1% cytosol: 23.1% plasma membrane: 7.7%
Protein-Protein	At1g17980	At4g08350	1	PAPS1 poly(A) polymerase 1	SPT5-2 global transcription factor group A2	1	0.687		0064 (interologs mapping)	nucleus: 76.7% cytosol: 6.7% plasma membrane: 3.3% mitochondrion: 3.3% endoplasmic reticulum: 3.3% extracellular: 3.3% golgi: 3.3%	nucleus: 63.0% cytoskeleton: 18.5% cytosol: 11.1% mitochondrion: 7.4%
Protein-Protein	At3g49660	At4g34640	1	WDR5a Transducin/WD40 repeat-like superfamily protein	SQS1 squalene synthase 1	-7632	0.308			plastid: 57.1% cytosol: 28.6% nucleus: 14.3%	endoplasmic reticulum: 50.0% plasma membrane: 19.2% cytosol: 9.6% golgi: 9.6% plastid: 5.8% mitochondrion: 3.8% nucleus: 1.9%
Protein-Protein	At4g26080	At5g01820	1	AtABI1 Protein phosphatase 2C family protein	SR1 serine/threonine protein kinase 1	N/A	0.239	BAR - PMID 24823379 BAR - DOI 10.1016/j.devcel.2014.04.004 BAR - BioGrid 947693	0018 (two hybrid),0018 (two hybrid)	nucleus: 58.1% cytosol: 18.6% plasma membrane: 11.6% plastid: 9.3% mitochondrion: 2.3%	vacuole: 45.5% cytosol: 36.4% nucleus: 9.1% mitochondrion: 9.1%
Protein-Protein	At4g26080	At1g10940	1	AtABI1 Protein phosphatase 2C family protein	SRK2A Protein kinase superfamily protein	N/A	0.271	BAR - BioGrid 1105159 BAR - PMID 22516825	0686 (unspecified method)	nucleus: 58.1% cytosol: 18.6% plasma membrane: 11.6% plastid: 9.3% mitochondrion: 2.3%	nucleus: 45.2% cytosol: 35.7% plasma membrane: 11.9% mitochondrion: 4.8% cytoskeleton: 2.4%
Protein-Protein	At4g26080	At3g50500	1	AtABI1 Protein phosphatase 2C family protein	SRK2D SNF1-related protein kinase 2.2	N/A	0.32	BAR - PMID 25614064 BAR - BioGrid 1112911 BAR - PMID 22116026 BAR - BioGrid 1239079	0096 (pull down),0018 (two hybrid)	nucleus: 58.1% cytosol: 18.6% plasma membrane: 11.6% plastid: 9.3% mitochondrion: 2.3%	cytosol: 52.6% nucleus: 28.9% vacuole: 13.2% mitochondrion: 5.3%
Protein-Protein	At4g26080	At4g33950	1	AtABI1 Protein phosphatase 2C family protein	SRK2E Protein kinase superfamily protein	2	0.404	BAR - PMID 26175513 BAR - PMID 22116026 BAR - PMID 16365038 BAR - BioGrid 1112913 BAR - BioGrid 1526425	0018 (two hybrid),0096 (pull down),0096 (pull down)	nucleus: 58.1% cytosol: 18.6% plasma membrane: 11.6% plastid: 9.3% mitochondrion: 2.3%	cytosol: 59.4% nucleus: 31.3% mitochondrion: 6.3% cytoskeleton: 3.1%
Protein-Protein	At4g26080	At5g66880	1	AtABI1 Protein phosphatase 2C family protein	SRK2I sucrose nonfermenting 1(SNF1)-related protein kinase 2.3	N/A	0.141	BAR - BioGrid 1112912 BAR - PMID 22116026	0096 (pull down)	nucleus: 58.1% cytosol: 18.6% plasma membrane: 11.6% plastid: 9.3% mitochondrion: 2.3%	cytosol: 52.6% nucleus: 28.9% golgi: 13.2% mitochondrion: 5.3%
Protein-Protein	At2g45770	At5g03940	1	FRD4 signal recognition particle receptor protein, chloroplast (FTSY)	SRP54CP chloroplast signal recognition particle 54 kDa subunit	N/A	0.614	BAR - BioGrid 1114645 BAR - PMID 21780778	0055 (fluorescent resonance energy transfer)	plastid: 68.1% cytosol: 10.6% golgi: 10.6% vacuole: 10.6%	plastid: 64.2% golgi: 9.4% nucleus: 9.4% vacuole: 9.4% mitochondrion: 5.7% cytosol: 1.9%
Protein-Protein	At1g17980	At1g73820	1	PAPS1 poly(A) polymerase 1	Ssu72-like family protein	12	0.69		0064 (interologs mapping)	nucleus: 76.7% cytosol: 6.7% plasma membrane: 3.3% mitochondrion: 3.3% endoplasmic reticulum: 3.3% extracellular: 3.3% golgi: 3.3%	plastid: 58.6% mitochondrion: 24.1% nucleus: 10.3% cytosol: 6.9%
Protein-Protein	At1g10130	At4g01320	1	ECA3 endoplasmic reticulum-type calcium-transporting ATPase 3	STE24 Peptidase family M48 family protein	2	0.658		0064 (interologs mapping)	golgi: 48.1% plasma membrane: 18.5% endoplasmic reticulum: 11.1% vacuole: 9.3% cytosol: 7.4% extracellular: 1.9% mitochondrion: 1.9% nucleus: 1.9%	endoplasmic reticulum: 55.2% vacuole: 14.9% plasma membrane: 11.9% extracellular: 7.5% golgi: 6.0% mitochondrion: 3.0% nucleus: 1.5%
Protein-Protein	At3g25980	At4g37930	1	MAD2 DNA-binding HORMA family protein	STM serine transhydroxymethyltransferase 1	1	-0.119		0064 (interologs mapping)	nucleus: 26.9% cytosol: 19.2% endoplasmic reticulum: 15.4% extracellular: 15.4% golgi: 15.4% plastid: 3.8% mitochondrion: 3.8%	mitochondrion: 41.8% plastid: 16.3% cytosol: 11.2% nucleus: 10.2% plasma membrane: 10.2% golgi: 5.1% vacuole: 5.1%
Protein-Protein	At5g58640	At4g21480	1	Selenoprotein, Rdx type	STP12 sugar transporter protein 12	10	0.422		0064 (interologs mapping)	endoplasmic reticulum: 38.6% plasma membrane: 29.8% extracellular: 12.3% golgi: 12.3% mitochondrion: 5.3% nucleus: 1.8%	plasma membrane: 42.9% mitochondrion: 9.5% extracellular: 9.5% cytosol: 9.5% nucleus: 9.5% plastid: 9.5% endoplasmic reticulum: 4.8% golgi: 4.8%
Protein-Protein	At3g49660	At1g08490	1	WDR5a Transducin/WD40 repeat-like superfamily protein	SUFS chloroplastic NIFS-like cysteine desulfurase	-8421	0.046			plastid: 57.1% cytosol: 28.6% nucleus: 14.3%	plastid: 91.7% mitochondrion: 4.2% cytosol: 4.2%
Protein-Protein	At1g18070	At5g42740	1	Translation elongation factor EF1A/initiation factor IF2gamma family protein	Sugar isomerase (SIS) family protein	2	0.747		0064 (interologs mapping)	cytosol: 41.9% vacuole: 34.9% extracellular: 11.6% mitochondrion: 4.7% cytoskeleton: 2.3% plastid: 2.3% nucleus: 2.3%	cytosol: 85.2% plastid: 7.4% mitochondrion: 3.7% nucleus: 3.7%
Protein-Protein	At5g59710	At1g01040	1	VIP2 VIRE2 interacting protein 2	SUS1 dicer-like 1	N/A	0.024	BAR - BioGrid 831321 BAR - PMID 23424246 BAR - BioGrid 831320	0096 (pull down),0018 (two hybrid)	nucleus: 68.4% plastid: 18.4% mitochondrion: 2.6% endoplasmic reticulum: 2.6% extracellular: 2.6% golgi: 2.6% cytosol: 2.6%	nucleus: 87.5% cytosol: 6.3% mitochondrion: 6.3%
Protein-Protein	At3g25980	At2g36740	1	MAD2 DNA-binding HORMA family protein	SWC2 sequence-specific DNA binding transcription factors;DNA binding;DNA binding	10	0.682		0064 (interologs mapping)	nucleus: 26.9% cytosol: 19.2% endoplasmic reticulum: 15.4% extracellular: 15.4% golgi: 15.4% plastid: 3.8% mitochondrion: 3.8%	nucleus: 82.4% mitochondrion: 11.8% cytosol: 5.9%
Protein-Protein	At4g26080	At2g33610	1	AtABI1 Protein phosphatase 2C family protein	SWI3B switch subunit 3	N/A	0.16	BAR - BioGrid 1505179 BAR - PMID 19033529	0018 (two hybrid)	nucleus: 58.1% cytosol: 18.6% plasma membrane: 11.6% plastid: 9.3% mitochondrion: 2.3%	nucleus: 82.4% plastid: 11.8% mitochondrion: 5.9%
Protein-Protein	At3g25980	At5g16270	1	MAD2 DNA-binding HORMA family protein	SYN4 sister chromatid cohesion 1 protein 4	1	0.717		0064 (interologs mapping)	nucleus: 26.9% cytosol: 19.2% endoplasmic reticulum: 15.4% extracellular: 15.4% golgi: 15.4% plastid: 3.8% mitochondrion: 3.8%	nucleus: 45.8% mitochondrion: 20.8% endoplasmic reticulum: 8.3% extracellular: 8.3% golgi: 8.3% plastid: 4.2% cytosol: 4.2%
Protein-Protein	At1g14290	At1g08560	1	SBH2 sphingoid base hydroxylase 2	SYP111 syntaxin of plants 111	2	0.059		0064 (interologs mapping)	endoplasmic reticulum: 44.2% golgi: 34.6% extracellular: 13.5% plasma membrane: 1.9% nucleus: 1.9% cytosol: 1.9% vacuole: 1.9%	plasma membrane: 47.6% cytosol: 28.6% golgi: 14.3% nucleus: 4.8% mitochondrion: 4.8%
Protein-Protein	At5g58640	At4g17730	1	Selenoprotein, Rdx type	SYP23 syntaxin of plants 23	1	0.833		0064 (interologs mapping)	endoplasmic reticulum: 38.6% plasma membrane: 29.8% extracellular: 12.3% golgi: 12.3% mitochondrion: 5.3% nucleus: 1.8%	plasma membrane: 39.5% vacuole: 18.4% cytosol: 13.2% unclear: 13.2% mitochondrion: 10.5% plastid: 2.6% nucleus: 2.6%
Protein-Protein	At1g10130	At3g05710	1	ECA3 endoplasmic reticulum-type calcium-transporting ATPase 3	SYP43 syntaxin of plants 43	2	0.755		0064 (interologs mapping)	golgi: 48.1% plasma membrane: 18.5% endoplasmic reticulum: 11.1% vacuole: 9.3% cytosol: 7.4% extracellular: 1.9% mitochondrion: 1.9% nucleus: 1.9%	golgi: 22.9% plasma membrane: 20.8% mitochondrion: 16.7% endoplasmic reticulum: 10.4% vacuole: 10.4% nucleus: 8.3% plastid: 8.3% cytosol: 2.1%
Protein-Protein	At3g25980	At1g02680	1	MAD2 DNA-binding HORMA family protein	TAF13 TBP-associated factor 13	1	0.599		0064 (interologs mapping)	nucleus: 26.9% cytosol: 19.2% endoplasmic reticulum: 15.4% extracellular: 15.4% golgi: 15.4% plastid: 3.8% mitochondrion: 3.8%	nucleus: 47.1% plastid: 35.3% mitochondrion: 11.8% cytosol: 5.9%
Protein-Protein	At3g25980	At5g58470	1	MAD2 DNA-binding HORMA family protein	TAF15b TBP-associated factor 15B	1	0.681		0064 (interologs mapping)	nucleus: 26.9% cytosol: 19.2% endoplasmic reticulum: 15.4% extracellular: 15.4% golgi: 15.4% plastid: 3.8% mitochondrion: 3.8%	nucleus: 40.5% plastid: 32.4% cytosol: 16.2% mitochondrion: 2.7% endoplasmic reticulum: 2.7% extracellular: 2.7% golgi: 2.7%
Protein-Protein	At1g17980	At1g73960	1	PAPS1 poly(A) polymerase 1	TAF2 TBP-associated factor 2	1	0.695		0064 (interologs mapping)	nucleus: 76.7% cytosol: 6.7% plasma membrane: 3.3% mitochondrion: 3.3% endoplasmic reticulum: 3.3% extracellular: 3.3% golgi: 3.3%	nucleus: 35.3% plasma membrane: 29.4% cytosol: 17.6% mitochondrion: 11.8% plastid: 5.9%
Protein-Protein	At2g45490	At5g17570	1	AUR3 ataurora3	TatD related DNase	1	0.15		0064 (interologs mapping)	nucleus: 43.5% cytosol: 35.5% cytoskeleton: 16.1% mitochondrion: 4.8%	cytosol: 26.7% mitochondrion: 20.0% nucleus: 20.0% plastid: 13.3% endoplasmic reticulum: 6.7% extracellular: 6.7% golgi: 6.7%
Protein-Protein	At2g45490	At3g52390	1	AUR3 ataurora3	TatD related DNase	1	0.58		0064 (interologs mapping)	nucleus: 43.5% cytosol: 35.5% cytoskeleton: 16.1% mitochondrion: 4.8%	cytosol: 53.8% nucleus: 15.4% mitochondrion: 7.7% endoplasmic reticulum: 7.7% extracellular: 7.7% golgi: 7.7%
Protein-Protein	At1g18070	At1g55520	1	Translation elongation factor EF1A/initiation factor IF2gamma family protein	TBP2 TATA binding protein 2	1	0.36		0064 (interologs mapping)	cytosol: 41.9% vacuole: 34.9% extracellular: 11.6% mitochondrion: 4.7% cytoskeleton: 2.3% plastid: 2.3% nucleus: 2.3%	nucleus: 82.6% mitochondrion: 8.7% plastid: 4.3% cytosol: 4.3%
Protein-Protein	At2g45490	At3g18190	1	AUR3 ataurora3	TCP-1/cpn60 chaperonin family protein	-7271	0.528			nucleus: 43.5% cytosol: 35.5% cytoskeleton: 16.1% mitochondrion: 4.8%	cytosol: 28.9% plastid: 13.3% mitochondrion: 13.3% extracellular: 11.1% golgi: 11.1% plasma membrane: 11.1% vacuole: 11.1%
Protein-Protein	At3g25980	At3g11830	1	MAD2 DNA-binding HORMA family protein	TCP-1/cpn60 chaperonin family protein	N/A	0.58	BAR - BioGrid 458567 BAR - PMID 20706207	0004 (affinity chromotography technology)	nucleus: 26.9% cytosol: 19.2% endoplasmic reticulum: 15.4% extracellular: 15.4% golgi: 15.4% plastid: 3.8% mitochondrion: 3.8%	cytosol: 31.1% nucleus: 13.3% extracellular: 11.1% golgi: 11.1% plasma membrane: 11.1% vacuole: 11.1% plastid: 6.7% mitochondrion: 4.4%
Protein-Protein	At3g49660	At5g26360	1	WDR5a Transducin/WD40 repeat-like superfamily protein	TCP-1/cpn60 chaperonin family protein	-6398	0.412			plastid: 57.1% cytosol: 28.6% nucleus: 14.3%	cytosol: 28.6% mitochondrion: 16.3% nucleus: 12.2% extracellular: 10.2% golgi: 10.2% plasma membrane: 10.2% vacuole: 10.2% plastid: 2.0%
Protein-Protein	At3g49660	At3g02530	1	WDR5a Transducin/WD40 repeat-like superfamily protein	TCP-1/cpn60 chaperonin family protein	-3964	0.655			plastid: 57.1% cytosol: 28.6% nucleus: 14.3%	cytosol: 36.0% mitochondrion: 16.0% extracellular: 12.0% golgi: 12.0% plasma membrane: 10.0% vacuole: 10.0% endoplasmic reticulum: 2.0% nucleus: 2.0%
Protein-Protein	At3g49660	At5g20890	1	WDR5a Transducin/WD40 repeat-like superfamily protein	TCP-1/cpn60 chaperonin family protein	-5991	0.613			plastid: 57.1% cytosol: 28.6% nucleus: 14.3%	plasma membrane: 28.8% cytosol: 26.9% mitochondrion: 11.5% extracellular: 9.6% golgi: 9.6% vacuole: 9.6% plastid: 1.9% nucleus: 1.9%
Protein-Protein	At2g39250	At3g47620	1	SNZ Integrase-type DNA-binding superfamily protein	TCP14 TEOSINTE BRANCHED, cycloidea and PCF (TCP) 14	N/A	0.401	BAR - (A. th. Interactome) BAR-AI-1 REPEAT BAR - DOI 10.1126/science.1203659 BAR - DOI 10.1126/science.1203877	0018 (two hybrid)	nucleus: 80.0% cytosol: 7.5% plastid: 2.5% mitochondrion: 2.5% endoplasmic reticulum: 2.5% extracellular: 2.5% golgi: 2.5%	nucleus: 86.4% mitochondrion: 4.5% plastid: 4.5% cytosol: 4.5%
Protein-Protein	At3g25980	At1g71440	1	MAD2 DNA-binding HORMA family protein	TFC E tubulin folding cofactor E / Pfifferling (PFI)	18	0.788		0064 (interologs mapping)	nucleus: 26.9% cytosol: 19.2% endoplasmic reticulum: 15.4% extracellular: 15.4% golgi: 15.4% plastid: 3.8% mitochondrion: 3.8%	plastid: 43.5% cytosol: 30.4% nucleus: 13.0% mitochondrion: 8.7% plasma membrane: 4.3%
Protein-Protein	At3g49660	At2g38560	1	WDR5a Transducin/WD40 repeat-like superfamily protein	TFIIS transcript elongation factor IIS	1	0.919		0064 (interologs mapping)	plastid: 57.1% cytosol: 28.6% nucleus: 14.3%	nucleus: 73.0% cytoskeleton: 13.5% cytosol: 5.4% mitochondrion: 5.4% plastid: 2.7%
Protein-Protein	At1g15900	At1g59730	1	null	TH7 thioredoxin H-type 7	N/A	0.078	BAR - PMID 24833385 BAR - MIND ID 17560 BAR - DOI 10.1126/science.1251358 BAR - BioGrid 1250283	0112 (ubiquitin reconstruction)	extracellular: 18.8% endoplasmic reticulum: 18.8% plasma membrane: 12.5% nucleus: 12.5% golgi: 12.5% cytosol: 12.5% vacuole: 6.3% mitochondrion: 6.3%	cytosol: 34.6% plastid: 19.2% endoplasmic reticulum: 19.2% golgi: 19.2% mitochondrion: 7.7%
Protein-Protein	At4g09570	At2g20890	1	CPK4 calcium-dependent protein kinase 4	THF1 photosystem II reaction center PSB29 protein	N/A	-0.069	BAR - PMID 19130088 BAR - BioGrid 320282	0018 (two hybrid)	cytosol: 50.0% nucleus: 28.6% plasma membrane: 11.9% plastid: 4.8% mitochondrion: 4.8%	plastid: 70.3% mitochondrion: 10.9% golgi: 7.8% plasma membrane: 7.8% nucleus: 3.1%
Protein-Protein	At2g36390	At4g32580	1	SBE2.1 starch branching enzyme 2.1	Thioredoxin superfamily protein	N/A	None	BAR - PMID 32191846		plastid: 64.5% nucleus: 22.6% extracellular: 3.2% vacuole: 3.2% cytosol: 3.2% mitochondrion: 3.2%	cytosol: 29.4% nucleus: 17.6% plastid: 11.8% endoplasmic reticulum: 11.8% extracellular: 11.8% golgi: 11.8% mitochondrion: 5.9%
Protein-Protein	At3g49660	At5g09860	1	WDR5a Transducin/WD40 repeat-like superfamily protein	THO1 nuclear matrix protein-related	2	0.951		0064 (interologs mapping)	plastid: 57.1% cytosol: 28.6% nucleus: 14.3%	nucleus: 40.9% cytosol: 27.3% cytoskeleton: 22.7% mitochondrion: 9.1%
Protein-Protein	At3g25980	At5g12410	1	MAD2 DNA-binding HORMA family protein	THUMP domain-containing protein	1	0.818		0064 (interologs mapping)	nucleus: 26.9% cytosol: 19.2% endoplasmic reticulum: 15.4% extracellular: 15.4% golgi: 15.4% plastid: 3.8% mitochondrion: 3.8%	cytosol: 47.4% nucleus: 26.3% mitochondrion: 21.1% plastid: 5.3%
Protein-Protein	At1g14660	At1g17810	1	NHX8 Na+/H+ exchanger 8	TIP3;2 beta-tonoplast intrinsic protein	N/A	0.421	BAR - BioGrid 672020 BAR - PMID 22737156		plasma membrane: 58.3% plastid: 12.5% extracellular: 6.3% golgi: 6.3% cytosol: 4.2% nucleus: 4.2% endoplasmic reticulum: 4.2% vacuole: 2.1% mitochondrion: 2.1%	vacuole: 37.0% plasma membrane: 26.1% endoplasmic reticulum: 15.2% extracellular: 6.5% cytosol: 4.3% golgi: 4.3% mitochondrion: 4.3% plastid: 2.2%
Protein-Protein	At2g45490	At3g60750	1	AUR3 ataurora3	TKL1 Transketolase	-3901	-0.333			nucleus: 43.5% cytosol: 35.5% cytoskeleton: 16.1% mitochondrion: 4.8%	plastid: 46.0% mitochondrion: 11.1% cytosol: 11.1% extracellular: 7.9% golgi: 7.9% plasma membrane: 7.9% vacuole: 7.9%
Protein-Protein	At4g09570	At1g02280	1	CPK4 calcium-dependent protein kinase 4	TOC33 translocon at the outer envelope membrane of chloroplasts 33	N/A	-0.015	BAR - PMID 19130088 BAR - BioGrid 320272	0018 (two hybrid)	cytosol: 50.0% nucleus: 28.6% plasma membrane: 11.9% plastid: 4.8% mitochondrion: 4.8%	plastid: 48.2% mitochondrion: 16.1% cytosol: 16.1% golgi: 8.9% plasma membrane: 8.9% nucleus: 1.8%
Protein-Protein	At2g27940	At5g40930	1	RING/U-box superfamily protein	TOM20-4 translocase of outer membrane 20-4	N/A	0.105	BAR - PMID 21798944 BAR - (A. th. Interactome) BAR-AI-1 MAIN BAR - DOI 10.1126/science.1203877 BAR - BioGrid 595300	0018 (two hybrid),0018 (two hybrid)	plasma membrane: 36.8% nucleus: 26.3% plastid: 10.5% mitochondrion: 10.5% endoplasmic reticulum: 5.3% extracellular: 5.3% golgi: 5.3%	mitochondrion: 58.5% vacuole: 9.4% plasma membrane: 9.4% mitochondrion:ISI: 9.4% cytosol: 5.7% extracellular: 3.8% nucleus: 3.8%
Protein-Protein	At1g17980	At2g29400	1	PAPS1 poly(A) polymerase 1	TOPP1 type one protein phosphatase 1	4	0.597		0064 (interologs mapping)	nucleus: 76.7% cytosol: 6.7% plasma membrane: 3.3% mitochondrion: 3.3% endoplasmic reticulum: 3.3% extracellular: 3.3% golgi: 3.3%	cytosol: 57.1% nucleus: 21.4% mitochondrion: 14.3% plastid: 7.1%
Protein-Protein	At5g58640	At4g01840	1	Selenoprotein, Rdx type	TPK5 Ca2+ activated outward rectifying K+ channel 5	1	0.505		0064 (interologs mapping)	endoplasmic reticulum: 38.6% plasma membrane: 29.8% extracellular: 12.3% golgi: 12.3% mitochondrion: 5.3% nucleus: 1.8%	vacuole: 55.6% plastid: 31.1% cytosol: 4.4% nucleus: 2.2% plasma membrane: 2.2% mitochondrion: 2.2% peroxisome: 2.2%
Protein-Protein	At3g05480	At5g10090	1	RAD9 cell cycle checkpoint control protein family	TPR13 Tetratricopeptide repeat (TPR)-like superfamily protein	9	0.277		0064 (interologs mapping)	nucleus: 41.7% mitochondrion: 16.7% extracellular: 12.5% cytosol: 8.3% endoplasmic reticulum: 8.3% golgi: 8.3% plastid: 4.2%	nucleus: 38.9% mitochondrion: 27.8% plastid: 22.2% cytosol: 11.1%
Protein-Protein	At2g45490	At1g04130	1	AUR3 ataurora3	TPR2 Tetratricopeptide repeat (TPR)-like superfamily protein	1	0.492		0064 (interologs mapping)	nucleus: 43.5% cytosol: 35.5% cytoskeleton: 16.1% mitochondrion: 4.8%	nucleus: 58.3% cytosol: 25.0% mitochondrion: 16.7%
Protein-Protein	At1g18070	At1g65970	1	Translation elongation factor EF1A/initiation factor IF2gamma family protein	TPX2 thioredoxin-dependent peroxidase 2	1	0.067		0064 (interologs mapping)	cytosol: 41.9% vacuole: 34.9% extracellular: 11.6% mitochondrion: 4.7% cytoskeleton: 2.3% plastid: 2.3% nucleus: 2.3%	cytosol: 54.5% nucleus: 9.1% endoplasmic reticulum: 9.1% extracellular: 9.1% golgi: 9.1% mitochondrion: 4.5% peroxisome: 4.5%
Protein-Protein	At3g05480	At4g02110	1	RAD9 cell cycle checkpoint control protein family	transcription coactivators	1	0		0064 (interologs mapping)	nucleus: 41.7% mitochondrion: 16.7% extracellular: 12.5% cytosol: 8.3% endoplasmic reticulum: 8.3% golgi: 8.3% plastid: 4.2%	nucleus: 61.5% plastid: 23.1% mitochondrion: 7.7% cytosol: 7.7%
Protein-Protein	At5g61780	At4g20340	1	Tudor2 TUDOR-SN protein 2	Transcription factor TFIIE, alpha subunit	4	0		0064 (interologs mapping)	nucleus: 25.5% cytosol: 14.9% extracellular: 10.6% golgi: 10.6% plasma membrane: 10.6% vacuole: 10.6% mitochondrion: 8.5% plastid: 8.5%	nucleus: 43.5% cytosol: 17.4% endoplasmic reticulum: 13.0% extracellular: 8.7% golgi: 8.7% mitochondrion: 8.7%
Protein-Protein	At5g61780	At4g20810	1	Tudor2 TUDOR-SN protein 2	transcription initiation factor IIE (TFIIE) alpha subunit family protein / general transcription factor TFIIE family protein	4	0		0064 (interologs mapping)	nucleus: 25.5% cytosol: 14.9% extracellular: 10.6% golgi: 10.6% plasma membrane: 10.6% vacuole: 10.6% mitochondrion: 8.5% plastid: 8.5%	nucleus: 60.0% cytosol: 15.0% mitochondrion: 10.0% endoplasmic reticulum: 5.0% extracellular: 5.0% golgi: 5.0%
Protein-Protein	At5g61780	At4g20330	1	Tudor2 TUDOR-SN protein 2	Transcription initiation factor TFIIE, beta subunit	4	0.415		0064 (interologs mapping)	nucleus: 25.5% cytosol: 14.9% extracellular: 10.6% golgi: 10.6% plasma membrane: 10.6% vacuole: 10.6% mitochondrion: 8.5% plastid: 8.5%	nucleus: 44.0% plastid: 20.0% cytoskeleton: 20.0% mitochondrion: 12.0% cytosol: 4.0%
Protein-Protein	At5g61780	At4g21010	1	Tudor2 TUDOR-SN protein 2	Transcription initiation factor TFIIE, beta subunit	4	0		0064 (interologs mapping)	nucleus: 25.5% cytosol: 14.9% extracellular: 10.6% golgi: 10.6% plasma membrane: 10.6% vacuole: 10.6% mitochondrion: 8.5% plastid: 8.5%	nucleus: 52.4% plastid: 33.3% mitochondrion: 14.3%
Protein-Protein	At5g59710	At5g18230	1	VIP2 VIRE2 interacting protein 2	transcription regulator NOT2/NOT3/NOT5 family protein	6	0.907		0064 (interologs mapping)	nucleus: 68.4% plastid: 18.4% mitochondrion: 2.6% endoplasmic reticulum: 2.6% extracellular: 2.6% golgi: 2.6% cytosol: 2.6%	nucleus: 59.1% golgi: 22.7% mitochondrion: 9.1% cytosol: 9.1%
Protein-Protein	At5g59710	At1g02080	1	VIP2 VIRE2 interacting protein 2	transcription regulators	4	0.887		0064 (interologs mapping)	nucleus: 68.4% plastid: 18.4% mitochondrion: 2.6% endoplasmic reticulum: 2.6% extracellular: 2.6% golgi: 2.6% cytosol: 2.6%	nucleus: 25.6% cytosol: 20.5% golgi: 12.8% plasma membrane: 12.8% vacuole: 12.8% plastid: 7.7% mitochondrion: 7.7%
Protein-Protein	At3g25980	At1g29220	1	MAD2 DNA-binding HORMA family protein	transcriptional regulator family protein	2	0.594		0064 (interologs mapping)	nucleus: 26.9% cytosol: 19.2% endoplasmic reticulum: 15.4% extracellular: 15.4% golgi: 15.4% plastid: 3.8% mitochondrion: 3.8%	nucleus: 48.1% cytosol: 25.9% cytoskeleton: 18.5% mitochondrion: 3.7% plastid: 3.7%
Protein-Protein	At3g25980	At4g03020	1	MAD2 DNA-binding HORMA family protein	transducin family protein / WD-40 repeat family protein	1	0.135		0064 (interologs mapping)	nucleus: 26.9% cytosol: 19.2% endoplasmic reticulum: 15.4% extracellular: 15.4% golgi: 15.4% plastid: 3.8% mitochondrion: 3.8%	nucleus: 38.5% cytosol: 23.1% extracellular: 15.4% mitochondrion: 7.7% endoplasmic reticulum: 7.7% golgi: 7.7%
Protein-Protein	At1g10130	At5g07590	1	ECA3 endoplasmic reticulum-type calcium-transporting ATPase 3	Transducin/WD40 repeat-like superfamily protein	1	0.803		0064 (interologs mapping)	golgi: 48.1% plasma membrane: 18.5% endoplasmic reticulum: 11.1% vacuole: 9.3% cytosol: 7.4% extracellular: 1.9% mitochondrion: 1.9% nucleus: 1.9%	cytosol: 45.8% cytoskeleton: 20.8% nucleus: 12.5% plasma membrane: 4.2% mitochondrion: 4.2% endoplasmic reticulum: 4.2% extracellular: 4.2% golgi: 4.2%
Protein-Protein	At3g10180	At1g69400	1	P-loop containing nucleoside triphosphate hydrolases superfamily protein	Transducin/WD40 repeat-like superfamily protein	N/A	0.766	BAR - BioGrid 458310 BAR - PMID 20706207	0004 (affinity chromotography technology)	nucleus: 45.5% cytosol: 27.3% mitochondrion: 27.3%	cytosol: 28.6% nucleus: 28.6% extracellular: 14.3% plastid: 7.1% mitochondrion: 7.1% endoplasmic reticulum: 7.1% golgi: 7.1%
Protein-Protein	At3g25980	At5g63010	1	MAD2 DNA-binding HORMA family protein	Transducin/WD40 repeat-like superfamily protein	2	0.466		0064 (interologs mapping)	nucleus: 26.9% cytosol: 19.2% endoplasmic reticulum: 15.4% extracellular: 15.4% golgi: 15.4% plastid: 3.8% mitochondrion: 3.8%	nucleus: 29.4% cytosol: 23.5% extracellular: 17.6% endoplasmic reticulum: 11.8% golgi: 11.8% mitochondrion: 5.9%
Protein-Protein	At3g25980	At1g64610	1	MAD2 DNA-binding HORMA family protein	Transducin/WD40 repeat-like superfamily protein	1	0.026		0064 (interologs mapping)	nucleus: 26.9% cytosol: 19.2% endoplasmic reticulum: 15.4% extracellular: 15.4% golgi: 15.4% plastid: 3.8% mitochondrion: 3.8%	nucleus: 61.5% cytosol: 15.4% mitochondrion: 15.4% plastid: 7.7%
Protein-Protein	At1g18070	At1g18070	1	Translation elongation factor EF1A/initiation factor IF2gamma family protein	Translation elongation factor EF1A/initiation factor IF2gamma family protein	32	1		0064 (interologs mapping)	cytosol: 41.9% vacuole: 34.9% extracellular: 11.6% mitochondrion: 4.7% cytoskeleton: 2.3% plastid: 2.3% nucleus: 2.3%	cytosol: 41.9% vacuole: 34.9% extracellular: 11.6% mitochondrion: 4.7% cytoskeleton: 2.3% plastid: 2.3% nucleus: 2.3%
Protein-Protein	At5g61780	At3g07920	1	Tudor2 TUDOR-SN protein 2	Translation initiation factor IF2/IF5	N/A	None	BAR - PMID 32191846		nucleus: 25.5% cytosol: 14.9% extracellular: 10.6% golgi: 10.6% plasma membrane: 10.6% vacuole: 10.6% mitochondrion: 8.5% plastid: 8.5%	cytosol: 55.0% nucleus: 15.0% mitochondrion: 10.0% plastid: 5.0% endoplasmic reticulum: 5.0% extracellular: 5.0% golgi: 5.0%
Protein-Protein	At4g09570	At3g49910	1	CPK4 calcium-dependent protein kinase 4	Translation protein SH3-like family protein	1	0.357		0064 (interologs mapping)	cytosol: 50.0% nucleus: 28.6% plasma membrane: 11.9% plastid: 4.8% mitochondrion: 4.8%	cytosol: 23.5% nucleus: 21.6% plastid: 17.6% plasma membrane: 14.7% mitochondrion: 7.8% extracellular: 4.9% golgi: 4.9% vacuole: 4.9%
Protein-Protein	At1g66520	At1g80510	1	pde194 formyltransferase, putative	Transmembrane amino acid transporter family protein	1	0.502		0064 (interologs mapping)	plastid: 51.9% mitochondrion: 40.7% cytosol: 7.4%	golgi: 36.8% mitochondrion: 10.5% extracellular: 10.5% plasma membrane: 10.5% cytosol: 10.5% nucleus: 10.5% endoplasmic reticulum: 5.3% peroxisome: 5.3%
Protein-Protein	At1g10130	At1g35940	1	ECA3 endoplasmic reticulum-type calcium-transporting ATPase 3	transposable element gene	1	0.602		0064 (interologs mapping)	golgi: 48.1% plasma membrane: 18.5% endoplasmic reticulum: 11.1% vacuole: 9.3% cytosol: 7.4% extracellular: 1.9% mitochondrion: 1.9% nucleus: 1.9%
Protein-Protein	At1g17980	At5g53770	1	PAPS1 poly(A) polymerase 1	TRL Nucleotidyltransferase family protein	1	0.568		0064 (interologs mapping)	nucleus: 76.7% cytosol: 6.7% plasma membrane: 3.3% mitochondrion: 3.3% endoplasmic reticulum: 3.3% extracellular: 3.3% golgi: 3.3%	nucleus: 47.1% plastid: 35.3% mitochondrion: 11.8% cytosol: 5.9%
Protein-Protein	At5g37500	At4g01880	1	GORK gated outwardly-rectifying K+ channel	TRM13 methyltransferases	2	0.569		0064 (interologs mapping)	nucleus: 46.4% plasma membrane: 28.6% cytosol: 10.7% endoplasmic reticulum: 3.6% extracellular: 3.6% golgi: 3.6% mitochondrion: 3.6%	mitochondrion: 35.3% nucleus: 29.4% plastid: 17.6% cytosol: 17.6%
Protein-Protein	At2g45490	At3g02320	1	AUR3 ataurora3	TRM1a N2,N2-dimethylguanosine tRNA methyltransferase	1	0.643		0064 (interologs mapping)	nucleus: 43.5% cytosol: 35.5% cytoskeleton: 16.1% mitochondrion: 4.8%	nucleus: 42.9% cytosol: 21.4% plastid: 21.4% mitochondrion: 14.3%
Protein-Protein	At4g09570	At2g36420	1	CPK4 calcium-dependent protein kinase 4	TRM27 null	N/A	None	BAR - PMID 19130088 BAR - BioGrid 320285	0018 (two hybrid)	cytosol: 50.0% nucleus: 28.6% plasma membrane: 11.9% plastid: 4.8% mitochondrion: 4.8%	nucleus: 66.7% cytosol: 16.7% mitochondrion: 16.7%
Protein-Protein	At5g58640	At4g17610	1	Selenoprotein, Rdx type	TRM3 tRNA/rRNA methyltransferase (SpoU) family protein	1	0.726		0064 (interologs mapping)	endoplasmic reticulum: 38.6% plasma membrane: 29.8% extracellular: 12.3% golgi: 12.3% mitochondrion: 5.3% nucleus: 1.8%	plastid: 21.7% endoplasmic reticulum: 17.4% extracellular: 17.4% golgi: 17.4% nucleus: 13.0% cytosol: 8.7% plasma membrane: 4.3%
Protein-Protein	At2g26170	At5g26180	1	MAX1 cytochrome P450, family 711, subfamily A, polypeptide 1	TRM4h S-adenosyl-L-methionine-dependent methyltransferases superfamily protein	2	0.285		0064 (interologs mapping)	endoplasmic reticulum: 27.8% mitochondrion: 16.7% extracellular: 16.7% golgi: 16.7% plasma membrane: 16.7% cytosol: 5.6%	mitochondrion: 42.9% plastid: 35.7% nucleus: 14.3% cytosol: 7.1%
Protein-Protein	At1g66520	At2g16950	1	pde194 formyltransferase, putative	TRN1 transportin 1	1	0.532		0064 (interologs mapping)	plastid: 51.9% mitochondrion: 40.7% cytosol: 7.4%	nucleus: 34.1% cytosol: 25.0% golgi: 11.4% plasma membrane: 11.4% vacuole: 11.4% mitochondrion: 6.8%
Protein-Protein	At2g36390	At5g54810	1	SBE2.1 starch branching enzyme 2.1	TSB1 tryptophan synthase beta-subunit 1	N/A	0.1	BAR - PMID 32191846		plastid: 64.5% nucleus: 22.6% extracellular: 3.2% vacuole: 3.2% cytosol: 3.2% mitochondrion: 3.2%	plastid: 77.8% plasma membrane: 11.1% mitochondrion: 8.9% cytosol: 2.2%
Protein-Protein	At2g36390	At4g27070	1	SBE2.1 starch branching enzyme 2.1	TSB2 tryptophan synthase beta-subunit 2	N/A	0.1	BAR - PMID 32191846		plastid: 64.5% nucleus: 22.6% extracellular: 3.2% vacuole: 3.2% cytosol: 3.2% mitochondrion: 3.2%	plastid: 81.4% mitochondrion: 16.3% cytosol: 2.3%
Protein-Protein	At4g09570	At3g27060	1	CPK4 calcium-dependent protein kinase 4	TSO2 Ferritin/ribonucleotide reductase-like family protein	1	0.188		0064 (interologs mapping)	cytosol: 50.0% nucleus: 28.6% plasma membrane: 11.9% plastid: 4.8% mitochondrion: 4.8%	cytosol: 72.2% nucleus: 11.1% mitochondrion: 11.1% plastid: 5.6%
Protein-Protein	At1g14660	At1g17260	1	NHX8 Na+/H+ exchanger 8	TT13 autoinhibited H(+)-ATPase isoform 10	N/A	0.01	BAR - BioGrid 671681 BAR - PMID 22737156		plasma membrane: 58.3% plastid: 12.5% extracellular: 6.3% golgi: 6.3% cytosol: 4.2% nucleus: 4.2% endoplasmic reticulum: 4.2% vacuole: 2.1% mitochondrion: 2.1%	plasma membrane: 30.2% plastid: 23.3% cytosol: 20.9% vacuole: 14.0% mitochondrion: 7.0% nucleus: 2.3% peroxisome: 2.3%
Protein-Protein	At3g49660	At5g13930	1	WDR5a Transducin/WD40 repeat-like superfamily protein	TT4 Chalcone and stilbene synthase family protein	-694	0.386			plastid: 57.1% cytosol: 28.6% nucleus: 14.3%	nucleus: 30.8% endoplasmic reticulum: 28.8% vacuole: 19.2% cytosol: 15.4% mitochondrion: 3.8% plastid: 1.9%
Protein-Protein	At3g25980	At3g60740	1	MAD2 DNA-binding HORMA family protein	TTN1 ARM repeat superfamily protein	1	0.8		0064 (interologs mapping)	nucleus: 26.9% cytosol: 19.2% endoplasmic reticulum: 15.4% extracellular: 15.4% golgi: 15.4% plastid: 3.8% mitochondrion: 3.8%	cytosol: 42.9% golgi: 23.8% nucleus: 14.3% mitochondrion: 9.5% plasma membrane: 4.8% plastid: 4.8%
Protein-Protein	At5g58640	At3g54670	1	Selenoprotein, Rdx type	TTN8 Structural maintenance of chromosomes (SMC) family protein	1	0.837		0064 (interologs mapping)	endoplasmic reticulum: 38.6% plasma membrane: 29.8% extracellular: 12.3% golgi: 12.3% mitochondrion: 5.3% nucleus: 1.8%	plastid: 32.4% nucleus: 26.5% cytoskeleton: 17.6% cytosol: 11.8% mitochondrion: 2.9% endoplasmic reticulum: 2.9% extracellular: 2.9% golgi: 2.9%
Protein-Protein	At2g35630	At1g04820	1	MOR1 ARM repeat superfamily protein	TUA4 tubulin alpha-4 chain	1	0.88		0064 (interologs mapping)	cytoskeleton: 40.5% cytosol: 18.9% golgi: 13.5% plasma membrane: 13.5% mitochondrion: 8.1% nucleus: 5.4%	cytosol: 28.2% cytoskeleton: 12.8% plasma membrane: 12.8% plastid: 12.8% nucleus: 9.0% vacuole: 7.7% extracellular: 6.4% golgi: 6.4% mitochondrion: 3.8%
Protein-Protein	At2g35630	At4g14960	1	MOR1 ARM repeat superfamily protein	TUA6 Tubulin/FtsZ family protein	6	0.813		0064 (interologs mapping)	cytoskeleton: 40.5% cytosol: 18.9% golgi: 13.5% plasma membrane: 13.5% mitochondrion: 8.1% nucleus: 5.4%	cytoskeleton: 17.9% cytosol: 17.9% plasma membrane: 14.3% nucleus: 14.3% vacuole: 9.8% mitochondrion: 7.1% plastid: 5.4% cytoskeleton:ISI: 4.5% unclear: 4.5% golgi: 4.5%
Protein-Protein	At1g55860	At5g62700	1	UPL1 ubiquitin-protein ligase 1	TUB3 tubulin beta chain 3	1	0.772		0064 (interologs mapping)	cytosol: 30.3% mitochondrion: 24.2% nucleus: 12.1% golgi: 10.6% cytoskeleton: 7.6% plastid: 7.6% endoplasmic reticulum: 3.0% extracellular: 3.0% plasma membrane: 1.5%	cytosol: 29.3% mitochondrion: 17.1% golgi: 14.6% plastid: 12.2% cytoskeleton: 12.2% nucleus: 9.8% endoplasmic reticulum: 2.4% extracellular: 2.4%
Protein-Protein	At3g25980	At3g61650	1	MAD2 DNA-binding HORMA family protein	TUBG1 gamma-tubulin	8	0.926		0064 (interologs mapping)	nucleus: 26.9% cytosol: 19.2% endoplasmic reticulum: 15.4% extracellular: 15.4% golgi: 15.4% plastid: 3.8% mitochondrion: 3.8%	cytoskeleton: 31.7% mitochondrion: 28.6% plasma membrane: 15.9% cytosol: 11.1% golgi: 7.9% nucleus: 4.8%
Protein-Protein	At3g25980	At1g77550	1	MAD2 DNA-binding HORMA family protein	tubulin-tyrosine ligases;tubulin-tyrosine ligases	2	0.838		0064 (interologs mapping)	nucleus: 26.9% cytosol: 19.2% endoplasmic reticulum: 15.4% extracellular: 15.4% golgi: 15.4% plastid: 3.8% mitochondrion: 3.8%	plastid: 44.4% cytosol: 16.7% nucleus: 11.1% golgi: 8.3% endoplasmic reticulum: 5.6% extracellular: 5.6% mitochondrion: 5.6% plasma membrane: 2.8%
Protein-Protein	At1g18070	At1g65990	1	Translation elongation factor EF1A/initiation factor IF2gamma family protein	type 2 peroxiredoxin-related / thiol specific antioxidant / mal allergen family protein	1	0.823		0064 (interologs mapping)	cytosol: 41.9% vacuole: 34.9% extracellular: 11.6% mitochondrion: 4.7% cytoskeleton: 2.3% plastid: 2.3% nucleus: 2.3%	cytosol: 41.2% nucleus: 23.5% peroxisome: 11.8% mitochondrion: 11.8% plastid: 5.9% plasma membrane: 5.9%
Protein-Protein	At1g55860	At5g54770	1	UPL1 ubiquitin-protein ligase 1	TZ thiazole biosynthetic enzyme, chloroplast (ARA6) (THI1) (THI4)	1	0.445		0064 (interologs mapping)	cytosol: 30.3% mitochondrion: 24.2% nucleus: 12.1% golgi: 10.6% cytoskeleton: 7.6% plastid: 7.6% endoplasmic reticulum: 3.0% extracellular: 3.0% plasma membrane: 1.5%	plastid: 61.9% mitochondrion: 27.0% nucleus: 7.9% cytosol: 3.2%
Protein-Protein	At1g21065	At1g09230	1	null	U11/U12-65K RNA-binding (RRM/RBD/RNP motifs) family protein	2	0.437		0064 (interologs mapping)	plastid: 45.0% golgi: 12.5% mitochondrion: 12.5% endoplasmic reticulum: 10.0% extracellular: 10.0% plasma membrane: 5.0% nucleus: 5.0%	nucleus: 26.7% plastid: 13.3% cytosol: 13.3% endoplasmic reticulum: 13.3% extracellular: 13.3% golgi: 13.3% mitochondrion: 6.7%
Protein-Protein	At1g17980	At1g06960	1	PAPS1 poly(A) polymerase 1	U2BL RNA-binding (RRM/RBD/RNP motifs) family protein	1	0.726		0064 (interologs mapping)	nucleus: 76.7% cytosol: 6.7% plasma membrane: 3.3% mitochondrion: 3.3% endoplasmic reticulum: 3.3% extracellular: 3.3% golgi: 3.3%	nucleus: 61.1% extracellular: 11.1% plastid: 11.1% mitochondrion: 11.1% cytosol: 5.6%
Protein-Protein	At5g61780	At5g06460	1	Tudor2 TUDOR-SN protein 2	UBA 2 ubiquitin activating enzyme 2	N/A	0.006	BAR - PMID 32191846		nucleus: 25.5% cytosol: 14.9% extracellular: 10.6% golgi: 10.6% plasma membrane: 10.6% vacuole: 10.6% mitochondrion: 8.5% plastid: 8.5%	nucleus: 34.5% cytosol: 34.5% golgi: 17.2% plastid: 6.9% mitochondrion: 6.9%
Protein-Protein	At1g71010	At1g14400	1	FAB1C FORMS APLOID AND BINUCLEATE CELLS 1C	UBC1 ubiquitin carrier protein 1	1	0.838		0064 (interologs mapping)	nucleus: 40.0% cytosol: 40.0% mitochondrion: 20.0%	mitochondrion: 43.8% nucleus: 37.5% cytosol: 12.5% extracellular: 6.3%
Protein-Protein	At3g21090	At3g17000	1	ABCG15 ABC-2 type transporter family protein	UBC32 ubiquitin-conjugating enzyme 32	N/A	-0.062	BAR - PMID 24833385 BAR - MIND ID 5230 BAR - MIND ID 7612 BAR - DOI 10.1126/science.1251358 BAR - BioGrid 1250594	0112 (ubiquitin reconstruction)	plasma membrane: 53.3% mitochondrion: 20.0% extracellular: 6.7% cytosol: 6.7% nucleus: 6.7% peroxisome: 6.7%	plasma membrane: 26.3% cytosol: 21.1% nucleus: 21.1% endoplasmic reticulum: 10.5% peroxisome: 5.3% mitochondrion: 5.3% extracellular: 5.3% golgi: 5.3%
Protein-Protein	At5g58640	At5g41700	1	Selenoprotein, Rdx type	UBC8 ubiquitin conjugating enzyme 8	1	0.586		0064 (interologs mapping)	endoplasmic reticulum: 38.6% plasma membrane: 29.8% extracellular: 12.3% golgi: 12.3% mitochondrion: 5.3% nucleus: 1.8%	nucleus: 63.6% mitochondrion: 18.2% peroxisome: 9.1% vacuole: 4.5% cytosol: 4.5%
Protein-Protein	At3g49660	At1g51710	1	WDR5a Transducin/WD40 repeat-like superfamily protein	UBP6 ubiquitin-specific protease 6	1	0.788		0064 (interologs mapping)	plastid: 57.1% cytosol: 28.6% nucleus: 14.3%	cytosol: 27.3% golgi: 22.7% plasma membrane: 22.7% nucleus: 18.2% mitochondrion: 9.1%
Protein-Protein	At1g55860	At4g05320	1	UPL1 ubiquitin-protein ligase 1	UBQ10 polyubiquitin 10	1	0.718		0064 (interologs mapping)	cytosol: 30.3% mitochondrion: 24.2% nucleus: 12.1% golgi: 10.6% cytoskeleton: 7.6% plastid: 7.6% endoplasmic reticulum: 3.0% extracellular: 3.0% plasma membrane: 1.5%	cytosol: 40.7% nucleus: 33.3% plastid: 18.5% mitochondrion: 7.4%
Protein-Protein	At1g55860	At3g09790	1	UPL1 ubiquitin-protein ligase 1	UBQ8 ubiquitin 8	1	0.708		0064 (interologs mapping)	cytosol: 30.3% mitochondrion: 24.2% nucleus: 12.1% golgi: 10.6% cytoskeleton: 7.6% plastid: 7.6% endoplasmic reticulum: 3.0% extracellular: 3.0% plasma membrane: 1.5%	cytosol: 26.8% vacuole: 24.4% nucleus: 19.5% plasma membrane: 12.2% plastid: 12.2% mitochondrion: 4.9%
Protein-Protein	At1g55860	At4g17510	1	UPL1 ubiquitin-protein ligase 1	UCH3 ubiquitin C-terminal hydrolase 3	1	0.736		0064 (interologs mapping)	cytosol: 30.3% mitochondrion: 24.2% nucleus: 12.1% golgi: 10.6% cytoskeleton: 7.6% plastid: 7.6% endoplasmic reticulum: 3.0% extracellular: 3.0% plasma membrane: 1.5%	cytosol: 43.3% plasma membrane: 16.7% vacuole: 16.7% mitochondrion: 6.7% plastid: 3.3% endoplasmic reticulum: 3.3% extracellular: 3.3% golgi: 3.3% nucleus: 3.3%
Protein-Protein	At5g58640	At3g27440	1	Selenoprotein, Rdx type	UKL5 uridine kinase-like 5	1	0.245		0064 (interologs mapping)	endoplasmic reticulum: 38.6% plasma membrane: 29.8% extracellular: 12.3% golgi: 12.3% mitochondrion: 5.3% nucleus: 1.8%	cytosol: 33.3% nucleus: 20.0% mitochondrion: 13.3% plasma membrane: 6.7% plastid: 6.7% endoplasmic reticulum: 6.7% extracellular: 6.7% golgi: 6.7%
Protein-Protein	At3g25980	At4g12620	1	MAD2 DNA-binding HORMA family protein	UNE13 origin of replication complex 1B	1	0.884		0064 (interologs mapping)	nucleus: 26.9% cytosol: 19.2% endoplasmic reticulum: 15.4% extracellular: 15.4% golgi: 15.4% plastid: 3.8% mitochondrion: 3.8%	nucleus: 47.8% plastid: 30.4% mitochondrion: 17.4% cytosol: 4.3%
Protein-Protein	At3g25980	At2g12940	1	MAD2 DNA-binding HORMA family protein	UNE4 Basic-leucine zipper (bZIP) transcription factor family protein	1	0		0064 (interologs mapping)	nucleus: 26.9% cytosol: 19.2% endoplasmic reticulum: 15.4% extracellular: 15.4% golgi: 15.4% plastid: 3.8% mitochondrion: 3.8%	plastid: 56.3% nucleus: 37.5% mitochondrion: 6.3%
Protein-Protein	At1g18070	At5g47010	1	Translation elongation factor EF1A/initiation factor IF2gamma family protein	UPF1 RNA helicase, putative	52	0.851		0064 (interologs mapping)	cytosol: 41.9% vacuole: 34.9% extracellular: 11.6% mitochondrion: 4.7% cytoskeleton: 2.3% plastid: 2.3% nucleus: 2.3%	plasma membrane: 27.0% cytosol: 21.6% nucleus: 16.2% cytoskeleton: 13.5% golgi: 13.5% mitochondrion: 5.4% extracellular: 2.7%
Protein-Protein	At1g15900	At4g23010	1	null	UTR2 UDP-galactose transporter 2	N/A	-0.066	BAR - PMID 24833385 BAR - DOI 10.1126/science.1251358 BAR - BioGrid 1242718	0112 (ubiquitin reconstruction)	extracellular: 18.8% endoplasmic reticulum: 18.8% plasma membrane: 12.5% nucleus: 12.5% golgi: 12.5% cytosol: 12.5% vacuole: 6.3% mitochondrion: 6.3%	endoplasmic reticulum: 26.9% golgi: 26.9% mitochondrion: 11.5% extracellular: 11.5% plasma membrane: 11.5% cytosol: 3.8% nucleus: 3.8% plastid: 3.8%
Protein-Protein	At1g15900	At1g14360	1	null	UTR3 UDP-galactose transporter 3	N/A	-0.103	BAR - PMID 24833385 BAR - DOI 10.1126/science.1251358 BAR - BioGrid 1243925	0112 (ubiquitin reconstruction)	extracellular: 18.8% endoplasmic reticulum: 18.8% plasma membrane: 12.5% nucleus: 12.5% golgi: 12.5% cytosol: 12.5% vacuole: 6.3% mitochondrion: 6.3%	endoplasmic reticulum: 25.9% extracellular: 25.9% golgi: 25.9% plasma membrane: 11.1% mitochondrion: 7.4% plastid: 3.7%
Protein-Protein	At3g25980	At5g41150	1	MAD2 DNA-binding HORMA family protein	UVH1 Restriction endonuclease, type II-like superfamily protein	2	0.635		0064 (interologs mapping)	nucleus: 26.9% cytosol: 19.2% endoplasmic reticulum: 15.4% extracellular: 15.4% golgi: 15.4% plastid: 3.8% mitochondrion: 3.8%	nucleus: 52.4% endoplasmic reticulum: 9.5% extracellular: 9.5% golgi: 9.5% plasma membrane: 4.8% plastid: 4.8% mitochondrion: 4.8% cytosol: 4.8%
Protein-Protein	At3g25980	At3g05210	1	MAD2 DNA-binding HORMA family protein	UVR7 nucleotide repair protein, putative	2	0.361		0064 (interologs mapping)	nucleus: 26.9% cytosol: 19.2% endoplasmic reticulum: 15.4% extracellular: 15.4% golgi: 15.4% plastid: 3.8% mitochondrion: 3.8%	nucleus: 87.0% mitochondrion: 8.7% cytosol: 4.3%
Protein-Protein	At1g71010	At2g01690	1	FAB1C FORMS APLOID AND BINUCLEATE CELLS 1C	VAC1 ARM repeat superfamily protein	1	0.74		0064 (interologs mapping)	nucleus: 40.0% cytosol: 40.0% mitochondrion: 20.0%	plasma membrane: 38.5% golgi: 15.4% vacuole: 12.8% nucleus: 10.3% cytosol: 10.3% mitochondrion: 7.7% endoplasmic reticulum: 2.6% extracellular: 2.6%
Protein-Protein	At3g25980	At5g13300	1	MAD2 DNA-binding HORMA family protein	VAN3 ARF GTPase-activating protein	1	0.837		0064 (interologs mapping)	nucleus: 26.9% cytosol: 19.2% endoplasmic reticulum: 15.4% extracellular: 15.4% golgi: 15.4% plastid: 3.8% mitochondrion: 3.8%	golgi: 36.2% cytosol: 31.0% plasma membrane: 17.2% nucleus: 12.1% mitochondrion: 3.4%
Protein-Protein	At1g10130	At1g08820	1	ECA3 endoplasmic reticulum-type calcium-transporting ATPase 3	VAP27-2 vamp/synaptobrevin-associated protein 27-2	2	0		0064 (interologs mapping)	golgi: 48.1% plasma membrane: 18.5% endoplasmic reticulum: 11.1% vacuole: 9.3% cytosol: 7.4% extracellular: 1.9% mitochondrion: 1.9% nucleus: 1.9%	endoplasmic reticulum: 25.6% plasma membrane: 25.6% extracellular: 15.4% nucleus: 12.8% cytosol: 7.7% mitochondrion: 7.7% plastid: 5.1%
Protein-Protein	At2g36390	At1g29900	1	SBE2.1 starch branching enzyme 2.1	VEN3 carbamoyl phosphate synthetase B	N/A	0.181	BAR - PMID 32191846		plastid: 64.5% nucleus: 22.6% extracellular: 3.2% vacuole: 3.2% cytosol: 3.2% mitochondrion: 3.2%	plastid: 55.0% mitochondrion: 12.5% golgi: 12.5% plasma membrane: 12.5% cytosol: 5.0% nucleus: 2.5%
Protein-Protein	At5g59710	At1g43700	1	VIP2 VIRE2 interacting protein 2	VIP1 VIRE2-interacting protein 1	1	0.608	BAR - PMID 17496122		nucleus: 68.4% plastid: 18.4% mitochondrion: 2.6% endoplasmic reticulum: 2.6% extracellular: 2.6% golgi: 2.6% cytosol: 2.6%	nucleus: 69.8% cytosol: 14.0% plastid: 11.6% mitochondrion: 4.7%
Protein-Protein	At5g59710	At5g59710	1	VIP2 VIRE2 interacting protein 2	VIP2 VIRE2 interacting protein 2	1	1		0064 (interologs mapping)	nucleus: 68.4% plastid: 18.4% mitochondrion: 2.6% endoplasmic reticulum: 2.6% extracellular: 2.6% golgi: 2.6% cytosol: 2.6%	nucleus: 68.4% plastid: 18.4% mitochondrion: 2.6% endoplasmic reticulum: 2.6% extracellular: 2.6% golgi: 2.6% cytosol: 2.6%
Protein-Protein	At3g49660	At5g61150	1	WDR5a Transducin/WD40 repeat-like superfamily protein	VIP4 leo1-like family protein	1	0.834		0064 (interologs mapping)	plastid: 57.1% cytosol: 28.6% nucleus: 14.3%	cytosol: 43.6% nucleus: 33.3% cytoskeleton: 12.8% mitochondrion: 2.6% endoplasmic reticulum: 2.6% extracellular: 2.6% golgi: 2.6%
Protein-Protein	At3g49660	At1g61040	1	WDR5a Transducin/WD40 repeat-like superfamily protein	VIP5 plus-3 domain-containing protein	1	0.719		0064 (interologs mapping)	plastid: 57.1% cytosol: 28.6% nucleus: 14.3%	nucleus: 57.6% mitochondrion: 21.2% cytoskeleton: 15.2% plastid: 3.0% cytosol: 3.0%
Protein-Protein	At1g10130	At2g01770	1	ECA3 endoplasmic reticulum-type calcium-transporting ATPase 3	VIT1 vacuolar iron transporter 1	1	0.192		0064 (interologs mapping)	golgi: 48.1% plasma membrane: 18.5% endoplasmic reticulum: 11.1% vacuole: 9.3% cytosol: 7.4% extracellular: 1.9% mitochondrion: 1.9% nucleus: 1.9%	vacuole: 64.5% cytosol: 9.7% plasma membrane: 6.5% nucleus: 6.5% mitochondrion: 6.5% plastid: 3.2% peroxisome: 3.2%
Protein-Protein	At5g59710	At2g06530	1	VIP2 VIRE2 interacting protein 2	VPS2.1 SNF7 family protein	2	0.462		0064 (interologs mapping)	nucleus: 68.4% plastid: 18.4% mitochondrion: 2.6% endoplasmic reticulum: 2.6% extracellular: 2.6% golgi: 2.6% cytosol: 2.6%	cytosol: 31.3% unclear: 15.6% vacuole: 15.6% endoplasmic reticulum: 15.6% mitochondrion: 12.5% nucleus: 6.3% golgi: 3.1%
Protein-Protein	At1g10130	At4g27040	1	ECA3 endoplasmic reticulum-type calcium-transporting ATPase 3	VPS22 EAP30/Vps36 family protein	-742	0.337			golgi: 48.1% plasma membrane: 18.5% endoplasmic reticulum: 11.1% vacuole: 9.3% cytosol: 7.4% extracellular: 1.9% mitochondrion: 1.9% nucleus: 1.9%	mitochondrion: 33.3% cytosol: 33.3% endoplasmic reticulum: 20.8% nucleus: 8.3% plastid: 4.2%
Protein-Protein	At5g58640	At5g13860	1	Selenoprotein, Rdx type	VPS32.1 ELCH-like	1	0		0064 (interologs mapping)	endoplasmic reticulum: 38.6% plasma membrane: 29.8% extracellular: 12.3% golgi: 12.3% mitochondrion: 5.3% nucleus: 1.8%	cytosol: 28.0% nucleus: 20.0% endoplasmic reticulum: 20.0% plastid: 16.0% mitochondrion: 16.0%
Protein-Protein	At1g10130	At1g71270	1	ECA3 endoplasmic reticulum-type calcium-transporting ATPase 3	VPS52 Vps52 / Sac2 family	2	0.627		0064 (interologs mapping)	golgi: 48.1% plasma membrane: 18.5% endoplasmic reticulum: 11.1% vacuole: 9.3% cytosol: 7.4% extracellular: 1.9% mitochondrion: 1.9% nucleus: 1.9%	golgi: 59.5% cytosol: 11.9% vacuole: 11.9% nucleus: 9.5% mitochondrion: 4.8% plastid: 2.4%
Protein-Protein	At1g17980	At1g50500	1	PAPS1 poly(A) polymerase 1	VPS53 Membrane trafficking VPS53 family protein	2	0.765		0064 (interologs mapping)	nucleus: 76.7% cytosol: 6.7% plasma membrane: 3.3% mitochondrion: 3.3% endoplasmic reticulum: 3.3% extracellular: 3.3% golgi: 3.3%	mitochondrion: 41.5% golgi: 24.4% vacuole: 12.2% cytosol: 9.8% nucleus: 9.8% plastid: 2.4%
Protein-Protein	At4g26080	At2g34150	1	AtABI1 Protein phosphatase 2C family protein	WAVE1 SCAR family protein	N/A	0.043	BAR - BioGrid 1416675 BAR - PMID 17267444	0018 (two hybrid)	nucleus: 58.1% cytosol: 18.6% plasma membrane: 11.6% plastid: 9.3% mitochondrion: 2.3%	cytosol: 36.4% nucleus: 31.8% cytoskeleton: 22.7% mitochondrion: 9.1%
Protein-Protein	At4g26080	At1g29170	1	AtABI1 Protein phosphatase 2C family protein	WAVE2 SCAR family protein	N/A	None	BAR - BioGrid 1416677 BAR - PMID 17267444	0018 (two hybrid)	nucleus: 58.1% cytosol: 18.6% plasma membrane: 11.6% plastid: 9.3% mitochondrion: 2.3%	cytosol: 36.4% nucleus: 31.8% cytoskeleton: 22.7% mitochondrion: 9.1%
Protein-Protein	At4g26080	At2g38440	1	AtABI1 Protein phosphatase 2C family protein	WAVE4 SCAR homolog 2	1	0.218	BAR - PMID 17267444 BAR - BioGrid 1416680	0055 (fluorescent resonance energy transfer)	nucleus: 58.1% cytosol: 18.6% plasma membrane: 11.6% plastid: 9.3% mitochondrion: 2.3%	plasma membrane: 27.0% cytosol: 24.3% nucleus: 16.2% plastid: 13.5% cytoskeleton: 13.5% mitochondrion: 5.4%
Protein-Protein	At4g26080	At4g18600	1	AtABI1 Protein phosphatase 2C family protein	WAVE5 SCAR family protein	N/A	0.167	BAR - BioGrid 1416678 BAR - PMID 17267444	0018 (two hybrid)	nucleus: 58.1% cytosol: 18.6% plasma membrane: 11.6% plastid: 9.3% mitochondrion: 2.3%	nucleus: 72.7% mitochondrion: 18.2% cytosol: 9.1%
Protein-Protein	At3g25980	At5g54200	1	MAD2 DNA-binding HORMA family protein	WDD1 Transducin/WD40 repeat-like superfamily protein	1	0.795		0064 (interologs mapping)	nucleus: 26.9% cytosol: 19.2% endoplasmic reticulum: 15.4% extracellular: 15.4% golgi: 15.4% plastid: 3.8% mitochondrion: 3.8%	nucleus: 42.9% mitochondrion: 28.6% plastid: 14.3% cytosol: 14.3%
Protein-Protein	At1g15900	At3g48260	1	null	WNK3 with no lysine (K) kinase 3	N/A	None	BAR - MIND ID 14619	0112 (ubiquitin reconstruction)	extracellular: 18.8% endoplasmic reticulum: 18.8% plasma membrane: 12.5% nucleus: 12.5% golgi: 12.5% cytosol: 12.5% vacuole: 6.3% mitochondrion: 6.3%	nucleus: 50.0% cytosol: 25.0% mitochondrion: 16.7% plastid: 8.3%
Protein-Protein	At5g11340	At1g71692	1	Acyl-CoA N-acyltransferases (NAT) superfamily protein	XAL1 AGAMOUS-like 12	N/A	0.04	BAR - DOI 10.1038/nmeth.4343		cytosol: 72.2% nucleus: 16.7% mitochondrion: 11.1%	nucleus: 51.7% mitochondrion: 20.7% unclear: 17.2% cytosol: 6.9% plastid: 3.4%
Protein-Protein	At1g55860	At1g04160	1	UPL1 ubiquitin-protein ligase 1	XIB myosin XI B	1	0.113		0064 (interologs mapping)	cytosol: 30.3% mitochondrion: 24.2% nucleus: 12.1% golgi: 10.6% cytoskeleton: 7.6% plastid: 7.6% endoplasmic reticulum: 3.0% extracellular: 3.0% plasma membrane: 1.5%	cytosol: 18.9% nucleus: 15.1% mitochondrion: 11.3% golgi: 11.3% peroxisome: 9.4% plasma membrane: 9.4% unclear: 9.4% vacuole: 9.4% plastid: 1.9% endoplasmic reticulum: 1.9% extracellular: 1.9%
Protein-Protein	At3g25980	At5g45600	1	MAD2 DNA-binding HORMA family protein	YAF9a YEATS family protein	6	0.876		0064 (interologs mapping)	nucleus: 26.9% cytosol: 19.2% endoplasmic reticulum: 15.4% extracellular: 15.4% golgi: 15.4% plastid: 3.8% mitochondrion: 3.8%	nucleus: 73.9% mitochondrion: 13.0% plastid: 8.7% cytosol: 4.3%
Protein-Protein	At1g10130	At2g30710	1	ECA3 endoplasmic reticulum-type calcium-transporting ATPase 3	Ypt/Rab-GAP domain of gyp1p superfamily protein	2	0.882		0064 (interologs mapping)	golgi: 48.1% plasma membrane: 18.5% endoplasmic reticulum: 11.1% vacuole: 9.3% cytosol: 7.4% extracellular: 1.9% mitochondrion: 1.9% nucleus: 1.9%	nucleus: 35.3% vacuole: 29.4% cytosol: 23.5% mitochondrion: 11.8%
Protein-Protein	At3g21090	At2g46800	1	ABCG15 ABC-2 type transporter family protein	ZAT1 zinc transporter of Arabidopsis thaliana	N/A	-0.053	BAR - PMID 24833385 BAR - DOI 10.1126/science.1251358 BAR - BioGrid 1250537	0112 (ubiquitin reconstruction)	plasma membrane: 53.3% mitochondrion: 20.0% extracellular: 6.7% cytosol: 6.7% nucleus: 6.7% peroxisome: 6.7%	vacuole: 63.3% plasma membrane: 18.4% cytosol: 4.1% nucleus: 4.1% endoplasmic reticulum: 2.0% extracellular: 2.0% golgi: 2.0% mitochondrion: 2.0% peroxisome: 2.0%
Protein-Protein	At5g11340	At5g25160	1	Acyl-CoA N-acyltransferases (NAT) superfamily protein	ZFP3 zinc finger protein 3	N/A	-0.004	BAR - DOI 10.1038/nmeth.4343		cytosol: 72.2% nucleus: 16.7% mitochondrion: 11.1%	nucleus: 50.0% endoplasmic reticulum: 12.5% extracellular: 12.5% golgi: 12.5% cytosol: 6.3% mitochondrion: 6.3%
Protein-Protein	At3g25980	At3g02820	1	MAD2 DNA-binding HORMA family protein	zinc knuckle (CCHC-type) family protein	1	0.891		0064 (interologs mapping)	nucleus: 26.9% cytosol: 19.2% endoplasmic reticulum: 15.4% extracellular: 15.4% golgi: 15.4% plastid: 3.8% mitochondrion: 3.8%	nucleus: 59.1% plastid: 22.7% mitochondrion: 13.6% endoplasmic reticulum: 4.5%
Protein-Protein	At2g45770	At3g59845	1	FRD4 signal recognition particle receptor protein, chloroplast (FTSY)	Zinc-binding dehydrogenase family protein	-8630	0.041			plastid: 68.1% cytosol: 10.6% golgi: 10.6% vacuole: 10.6%	cytosol: 58.3% plastid: 16.7% mitochondrion: 8.3% nucleus: 8.3% golgi: 8.3%
Protein-Protein	At5g58640	At1g26320	1	Selenoprotein, Rdx type	Zinc-binding dehydrogenase family protein	39	0.184		0064 (interologs mapping)	endoplasmic reticulum: 38.6% plasma membrane: 29.8% extracellular: 12.3% golgi: 12.3% mitochondrion: 5.3% nucleus: 1.8%	cytosol: 66.7% mitochondrion: 16.7% plastid: 8.3% nucleus: 8.3%
Protein-Protein	At3g49660	At3g10950	1	WDR5a Transducin/WD40 repeat-like superfamily protein	Zinc-binding ribosomal protein family protein	1	0.317		0064 (interologs mapping)	plastid: 57.1% cytosol: 28.6% nucleus: 14.3%	cytosol: 52.2% mitochondrion: 17.4% nucleus: 10.9% plasma membrane: 10.9% plastid: 6.5% extracellular: 2.2%
Protein-Protein	At1g55860	At3g11450	1	UPL1 ubiquitin-protein ligase 1	ZRF1a DnaJ domain ;Myb-like DNA-binding domain	4	0.712		0064 (interologs mapping)	cytosol: 30.3% mitochondrion: 24.2% nucleus: 12.1% golgi: 10.6% cytoskeleton: 7.6% plastid: 7.6% endoplasmic reticulum: 3.0% extracellular: 3.0% plasma membrane: 1.5%	nucleus: 61.5% cytosol: 15.4% mitochondrion: 15.4% golgi: 7.7%
Protein-Effector	At4g26080	AvrB2 Pph6	1	AtABI1 Protein phosphatase 2C family protein		N/A	None	BAR - PMID 31148337	0018 (two hybrid)	nucleus: 58.1% cytosol: 18.6% plasma membrane: 11.6% plastid: 9.3% mitochondrion: 2.3%	Fetching Data
Protein-Effector	At4g26080	HopAB1 Pph6	1	AtABI1 Protein phosphatase 2C family protein		N/A	None	BAR - PMID 31148337	0018 (two hybrid)	nucleus: 58.1% cytosol: 18.6% plasma membrane: 11.6% plastid: 9.3% mitochondrion: 2.3%	Fetching Data
Protein-Effector	At4g26080	HopAB1 Psy	1	AtABI1 Protein phosphatase 2C family protein		N/A	None	BAR - PMID 31148337	0018 (two hybrid)	nucleus: 58.1% cytosol: 18.6% plasma membrane: 11.6% plastid: 9.3% mitochondrion: 2.3%	Fetching Data
Protein-Effector	At4g26080	HopF3 Pph6	0	AtABI1 Protein phosphatase 2C family protein		N/A	None	BAR - PMID 31148337	0018 (two hybrid)	nucleus: 58.1% cytosol: 18.6% plasma membrane: 11.6% plastid: 9.3% mitochondrion: 2.3%	Fetching Data
[truncated: 1 more rows]

## Sheet: b_PPI>2interactorsshared
Supplementary Data 8. High confidence Arabidopsis orthologous hits with two or more shared interactors
[truncated: 297 more rows]

## Sheet: c_GeneIDwithmultipleinteractors
Supplementary Data 8. Annotation of the 32 high confidence Arabidopsis orthologous hits with two or more interactors
[truncated: 33 more rows]
