# Supplementary material for: Multi-omics analysis of green lineage osmotic stress pathways unveils crucial roles of different cellular compartments
Source: Nat Commun. 2024 Jul 16;15:5988. doi: 10.1038/s41467-024-49844-3 (PMC11252407; doi:10.1038/s41467-024-49844-3)
Supplement: Supplementary file 12 — Supplementary Data 9 [file 41467_2024_49844_MOESM12_ESM.xlsx]

## Sheet: Sheet1
Supplementary Data 9. Supporting data supplementary figure 8. Root length 4 days posttransfer to 140 mM NaCl (NaCl) or 300 mM Mannitol (Ma) of different mutant alleles and wild-type plants.
	Genotype	CTl col-0	NaCl Col-0	Mannitol Col-0	CTL mapkk-1	NaCl mapkk-1	Mannitol mapkk-1	CTL mapkk-2	NaCl mapkk-2	Mannitol mapkk-2	CTL prf5-1	NaCl prf5-1	Mannitol prf5-1	CTL prf5-2	NaCl prf5-2	Mannitol prf5-2	CTL pat-1	NaCl pat-1	Mannitol pat-1	CTL pat-2	NaCl pat-2	Mannitol pat-2	CTL gork-1	NaCl gork-1	Mannitol gork-1	CTL gork-2	NaCl gork-2	Mannitol gork-1	CTL leo	NaCl leo	Mannitol leo
	1	3.359	0.432	0.497	3.728	0.197	0.332	2.953	0.213	0.328	1.35	0.054	0.035	3.457	0.335	0.328	1.105	0.067	0.197	2.891	0.165	0.062	1.068	0.162	0.236	2.739	0.138	0.196	2.838	0.194	0.41
	2	2.762	0.641	0.5	3.288	0.249	0.324	2.876	0.191	0.538	1.325	0.097	0.129	3.375	0.139	0.584	1.169	0.051	0.261	2.931	0.235	0.134	0.843	0.187	0.292	2.775	0.18	0.189	2.929	0.266	0.415
	3	3.281	0.48	0.542	3.306	0.278	0.113	3.184	0.306	0.286	1.322	0.062	0.138	3.459	0.197	0.248	1.369	0.017	0.172	3.092	0.341	0.216	1.051	0.076	0.328	2.899	0.122	0.252	2.978	0.313	0.391
	4	3.195	0.469	0.416	3.205	0.253	0.402	2.52	0.266	0.439	1.181	0.089	0.165	3.186	0.269	0.317	1.14	0.034	0.2	2.851	0.288	0.149	0.956	0.209	0.355	2.657	0.304	0.227	2.722	0.431	0.41
	5	2.916	0.454	0.312	3.167	0.262	0.36	2.959	0.273	0.26	1.215	0.041	0.175	2.977	0.285	0.258	1.079	0.042	0.123	2.63	0.156	0.249	1.05	0.133	0.339	2.991	0.128	0.252	2.819	0.06	0.322
	6	3.071	0.677	0.448	3.123	0.29	0.365	2.531	0.218	0.457	1.116	0.069	0.145	3.753	0.258	0.394	1.224	0.027	0.129	2.873	0.176	0.204	0.873	0.239	0.317	2.264	0.085	0.21	3.108	0.27	0.2
	7	2.609	0.615	0.544	3.318	0.304	0.328	3.107	0.086	0.599	1.018	0.088	0.163	3.716	0.281	0.338	0.908	0.139	0.211	3.091	0.143	0.136	0.759	0.112	0.212	2.804	0.12	0.238	2.713	0.248	0.287
	8	3.026	0.804	0.601	2.911	0.163	0.296	3.081	0.288	0.285	1.26	0.054	0.157	3.268	0.308	0.296	1.382	0.085	0.135	2.453	0.15	0.062	1.082	0.232	0.207	2.098	0.348	0.259	2.781	0.284	0.49
	9	3.42	0.583	0.366	3.478	0.051	0.305	3.21	0.247	0.304	1.288	0.045	0.195	3.189	0.237	0.305	1.158	0.091	0.126	2.491	0.127	0.159	1.165	0.282	0.16	2.739	0.891	0.305	3.068	0.094	0.329
	10	2.904	0.751	0.743	2.853	0.143	0.343	3.068	0.193	0.394	1.225	0.086	0.195	3.684	0.186	0.358	1.028	0.095	0.205	2.639	0.208	0.098	0.938	0.187	0.315	2.775	0.737	0.26	3.152	0.297	0.574
	11	3.479	0.819	0.483	2.846	0.154	0.301	3.12	0.222	0.49	1.36	0.052	0.173	2.946	0.137	0.421	1.457	0.076	0.243	2.86	0.328	0.128	0.82	0.08	0.246	2.899	0.561	0.251	2.928	0.316	0.405
	12	3.407	0.831	0.903	3.427	0.232	0.333	2.894	0.275	0.372	1.745	0.062	0.157	2.864	0.258	0.237	1.035	0.174	0.206	2.851	0.238	0.237	1.038	0.28	0.299	2.657	0.568	0.375	2.834	0.366	0.495
	13	3.336	0.695	0.666	2.995	0.182	0.183	2.968	0.294	0.369	1.794	0.084	0.132	3.085	0.237	0.192	1.257	0.054	0.175	2.95	0.194	0.109	0.768	0.259	0.27	2.991	0.814	0.383	3.253	0.194	0.31
	14	3.314	0.533	0.758	3.065	0.275	0.385	2.894	0.304	0.537	1.882	0.135	0.093	3.367	0.193	0.231	1.238	0.051	0.189	2.93	0.208	0.117	0.951	0.181	0.322	2.264	0.36	0.475	3.108	0.214	0.379
	15	3.45	0.536	0.783	3.175	0.241	0.378	2.784	0.315	0.402	1.691	0.096	0.219	3.459	0.208	0.308	1.052	0.085	0.168	2.73	0.318	0.09	0.864	0.085	0.313	2.804	0.656	0.427	2.957	0.237	0.325
	16	3.065	0.446	0.755	3.37	0.9	0.336	3.168	0.204	0.391	1.312	0.26	0.113	3.257	0.167	0.328	1.327	0.121	0.175	2.871	0.281	0.158	0.768	0.157	0.285	2.098	0.641	0.381	2.783	0.228	0.396
	17	2.483	0.602	0.733	3.179	0.738	0.289	2.973	0.095	0.452	0.925	0.108	0.134	3.221	0.281	0.204	1.037	0.052	0.212	2.75	0.264	0.237	1.026	0.128	0.297	3.058	0.666	0.286	2.846	0.108	0.514
	18	2.617	0.554	0.734	3.266	0.527	0.254	2.762	0.324	0.473	2.132	0.1	0.113	3.058	0.251	0.238	1.028	0.101	0.182	2.518	0.186	0.194	1.006	0.237	0.248	3.128	0.396	0.405	3.067	0.34	0.534
	19	2.49	0.554	0.715	3.129	0.555	0.309	2.785	0.163	0.381	1.932	0.06	0.154	3.349	0.182	0.317	1.238	0.157	0.193	2.803	0.184	0.208	1.081	0.218	0.305	2.957	0.256	0.258	3.127	0.281	0.432
	20	2.637	0.517	0.687	3.167	0.785	0.194	2.837	0.281	0.341	2.047	0.087	0.168	3.58	0.281	0.238	1.027	0.035	0.207	2.71	0.235	0.168	0.867	0.094	0.284	2.891	0.592	0.346	2.938	0.301	0.355
	21	2.474	0.856	0.54	3.221	0.721	0.289	3.028	0.348	0.438	1.494	0.091	0.162	3.149	0.153	0.307	1.138	0.064	0.108	2.571	0.283	0.238	0.937	0.154	0.284	3.273	0.534	0.318	3.281	0.169	0.381
	22	2.61	0.751	0.48	3.219	0.486	0.284	3.105	0.259	0.342	1.931	0.128	0.153	3.284	0.148	0.284	0.964	0.058	0.231	3.104	0.157	0.281	0.854	0.02	0.198	2.894	0.382	0.268	2.935	0.147	0.358
	23	2.556	0.694	0.691	3.21	0.608	0.199	3.172	0.279	0.521	1.839	0.12	0.138	2.853	0.243	0.308	1.038	0.128	0.128	2.841	0.194	0.18	1.021	0.095	0.32	2.791	0.468	0.268	2.861	0.267	0.429
	24	2.527	0.842	0.673	3.05	0.791	0.318	3.13	0.251	0.384	0.775	0.108	0.138	3.368	0.31	0.328	1.284	0.158	0.09	2.761	0.362	0.197	0.935	0.168	0.182	2.837	0.768	0.184	3.053	0.308	0.367
	25	2.155	0.694	0.549	3.18	0.21	0.289	3.081	0.157	0.383	1.196	0.082	0.167	3.408	0.267	0.294	1.154	0.128	0.28	2.86	0.278	0.184	0.907	0.143	0.243	2.34	0.284	0.351	2.837	0.085	0.397
	26	2.315	0.942	0.527	2.954	0.178	0.316	3.029	0.268	0.403	1.348	0.118	0.196	2.957	0.218	0.43	1.068	0.0954	0.134	3.204	0.258	0.21	1.01	0.162	0.308	2.486	0.351	0.284	3.164	0.128	0.452
		Summary p-values interaction, genotype versus treatment. Each genotype was compared with wild-type per treatment bases.
		Genotype/treatment	Nacl	Mannitol
		mapkk-1	6.6218e-07	9.4873e-09
		mapkk-2	1.7611e-06	0.00567817
		prf5-1	1.2072e-12	1.1224e-14
		prf5-2	1.7851e-12	9.5164e-10
		pat-1	4.2432e-24	2.6105e-27
		pat-2	0.115374	0.157405
		gork-1	7.4274e-31	2.5412e-34
		gork-2	0.716835	0.181776
		leo	1.3495e-06	0.0043657
Two-way ANOVA analysis
	SUMMARY	CTL	NaCl	Total			SUMMARY	CTL	Mannitol	Total
	Col						Col
	Count	26	26	52			Count	26	26	52
	Sum	75.458	16.772	92.23			Sum	75.458	15.646	91.104
	Average	2.90223	0.645077	1.77365			Average	2.90223	0.601769	1.752
	Variance	0.162292	0.0214449	1.38873			Variance	0.162292	0.0212179	1.43893
	mapkk-1						mapkk-1
	Count	26	26	52			Count	26	26	52
	Sum	82.83	9.773	92.603			Sum	82.83	7.825	90.655
	Average	3.18577	0.375885	1.78083			Average	3.18577	0.300962	1.74337
	Variance	0.0382618	0.0596608	2.06057			Variance	0.0382618	0.0044666	2.14227
	Total						Total
	Count	52	52				Count	52	52
	Sum	158.288	26.545				Sum	158.288	23.471
	Average	3.044	0.510481				Average	3.044	0.451365
	Variance	0.118803	0.058229				Variance	0.118803	0.0356553
	ANOVA						ANOVA
	Source of Variation	SS	df	MS	F	P-value	Source of Variation	SS	df	MS	F	P-value	F crit
	Sample	0.00133778	1	0.00133778	0.0189985	0.890648	Sample	0.00193847	1	0.00193847	0.0342731	0.853502	3.93614
	Columns	166.887	1	166.887	2370.05	1.88087e-71	Columns	174.766	1	174.766	3089.94	5.23007e-77	3.93614
	Interaction	1.98582	1	1.98582	28.2018	6.62175e-07	Interaction	2.21949	1	2.21949	39.2417	9.48733e-09	3.93614
	Within	7.04148	100	0.0704148			Within	5.65595	100	0.0565595
	Total	175.915	103				Total	182.643	103
	SUMMARY	CTL	NaCl	Total			SUMMARY	CTL	Mannitol	Total
	Col						Col
	Count	26	26	52			Count	26	26	52
	Sum	75.458	16.772	92.23			Sum	75.458	15.646	91.104
	Average	2.90223	0.645077	1.77365			Average	2.90223	0.601769	1.752
	Variance	0.162292	0.0214449	1.38873			Variance	0.162292	0.0212179	1.43893
	mapkk-2						mapkk-2
	Count	26	26	52			Count	26	26	52
	Sum	77.219	6.32	83.539			Sum	77.219	10.569	87.788
	Average	2.96996	0.243077	1.60652			Average	2.96996	0.4065	1.68823
	Variance	0.0342158	0.00441119	1.91436			Variance	0.0342158	0.00732602	1.69541
	Total						Total
	Count	52	52				Count	52	52
	Sum	152.677	23.092				Sum	152.677	26.215
	Average	2.9361	0.444077				Average	2.9361	0.504135
	Variance	0.0974966	0.0538677				Variance	0.0974966	0.0237116
	ANOVA						ANOVA
	Source of Variation	SS	df	MS	F	P-value	Source of Variation	SS	df	MS	F	P-value	F crit
	Sample	0.726283	1	0.726283	13.0648	0.000473189	Sample	0.105729	1	0.105729	1.8792	0.173494	3.93614
	Columns	161.464	1	161.464	2904.51	1.04571e-75	Columns	153.775	1	153.775	2733.16	1.97228e-74	3.93614
	Interaction	1.43421	1	1.43421	25.7993	1.76113e-06	Interaction	0.449599	1	0.449599	7.99103	0.00567817	3.93614
	Within	5.55909	100	0.0555909			Within	5.62629	100	0.0562629
	Total	169.184	103				Total	159.957	103
	SUMMARY	CTL	NaCl	Total					SUMMARY	CTL	Mannitol	Total
	Col								Col
	Count	26	26	52					Count	26	26	52
	Sum	75.458	16.772	92.23					Sum	75.458	15.646	91.104
	Average	2.90223	0.645077	1.77365					Average	2.90223	0.601769	1.752
	Variance	0.162292	0.0214449	1.38873					Variance	0.162292	0.0212179	1.43893
	prf5-1								prf5-1
	Count	26	26	52					Count	26	26	52
	Sum	37.703	2.376	40.079					Sum	37.703	3.907	41.61
	Average	1.45012	0.0913846	0.77075					Average	1.45012	0.150269	0.800192
	Variance	0.132104	0.00185353	0.536253					Variance	0.132104	0.00136172	0.496107
	Total								Total
	Count	52	52						Count	52	52
	Sum	113.161	19.148						Sum	113.161	19.553
	Average	2.17617	0.368231						Average	2.17617	0.376019
	Variance	0.681808	0.0895674						Variance	0.681808	0.0630308
	ANOVA								ANOVA
	Source of Variation	SS	df	MS	F	P-value	F crit		Source of Variation	SS	df	MS	F	P-value	F crit
	Sample	26.1512	1	26.1512	329.263	2.09411e-33	3.93614		Sample	23.5544	1	23.5544	297.239	1.02282e-31	3.93614
	Columns	84.985	1	84.985	1070.02	3.23694e-55	3.93614		Columns	84.2544	1	84.2544	1063.23	4.3322e-55	3.93614
	Interaction	5.24657	1	5.24657	66.0581	1.20725e-12	3.93614		Interaction	6.508	1	6.508	82.1263	1.12236e-14	3.93614
	Within	7.94236	100	0.0794236					Within	7.92439	100	0.0792439
	Total	124.325	103						Total	122.241	103
	SUMMARY	CTL	NaCl	Total					SUMMARY	CTL	Mannitol	Total
	Col								Col
	Count	26	26	52					Count	26	26	52
	Sum	75.458	16.772	92.23					Sum	75.458	15.646	91.104
	Average	2.90223	0.645077	1.77365					Average	2.90223	0.601769	1.752
	Variance	0.162292	0.0214449	1.38873					Variance	0.162292	0.0212179	1.43893
	prf5-2								prf5-2
	Count	26	26	52					Count	26	26	52
	Sum	85.269	6.029	91.298					Sum	85.269	8.091	93.36
	Average	3.27958	0.231885	1.75573					Average	3.27958	0.311192	1.79538
	Variance	0.0638707	0.00321155	2.40052					Variance	0.0638707	0.0067116	2.28062
	Total								Total
	Count	52	52						Count	52	52
	Sum	160.727	22.801						Sum	160.727	23.737
	Average	3.0909	0.438481						Average	3.0909	0.456481
	Variance	0.14716	0.0556054						Variance	0.14716	0.0352136
	ANOVA								ANOVA
	Source of Variation	SS	df	MS	F	P-value	F crit		Source of Variation	SS	df	MS	F	P-value	F crit
	Sample	0.00835215	1	0.00835215	0.133198	0.71591	3.93614		Sample	0.0489378	1	0.0489378	0.770396	0.382199	3.93614
	Columns	182.919	1	182.919	2917.15	8.47598e-76	3.93614		Columns	180.445	1	180.445	2840.62	3.06383e-75	3.93614
	Interaction	4.06218	1	4.06218	64.7827	1.78507e-12	3.93614		Interaction	2.89979	1	2.89979	45.6494	9.51642e-10	3.93614
	Within	6.27047	100	0.0627047					Within	6.3523	100	0.063523
	Total	193.26	103						Total	189.746	103
	SUMMARY	CTL	NaCl	Total					SUMMARY	CTL	Mannitol	Total
	Col								Col
	Count	26	26	52					Count	26	26	52
	Sum	75.458	16.772	92.23					Sum	75.458	15.646	91.104
	Average	2.90223	0.645077	1.77365					Average	2.90223	0.601769	1.752
	Variance	0.162292	0.0214449	1.38873					Variance	0.162292	0.0212179	1.43893
	pat-1								pat-1
	Count	26	26	52					Count	26	26	52
	Sum	29.904	2.1854	32.0894					Sum	29.904	4.68	34.584
	Average	1.15015	0.0840538	0.617104					Average	1.15015	0.18	0.665077
	Variance	0.0191362	0.00190784	0.300029					Variance	0.0191362	0.00228968	0.250416
	Total								Total
	Count	52	52						Count	52	52
	Sum	105.362	18.9574						Sum	105.362	20.326
	Average	2.02619	0.364565						Average	2.02619	0.390885
	Variance	0.871427	0.091677						Variance	0.871427	0.0568677
	ANOVA								ANOVA
	Source of Variation	SS	df	MS	F	P-value	F crit		Source of Variation	SS	df	MS	F	P-value	F crit
	Sample	34.7778	1	34.7778	679.318	2.20965e-46	3.93614		Sample	30.7164	1	30.7164	599.533	4.93428e-44	3.93614
	Columns	71.7861	1	71.7861	1402.2	1.19968e-60	3.93614		Columns	69.53	1	69.53	1357.11	5.51291e-60	3.93614
	Interaction	9.22096	1	9.22096	180.114	4.24318e-24	3.93614		Interaction	11.5032	1	11.5032	224.523	2.61052e-27	3.93614
	Within	5.11952	100	0.0511952					Within	5.12339	100	0.0512339
	Total	120.904	103						Total	116.873	103
	Anova: Two-Factor With Replication								Anova: Two-Factor With Replication
	SUMMARY	CTL	NaCl	Total					SUMMARY	CTL	Mannitol	Total
	Col								Col
	Count	26	26	52					Count	26	26	52
	Sum	75.458	16.772	92.23					Sum	75.458	15.646	91.104
	Average	2.90223	0.645077	1.77365					Average	2.90223	0.601769	1.752
	Variance	0.162292	0.0214449	1.38873					Variance	0.162292	0.0212179	1.43893
	pat-2								pat-2
	Count	26	26	52					Count	26	26	52
	Sum	73.256	5.957	79.213					Sum	73.256	4.405	77.661
	Average	2.81754	0.229115	1.52333					Average	2.81754	0.169423	1.49348
	Variance	0.0370632	0.00441363	1.72816					Variance	0.0370632	0.00345761	1.80737
	Total								Total
	Count	52	52						Count	52	52
	Sum	148.714	22.729						Sum	148.714	20.051
	Average	2.85988	0.437096						Average	2.85988	0.385596
	Variance	0.0995514	0.0567799						Variance	0.0995514	0.059743
	ANOVA								ANOVA
	Source of Variation	SS	df	MS	F	P-value	F crit		Source of Variation	SS	df	MS	F	P-value	F crit
	Sample	1.62925	1	1.62925	28.937	4.92921e-07	3.93614		Sample	1.73764	1	1.73764	31.025	2.15364e-07	3.93614
	Columns	152.618	1	152.618	2710.63	2.94038e-74	3.93614		Columns	159.175	1	159.175	2842.02	2.99199e-75	3.93614
	Interaction	0.713305	1	0.713305	12.669	0.000570614	3.93614		Interaction	0.785611	1	0.785611	14.0268	0.000301408	3.93614
	Within	5.63034	100	0.0563034					Within	5.60077	100	0.0560077
	Total	160.59	103						Total	167.299	103
	SUMMARY	CTL	NaCl	Total					SUMMARY	CTL	Mannitol	Total
	Col								Col
	Count	26	26	52					Count	26	26	52
	Sum	75.458	16.772	92.23					Sum	75.458	15.646	91.104
	Average	2.90223	0.645077	1.77365					Average	2.90223	0.601769	1.752
	Variance	0.162292	0.0214449	1.38873					Variance	0.162292	0.0212179	1.43893
	gork-1								gork-1
	Count	26	26	52					Count	26	26	52
	Sum	24.638	4.28	28.918					Sum	24.638	7.165	31.803
	Average	0.947615	0.164615	0.556115					Average	0.947615	0.275577	0.611596
	Variance	0.0121206	0.00461097	0.164479					Variance	0.0121206	0.00265897	0.122368
	Total								Total
	Count	52	52						Count	52	52
	Sum	100.096	21.052						Sum	100.096	22.811
	Average	1.92492	0.404846						Average	1.92492	0.438673
	Variance	1.05935	0.0716149						Variance	1.05935	0.0388263
	ANOVA								ANOVA
	Source of Variation	SS	df	MS	F	P-value	F crit		Source of Variation	SS	df	MS	F	P-value	F crit
	Sample	38.5424	1	38.5424	769.047	9.43373e-49	3.93614		Sample	33.8135	1	33.8135	682.105	1.84795e-46	3.93614
	Columns	60.0765	1	60.0765	1198.72	1.74615e-57	3.93614		Columns	57.4324	1	57.4324	1158.56	8.41039e-57	3.93614
	Interaction	14.1253	1	14.1253	281.847	7.42737e-31	3.93614		Interaction	17.2365	1	17.2365	347.703	2.54118e-34	3.93614
	Within	5.01171	100	0.0501171					Within	4.95724	100	0.0495724
	Total	117.756	103						Total	113.44	103
	SUMMARY	CTL	NaCl	Total					SUMMARY	CTL	Mannitol	Total
	Col								Col
	Count	26	26	52					Count	26	26	52
	Sum	75.458	16.772	92.23					Sum	75.458	15.646	91.104
	Average	2.90223	0.645077	1.77365					Average	2.90223	0.601769	1.752
	Variance	0.162292	0.0214449	1.38873					Variance	0.162292	0.0212179	1.43893
	gork-2								gork-2
	Count	26	26	52					Count	26	26	52
	Sum	71.109	11.35	82.459					Sum	71.109	7.648	78.757
	Average	2.73496	0.436538	1.58575					Average	2.73496	0.294154	1.51456
	Variance	0.0937478	0.0572444	1.4206					Variance	0.0937478	0.00597806	1.56747
	Total								Total
	Count	52	52						Count	52	52
	Sum	146.567	28.122						Sum	146.567	23.294
	Average	2.8186	0.540808						Average	2.8186	0.447962
	Variance	0.132642	0.0496584						Variance	0.132642	0.037452
	ANOVA								ANOVA
	Source of Variation	SS	df	MS	F	P-value	F crit		Source of Variation	SS	df	MS	F	P-value	F crit
	Sample	0.918004	1	0.918004	10.9701	0.00128942	3.93614		Sample	1.46585	1	1.46585	20.7015	1.51175e-05	3.93614
	Columns	134.896	1	134.896	1612.01	1.73136e-63	3.93614		Columns	146.118	1	146.118	2063.55	1.421e-68	3.93614
	Interaction	0.0110705	1	0.0110705	0.132292	0.716835	3.93614		Interaction	0.128031	1	0.128031	1.80812	0.181776	3.93614
	Within	8.36822	100	0.0836822					Within	7.08089	100	0.0708089
	Total	144.194	103						Total	154.792	103
	SUMMARY	CTL	NaCl	Total					SUMMARY	CTL	Mannitol	Total
	Col								Col
	Count	26	26	52					Count	26	26	52
	Sum	75.458	16.772	92.23					Sum	75.458	15.646	91.104
	Average	2.90223	0.645077	1.77365					Average	2.90223	0.601769	1.752
	Variance	0.162292	0.0214449	1.38873					Variance	0.162292	0.0212179	1.43893
	leo								leo
	Count	26	26	52					Count	26	26	52
	Sum	77.08	6.146	83.226					Sum	77.08	10.357	87.437
	Average	2.96462	0.236385	1.6005					Average	2.96462	0.398346	1.68148
	Variance	0.0257317	0.00868649	1.91417					Variance	0.0257317	0.00666824	1.6946
	Total								Total
	Count	52	52						Count	52	52
	Sum	152.538	22.918						Sum	152.538	26.003
	Average	2.93342	0.440731						Average	2.93342	0.500058
	Variance	0.0931604	0.0573464						Variance	0.0931604	0.0242178
	ANOVA								ANOVA
	Source of Variation	SS	df	MS	F	P-value	F crit		Source of Variation	SS	df	MS	F	P-value	F crit
	Sample	0.779539	1	0.779539	14.2933	0.000266272	3.93614		Sample	0.129297	1	0.129297	2.39539	0.124852	3.93614
	Columns	161.551	1	161.551	2962.14	4.04262e-76	3.93614		Columns	153.953	1	153.953	2852.17	2.51827e-75	3.93614
	Interaction	1.44244	1	1.44244	26.4479	1.34951e-06	3.93614		Interaction	0.459249	1	0.459249	8.50817	0.0043657	3.93614
	Within	5.45387	100	0.0545387					Within	5.39774	100	0.0539774
	Total	169.227	103						Total	159.939	103
