# Supplementary material for: Multi-omics analysis of green lineage osmotic stress pathways unveils crucial roles of different cellular compartments
Source: Nat Commun. 2024 Jul 16;15:5988. doi: 10.1038/s41467-024-49844-3 (PMC11252407; doi:10.1038/s41467-024-49844-3)
Supplement: Supplementary file 13 — Supplementary Data 10 [file 41467_2024_49844_MOESM13_ESM.xlsx]

## Sheet: Sheet1
Supplementary Data 10.Primers used in this study
	Primer sequence	Propose
	GCATGGCATGTCGAAGTAGA	Genotype Cre03.g194100, (mapkk-1), G1
	GCACTAGGACCAACGTCCAT	Genotype Cre03.g194100, (mapkk-1), G2
	TTCCTGGAGCAAAACCTGTC	Genotype Cre03.g194100, (mapkk-2), G1
	GCTGTGAGGAAGGTGTCCAT	Genotype Cre03.g194100, (mapkk-2), G2
	TGGAGGCTCTGGCTGACTAC	Genotype Cre10.g427250, (prf-1), G1
	TCATCACTTGGCCACCAATA	Genotype Cre10.g427250, (prf-1), G2
	CCTGCACAGCGAACATAAAA	Genotype Cre06.g277000, (pat-1), G1
	GTGAGTAGCCCCATGTTGGT	Genotype Cre06.g277000, (pat-1), G2
	GGCACACAGACATGACCAAG	Genotype Cre06.g277000, (pat-2), G1
	ACCGCGGTTTCATCTGTTAT	Genotype Cre06.g277000, (pat-2), G2
	ACGCTCATGATGGCTAACAG	Genotype Cre06.g278111, (kcn11-1), G1
	TACAGATCACGGCCCATAGC	Genotype Cre06.g278111, (kcn11-1), G2
	CTGTTTTGCCTGTGCTCTTG	Genotype Cre06.g278111, (kcn11-2), G1
	CTCGAACCAGAACCAGAAGC	Genotype Cre06.g278111, (kcn11-2), G2
	GCATACTTGACACGGGGACT	Genotype Cre12.g524950, (leo1), G1
	CAAGCAGCAGGGTAGCTTTC	Genotype Cre12.g524950, (leo1), G2
	GTCTGTGCCGAGTCCTTGTC	Genotype Cre12.g524950, (leo2), G1
	GGGAGAATGGAGGCAAGAGT	Genotype Cre12.g524950, (leo2), G2
	ctcacaacaagcccagttATGGCCTGGGAAGCCTAC	Cloning Cre10.g427250
	cacccagatctccgttGTACCCCTGGTCCGCGAGGTA	Cloning Cre10.g427250
	ctcacaacaagcccagttATGGCTTTATTAGATGAGGCAC	Cloning Cre06.g277000
	gccacccagatctccgttAAAGCCCAACAACCGCGC	Cloning Cre06.g277000
	ctactcacaacaagcccagttATGCCGACTATGTCTTGGA	Cloning Cre06.g278111
	cacccagatctccgttCTGGCCATTCAGCGATGC	Cloning Cre06.g278111
	GCTACTCACAACAAGCCCAGTTATGCAATCCATCCTATCAAGTT	Cloning Cre12.g524950
	GAGCCACCCAGATCTCCGTTGATCATGCCCTGCCTGAT	Cloning Cre12.g524950
	GCTACAGGTCTCCAATGtctctctgatttcttcttcttttt	Cloning promoter At2g19770
	GCTACAGGTCTCCGGTGaaaaaaaagaaaagttgggatct	Cloning promoter At2g19770
	GCTACAGGTCTCGCACCATGTCGTGGCAAGCATAC	Cloning coding region At2g19770
	GCTACAGGTCTCGCGCCAGACCCTGTTCGATCAAG	Cloning coding region At2g19770
	TCGACATGCTTATCACGATTG	Genotype_SALK_109522_mapkk-1_LP
	TCCGCACAAAAGGTACAATTC	Genotype_SALK_109522_mapkk-1_RP
	TTGCATTCGAGATGACTCATG	Genotype_SALK_097352_mapkk-2_LP
	GAAGAGATCCTGAGAGGTCGG	Genotype_SALK_097352_mapkk-2_RP
	CGTTGATGAGCATTTGATGTG	Genotype_SALK_116290_prf5-1_LP
	ATGTTGCATTGTCCTGGAGTC	Genotype_SALK_116290_prf5-1_RP
	GGTTCAACTGATAAAAACGCC	Genotype_SALK_059199_ prf5-2_LP
	AAAAGATTCACATGCAAACGC	Genotype_SALK_059199_prf5-2_RP
	CAATGACTTCTTTCGTCCTGG	Genotype_SALK_041699_pat-1_LP
	AACACGGCGAGAATTACACAG	Genotype_SALK_041699_pat-1_RP
	ACATGGCGGGAAGATAATTTC	Genotype_SALK_071028_pat-2_LP
	ATGGGGACGGAAATGTTAAAG	Genotype_SALK_071028_pat-2_RP
	TGCATCACCTAGAAACGAACC	Genotype_SALK_082258_gork-1_LP
	TTATTTGCAGCCGACCTATTG	Genotype_SALK_082258_gork-1_RP
	GGAGACATCTCCATCATTTGC	Genotype_SALK_144737_gork-2_LP
	GTTTCTTGTTTCCGCACAATC	Genotype_SALK_144737_gork-2_RP
	ATTTTGCCGATTTCGGAAC	Salk Border primer LBb1.3
	GTCTTCAAATAGTTCAAACCTCAAG	qPCR Profilin 5 F
	TCGCCTTGGATGACCATATAC	qPCR Profilin 5 R
	CATGGGTCCAGCAGATAGCC	qPCR house keeping_UBC30_F
	GGTCCGGAAGGCAACCTTT	qPCR house keeping_UBC30_R
