# Supplementary material for: Multi-omics analysis of green lineage osmotic stress pathways unveils crucial roles of different cellular compartments
Source: Nat Commun. 2024 Jul 16;15:5988. doi: 10.1038/s41467-024-49844-3 (PMC11252407; doi:10.1038/s41467-024-49844-3)
Supplement: Supplementary file 14 — Supplementary Data 11 [file 41467_2024_49844_MOESM14_ESM.xlsx]

## Sheet: Sheet1
Supplementary Data 11. Chlamydomonas and Arabidopsis strains used in this study
		Gene	Mutants alias	Mutant ID	Source
		AT2G31010	mapkk-1	SALK_109522	Arabidopsis Biological Resource Center
		AT2G31010	mapkk-2	SALK_097352	Arabidopsis Biological Resource Center
		AT2G19770	prf5-1	SALK_116290	Arabidopsis Biological Resource Center
		AT2G19770	prf5-2	SALK_059199	Arabidopsis Biological Resource Center
		AT4g24630	pat-1	SALK_041699	Arabidopsis Biological Resource Center
		AT4g24630	pat-2	SALK_071028	Arabidopsis Biological Resource Center
		AT5G37500	gork-1	SALK_082258	Arabidopsis Biological Resource Center
		AT5G37500	gork-2	SALK_144737	Arabidopsis Biological Resource Center
		AT2G25660	leo-1		Dinneny lab, see methods
		Cre03.g194100	mapkk-1	LMJ.RY0402.183632	CLIP library
		Cre03.g194100	mapkk-2	LMJ.RY0402.183303	CLIP library
		Cre10.g427250	prf-1	LMJ.RY0402.242576	CLIP library
		Cre10.g427250	prf-1	div68	Onishi 2018
		Cre06.g277000	pat-1	LMJ.RY0402.079978	CLIP library
		Cre06.g277000	pat-2	LMJ.RY0402.116841	CLIP library
		Cre06.g278111	kcn11-1	LMJ.RY0402.100608	CLIP library
		Cre06.g278111	kcn11-2	LMJ.RY0402.043162	CLIP library
		Cre12.g524950	leo-1	LMJ.RY0402.143641	CLIP library
		Cre12.g524950	leo-2	LMJ.RY0402.195877	CLIP library
		Wild-type strains
		Organism	Strain	Source	Notes
		Chlamydomonas	CC-4533	Chlamydomonas resource center	Used all Chlamydomonas experiments
		Arabidopsis	Col-0	Arabidopsis Biological Resource Center
