# Supplementary material for: Multi-omics analysis of green lineage osmotic stress pathways unveils crucial roles of different cellular compartments
Source: Nat Commun. 2024 Jul 16;15:5988. doi: 10.1038/s41467-024-49844-3 (PMC11252407; doi:10.1038/s41467-024-49844-3)
Supplement: Supplementary file 16 — Source data [file 41467_2024_49844_MOESM16_ESM.xlsx]

## Sheet: Figure 1
Figure 1. Chlamydomonas reinhardtii transcriptional response to osmotic stress
Figure 1 A	A complete list of GO onthologies can be found in Supplementary table S2
Selected categories represented in Figure 1 a
UP	NaCl	NaCl	NaCl	NaCl	NaCl	NaCl	Mannitol	Mannitol	Mannitol	Mannitol	Mannitol	Mannitol
timepoint/ GO	15 min	30 min	60 min	4 hour	6 hour	24 hour	15 min	30 min	60 min	4 hour	6 hour	24 hour
cellular response to external stimulus	0.718035	1.62818	1.53726	1.51791	1.05893	0.77796	1.98063	0	1.69257	1.73241	0	1.36661
cellular response to abiotic stimulus	0	0	0.280213	0.796369	0.834162	0	0	0	0	1.68248	1.6976	0
endosome organization	0	0.882928	2.29353	2.2834	2.32995	2.4931	0	0	0	1.34212	1.34999	0
vesicle-mediated transport	1.32712	2.61723	2.95226	2.90731	3.11577	3.25201	0	0	2.75017	0	0	0
membrane lipid biosynthetic process	2.48486	1.58973	1.52771	0.796369	0.834162	0	0	0	1.63332	0	0	0
amyloplast organization	0	0	0.860278	0.855426	0.877784	0.956441	0	0	0	1.34212	1.34999	0
proline metabolic process	0	1.24321	1.2006	1.19146	1.23352	1.38276	0	0	0	0	0	0
palmitoyltransferase activity	2.64664	1.95448	1.89925	0.679459	0.703423	0	0	0	0	0	0	0
downregulated	NaCl	NaCl	NaCl	NaCl	NaCl	NaCl	Mannitol	Mannitol	Mannitol	Mannitol	Mannitol	Mannitol
timepoint/ GO	15 min	30 min	60 min	4 hour	6 hour	24 hour	15 min	30 min	60 min	4 hour	6 hour	24 hour
chloroplast fission	0	0.728112	0	0	4.74924	5.29704	0	0	1.56609	5.02457	3.45708	0
2-deoxyribonucleotide metabolic process	0	1.29771	0	0	2.56665	1.09959	0	0	2.95624	3.40363	3.441	0
RNA processing	0	3.40016	0.00019982	0.0001781	2.49735	3.145	0	0	1.92922	0	1.40268	1.8177
rRNA processing	0	5.19988	0	0	4.40212	5.13505	0	0	3.41291	0	0	0
regulation of cell proliferation	0	0	0.508372	0.50404	1.61195	1.82284	0	0	0	2.42045	0	3.27709
mitotic cell cycle	0	0	0	0	0.992039	1.09959	0	0	0	1.4006	1.4189	1.82382
regulation of cell cycle	0	0.239374	0	0	1.04424	0.831355	0	0	0	2.41829	2.48626	0
glycerol catabolic process	0	0	1.55722	1.54758	0	0	0	0	0	0	0	0
Figure 1 B
	REM-VENUS (number of vesicles)			STA2-VENUS (number of puncta)			CAH6-VENUS, length in um)
Cell/treatment	CTL	NaCl	Cell/treatment	CTL	NaCl	Cell/treatment	CTL	NaCl
Cell 1	9	18	Cell 1	10	21	Cell 1	9.2	2.2
Cell 2	13	25	Cell 2	11	18	Cell 2	9.8	1.5
Cell 3	10	24	Cell 3	6	20	Cell 3	7.5	3.2
Cell 4	10	26	Cell 4	8	19	Cell 4	8.2	1.8
Cell 5	12	28	Cell 5	4	18	Cell 5	9.4	2.3
Cell 6	14	24	Cell 6	12	25	Cell 6	10.4	1.8
Cell 7	8	20	Cell 7	8	22	Cell 7	13.2	3.1
Cell 8	14	25	Cell 8	5	19	Cell 8	9.4	2.7
Cell 9	8	28	Cell 9	9	20	Cell 9	8.6	4.1
Cell 10	12	18	Cell 10	13	23	Cell 10	10.8	2.2
Cell 11	16	23	Cell 11	7	22	Cell 11	11.3	1.4
Cell 12	10	26	Cell 12	6	19	Cell 12	9.7	3.2
Cell 13	9	27	Cell 13	5	21	Cell 13	10.5	1.3
Cell 14	6	24	Cell 14	7	19	Cell 14	8.3	3.2
Cell 15	11	29	Cell 15	9	20	Cell 15	7.4	2.2
Cell 16	13	28	Cell 16	10	26	Cell 16	12.1	4.3
Cell 17	15	24	Cell 17	9	21	Cell 17	11.3	1.5
Cell 18	10	18	Cell 18	6	19	Cell 18	10.7	2.4
Cell 19	9	20	Cell 19	12	22	Cell 19	9.6	1.8
Cell 20	14	24	Cell 20	10	26	Cell 20	11.7	2.6
					NaCL treatment performed with 100 mM NaCl for 30 hours
Stadistics
REM-VENUS
Anova: Single Factor
SUMMARY
Groups	Count	Sum	Average	Variance
Column 1	20	223	11.15	7.18684
Column 2	20	479	23.95	12.2605
ANOVA
Source of Variation	SS	df	MS	F	P-value	F crit
Between Groups	1638.4	1	1638.4	168.496	1.52585e-15	4.09817
Within Groups	369.5	38	9.72368
Total	2007.9	39
STA2-VENUS
Anova: Single Factor
SUMMARY
Groups	Count	Sum	Average	Variance
Column 1	20	167	8.35	6.66053
Column 2	20	420	21	6
ANOVA
Source of Variation	SS	df	MS	F	P-value	F crit
Between Groups	1600.23	1	1600.23	252.79	2.21754e-18	4.09817
Within Groups	240.55	38	6.33026
Total	1840.78	39
CAH6-VENUS
Anova: Single Factor
SUMMARY
Groups	Count	Sum	Average	Variance
Column 1	20	199.1	9.955	2.37734
Column 2	20	48.8	2.44	0.739368
ANOVA
Source of Variation	SS	df	MS	F	P-value	F crit
Between Groups	564.752	1	564.752	362.403	4.99065e-21	4.09817
Within Groups	59.2175	38	1.55836
Total	623.97	39

## Sheet: Figure 2
Figure 2. Chlamydomonas early phosphorylation events upon osmotic stress
Localization (predalgo)	gene	Chlamydomonas ID/ Treatment	2_ 14N_100 mM NaCl	10_14N_100 mM NaCl	14_14N_100 mM NaCl	1_15N_100 mM NaCl	4_15N_100 mM NaCl	9_15N_100 mM NaCl	3_14N_300 mM Mannitol	6_14N_300 mM Mannitol	12_14N_300 mM Mannitol	5_15N_300 mM Mannitol	11_15N_300 mM Mannitol	13_15N_300 mM Mannitol
Nucleus	AGDP1	Cre08.g386000	4.17552	0	0	0	2.22959	0	0	0	0	0	0	0
Nucleus	PRP18A	Cre13.g567750	3.52982	0	0.176323	3.01614	0.263034	1.13093	2.53605	2.51349	2.72901	1.89918	1.70044	0.367371
Nucleus	UBP16	Cre06.g298600	1.03562	0	0.713696	-1.152	-0.454032	0	0.790772	0.250962	2.08066	0	-0.943416	3.03562
Nucleus	BZIP	Cre12.g557300	0	0	0	0	0	0	0.505891	2.96532	3.51979	0	3.5008	0.0703893
Cytoplasm/plastidic	HSP90C	Cre12.g514850	3.63691	0.85599	0	0	4.09508	0	0.111031	-0.713119	0.389567	-0.577767	3.36737	-0.713119
Cytoplasm	CYG55	Cre13.g574400	0	0	0	0	0	0	1.11103	3.07553	2.80941	-1.08927	3.10601	0
Ribosome/cytoplasm	RPP1A	Cre17.g738300	2.8953	0	0	3.66334	0	0	0	0	0	0	0	0
	POC1	Cre15.g639100	2.15381	1.40599	1.59455	1.27501	0	0	0.739848	1.50589	1.04264	2.92029	2.97269	0
	POC2	Cre12.g549150	0	0	0	0	0	0	0	0	3.22805	0	0	2.9241
Cytoplasm membrane	POC3	Cre17.g730650	0	-0.0291463	2.33342	-1.68966	-1.18442	0	0.298658	0.526069	2.90689	2.88947	2.89724	0
Nucleus	NAP	Cre03.g172950	-3.18442	-0.785875	-0.251539	1.7866	-2.8365	-4.05889	-1.8365	-1.73697	0	1.30451	0	1.28688
Nucleus	MYB	Cre14.g609350	-0.136062	-2.25154	0	-0.494109	-1.4344	-2.05889	-1.8365	0	0	0	0	0
Nucleus	DOT	Cre03.g156100	-0.115077	-0.1899	-2.55639	-0.395929	-0.309955	-0.340075	-0.184425	-0.358454	-3.05889	-0.152003	-3.05889	-0.0740006
Nucleus	CGLD10	Cre06.g273050	-0.68966	-6.64386	-6.64386	-0.68966	-1.59946	-0.494109	-0.242977	-6.64386	0.0976108	-0.358454	-0.152003	-6.64386
Nucleus	BTAF1	Cre16.g687301	0	0	-0.888969	-0.666576	0	0	0	-5.05889	0	-5.05889	-0.494109	0
Cytoplasm/vesicules	VAP	Cre03.g196900	-4.05889	0	-4.64386	0.286881	-2.55639	0	-4.32193	0.0703893	-4.64386	-2	-2.32193	-2.05889
Cytoplasm	SAS1	Cre06.g250200	-2.39593	-1.152	-1.78588	-6.64386	-5.05889	1.07382	-4.32193	-0.862496	0.613532	-0.888969	-2.94342	1.20163
Cytoplasm/membrane	DYRKP	Cre07.g337300	1.46467	-0.148001	-0.286304	-0.304006	0.744161	-0.0969617	-5.64386	-1.12658	-3.12029	-0.556393	0	-4.64386
Cytoplasm/nucleus	STN7	Cre12.g483650	-0.535332	-0.494109	-0.0588937	-0.234465	-0.184425	-0.104697	-0.104697	0.0565835	-2.18442	0.189034	-2.73697	0.0976108
Cytoplasm	INP5	Cre12.g530050	-1.8365	0	-1.73697	0	-2.25154	-2.32193	-2.18442	-2.12029	-2.05889	-2.25154	-2.32193	-2.12029
Mitocondria	IPMS1	Cre06.g258733	0.404177	-3.25154	-2.05889	-0.927322	-3.2863	-1.32594	-0.773491	0.485427	-2.67423	-3.64386	-0.836501	-1.0862
Mitocondria	POC4	Cre09.g416850	0.659925	-0.666576	0	0	0	-0.473931	0	0	-2.73697	-0.268817	0	-2.94342
Mitocondria	POC5	Cre15.g640850	-0.152003	0	0	0	0	0	-4.32193	-4.64386	0	0	-5.05889	-1.39593
Chloroplast	ATPC	Cre06.g259900	-4.32193	0.807355	0	-3.64386	-2.47393	0	0	0	0	1.21412	0	0
Chloroplast	POC6	Cre13.g603550	-2.47393	-0.888969	0	-2.47393	0	0	0	0	-2.39593	0.0426443	0	0
Chloroplast	POC7	Cre01.g025551	0.0976108	-2.55639	1.45418	0	0.367371	0.722466	-2.32193	-1.64386	-1.73697	-0.862496	0.807355	-2.12029
Flagella	FAP69	Cre03.g168200	-2	-1.73697	-2.05889	-2.64386	0	-2.47393	-1.94342	-0.862496	-1.32193	0	-1.32193	-1.59946
Flagella	FAP88	Cre17.g718900	0	0.83996	0	0	0	0	-2.12029	-2	-2.25154	0	0	-2.55639
Extracellular matrix	RIK	Cre09.g389900	0.226509	-3.32193	0.555816	0	-0.415037	-3.32193	-0.84944	0.0285692	-3.47393	-2.8365	-3.05889	-3.32193
	POC8	Cre12.g553800	-5.05889	-6.64386	0	-5.05889	0	0	0	0	0	-0.286304	0	0
	POC9	Cre16.g670850	0	-1.55639	-2.64386	-2.64386	-0.494109	-0.104697	-0.234465	-0.168123	-0.286304	-1.92504	-0.321928	-0.304006
	POC10	Cre02.g097950	0	-0.621488	0.226509	-1.152	0	-0.836501	-2	0.400538	1.18903	0	-2.39593	-0.234465
	POC11	Cre07.g357450	0.15056	0	0	-1.51457	0.0976108	0.238787	-0.168123	-0.340075	-3.64386	0	-3.18442	-3.47393

## Sheet: Figure 3 A
Figure 3. Identification of genes with roles in osmotic stress in Chlamydomonas.
Figure 3 a Annotation high confidence hits from osmotic screens
	Chlamydomonas								Arabidopsis				Saccharomyces cerevisiae
	Screen with signiificant p-value	ID Chlamydomonas	Chlamydomonas acronym	Chlamydomonas description	Orthologous (Y=Sacharomyces cerevisiae, At=Arabidopsis thaliana	Overlap other datasets (Transcriptomic timecourse/ phoisphoproteomics	Gene localization according predalgo	Gene category (according to annotation and localization)	Arabidopsis best hit	Arabidopsis description	TAIR phenotype	Arabidopsis reference	Saccharomyces cerevisiae best hit	Saccharomyces cerevisiae acronym	Saccharomyces cerevisiae description	Saccharomyces cerevisiae reference	Part of the HOG pathway
	Hypoosmotic	Cre06.g278111	KCN11	(1 of 4) KOG0498 - K+-channel ERG and related proteins	C/At		O	Transporter	AT5G37500	Encodes a guard cell outward potassium channel. Belongs to the Shaker family K+ channel. This family includes five groups based on phylogenetic analysis (FEBS Letters (2007) 581: 2357): I (inward rectifying channel): AKT1 (AT2G26650), AKT5 (AT4G32500) and SPIK (also known as AKT6, AT2G25600); II (inward rectifying	-		-	-	-
	Hypoosmotic	Cre17.g715801	OSMO22	(1 of 543) 2.7.11.1 - Non-specific serine/threonine protein kinase / Threonine-specific protein kinase	C		M	Kinase	-	-	-		-	-	-
	Hypoosmotic	Cre07.g337300	DYRKP	Dual-Specificity Tyrosine Regulated Protein Kinase	C/Y/At	Phophoproteomics	M	Kinase	AT1G73450	Protein kinase superfamily protein;(source:Araport11) protein_coding PLANT-SPECIFIC DUAL-SPECIFICITY TYROSINE PHOSPHORYLATION-REGULATED KINASE 2B (DYRKP-2B) PLANT-SPECIFIC DUAL-SPECIFICITY TYROSINE PHOSPHORYLATION-REGULATED KINASE 2B (DYRKP-2B)	-		YJL141C	-	-
	Hypoosmotic	Cre01.g012200	SPL	(1 of 3) PF00651//PF03110 - BTB/POZ domain (BTB) // SBP domain (SBP)	C/At		O	Nucleus	AT3G60030	squamosa promoter-binding protein-like 12;(source:Araport11) protein_coding SQUAMOSA PROMOTER-BINDING PROTEIN-LIKE 12 (SPL12) SQUAMOSA PROMOTER-BINDING PROTEIN-LIKE 12 (SPL12)	-		-	-	-
	Hypoosmotic	Cre14.g619800	SPO	DNA topoisomerase (type IIB)	C		O	Nucleus, Topoismomerase	-	-	-		-	-	-
	Hypoosmotic	Cre04.g219700	BBS9	Bardet-Biedl syndrome-9 associated protein	C		O	Flagella	AT5G59710	Encodes a nuclear-localized NOT (negative on TATA-less) domain-containing protein that interacts with the Agrobacterium VirE2 protein and is required for Agrobacterium-mediated plant transformation. It likely facilitates T-DNA integration into plant chromosomes and may play a role as a transcriptional regulator. The	In transient root transformation assays with the oncogenic strain Agrobacterium tumefaciens A208, plants produce fewer tumors compared with wild-type plants. In stable transformation assays, significantly reduced numbers of resistant (transformed) calli where observed in mutant plants vs. wild type ones.		-	-	-
	Hypoosmotic	Cre07.g344600	EDA	D-3-phosphoglycerate dehydrogenase	C/Y/At		C	Micelanoius, oxidoreductase	AT4G34200	Encodes a 3-phosphoglycerate dehydrogenase that is essential for embryo and pollen development. protein_coding EMBRYO SAC DEVELOPMENT ARREST 9 (EDA9) PHOSPHOGLYCERATE DEHYDROGENASE 1 (PGDH1);EMBRYO SAC DEVELOPMENT ARREST 9 (EDA9)	-		YER081W	SER3	SERine requiring
	Hypoosmotic	Cre16.g658950	OSMO21		C			No annotation	-	-	-		-	-	-
	Hypoosmotic	Cre06.g272701	OSMO23		C			No annotation	-	-	-		-	-	-
	Hypoosmotic	Cre06.g271150	FAP	Flagellar Associated Protein	C		O	Flagella	-	-	-	-	-	-	-
	Hypoosmotic Mannitol	Cre12.g516950	SAS6	Basal body cartwheel protein	C		O	Flagella	AT1G73860	P-loop containing nucleoside triphosphate hydrolases superfamily protein;(source:Araport11) protein_coding	-		-	-	-
	Hypoosmotic Mannitol	Cre02.g147500	OSMO2		C			No annotation, miscelanious	-	-	-		-	-	-
	Hypoosmotic Mannitol PEG	Cre16.g676600	OSMO1		C			no annotation	-	-	-		-	-	-
	Mannitol	Cre04.g220850	ABC	(1 of 4) 3.6.3.43 - Peptide-transporting ATPase	C/Y/At		O	transporter	AT3G21090	ABC-2 type transporter family protein;(source:Araport11) protein_coding ATP-BINDING CASSETTE G15 (ABCG15) ATP-BINDING CASSETTE G15 (ABCG15)	-		YCR011C	ADP1	ATP-Dependent Permease
	Mannitol	Cre12.g550900	NCP1	Sterol sensing domain protein	C/Y/At		C	Sterol	AT1G42470	Patched family protein;(source:Araport11) protein_coding NIEMANN-PICK DISEASE TYPE C1-1 (ATNPC1 - 1) NIEMANN-PICK DISEASE TYPE C1-1 (ATNPC1 - 1)	-		YPL006W	NCR1	Niemann-pick type C Related
	Mannitol	Cre12.g500500	STM3	Sterol-C24-methyltransferase	C/Y/At		O	Sterol	AT1G76090	Encodes S-adenosyl-methionine-sterol-C-methyltransferase, an enzyme in the sterol biosynthetic pathway. protein_coding STEROL METHYLTRANSFERASE 3 (SMT3) STEROL METHYLTRANSFERASE 3 (SMT3)	-		YML008C	ERG6	ERGosterol biosynthesis
	Mannitol	Cre05.g241450	SRP	Chloroplast SRP Receptor	C/at/Y		C	Photosynthesis	AT2G45770	chloroplast SRP receptor homolog, alpha subunit CPFTSY. Required for LHCP integration into isolated thylakoids. protein_coding (CPFTSY) (CPFTSY)	Strong chlorosis due to the loss of 80% of the photosynthetic pigments. Alterations in the ultrastructure of chloroplasts, with a drastic reduction in the amount of both appressed and unappressed thylakoid membranes. Reduced accumulation of various LHCPs.		YPR088C	SRP54	Signal Recognition Particle 54-kD subunit
	Mannitol	Cre12.g514700	PPH	(1 of 1) PTHR10992:SF879 - PHEOPHYTINASE	C/At		O	Photosynthesis	AT5G13800	Encodes a pheophytinase that is involved in chlorophyll breakdown. Its transcript levels increase during senescence and pph-1 mutants have a stay-green phenotype. protein_coding PHEOPHYTINASE (PPH) CO-REGULATED WITH NYE1 (CRN1);PHEOPHYTINASE (PPH)	-		YLR099C	ICT1	Increased Copper Tolerance
	Mannitol	Cre03.g190050	OSMO17	(1 of 3) 2.7.11.21 - Polo kinase / Polo-like kinase	C/Y/At		O	Kinase, cell division	AT2G45490	Encodes a member of a family of Ser/Thr kinases whose activities peak during cell division. Transcripts are abundant in tissues rich in dividing cells like roots and flowers but are low or absent in fully expanded leaves and stems. In interphase cells, the protein is predominantly nuclear. During mitosis, the pro	-		YMR001C	CDC5	Cell Division Cycle
	Mannitol	Cre03.g185200	SLP	Metallophosphoesterase/metallo-dependent phosphatase	C/Y/At		C	Phosphatase	AT1G07010	Calcineurin-like metallo-phosphoesterase superfamily protein;(source:Araport11) protein_coding SHEWENELLA-LIKE PROTEIN PHOSPHATASE 1 (SLP1) SHEWENELLA-LIKE PROTEIN PHOSPHATASE 1 (SLP1); (ATSLP1)	-		YPL179W	PPQ1	Protein Phosphatase Q
	Mannitol	Cre10.g433750	PAP1	PAP1 nuclear poly(A) polymerase	C/Y/At		O	nucleus	AT1G17980	Encodes a poly(A) polymerase. Located in the nucleus. It limits founder-cell recruitment to organ primordia and suppresses the salicylic acid-independent immune response downstream of EDS1/PAD4. protein_coding POLY(A) POLYMERASE 1 (PAPS1) POLY(A) POLYMERASE 1 (PAPS1)	-		YKR002W	PAP1	Poly(A) Polymerase
	Mannitol	Cre17.g745547	FIP	Fip1 homolog	C		O	nucleus	AT5G58040	Encodes a subunit of the polyadenylation apparatus that interacts with and stimulates the activity of poly(A) polymerase. Additionally , it interacts with several polyadenylation factor subunits and is an RNA-binding protein. It is suggested that this protein coordinates a number of polyadenylation factor subunits	-		YJR093C	FIP1	Factor Interacting with Poly(A) polymerase
	Mannitol	Cre16.g682950	RAD9	DNA damage checkpoint protein	C/At		SP	nucleus	AT3G05480	Involved in the regulation of DNA damage repair and homologous recombination. protein_coding (RAD9) (RAD9)	-		-	-	-
	Mannitol	Cre11.g477150	SMC	(1 of 36) PTHR18937 - STRUCTURAL MAINTENANCE OF CHROMOSOMES SMC FAMILY MEMBER	C		O	nucleus	-	-	-		YOR216C	RUD3	Relieves Uso1-1 transport Defect
	Mannitol	Cre10.g465650	WD40	(1 of 1) KOG0266//KOG0319 - WD40 repeat-containing protein // WD40-repeat-containing subunit of the 18S rRNA processing complex	C/Y/At		O	nucleus	AT3G49660	Encodes a structural core component of a COMPASS-like H3K4 histone methylation complex. protein_coding HUMAN WDR5 (WD40 REPEAT) HOMOLOG A (WDR5a) (AtWDR5a);HUMAN WDR5 (WD40 REPEAT) HOMOLOG A (WDR5a)	-	(Liu et al. 2017)	YBR198C	TAF5	TATA binding protein-Associated Factor
	Mannitol	Cre06.g282250	OSMO20	(1 of 1) 2.3.1.48//2.3.1.88 - Histone acetyltransferase // Peptide alpha-N-acetyltransferase / Protein N-terminal acetyltransferase	C/At		O	Nucleus	AT5G11340	Encodes an N-terminal acetyltransferase involved in plant development and the suppression of stress responses, potentially through the regulation of ER stress. protein_coding N-TERMINAL ACETYLTRANSFERASE 50 (NAA50) N-TERMINAL ACETYLTRANSFERASE 50 (NAA50)	-		-	-	-
	Mannitol	Cre02.g143151	SBP	(1 of 5) PTHR19302 - GAMMA TUBULIN COMPLEX PROTEIN	C/At		O	Microtubule	AT3G43610	Spc97 / Spc98 family of spindle pole body (SBP) component;(source:Araport11) protein_coding	-		-	-	-
	Mannitol	Cre03.g200600	KIFC1	(1 of 2) K10405 - kinesin family member C1 (KIFC1)	C/Y/At		M	Microtubule	AT4G21270	Encodes a kinesin-like motor protein heavy chain. Loss of function mutations have reduced fertility and are defective in spindle formation in male meiosis. protein_coding KINESIN 1 (ATK1) KINESIN 1 (ATK1);KINESIN-LIKE PROTEIN IN ARABIDOPSIS THALIANA A PROTEIN (KATAP);KINESIN-LIKE PROTEIN IN ARABIDOPSIS	-		YPR141C	KAR3	KARyogamy
	Mannitol	Cre10.g430900	SBP	(1 of 5) PTHR19302 - GAMMA TUBULIN COMPLEX PROTEIN	C		O	microtubule	AT1G80260	Spc97 / Spc98 family of spindle pole body (SBP) component;(source:Araport11) protein_coding EMBRYO DEFECTIVE 1427 (emb1427) EMBRYO DEFECTIVE 1427 (emb1427)	-		-	-	-
	Mannitol	Cre12.g560550	PDE	Methionyl-tRNA formyltransferase	C/Y/At		C	Miscelanious	AT1G66520	formyltransferase;(source:Araport11) protein_coding PIGMENT DEFECTIVE 194 (pde194) PIGMENT DEFECTIVE 194 (pde194)	-		YBL013W	FMT1	Formyl-Methionyl-tRNA Transformylase
	Mannitol	Cre03.g152000	ABA3	Molybdenum cofactor sulfurase	C/At		O	Miscelanious	AT1G16540	Encodes molybdenum cofactor sulfurase. Involved in Moco biosynthesis. Involved in the conversion of ABA-aldehyde to ABA, the last step of abscisic acid (ABA) biosynthesis. <i>sir</i> loss-of-function mutants are resistant to sirtinol, a modulator of auxin signaling.N terminal domain is similar to bacterial NifS sugg	In control experiments, multiplication of the bacterial <i>cor</i> mutant (in Col and Ler) at the surface of leaves was greatly reduced compared whereas it multiplied efficiently when infiltrated directly into the apoplast (and caused typical disease symptoms incluring necrosis and chlorosis). In the surface-inoculated mutant, the bacterial <i>cor</i> mutant multiplied efficiently.		-	-	-
	Mannitol	Cre12.g516300	OSMO14	(1 of 13) PF13229 - Right handed beta helix region (Beta_helix)	C		O	Miscelanious, similar to pectin lyase	-	-	-		-	-	-
	Mannitol	Cre16.g651400	OSMO15	(1 of 2) PTHR22765:SF5 - PROTEIN C18B12.4	C/At/Y		SP	Miscelanious, Signaling, ubiquitin ligase	AT2G27940	RING/U-box superfamily protein;(source:Araport11) protein_coding ARABIDOPSIS T??XICOS EN LEVADURA 57 (ATL57) ARABIDOPSIS T??XICOS EN LEVADURA 57 (ATL57)	-		YBR062C
	Mannitol	Cre13.g571520	OSMO18	(1 of 19) PTHR24188 - ANKYRIN REPEAT PROTEIN	C/a/Y		C	miscelanious, ANKYRIN	AT4G19150	Ankyrin repeat family protein;(source:Araport11) protein_coding	-		YIL112W	HOS4	Hda One Similar
	Mannitol	Cre01.g054250	MAX	Cytochrome P450	C/Y/At		SP	Miscelanious, P450	AT2G26170	Encodes a protein with similarity to thromboxane-A synthase, member of the CYP711A cytochrome P450 family. MAX1 is a specific repressor of vegetative axillary buds generated by the axillary meristem. Expressed in vascular traces in the rosette stem and axillary buds throughout plant development. Mutants have increas	Mutant plants displayed increased number of axillary branches, rounder rosette leaves, smaller rosette diameter, and reduced stature; this phenotype is similar to those of the other recessive axillary bud outgrowth max mutants of Arabidopsis.		YMR015C	ERG5	ERGosterol biosynthesis
	Mannitol	Cre10.g444700	SBE	Starch Branching Enzyme	C/Y/At	Transcriptomics	C	Miscelanious, starch branching	AT2G36390	Encodes a starch branching enzyme (EC.2.4.1.18) similar to SBE2 from maize and rice. Expressed throughout plant tissues. The mRNA is cell-to-cell mobile. protein_coding STARCH BRANCHING ENZYME 2.1 (SBE2.1) BRANCHING ENZYME 3 (BE3);STARCH BRANCHING ENZYME 2.1 (SBE2.1)	No visible phenotype.		YEL011W	GLC3	GLyCogen
	Mannitol	Cre16.g691754	OSMO11		C			No annotation	-	-	-		-	-	-
	Mannitol	Cre10.g428600	OSMO12		C			N annotation	-	-	-		-	-	-
	Mannitol	Cre17.g735650	OSMO13		C	Transcriptomics		No annotation	-	-	-		-	-	-
	Mannitol	Cre02.g086400	OSMO16		C			No annotation	-	-	-		-	-	-
	Mannitol	Cre01.g003650	OSMO19		C			no annotation	-	-	-		-	-	-
	Mannitol	Cre09.g393950	FtsH	(1 of 6) K03798 - cell division protease FtsH [EC:3.4.24.-] (ftsH)	C/AT/Y		M	Cell division	AT3G02450	Proteolytically inactive member of the FtsH (filamentation-temperature-sensitive protein H) protease family due to mutations in the protease domain. protein_coding FTSH (FILAMENTATION-TEMPERATURE-SENSITIVE PROTEIN H) INACTIVE 3 (FTSHI3) FTSH (FILAMENTATION-TEMPERATURE-SENSITIVE PROTEIN H) INACTIV	-		YMR089C	YTA12	Yeast Tat-binding Analog
	Mannitol	Cre08.g380400	MAD	Mitotic spindle assembly checkpoint protein	C/AT/Y		O	Cell division	AT3G25980	Encodes MAD2 (MITOTIC ARREST-DEFICIENT 2). May have the spindle assembly checkpoint protein functions conserved from yeast to humans. protein_coding MITOTIC ARREST-DEFICIENT 2 (MAD2) MITOTIC ARREST-DEFICIENT 2 (MAD2); (ATMAD2)	-		YJL030W	MAD2	Mitotic Arrest-Deficient
	Mannitol	Cre06.g284750	SUP	Elongation factor-like protein	C/AT/Y		C	Chloroplast	AT1G18070	Translation elongation factor EF1A/initiation factor IF2gamma family protein;(source:Araport11) protein_coding			YDR172W	SUP35	SUPpressor
	Mannitol	Cre12.g524950	ENGB	(1 of 2) K03978 - GTP-binding protein (engB)	C/AT/Y		C	Chloroplast	AT2G25680	Translocon at the inner-envelope membrane of chloroplasts which binds to the outer-membrane channel TOC75			YDR336W	MRX8	Mitochondrial oRganization of gene eXpression (MIOREX)
	Mannitol NaCl	Cre12.g554250	LPB1	Low Photochemical Bleaching protein	C/At		C	Photosynthesis	AT3G56040	UDP-glucose pyrophosphorylase 3;(source:Araport11) protein_coding UDP-GLUCOSE PYROPHOSPHORYLASE 3 (UGP3) UDP-GLUCOSE PYROPHOSPHORYLASE 3 (UGP3)	-		-	-	-
	Mannitol NaCl	Cre13.g568450	KIN7	(1 of 1) PTHR24115:SF535 - KINESIN-RELATED PROTEIN 4	C/Y/At	Transcriptomics	C	Microtubule	AT3G10180	P-loop containing nucleoside triphosphate hydrolases superfamily protein;(source:Araport11) protein_coding	-		YBL063W	KIP1	KInesin related Protein
	NaCl	Cre06.g256700	OSMO3	(1 of 2) PF13087//PF13245 - AAA domain (AAA_12) // Part of AAA domain (AAA_19)	C		C	Transporter	-	-	-		-	-	-
	NaCl	Cre01.g034150	NHX	(1 of 2) PTHR10110:SF86 - SODIUM/HYDROGEN EXCHANGER 7-RELATED	C/Y/At		O	Transporter	AT1G14660	member of putative Na+/H+ antiporter (AtNHX) family. Functions as a plasma membrane Li+/H+ antiporter. Involved in Li+ efflux and detoxification. protein_coding NA+/H+ EXCHANGER 8 (NHX8) NA+/H+ EXCHANGER 8 (ATNHX8);NA+/H+ EXCHANGER 8 (NHX8);SODIUM HYDROGEN EXCHANGER 8 (NHX8)	Li+ hypersensitive. Under low Li+ concentrations, germination of mutant seeds and elongation of roots were significantly reduced.	(Yokoi et al. 2002)	YDR456W	NHX1	Na+/H+ eXchanger	(Nass and Rao 1998)
	NaCl	Cre09.g402775	PHT	(1 of 1) PF02656//PF03105//PF09359 - Domain of unknown function (DUF202) (DUF202) // SPX domain (SPX) // VTC domain (VTC)	C/Y/At		O	Transporter	AT4G22990		-		YJL012C	VTC4	Vacuolar Transporter Chaperone
	NaCl	Cre04.g214050	MOT	Sulfate transporter	C/At		O	Transporter	AT2G25680	Encodes a high-affinity molybdate transporter. Mutant has reduced concentrations of molybdate in roots and shoots, and reduced shoot and root length when growing on Mo-limited medium. protein_coding MOLYBDATE TRANSPORTER 1 (MOT1) MOLYBDATE TRANSPORTER 1 (MOT1)	molybdate concentrations in shoot and root were reduced to 10% and 20%, respectively, of that in the wild type. Shoot and root growth under Mo-limiting condition was reduced to 35% and 70%, respectively.	(Gonzalez-Guzman et al. 2012)	-	-	-
	NaCl	Cre06.g263950	ECA	(1 of 1) 3.6.3.9 - Sodium/potassium-exchanging ATPase / Sodium/potassium-transporting ATPase	C/Y/At		O	transporter	AT1G10130	Encodes a golgi localized P2A-type Ca2+ ATPase involved in Mn nutrition and homeostasis. protein_coding ENDOPLASMIC RETICULUM-TYPE CALCIUM-TRANSPORTING ATPASE 3 (ECA3) ARABIDOPSIS THALIANA ER-TYPE CA2+-ATPASE 3 (ATECA3);ENDOPLASMIC RETICULUM-TYPE CALCIUM-TRANSPORTING ATPASE 3 (ECA3)	Shoot and root growth is strongly retarded when plants are grown in the absence of Mn. Also shows delayed growth when grown in the absence of Ca.		YGL167C	PMR1	Plasma Membrane ATPase Related
	NaCl	Cre15.g641200	OAC	(1 of 3) K15103 - solute carrier family 25 (mitochondrial uncoupling protein)	C/Y/At		O	transporter	AT4G03115	Mitochondrial substrate carrier family protein;(source:Araport11) protein_coding	-		YKL120W	OAC1	OxaloAcetate Carrier
	NaCl	Cre10.g457750	SULTR	(1 of 2) K18059 - sulfate transporter 4 (SULTR4)	C/Y/At		O	transporter	AT3G12520	Encodes a sulfate transporter that in induced under sulfate limitation. protein_coding SULFATE TRANSPORTER 4;2 (SULTR4;2) SULFATE TRANSPORTER 4;2 (SULTR4;2)	-		YLR092W	SUL2	SULfate
	NaCl	Cre13.g576600	MAPKKK7	(1 of 1) PTHR23257:SF405 - MITOGEN-ACTIVATED PROTEIN KINASE KINASE KINASE 7-LIKE-RELATED	C/Y/At		O	Kinase	AT1G18160	required for ABA- and osmotic-stress-MAP3 kinase required for activation of SnRK2 kinases, enabling robust ABA and osmotic stress signal transduction. protein_coding (M3K&#948;7) (M3K&#948;7)	-	(Takahashi et al. 2020)	YOL113W	SKM1	STE20/PAK homologous Kinase related to Morphogenesis	(Raitt et al. 2000)
	NaCl	Cre03.g153150	CDPK	(1 of 30) 2.7.11.17 - Calcium/calmodulin-dependent protein kinase / Microtubule-associated protein 2 kinase	C/Y/At		M	Kinase	AT4G09570	Encodes a member of Calcium Dependent Protein Kinase (CDPK) gene family.Positive regulator of ABA signaling. Phosphorylates ABA responsive transcription factors ABF1 and ABF4. protein_coding CALCIUM-DEPENDENT PROTEIN KINASE 4 (CPK4) (ATCPK4);CALCIUM-DEPENDENT PROTEIN KINASE 4 (CPK4)	-	(Luo et al. 2014)	YFR014C	CMK1	CalModulin dependent protein Kinase	(Kim et al. 2016)	YES
	NaCl	Cre12.g523050	CCT11	(1 of 1) 2.7.1.150 - 1-phosphatidylinositol-3-phosphate 5-kinase / Type III PIP kinase	C/Y/At		M	Kinase	AT1G71010	Encodes a protein that is predicted to act as a phosphatidylinositol-3P 5-kinase, but, because it lacks a FYVE domain, it is unlikely to be efficiently targeted to membranes containing the proposed phosphatidylinositol-3P substrate. Therefore, its molecular function remains unknown. The mRNA is cell-to-cell mobile.	-		YFR019W	FAB1	Forms Aploid and Binucleate cells
	NaCl	Cre02.g111550	HT1	(1 of 40) PTHR23257//PTHR23257:SF513 - SERINE-THREONINE PROTEIN KINASE // SUBFAMILY NOT NAMED	C/Y/At		SP	Kinase	AT1G62400	Protein kinase involved in regulation of stomatal aperture in response to CO2. protein_coding HIGH LEAF TEMPERATURE 1 (HT1) HIGH LEAF TEMPERATURE 1 (HT1)	-		YJL095W	BCK1	Bypass of C Kinase	(García et al. 2017)
	NaCl	Cre03.g211073	PP2C/ABI1	Phosphoprotein phosphatase 2C	C/Y/At		O	Phosphatases	AT4G26080	Involved in abscisic acid (ABA) signal transduction. Negative regulator of ABA promotion of stomatal closure. protein_coding ABA INSENSITIVE 1 (ABI1) (AtABI1);ABA INSENSITIVE 1 (ABI1)	Mutant plants had increased ABA content in response to both, low water potential and exogenous ABA. Also, accumulation of proline was reduced 4-5 fold in mutant plants compared to WT, in response to low water potential, and exogenously applied ABA.	(Xiong et al. 2002)	YDL006W	PTC1	Phosphatase type Two C	(Warmka et al. 2001)	Yes
	NaCl	Cre19.g750947	AP2	(1 of 17) PF00847 - AP2 domain (AP2)	C/At		O	nucleus TF	AT2G39250	Encodes a AP2 domain transcription factor that can repress flowering. SNZ and its paralogous gene, SCHLAFMUTZE (SMZ), share a signature with partial complementarity to the miR172 microRNA, whose precursor is induced upon flowering. protein_coding SCHNARCHZAPFEN (SNZ) SCHNARCHZAPFEN (SNZ)	-		-	-	-
	NaCl	Cre08.g385350	AP2	(1 of 4) PTHR32467:SF15 - AP2-LIKE ETHYLENE-RESPONSIVE TRANSCRIPTION FACTOR SMZ-RELATED	C/At	Transcriptomics	O	nucleus TF	AT2G39250	Encodes a AP2 domain transcription factor that can repress flowering. SNZ and its paralogous gene, SCHLAFMUTZE (SMZ), share a signature with partial complementarity to the miR172 microRNA, whose precursor is induced upon flowering. protein_coding SCHNARCHZAPFEN (SNZ) SCHNARCHZAPFEN (SNZ)	-		-	-	-
	NaCl	Cre11.g477850	TUDOR2	Transcriptional coactivator-like protein	C/At		O	nucleus, TF	AT5G61780	Involved in the regulation of AtGA20ox3 expression, as well as seed germination. The mRNA is cell-to-cell mobile. protein_coding TUDOR-SN PROTEIN 2 (TUDOR2) TUDOR-SN PROTEIN 2 (TUDOR2);TUDOR-SN PROTEIN 2 (TSN2);ARABIDOPSIS THALIANA TUDOR-SN PROTEIN 2 (AtTUDOR2)	Delayed germination. Exogenous GA3 can rescue the germination phenotype. Expression of AtGA20ox3 transcript is reduced in mutants.		-	-	-
	NaCl	Cre07.g325752	FAP	Flagellar Associated Protein	C		O	Flagella	-	-	-		-	-	-
	NaCl	Cre03.g149800	MAP	Microtubule associated protein	C/Y/At		O	Microtubule	AT2G35630	Member of the MAP215 family of microtubule-associated proteins required to establish interphase arrays of cortical microtubules.Mutants have defects in cytokinesis during pollen development. Vegetative phenotypes observed in temperature sensitive mutants include left-handed organ twisting, isotropic cell expansion a	Stronger phenotype than gem1-1. Defects in cell division - particularly in the pollen which leads reduced transmission through pollen in heterozygotes. Sporphytic lethal as homozygote.		YLR045C	STU2	Suppressor of TUbulin
	NaCl	Cre05.g242100	SDD	(1 of 2) PTHR10795//PTHR10795:SF371 - PROPROTEIN CONVERTASE SUBTILISIN/KEXIN // SUBFAMILY NOT NAMED	C/At	Transcriptomics	O	Miscelanious	AT1G04110	Initially identified as a mutation affecting stomatal development and distribution. Encodes a protein similar to serine proteases. protein_coding STOMATAL DENSITY AND DISTRIBUTION 1 (SDD1) (ATSDD1);STOMATAL DENSITY AND DISTRIBUTION 1 (SDD1)	-		-	-	-
	NaCl	Cre11.g480400	OSMO4	(1 of 70) PF12499 - Pherophorin (DUF3707)	C		SP	Miscelanious, cell wall chlamy	-	-	-		-	-	-
	NaCl	Cre09.g396850	OSMO5	(1 of 4) 2.5.1.3 - Thiamine-phosphate diphosphorylase / TMP pyrophosphorylase	C/At		C	Miscelanious, transferase	AT1G21065	secondary thiamine-phosphate synthase enzyme;(source:Araport11) protein_coding	-		-	-	-
	NaCl	Cre13.g577300	GLOX	Glyoxal or galactose oxidase	C/At		M	Miscelanious,	AT1G67290	glyoxal oxidase-related protein;(source:Araport11) protein_coding GLYOXAL OXIDASE 1 (GLOX1) GLYOXAL OXIDASE 1 (GLOX1)	-		-	-	-
	NaCl	Cre10.g433900	HUWE1	(1 of 2) K10592 - E3 ubiquitin-protein ligase HUWE1 (HUWE1	C/Y/At		M	Miscelanious, Signaling	AT1G55860	encodes a ubiquitin-protein ligase containing a HECT domain. There are six other HECT-domain UPLs in Arabidopsis. protein_coding UBIQUITIN-PROTEIN LIGASE 1 (UPL1) UBIQUITIN-PROTEIN LIGASE 1 (UPL1)	-		YDR457W	TOM1	Temperature dependent Organization in Mitotic nucleus or Trigger Of Mitosis
	NaCl	Cre07.g318551	OSMO9	(1 of 1) PF00211//PF13855 - Adenylate and Guanylate cyclase catalytic domain (Guanylate_cyc) // Leucine rich repeat (LRR_8)	C/At		SP	Miscelanious, signaling	AT1G73066	Leucine-rich repeat family protein;(source:Araport11) protein_coding	-		YJL005W	CYR1	CYclic AMP Requirement
	NaCl	Cre11.g481250	OSMO10	(1 of 1) PTHR10992//PTHR10992:SF699 - ALPHA/BETA HYDROLASE FOLD-CONTAINING PROTEIN // SUBFAMILY NOT NAMED	C/At		C	miscelanious, hydrolase	AT5G53050	alpha/beta-Hydrolases superfamily protein;(source:Araport11) protein_coding	-		-	-	-
	NaCl	Cre12.g514350	OSMO6		C			No annotation	-	-	-		-	-	-
	NaCl	Cre09.g410200	OSMO7		C			No annotation	-	-	-		-	-	-
	NaCl	Cre16.g667150	OSMO8		C			no annotation	AT1G15900	transmembrane protein;(source:Araport11) protein_coding	-		-	-	-
	PEG	Cre06.g261200	SBH	Sterol desaturase/putative lathosterol oxidase	C/AT/Y		O	Sterol	AT1G14290	Encodes one of the two redundant sphingoid base hydroxylases (SBH). Involved in sphingolipid trihydroxy long-chain base (4-hydroxysphinganine) biosynthesis. Double mutants of SBHs were dwarfed and not able to progress from vegetative to reproductive growth. protein_coding SPHINGOID BASE HYDROXYLASE 2 (SBH2)	Dwarf plants with reduced vigor, dies before expansion of the true leaves, necrotic lesions on cotyledons. When grew on agar plates, the double mutants displayed extended viability and developed into compact and epinastic rosette with small curled leaves and short petioles, however no bolting. Short roots on agar plate.		YGR060W	ERG25	ERGosterol biosynthesis
	PEG	Cre14.g616950	OSMO24	Selenoprotein T	C/At		O	Miscelanious, membrane redox	AT5G58640	Selenoprotein, Rdx type;(source:Araport11) protein_coding	-		-	-	-
			References
			García, Raúl, Enrique Bravo, Sonia Diez-Muñiz, Cesar Nombela, Jose M. Rodríguez-Peña, and Javier Arroyo. 2017. “A Novel Connection between the Cell Wall Integrity and the PKA Pathways Regulates Cell Wall Stress Response in Yeast.” Scientific Reports 7 (1): 1–15.
			Gonzalez-Guzman, Miguel, Gaston A. Pizzio, Regina Antoni, Francisco Vera-Sirera, Ebe Merilo, George W. Bassel, Maria A. Fernández, et al. 2012. “Arabidopsis PYR/PYL/RCAR Receptors Play a Major Role in Quantitative Regulation of Stomatal Aperture and Transcriptional Response to Abscisic Acid.” The Plant Cell 24 (6): 2483–96.
			Kim, Jiyoung, Junsang Oh, and Gi-Ho Sung. 2016. “Regulation of MAP Kinase Hog1 by Calmodulin during Hyperosmotic Stress.” Biochimica et Biophysica Acta (BBA) - Molecular Cell Research 1863 (11): 2551–59.
			Liu, Wen-Cheng, Yun-Hui Li, Hong-Mei Yuan, Bing-Lei Zhang, Shuang Zhai, and Ying-Tang Lu. 2017. “WD40-REPEAT 5a Functions in Drought Stress Tolerance by Regulating Nitric Oxide Accumulation in Arabidopsis.” Plant, Cell & Environment 40 (4): 543–52.
			Luo, Xingju, Zhizhong Chen, Junping Gao, and Zhizhong Gong. 2014. “Abscisic Acid Inhibits Root Growth in Arabidopsis through Ethylene Biosynthesis.” The Plant Journal: For Cell and Molecular Biology 79 (1): 44–55.
			Nass, R., and R. Rao. 1998. “Novel Localization of a Na+/H+ Exchanger in a Late Endosomal Compartment of Yeast. Implications for Vacuole Biogenesis.” The Journal of Biological Chemistry 273 (33): 21054–60.
			Raitt, D. C., F. Posas, and H. Saito. 2000. “Yeast Cdc42 GTPase and Ste20 PAK-like Kinase Regulate Sho1-Dependent Activation of the Hog1 MAPK Pathway.” The EMBO Journal 19

## Sheet: Figure 3 B
Figure 3. Identification of genes with roles in osmotic stress in Chlamydomonas.
	NaCl						Mannitol							PEG						Hypoosmotic
Screening comparison /Chlamydomonas ID	c_R1-NaCl_v_R1-TAP-Light_I	c_R2-NaCl_v_R2-Control-TAP-Light_average	c_R3-S#050-NaCl_50_v_R3-Control-TAP-Light_average	c_R3-S#051-NaCl_100_v_R3-Control-TAP-Light_average	c_R4-S#135-NaCl_50_v_R4-Control-TAP-Light_average	c_R4-S#136-NaCl_100_v_R4-Control-TAP-Light_average	c_R2-Mannitol_v_R2-Control-TAP-Light_average	c_R3-S#052-Mannitol_100_v_R3-Control-TAP-Light_average	c_R3-S#053-Mannitol_200_v_R3-Control-TAP-Light_average	c_R3-S#054-Mannitol_300_v_R3-Control-TAP-Light_average	c_R4-S#137-Mannitol_100_v_R4-Control-TAP-Light_average	c_R4-S#138-Mannitol_200_v_R4-Control-TAP-Light_average	c_R4-S#139-Mannitol_300_v_R4-Control-TAP-Light_average	c_R3-S#055-PEG_5_v_R3-Control-TAP-Light_average	c_R3-S#056-PEG_25_v_R3-Control-TAP-Light_average	c_R3-S#057-PEG_75_v_R3-Control-TAP-Light_average	c_R4-S#140-PEG_5_v_R4-Control-TAP-Light_average	c_R4-S#141-PEG_25_v_R4-Control-TAP-Light_average	c_R4-S#142-PEG_75_v_R4-Control-TAP-Light_average	c_R3-S#060-Hypo_10_v_R3-Control-TAP-Light_average	c_R3-S#061-Hypo_25_v_R3-Control-TAP-Light_average	c_R3-S#062-Hypo_75_v_R3-Control-TAP-Light_average	c_R4-S#145-Hypo_10_v_R4-Control-TAP-Light_average	c_R4-S#146-Hypo_25_v_R4-Control-TAP-Light_average	c_R4-S#147-Hypo_75_v_R4-Control-TAP-Light_average
Cre16.g676600	-3.49016	-3.831	0.0377151	-0.745952	-0.357958	-2.66376	-0.0666309	0.139918	-0.446654	-0.562739	0.00657136	-0.470305	-0.213677	-0.196091	-0.151484	0.0989231	-0.179269	-0.765221	0.13207	-0.47857	-0.41449	-0.405437	0.0386216	-0.0944353	-0.532169	Cre16.g676600	Cre16.g676600	OSMO1
Cre13.g568450	-3.96683	-2.08266	-1.45947	-0.758496	-1.70565	-3.53148	-0.659734	-0.772889	-1.12666	-1.40312	-0.212077	-0.777459	-0.609027	0.0572358	-0.0780235	-0.257362	-0.70665	-0.359652	-0.148431	-1.41873	-0.810698	-0.43856	-0.261087	-0.221055	-0.245155	Cre13.g568450	Cre13.g568450	KIN7
Cre12.g554250	0	-0.695809	-0.296434	-1.06324	-1.36023	-0.504232	0.210966	-0.576501	-0.245731	-0.0719777	-0.209526	-0.547779	-0.0260588	-0.242679	-0.214335	-0.330695	-0.329754	0.232935	-0.20657	0.161969	-0.152319	-0.0708355	0.219617	-0.196228	0.212443	Cre12.g554250	Cre12.g554250	LPB1
Cre02.g147500	0	0	2.34014	-0.206994	3.24553	1.18243	0	2.31371	1.95023	1.27202	2.6513	2.77153	3.06893	0.84498	0.803268	-1.41259	-3.4386	-1.77394	-2.12902	4.25	4.01474	1.63259	3.93071	3.14648	2.46427	Cre02.g147500	Cre02.g147500	OSMO2
Cre12.g516950	-0.671136	-0.828054	-0.699249	-0.369548	-0.599938	-0.805596	-0.736608	-1.41897	-0.538712	-0.278437	-1.33992	-2.01589	-0.476335	0.0274036	-0.805971	-0.962254	-0.823233	-0.395043	-1.0986	-0.754043	0.107218	0.457889	-2.04485	-0.92808	-0.473468	Cre12.g516950	Cre12.g516950	SAS6
Cre06.g256700	-4.61644	-1.63631	0.232485	0.0786284	-0.24532	-0.827008	-0.745867	-0.0588021	-0.139408	-0.212723	0.0176716	0.20456	0.393536	-0.0331997	-0.201918	-0.123347	-0.00859578	0.0108804	-0.209061	-0.442976	-0.132035	0.0253905	-0.107851	-0.0809428	-0.0496879	Cre06.g256700	Cre06.g256700	OSMO3
Cre05.g242100	1.08698	0.334001	1.01107	0.581519	1.1176	0.610305	0.120865	0.548393	0.560831	0.401088	0.435694	0.865211	0.494094	0.319519	0.381989	-0.143387	0.364453	0.465546	0.356892	0.503551	-0.194137	0.304977	0.151991	0.314703	0.321098	Cre05.g242100	Cre05.g242100	SDD
Cre01.g034150	0.0883951	0.465327	0.275893	2.18844	-0.418696	1.52448	-0.16871	0.126345	-0.0695775	-0.467461	0.0261037	-0.26894	0.0786073	-0.035646	-0.12589	0.0581445	-0.510142	-0.238717	-0.580021	-0.0222712	-0.269633	0.0728734	-0.479715	-0.564586	-0.049979	Cre01.g034150	Cre01.g034150	NHX
Cre09.g402775	2.00612	2.4801	0.504571	3.1734	0.130317	3.00801	-0.514953	0.0325812	-0.158502	-0.561674	-0.396258	-0.964929	-1.18234	0.0287699	0.0352898	0.0808472	-0.175765	-0.209415	-0.228417	0.671075	-0.255844	-0.0997232	-0.508821	-0.537969	-0.175737	Cre09.g402775	Cre09.g402775	PHT
Cre07.g325752	-3.30875	-3.1969	-0.132069	-2.7967	-2.25642	-4.46993	-0.474919	-0.14537	0.0961857	-0.217746	-0.130773	0.114144	0.639908	0.145339	0.0309137	-0.0366211	-1.01369	-1.01304	-0.768756	-0.59526	-0.42273	-0.330148	-0.392806	-0.34155	-0.160842	Cre07.g325752	Cre07.g325752	FAP
Cre03.g149800	-3.33015	-1.99149	-0.954647	-2.18554	-2.69332	-4.52559	-1.1351	-0.887188	-0.928075	-0.932467	-0.298121	-0.33898	-0.68806	-0.469344	-0.72204	-0.347714	0.209787	-0.395335	-0.113411	-0.444756	-0.479447	0.040898	0.142397	-0.0579798	0.101567	Cre03.g149800	Cre03.g149800	MAP
Cre04.g214050	-0.538702	-2.32415	0.343373	1.1739	0.2651	0.539454	0.137979	0.31911	0.167978	0.201457	0.258761	0.26838	0.376689	0.00362595	0.15454	0.294577	0.175895	0.0413332	-0.0693334	0.302414	0.472204	0.110192	-0.203216	-0.0435817	0.315283	Cre04.g214050	Cre04.g214050	MOT
Cre11.g480400	-0.114522	-2.63336	-0.155517	0.406987	-0.448404	-0.193288	-0.122996	0.0593717	-0.156649	-0.361517	-0.370917	-0.0536641	-0.269291	-0.148914	0.0819379	0.0638911	-0.150129	-0.169523	-0.354041	-0.473294	-0.0606068	0.290171	-0.316469	-0.374074	0.187782	Cre11.g480400	Cre11.g480400	OSMO4
Cre13.g576600	0.0541921	1.80767	-0.397097	1.17334	-0.235413	0.846378	-0.35152	0.204072	0.0291418	0.0711501	-0.11609	0.2423	0.314133	0.183467	0.169868	-0.0843675	0.297163	0.278303	0.373673	-0.0633265	0.806008	0.208245	0.195288	0.338813	0.308129	Cre13.g576600	Cre13.g576600	MAPKKK7
Cre09.g396850	1.23509	3.27076	0.0689419	0.307403	1.06053	-0.390339	-0.0328361	1.2079	0.299747	-0.057543	-0.56337	-0.684943	-0.83756	0.732667	0.620365	0.358986	-0.405268	-0.334548	-0.114212	-5.07663	0.837159	0.0803667	-0.515268	-0.733964	0.0254959	Cre09.g396850	Cre09.g396850	OSMO5
Cre13.g577300	-3.13281	-1.87581	-0.892998	-1.36184	-1.11727	-1.48986	-0.440776	-0.398698	-1.0445	-0.946295	-0.378437	-0.0297438	-0.591838	0.00563583	-0.458875	-0.190632	0.159069	0.16736	-0.29035	-0.657785	-0.184129	-0.156515	0.515732	0.318293	-0.145997	Cre13.g577300	Cre13.g577300	GLOX
Cre03.g153150	0.542383	-3.45396	-0.602636	-0.631234	-0.443256	-1.66392	-0.295318	-0.169008	0.264001	-0.578155	-0.0372347	-0.721243	-1.41126	-0.124697	0.0153349	0.265358	-0.595842	0.277983	-0.244595	-0.304252	0.0644856	-0.0801927	-0.105004	0.0619771	0.133025	Cre03.g153150	Cre03.g153150	CDPK
Cre10.g433900	1.80032	1.07832	0.484274	1.50584	0.686389	1.16359	-0.0776293	0.331234	0.0548422	-0.321626	0.181851	-0.0507664	-0.375819	0.164726	0.301724	-0.152834	-0.0461867	0.29949	0.172516	0.953002	0.838029	0.0448475	0.448945	-0.12882	0.0921883	Cre10.g433900	Cre10.g433900	HUWE1
Cre12.g514350	-0.212013	-0.31034	-0.748812	-4.19037	0.191437	-1.9145	-0.441269	-0.0844649	-0.258795	-0.621784	-0.20991	0.434031	-0.449441	0.203984	0.0338359	-0.202636	0.411191	0.557707	0.289831	-0.0347119	0.566356	0.21818	0.118618	0.105955	0.312368	Cre12.g514350	Cre12.g514350	OSMO6
Cre06.g263950	-5.70022	-5.54975	-1.53127	-2.95131	-1.9068	-2.01693	-0.480388	-0.513594	-0.272774	-0.296304	-0.401625	-0.482044	-0.638238	-0.300015	-0.0889622	-0.283867	-0.407319	-0.119624	-0.0566794	0.204525	0.249597	0.0227305	-0.506376	-0.0745253	0.0652723	Cre06.g263950	Cre06.g263950	ECA
Cre19.g750947	2.62972	2.72374	1.19585	1.82129	-0.0938671	1.98627	0.50426	-0.415469	0.0255238	-0.150883	-0.0794926	-0.771591	-0.895433	0.395504	0.259577	0.167092	0.347046	0.208657	0.182262	0.312451	-0.173385	0.237505	0.265599	0.282316	-0.118993	Cre19.g750947	Cre19.g750947	AP2
Cre03.g211073	-3.47312	-7.84862	-0.245381	-6.99289	-0.447608	-2.96694	-0.0977903	-0.257425	-0.0560459	0.0472647	-0.482551	-0.296819	-0.567266	-0.190275	-0.333855	0.0997253	-0.0474094	0.074395	-0.187182	-0.401491	-0.480128	0.23934	-0.0828718	-0.0422055	0.0902373	Cre03.g211073	Cre03.g211073	PP2C/ABI1
Cre08.g385350	1.03734	2.75686	0.190841	3.08403	0.373743	2.15755	0.309423	0.502198	-0.207819	-0.0127707	-0.275699	-0.0872183	-0.282228	-0.0780063	0.249401	0.333877	-0.323321	-0.0727961	-0.032915	0.285332	0.0814722	-0.0510316	-0.0750123	-0.459358	0.0668003	Cre08.g385350	Cre08.g385350	AP2
Cre09.g410200	-3.77745	-3.11955	-0.0120615	-1.41236	-0.353095	-2.33739	-0.0967485	0.277584	0.117213	-0.0616365	0.305344	0.0239736	0.660275	-0.0917802	-0.517952	0.194975	-0.160885	-0.196641	0.153337	-0.486018	-0.145676	-0.113089	-0.588939	0.0437077	0.243094	Cre09.g410200	Cre09.g410200	OSMO7
Cre11.g477850	0.792094	1.22037	0.174336	1.71288	0.411132	0.788067	0.127485	0.256584	0.0071955	0.0276224	-0.198074	0.370717	0.207592	-0.0962675	0.21516	-0.125407	-0.0627856	-0.0347339	-0.167082	-0.388529	0.422588	0.207084	0.207202	0.0661	0.302136	Cre11.g477850	Cre11.g477850	TUDOR2
Cre16.g667150	0.554102	-2.85685	-1.35308	-3.784	-0.263051	-1.99764	-0.295512	-0.223721	0.505779	-0.657596	-0.489043	-0.741008	-0.789804	0.0470486	0.650107	-0.349179	0.211552	0.414228	0.494554	0.890134	-0.0229134	0.441449	0.208663	-0.102172	0.163341	Cre16.g667150	Cre16.g667150	OSMO8
Cre07.g318551	1.82064	-0.606489	0.1582	-0.0084821	-0.266435	-0.261	-0.0886079	0.0217202	-0.234896	0.0859935	-0.0933568	-0.0685318	0.219459	-0.0412801	-0.044749	0.00447427	-0.204446	-0.329218	0.0520988	-0.21175	-0.573052	-0.0295065	-0.0537	-0.132599	-0.185491	Cre07.g318551	Cre07.g318551	OSMO9
Cre11.g481250	-0.20928	1.94803	0.397098	0.104801	0.196957	0.29948	0.213463	-0.462361	0.093474	-0.114251	0.159123	-0.238868	0.159009	-1.02353	-0.00804998	-0.331572	-0.0736397	0.0703093	-0.314126	-0.677973	-0.130854	0.219188	-0.358807	-0.291693	0.0812748	Cre11.g481250	Cre11.g481250	OSMO10
Cre12.g523050	0	-6.15547	0.470602	1.02274	1.62281	0.748014	-0.176089	0.671847	-0.101017	-0.146682	0.518399	0.458109	0.423557	-0.0458	0.160417	0.0312688	-0.06476	0.416063	0.315249	0.0672037	0.176918	0.202002	0.555425	0.524544	0.698201	Cre12.g523050	Cre12.g523050	CCT11
Cre15.g641200	-4.43655	-2.37954	-0.93343	-1.00924	-6.37386	-6.55203	-0.257909	0.0426354	-0.318021	-0.285676	-5.47859	-5.06383	-1.2938	-0.224696	0.471019	-0.224696	-0.187088	-0.31258	-0.117411	-0.642965	-0.262298	0.134823	0.311069	0.453149	-0.121974	Cre15.g641200	Cre15.g641200	OAC
Cre10.g457750	1.68956	-2.96547	-0.299234	3.05839	-0.126719	1.56183	-1.48035	-0.195836	-0.164687	-1.24282	0.148619	0.483944	0.0884735	-0.294026	-0.149275	-0.514934	0.0280904	0.121044	-0.229617	-0.540027	0.138279	0.247335	0.12286	-0.142551	0.0700606	Cre10.g457750	Cre10.g457750	SULTR
Cre02.g111550	1.66297	3.96049	0.534758	1.91897	0.532091	1.83575	0.0474286	0.0143239	-0.0288098	-0.121693	-0.197721	-0.0637484	0.281783	-0.26147	-0.0701864	-0.077551	-0.103896	-0.30776	-0.0144988	0.128505	-0.132376	-0.0214427	0.104663	-0.0237042	-0.0879258	Cre02.g111550	Cre02.g111550	HT1
Cre16.g691754	0	0.799526	0.103537	0.297661	0.695631	0.834716	0.667444	0.745355	1.22488	0.259485	0.532346	2.08853	1.38317	-1.37668	0.477849	-0.092353	-0.360619	1.50633	0.840449	-1.02044	-0.655361	-3.03433	1.19827	0.700919	0.631687	Cre16.g691754	Cre16.g691754	OSMO11
Cre12.g560550	0	-7.61558	-1.55996	-5.86131	-1.14417	-3.86081	-2.65233	-1.08808	-0.535932	-1.31287	-0.217991	-2.62246	-1.48451	-0.0743617	0.645358	-0.102418	0.332138	0.301245	0.210824	0.493858	-0.123558	0.00182531	1.17171	0.786347	1.05879	Cre12.g560550	Cre12.g560550	PDE
Cre10.g428600	1.15798	1.04331	0.598459	1.60399	0.0492008	0.343454	0.176412	1.04372	1.63871	1.353	0.0615099	-0.0661465	-0.0731466	0.758777	0.501677	0.54843	-0.00896901	0.166929	0.0938287	1.68559	0.580759	-0.227408	-0.170023	-0.287755	-0.200865	Cre10.g428600	Cre10.g428600	OSMO12
Cre10.g433750	-1.56828	-5.3199	-0.971794	-0.96699	-1.03081	-0.384028	-0.384811	-0.177566	-1.25607	-0.664941	-0.235022	-0.917149	-0.647956	-0.0972644	-0.364318	-0.4957	0.119588	-0.178196	0.0323368	-1.35642	-0.48109	-0.222833	0.0276552	0.113202	0.233705	Cre10.g433750	Cre10.g433750	PAP1
Cre17.g745547	-10	-6.30519	-0.411076	-0.493646	-0.591878	-2.51317	-0.757948	-0.256868	-0.247389	-0.759828	-1.28408	-0.224499	0.590646	0.182834	-0.0192583	0.0361848	-0.383988	-0.715297	-0.719676	0.220355	-0.63043	-0.206485	-0.508565	-0.710451	-0.183054	Cre17.g745547	Cre17.g745547	FIP
Cre02.g143151	-1.44765	-3.37574	-0.134189	-1.78789	-0.251948	-4.95126	-0.643266	-0.514112	-1.07845	-1.15656	-1.25177	-2.46583	-1.60847	-0.173007	-0.586099	0.0734716	-0.868637	-0.912155	-0.877166	-0.800847	0.568592	0.311349	-0.733296	-0.397789	-0.367979	Cre02.g143151	Cre02.g143151	SBP
Cre05.g241450	0	-7.91329	-0.454745	0.688111	-0.730022	-0.659332	-1.06078	-0.0628186	-0.738672	-1.23829	-1.36671	-2.3057	-1.44451	-0.367683	0.216348	0.320171	-0.320397	-0.873554	-0.42804	-0.482528	0.325461	0.0164582	0.207803	0.209745	0.13967	Cre05.g241450	Cre05.g241450	SRP
Cre03.g200600	-1.85431	-3.37277	-0.483151	-1.63439	-0.984959	-2.45501	-1.08406	-1.6455	-2.19208	-3.10918	-0.250758	-1.43068	-1.25526	0.0161376	-0.293963	-0.0208982	-0.0295487	-0.096718	-0.115479	-0.921178	-0.0770897	0.123744	0.0844999	0.106069	0.0649677	Cre03.g200600	Cre03.g200600	KIFC1
Cre12.g550900	-0.189971	-1.39356	-0.793671	-2.10847	-0.269109	-2.85701	0.30709	-0.28465	-0.494072	-2.15014	-0.179724	-0.315003	-1.31641	-0.0218751	0.120522	-0.377706	0.228675	0.0460473	0.115982	0.0679628	-0.348757	0.0616434	0.407335	0.0409297	0.0691176	Cre12.g550900	Cre12.g550900	NCP1
Cre03.g152000	-3.09849	-0.967062	0.108233	-0.993305	0.123186	-0.269945	-0.593536	0.730452	0.292097	0.632394	0.181372	1.03298	0.987274	-0.028804	0.223758	-0.0608566	0.607951	0.250407	0.363224	0.117697	0.554446	0.515476	0.232929	0.454423	0.383115	Cre03.g152000	Cre03.g152000	ABA3
Cre17.g735650	-0.416904	-10	-0.415556	-1.1808	0.233852	-1.37387	-0.301814	-0.549343	-2.69283	-2.65507	0.620615	-0.862947	-1.60868	-0.66759	-0.154867	-0.0708765	-0.290891	-0.0485734	-0.291541	-0.838682	-0.974715	-0.585314	0.351427	-0.266291	0.206918	Cre17.g735650	Cre17.g735650	OSMO13
Cre12.g516300	0.767375	-5.49665	-0.284291	0.513965	0.164219	0.556974	-2.7296	0.314408	-0.214241	-0.109683	0.0169286	-0.422712	-0.222518	0.0217961	0.247481	0.0579131	0.190921	0.0918508	0.125127	0.316378	-0.271413	0.000277371	0.106812	0.000106658	-0.09025	Cre12.g516300	Cre12.g516300	OSMO14
Cre09.g393950	-1.11818	-0.332778	-0.817402	-1.04021	0.33559	-1.91174	-0.0561985	0.0177355	0.275986	-0.23165	0.871188	1.38727	1.37116	-0.0744961	-0.159739	-0.00315762	0.335914	0.31016	0.047098	-0.399032	-0.478516	-0.112967	0.213999	0.0113625	0.290802	Cre09.g393950	Cre09.g393950	FtsH
Cre16.g651400	0.106035	0.233292	0.306596	0.944755	0.489485	0.368758	0.182746	0.515061	1.13991	0.454752	0.782974	1.20025	0.530043	0.136488	-0.16216	-0.141774	0.0255361	0.163223	-0.115369	0.40356	0.506985	0.187742	0.23103	0.0894899	0.112365	Cre16.g651400	Cre16.g651400	OSMO15
Cre02.g086400	-1.83322	-5.49206	-0.464683	-0.127764	-0.310043	-0.703189	-0.220538	-0.269814	-0.152988	-0.437303	-0.133294	-0.581482	0.118004	-0.244299	0.283529	-0.419123	-0.0341466	-0.00750999	-0.379974	-0.552164	0.0686642	0.0673459	0.195534	0.204951	0.461882	Cre02.g086400	Cre02.g086400	OSMO16
Cre03.g190050	-0.380915	-0.469647	0.338018	0.22863	0.475021	0.163764	0.289882	0.0751722	1.02225	0.513013	0.264191	-0.163137	0.19273	0.138488	-0.326877	-0.100929	0.0936532	0.185599	0.172667	0.427961	-0.0329053	0.164353	0.168185	0.189132	0.0577627	Cre03.g190050	Cre03.g190050	OSMO17
Cre12.g500500	0	0.0158504	0.313191	0.881676	-0.874722	-0.75295	-2.30445	-0.206273	-0.683561	-0.783441	-0.724495	-2.69212	-2.50073	0.449449	0.634832	0.130483	-0.389184	-0.165991	-0.333956	0.242648	0.52801	-0.575334	-0.147841	-0.0725969	-0.455227	Cre12.g500500	Cre12.g500500	STM3
Cre12.g514700	-0.384823	-2.24306	-0.115127	-1.00171	0.034678	-0.975702	-0.792817	0.274965	-0.486968	0.140904	-0.654855	-1.08689	-0.815809	0.254404	0.160629	0.0266814	0.132077	-0.377463	0.183442	-0.0157215	0.103978	0.129959	0.149104	0.197297	0.244555	Cre12.g514700	Cre12.g514700	PPH
Cre10.g430900	0	-8.40379	0.00696942	-0.762233	-0.0916748	-0.240824	-1.93818	-1.01448	-1.68644	-4.07029	-0.85814	-0.797105	-1.30975	0.0291685	-0.183838	0.248888	-0.0936743	-0.116398	-0.0571012	-0.349168	0.136879	0.155462	-0.303242	-0.0131733	-0.165927	Cre10.g430900	Cre10.g430900	SBP
Cre13.g571520	-1.4228	-1.86535	0.283877	-0.684667	-0.391708	-1.13546	-0.00464038	0.0146359	-0.422773	-0.871413	-0.0826266	-0.575478	-0.440527	0.14196	0.108672	0.219966	-0.0847768	0.521014	-0.0461834	0.0175247	-0.407243	0.558362	0.124974	0.116992	0.0272241	Cre13.g571520	Cre13.g571520	OSMO18
Cre16.g682950	0.636411	0.138104	-0.0249057	-0.303087	-0.246368	-1.4819	-0.159296	-0.0922289	-0.658268	-0.443186	-0.633668	-0.740084	-1.61434	0.0132657	-0.0725492	-0.0258401	0.10241	0.104125	-0.226972	0.484882	-0.126661	0.0391504	-0.0237169	0.0621227	-0.0869488	Cre16.g682950	Cre16.g682950	RAD9
Cre08.g380400	-0.402965	-0.441395	-0.0583553	-0.616011	-0.1515	-0.764289	-0.624835	-1.34014	-1.53308	-2.19119	-0.131043	-0.75002	-0.588868	-0.147897	-0.220932	0.230048	-0.302468	-0.146605	-0.0455854	-0.0980524	0.112978	-0.150057	0.0742267	0.120341	0.0175062	Cre08.g380400	Cre08.g380400	MAD
Cre11.g477150	-1.47364	-1.01436	-0.426652	-0.190485	-0.903411	-1.15096	-0.698344	-0.426452	-0.775838	-1.32841	-0.811664	-0.72962	-0.852322	-0.116287	-0.007216	-0.0764473	-0.402738	-0.247496	-0.67299	-0.339768	-0.0321121	0.0608165	-0.589833	-0.42907	-0.301401	Cre11.g477150	Cre11.g477150	SMC
Cre01.g003650	0	-2.47186	0.76696	-0.471544	0.23085	-1.29111	0.374585	0.0718511	1.12532	0.206703	-0.0919263	0.270105	0.333133	0.439076	0.609108	0.0396731	-0.196411	0.0199648	-0.124413	0.32583	0.598018	0.327076	-0.0212377	0.0975631	0.0679686	Cre01.g003650	Cre01.g003650	OSMO19
Cre10.g465650	0.0458619	-0.707642	0.633112	0.877892	-0.473079	-0.0596528	-0.0295951	0.519721	0.555238	0.591217	0.284165	0.398068	-0.0897244	0.477512	0.243719	-0.0763293	0.0595841	-0.272036	-0.0150188	-0.423842	-0.0589056	-0.0681316	-0.15184	0.146246	-0.126327	Cre10.g465650	Cre10.g465650	WD40
Cre06.g284750	-7.71287	-5.36923	-0.287811	-1.74732	-1.23605	-1.83415	-1.35933	-0.594361	-1.06924	-0.460435	-0.175811	-2.00875	-1.22137	-0.102075	-0.368804	-0.0938961	0.0487641	-0.0717723	-0.485589	-0.541894	0.00457636	-0.463253	0.719509	0.549343	0.207336	Cre06.g284750	Cre06.g284750	SUP
Cre12.g524950	1.37126	-4.31935	-0.293041	1.13157	-0.170862	0.470362	-1.6974	-2.85281	-2.7375	-4.68466	-1.6245	-3.07515	-3.14679	0.670312	0.287137	0.130465	-0.445907	-0.498445	-0.199181	0.261441	0.805014	0.320761	0.477348	0.433663	-0.120085	Cre12.g524950	Cre12.g524950	LEO
Cre01.g054250	-1.2003	-0.699597	0.539262	0.169998	-0.33145	-0.979226	-1.03311	0.307979	-0.319693	-1.17789	-5.01441	-2.65928	-0.898284	0.799037	0.753351	0.174022	0.159499	0.436321	0.3954	0.0643952	0.556098	0.779332	0.309284	0.276068	0.075048	Cre01.g054250	Cre01.g054250	MAX
Cre06.g282250	0.560578	-0.375628	0.137715	-0.374487	0.110329	-0.925229	-4.50968	-0.190981	0.121306	0.169148	-0.163896	-0.287187	-0.296352	0.200085	-0.286031	-0.0369083	0.102311	0.0871684	0.246668	-0.336246	-0.322511	0.0780025	0.172673	0.175653	0.417547	Cre06.g282250	Cre06.g282250	OSMO20
Cre03.g185200	0.548964	-1.35283	0.492321	0.302054	0.0267673	-1.02561	0.116048	1.13934	0.78554	0.330004	0.288829	-0.078954	-0.318577	0.773679	0.760464	0.0166787	0.583111	0.382787	0.283613	-0.240024	0.522152	0.209886	0.549031	0.417218	0.323871	Cre03.g185200	Cre03.g185200	SLP
Cre04.g220850	-1.14983	-1.82322	-0.373521	-1.58088	0.0685522	-1.9141	-7.87652	-0.330776	-0.399899	-0.484588	-0.113739	0.0887846	-0.247071	-0.289646	-0.100107	-0.0580985	0.18838	0.413911	0.423436	-0.186208	0.144033	-0.0916277	0.127438	0.259552	0.46086	Cre04.g220850	Cre04.g220850	ABC
Cre10.g444700	0	-0.501865	0.199161	-0.177082	-0.742366	-0.921909	-0.140962	-0.0390492	0.0222227	-0.0167328	-0.0230487	-0.040897	0.00844686	-0.0977491	-0.086339	-0.0999194	-0.149635	-0.256838	-0.0519713	0.243007	0.0736074	-0.0350241	-0.126288	-0.178973	-0.359446	Cre10.g444700	Cre10.g444700	SBE
Cre01.g012200	0	-1.76916	0.273978	0.849319	0.360545	0.867925	0.204675	-0.13218	0.136358	-0.246371	0.0562841	-0.0842097	-0.113959	-0.154603	0.207395	-0.225564	0.149867	0.18363	0.518923	0.237124	-0.136476	-0.00132109	0.405002	0.0805475	0.122275	Cre01.g012200	Cre01.g012200	SPL
Cre06.g278111	-3.05396	-1.57531	0.26004	0.0695808	-0.191229	-0.494702	-0.636757	0.188009	0.10437	0.091158	-0.292328	-0.0472063	0.169435	0.0801209	0.177154	-0.0202297	0.00174879	-0.277231	-0.150884	-0.219487	-0.565424	-0.208242	-1.43367	-0.423731	-0.179344	Cre06.g278111	Cre06.g278111	KCN11
Cre06.g271150	0.444078	-0.638544	0.0510759	0.263723	0.74911	0.054846	-0.579146	0.166127	0.311533	-0.0768259	0.275491	0.0080893	-0.0360761	0.367481	0.0524371	0.0672253	-0.19799	-0.0116016	-0.071188	0.115451	0.504368	0.287893	0.0411335	-0.0464482	0.14639	Cre06.g271150	Cre06.g271150	FAP
Cre16.g658950	0	-1.66847	-0.0772261	-1.48604	-1.32413	-2.88185	-0.263247	-0.509153	-0.299521	-0.316358	-1.00204	-0.998489	-0.545522	0.140249	-0.0249606	-0.0497501	0.312719	-0.530014	-0.619465	-0.966035	-0.136991	-1.31569	0.0879457	-0.277508	-0.158964	Cre16.g658950	Cre16.g658950	OSMO21
Cre14.g619800	-0.250331	-2.76938	-0.0799016	-2.32768	-0.135251	-1.98712	0.0257116	-0.25673	-0.263869	-0.5321	-0.0548334	-0.146052	-0.325521	-0.279966	-0.0870779	-0.118192	-0.0727795	0.017783	-0.0644173	-0.262095	-0.034174	0.0851145	0.0877423	0.0465909	0.00977256	Cre14.g619800	Cre14.g619800	SPO
Cre17.g715801	-2.03357	-0.366747	0.523514	0.72517	-0.385395	-0.0890857	-0.124453	0.398492	0.318908	-0.285342	0.198324	0.00252809	-0.349983	0.499108	0.602133	0.100289	-0.0399413	0.128135	-0.0698056	0.471444	0.599	0.372397	0.640084	0.260458	0.181199	Cre17.g715801	Cre17.g715801	OSMO22
Cre07.g337300	-1.80921	-5.33476	-0.478994	-2.75302	-0.914023	-2.00468	0.0516409	-0.594168	-0.656256	-0.619609	0.27672	-0.139336	-0.0887706	-0.59477	-0.392029	-0.203844	-0.229036	-0.0849926	-0.504075	-0.408157	-0.610987	-0.0865864	-1.38407	-0.302498	-0.153478	Cre07.g337300	Cre07.g337300	DYRKP
Cre04.g219700	-2.46062	-1.22897	-0.537496	-1.54901	-0.0600896	-2.12815	-0.0820836	-0.22455	0.0550628	0.0894032	-0.0859829	-0.0125536	0.217423	-0.233566	-0.0754546	-0.0341072	0.200425	0.121204	-0.0829992	-0.484101	-0.429915	-0.237018	0.0625636	-0.134762	-0.0944208	Cre04.g219700	Cre04.g219700	BBS9
Cre07.g344600	-6.47249	-2.92679	0.0364716	0.188002	0.506729	0.106967	-0.47833	0.269308	-0.146221	-0.167744	0.150442	0.364306	0.187468	0.2147	0.472197	-0.217747	0.412709	0.782035	0.260684	0.509252	0.545313	0.150335	0.808259	0.655069	0.220789	Cre07.g344600	Cre07.g344600	EDA
Cre06.g272701	-2.66335	-3.56224	-0.126341	-1.02229	-0.523531	-3.76441	-0.456448	-0.569729	-0.00346494	-0.115753	0.141976	-0.55095	-0.670613	0.0167617	0.231217	-0.444428	0.696657	0.0651292	0.274967	-1.21254	-0.127894	-0.0521127	0.0979331	-0.0793948	0.0905846	Cre06.g272701	Cre06.g272701	OSMO23
Cre14.g616950	0	-5.24345	-0.266209	-0.434546	0.386819	0.43851	0.36984	0.0105307	0.391059	-0.0262835	-0.239283	0.429351	0.667728	-0.14439	-0.256189	-0.123674	-1.34569	0.204998	-0.219292	-0.281038	-0.115477	0.452207	-0.339677	-0.300499	0.597351	Cre14.g616950	Cre14.g616950	OSMO24
Cre06.g261200	-0.268887	0	0.946637	1.26102	0.195762	0.304362	0	0.807787	0.34364	-0.397869	0.503009	0.676481	0.558608	0.146549	-0.121246	-0.633796	-2.32925	-0.841396	-0.623943	0.915844	1.03694	0.284549	0.688293	0.36217	0.720309	Cre06.g261200	Cre06.g261200	SBH

## Sheet: Figure 4
Figure 4.Conserved osmotic stress pathways across the green lineage show different spatiotemporal cell death patterns in Arabidopsis roots.
Figure 4 a
Chlamydomonas cell quantification
	average relative growth inhibition (mutant cells/ wt cells)
	NaCl	Mannitol
WT	0.0894366	0.300704
	0.0629371	0.262238
mapkk-1	0.0450526	0.241053
	0.0421359	0.438835		Heat map figure 4
mapkk-2	0.0246951	0.10061			NaCl	Mannitol
	0.0173837	0.106977		WT	1	1
pat-1	0.0375581	0.114535		mapkk-1	0.572202	1.20774
	0.13125	0.13941		mapkk-2	0.276156	0.368753
pat-2	0.0196407	0.00880239		pat-1	0.812867	0.451103
	0.0349669	0.0104636		pat-2	0.35838	0.0342237
prf-1	0.0159286	0.132143		prf-1	0.168354	0.463828
	0.00972414	0.128966		prf-2	0.205766	0.373799
prf-2	0.0148148	0.0888889		kcn11-1	0.520309	0.467478
	0.0165385	0.121538		Kcn11-2	0.484853	0.327382
kcn11-1	0.0344538	0.12437		leo1-1	0.875165	0.155925
	0.0448276	0.138793		leo1-2	1.13158	0.127057
Kcn11-2	0.036	0.0896
	0.0378788	0.094697
leo1-1	0.0674686	0.0410734
	0.0658836	0.0467033
leo1-2	0.096	0.0283521
	0.0764228	0.0431737
Figure 4 B				Complete raw mesurments and stadistics can be found supplemenatry figure 9
	NaCl	Mannitol
Col-0	1	1
mapkk-1	0.331108	0.616825
mapkk-2	0.405623	0.673644
pat-1	0.30256	0.767157
pat-2	0.569188	0.785016
prf-1	0.355483	0.395764
prf-2	0.298749	0.405468
kcn11-1	0.68407	0.784178
Kcn11-2	0.549263	0.41356
leo-1aRNA	0.499016	0.767564
Figure 4 E
Genotype	Col-0	Col-0	Col-0	Col-0		mapkk-1	mapkk-1	mapkk-1	mapkk-1		pat-1	pat-1	pat-1	pat-1		prf5-1	prf5-1	prf5-1	prf5-1		gork-1	gork-1	gork-1	gork-1		amileo1	amileo1	amileo1	amileo1
Root zone/time (h)	0-200 um	200-400um	400-600 um	600-800 um		0-200 um	200-400um	400-600 um	600-800 um		0-200 um	200-400um	400-600 um	600-800 um		0-200 um	200-400um	400-600 um	600-800 um		0-200 um	200-400um	400-600	600-800		0-200 um	200-400um	400-600	600-800
1	0	0	0	0		0	0	0	0		0	0	0	0		0.666667	3.66667	0	0		0	0	2	1		0	0	0	0
2	0	0.166667	0	0		0	0	0	0		0	0	0	0		0.333333	4	2.33333	0		0	0	1	1		0	0	0	0
3	0	0	0.285714	0		0	0	0.166667	0		0	0	0	0		0.666667	11.6667	5	0.666667		0	0	1	0		0	0	0	0
4	0	0.166667	0.571429	0		0	0	0.166667	0		0	3	0	0		0.333333	10.6667	3.66667	0		0	0	4	2		0	0	0	0
5	0	0	1.28571	0		0	0	0	0		0	0	0	0		0.666667	8	3	0.333333		0	0	1	3		0	0	0	0
6	0	0	1.71429	0		0	0	0	0		0	0.5	0	0		0	6	3.33333	0		0	0	2	1		0	0	0	0
7	0	0.333333	1.42857	0		0	0	0.333333	0		0	0.5	0	0		0	0	0	0		0	0	4	2		0	0	0	0
8	0	0	1.28571	0		0	1.16667	1.33333	0		0	0.5	0	0		0	0	0	0		0	0	1	1		0	0	0	0
8	0	0	1.28571	0		0	0.5	1.5	0		0	10	0	0		0	0.166667	0	0		0	0	2	1		1	2	0	0
10	0	0	0	0		0	1.33333	0.833333	0		4.5	13	0	0		0	0	0.285714	0		0	0	3	1		0	0	0	0
11	0	0	0	0		0	1.16667	1.33333	0.166667		3	2	0	0		0	0.166667	0.571429	0		0	0	2	0		0	0	0	0
12	0	0	0	0		0	0.5	1.5	0		11	0	0	0		0	0	1.28571	0		0	0	2	1		0	0	0	0
13	0	0	0	0		0	0	0.666667	0		0	1	0	0		0	0	1.71429	0		0	0	1	1		2	4	0	0
14	0	0	0	0		0	1	0	0		0	1.5	0	0		0	0	0	0		0	0	2	3		2	3	0	0
15	0	0	0	0		0	1.4	0.2	0		0	1	0	0		0	0	0	0		0	0	3	2		1	2	0	0
16	0	0	0	0		0	0	2	0		0	1.5	0	0		0	0	0	0		0	0	2	1		0	2	0	0
Figure 4 F
Genotype	Col-0	Col-0	Col-0	Col-0		mapkk-1	mapkk-1	mapkk-1	mapkk-1		pat-1	pat-1	pat-1	pat-1		prf5-1	prf5-1	prf5-1	prf5-1		gork-1	gork-1	gork-1	gork-1		amileo1	amileo1	amileo1	amileo1
Root zone/time (h)	0-200 um	200-400um	400-600 um	600-800 um		0-200 um	200-400um	400-600 um	600-800 um		0-200 um	200-400um	400-600 um	600-800 um		0-200 um	200-400um	400-600 um	600-800 um		0-200 um	200-400um	400-600	600-800		0-200 um	200-400um	400-600	600-800
1	0	0	0	0		0	0	0	0		0	0	0	0		0	0	0	0		0	0	0	0		0	0	0	0
2	0	0	0	0		0	0	0	0		0	0	0	0		0	0	0	0		0	0	0	0		0	0	0	0
3	0	0	0	0		0	0	0	0		0	0	0	0		0	0	2.25	0		0	0	2.25	0		0	0	0	0
4	0	0	0	0		0	0	0	0		0	0	0	0		0	0	0	0		0	0	0	0		0	0	0	0
5	0	0	0	0		0	0	0	0		0	0.166667	0	0		0	0.75	0	0		0	0.75	0	0		0	0	0	0
6	0	0	0	0		0	0	0	0		0	0.833333	0	0		0	0	2.25	0		0	0	2.25	0		0	0	0	0
7	0	0	0	0		0	0	0	0		0	1.16667	0.666667	0		0	0	0	0		0	0	0	0		0	0	0	0
8	0	0	0	0		0	0	0.4	0.2		0	1	0.333333	0		0	0	0	0		0	0	0	0		0	0	0	0
8	0	0	0	0		0	0	0.8	0.8		0	0.166667	0	0		0	0	0	0		0	0	0	0		0	0	0	0
10	0	0	0	0		0	0	0.6	0.2		0	0.333333	0.166667	0		0	0	1	0		0	0	1	0		0	0	0	0
11	0	0	0	0		0	0	0	0.6		0	1.83333	0	0		0	0	0.5	0		0	0	0.5	0		0	0	0	0
12	0	0	0	0		0	0	0.2	0.8		0	0	0	0		0	0	0	0		0	0	0	0		0	0	0	0
13	0	0	0	0		0	0	0	0.4		0	0.333333	0	0		0	0	0	0		0	0	0	0		0	0	0	0
14	0	0	0	0		0	0	0	0.2		0	0.833333	0	0		0	0	0	0		0	0	0	0		0	0	0	0
15	0	0	0	0		0	0	0	0		0.333333	0.333333	0.166667	0		0	0	0	0		0	0	0	0		0	0	0	0
16	0	0	0	0		0	0	0	0		0	0	0	0		0	0	0	0		0	0	0	0		0	0	0	0

## Sheet: Figure 5
Figure 5. Osmotic stress promotes PROFILIN mediated actin-reorganization, maintaining cell and tissue integrity upon osmotic stress.
Figure 4 b
															Skewness									Angle
Skewness	CTL	CTL_50NaCl	CTL_140 NaCl	CTL 300 mannitol			angle	CTL	CTL50nacl	CTL140nacl	CTL300Ma				CTL vs 140 NaCl									CTL vs 140 NaCl
Skewness	1.243	1.066	4.061	2.151			angle	87.362	58.465	25.793	17.969				ANOVA									ANOVA
Skewness	1.361	1.174	2.568	3.404			angle	88.722	78.024	38.152	28.74				Source of Variation	SS	df	MS	F	P-value	F crit			Source of Variation	SS	df	MS	F	P-value	F crit
Skewness	1.565	1.889	3.09	3.777			angle	70.428	92.936	9.417	7.765				Between Groups	24.2412	1	24.2412	61.6801	5.83928e-11	3.99092			Between Groups	64542	1	64542	487.85	8.53779e-27	4.04265
Skewness	1.317	1.749	2.496	1.942			angle	89.105	94.899	26.484	21.371				Within Groups	25.153	64	0.393015						Within Groups	6350.35	48	132.299
Skewness	1.625	2.271	2.657	4.995			angle	86.657	84.094	7.532	31.759
Skewness	1.267	1.771	1.902	3.039			angle	102.557	90	18.833	55.176				Total	49.3942	65							Total	70892.3	49
Skewness	1.609	2.056	1.608	3.249			angle	83.931	72.979	7.364	38.66
Skewness	1.62	0.842	2.546	2.367			angle	106.833	84.401	14.829	51.34
Skewness	1.812	1.285	1.472	3.52			angle	91.041	86.532	4.362	33.232				Skewness									Angle
Skewness	2.034	1.273	1.34	2.364			angle	99.723	84.094	4.912	0				CTL vs 300 NaCl									CTL vs 300 Ma
Skewness	1.791	1.358	1.787	2.144			angle	105.858	82.504	18.541	20.41				ANOVA									ANOVA
Skewness	2.506	1.366	3.485	2.434			angle	84.749	73.74	33.113	25.56				Source of Variation	SS	df	MS	F	P-value	F crit			Source of Variation	SS	df	MS	F	P-value	F crit
Skewness	1.568	1.515	2.711	4.528			angle	82.171	74.578	3.679	43.603				Between Groups	15.2352	1	15.2352	31.4413	1.27054e-06	4.06171			Between Groups	45250.9	1	45250.9	159.891	6.84245e-17	4.04265
Skewness	1.556	1.494	2.534	3.601			angle	88.946	86.532	7.753	26.565				Within Groups	21.3207	44	0.48456						Within Groups	13584.5	48	283.01
Skewness	1.832	1.805	2.994	2.416			angle	102.074	90	7.024	103.134
Skewness	1.669	1.576	2.896	3.66			angle	96.595	81.634	3.733	7.125				Total	36.5559	45							Total	58835.4	49
Skewness	1.698	1.625	2.764	2.41			angle	72.727	90	17.753	7.907
Skewness	1.608	1.285	3.025	3.039			angle	81.032	90	23.801	15.422
Skewness	1.921	0.842	2.286	1.611			angle	83.188	90	30.222	31.504
Skewness	1.941	1.066	2.319	2.88			angle	91.267	79.509	22.63	60.422
Skewness	1.738	0.949	2.063	1.202			angle	89.384	76.43	34.371	30.466
Skewness	1.418	1.358	2.377	1.738			angle	109.024	0	43.866	48.366
Skewness	1.298	1.174	2.377	1.999			angle	94.12	0	36.857	23.749
Skewness	0.949	1.366	2.852	0			angle	94.327	0	35.728	12.995
Skewness	1.066	1.243	4.78	0			angle	96.174	0	4.833	30.579
Skewness	1.174	1.273	3.394	0			angle	0	0	45.775	24.444
Skewness	1.889	1.361	3.52	0			angle	0	0	36.564	66.038
Skewness	1.749	1.608	3.821	0			angle	0	0	1.686	73.142
Skewness	2.271	0	4.357	0			angle	0	0	18.553	61.113
Skewness	1.771	0	3.143	0			angle	0	0	1.219	52.765
Skewness	2.056	0	3.813	0			angle	0	0	0	0
Skewness	0.842	0	3.406	0			angle	0	0	0	34.114
Skewness	1.285	0	2.604	0
Figure 4 d
skewness	134CTL	13450nacl	134_300ma			angle	134CTL	134_50NaCl	134_300ma				skewness									angle
skewness	1.774	1.833	2.173			angle	87.362	8.973	26.565				prf5 vs 50NaCL prf5									prf5 vs 50NaCL prf5
skewness	1.774	1.578	2.935			angle	88.722	0	1.909				ANOVA									ANOVA
skewness	1.437	2.061	1.751			angle	70.428	22.38	23.749				Source of Variation	SS	df	MS	F	P-value	F crit			Source of Variation	SS	df	MS	F	P-value	F crit
skewness	1.188	2.245	1.251			angle	89.105	107.199	59.421				Between Groups	7.2679	1	7.2679	41.2886	1.67833e-08	3.98627			Between Groups	58072.3	1	58072.3	165.341	3.66383e-17	4.04265
skewness	1.437	3.122	3.253			angle	86.657	5.29	70.56				Within Groups	11.6178	66	0.176027						Within Groups	16858.9	48	351.228
skewness	1.188	1.972	3.794			angle	102.557	21.991	41.987
skewness	1.31	1.779	3.621			angle	83.931	37.875	1.975				Total	18.8857	67							Total	74931.2	49
skewness	1.31	2.679	4.589			angle	106.833	26.211	22.932
skewness	1.261	2.034	3.628			angle	91.041	11.165	8.427				skewness									angle
skewness	1.261	1.326	2.933			angle	99.723	10.421	47.121				prf5 vs 300 Ma prf5									prf5 vs 300 Ma prf5
skewness	1.359	1.782	2.046			angle	105.858	40.179	3.366				ANOVA									ANOVA
skewness	1.363	1.607	3.079			angle	84.749	8.94	6.52				Source of Variation	SS	df	MS	F	P-value	F crit			Source of Variation	SS	df	MS	F	P-value	F crit
skewness	1.363	2.524	2.266			angle	82.171	48.576	61.928				Between Groups	18.6438	1	18.6438	53.1474	1.37131e-08	4.11317			Between Groups	44536.2	1	44536.2	148.15	2.78546e-16	4.04265
skewness	1.399	2.815	2.712			angle	88.946	9.567	32.619				Within Groups	12.6286	36	0.350794						Within Groups	14429.5	48	300.616
skewness	1.399	2.309	3.705			angle	102.074	0.682	51.072
skewness	2.05	1.391	2.578			angle	96.595	36.384	4.899				Total	31.2724	37							Total	58965.7	49
skewness	1.627	2.068	2.925			angle	72.727	2.526	5.906
skewness	2.05	1.848	2.837			angle	81.032	43.958	29.358
skewness	1.627	2.448	2.718			angle	83.188	62.676	36.573
skewness	1.137	2.245	0			angle	91.267	7.512	0
skewness	1.261	3.107	0			angle	89.384	3.576	56.821
skewness	1.261	2.885	0			angle	109.024	26.565	38.66
skewness	1.26	1.673	0			angle	94.12	5.013	51.633
skewness	1.26	2.192	0			angle	94.327	24.905	46.736
skewness	1.592	2.004	0			angle	96.174	1.432	55.008
skewness	1.592	2.004	0			angle	0	24.55	60.945
skewness	1.447	3.156	0			angle	0	0	45.971
skewness	1.447	0.959	0			angle	0	4.236	27.255
skewness	1.337	1.544	0			angle	0	54.66	46.548
skewness	1.483	1.796	0			angle	0	19.385	50.906
skewness	1.487	2.476	0			angle	0	26.075	53.13
skewness	1.096	1.201	0			angle	0	34.919	0
skewness	1.263	2.232	0			angle	0	31.921	0
skewness	1.483	1.919	0			angle	0	45.567	0
skewness	1.397	0	0			angle	0	14.931	0
skewness	1.155	0	0			angle	0	3.18	0
skewness	1.397	0	0			angle	0	70.346	0
skewness	1.358	0	0			angle	0	88.091	0
skewness	1.358	0	0			angle	0	37.093	0
skewness	1.201	0	0			angle	0	1.432	0
skewness	1.322	0	0			angle	0	67.068	0
skewness	1.634	0	0			angle	0	90	0
skewness	1.351	0	0			angle	0	6.52	0
skewness	1.083	0	0			angle	0	63.435	0
skewness	1.202	0	0			angle	0	60.945	0
skewness	1.221	0	0			angle	0	126.87	0
skewness	1.554	0	0			angle	0	6.953	0
skewness	1.313	0	0			angle	0	3.814	0
skewness	1.234	0	0			angle	0	34.019	0
skewness	1.384	0	0			angle	0	29.82	0
skewness	1.701	0	0			angle	0	151.46	0
skewness	1.336	0	0			angle	0	37.569	0
skewness	1.385	0	0			angle	0	73.034	0
skewness	1.512	0	0			angle	0	3.24	0
skewness	1.594	0	0			angle	0	19.855	0
skewness	1.644	0	0			angle	0	40.732	0
						angle	0	36.076	0
						angle	0	99.728	0
						angle	0	3.225	0
						angle	0	13.627	0
						angle	0	51.442	0
						angle	0	13.627	0
						angle	0	2.827	0
						angle	0	14.973	0
						angle	0	0.63	0
						angle	0	22.457	0
						angle	0	8.569	0
						angle	0	19.516	0
						angle	0	6.137	0
						angle	0	5.648	0
						angle	0	59.281	0
						angle	0	50.315	0
						angle	0	66.218	0
						angle	0	71.792	0
						angle	0	44.397	0
						angle	0	28.686	0
Figure 5 F
				GCaMP6 Col-0					GCaMP6 prf-5
			Time after transfer to 50 mM NaCl	1h	2h	3h	4h		1h	2h	3h	4h
				Indep spikes	Indep spikes	Indep spikes	Indep spikes		Indep spikes	Indep spikes	Indep spikes	Indep spikes
			root 1	35	64	35	52	root 1	111	104	95	76
			root 2	39	30	6	17	root 2	93	35	15	22
			root 3	15	63	58	47	root 3	91	66	75	43
			root 4	25	78	79	66	root 4	73	36	47	44
			root 5	67	23	38	38	root 5	101	69	77	31
			root 6	53	37	23	30	root 6	65	61	75	58
			ANOVA
			Source of Variation	SS	df	MS	F	P-value	F crit
			Between Groups	7500	1	7500	23.0911	0.000717867	4.9646
			Within Groups	3248	10	324.8
			Total	10748	11
Figure 5 H
% Shrinkage	LTIYFP CTL	prf-5_CTL	ltiyfp_250mM_mannitol	prf-5+ 250mM Mannitol	ltiyfp_5uMlatB_250mM Mannitol	Ltiyfp_60min_500ma	ltiyfp_5umLatB_60min_500Ma_60min
% Shrinkage	0	0	17.2	33.5	1.4	26.4	37.1
% Shrinkage	5	9.8	0	54.1	13.3	34.9	46.9
% Shrinkage	2	0	0	50.9	3.5	23	48
% Shrinkage	5.3	0	4.1	59.2	6.5	13.3	55.1
% Shrinkage	4.8	9	0	59.9	7.7	15.2	39.6
% Shrinkage	1.9	5	16.8	54.2	1.2	14.6	55.7
% Shrinkage	6.2	7.7	9.6	51.6	17.8	19.2	59.8
% Shrinkage	1	2.6	0	50	10.1	17.2	53.6
% Shrinkage	1.5	0.7	10.2	65.4	35.7	21.3	63.5
% Shrinkage	1.8	4.6	2.7	66.9	12.5	14.4	51.1
% Shrinkage	2.6	5.8	2.7	40.3	14.6	28.4	31.5
% Shrinkage	3	0	4.2	47.5	14.6	27.2	33.3
% Shrinkage	3.2	3.1	0	52.2	18.6	12.6	38.4
% Shrinkage	4	3.5	0.6	50.3	21.5	22.4	60.8
% Shrinkage	3.8	7.9	4.8	35.8	12.1	17.3	57.1
% Shrinkage	6.2	10.9	9.7	40.9	16.6	9.1	56.9
% Shrinkage	0.5	5.3	9.7	45.1	32.1	33.2	37.2
% Shrinkage	2.4	5.6	21.5	16.4	21.6	24.3	59.9
% Shrinkage	4.8	0.4	3	49.7	30.8	32.3	70.6
% Shrinkage	0.4	5.6	12.4	55.3	25.7	10.8	61
% Shrinkage	6.8	5.1	10	57.6	38.5	4.7	59.5
% Shrinkage	9	10.5	7	54.1	18.7	19.7	55.5
% Shrinkage	4.7	6.8	12.6	71.6	44.2	16.6	69.1
% Shrinkage	3.9	0	1.6	44.3	12.1	12.9	53.4
% Shrinkage	0.8	0	4.1	66.3	23.5	16.1	52.4
% Shrinkage	9.6	0	8.9	0	24.6	23.9	72.8
% Shrinkage	4	0	4.2	0	32.5	5	64.9
% Shrinkage	3.8	0	11.7	0	23.9	18.4	59.6
% Shrinkage	7.5	0	9.6	0	19.3	22.4	61.3
% Shrinkage	6.8	0	6.4	0	30.8	33.6	64.4
% Shrinkage	7.9	0	0	0	24.5	24.4	49.1
% Shrinkage	12.1	0	0	0	23.9	23	46.8
% Shrinkage	0	0	0	0	24.8	13.2	56.1
% Shrinkage	0	0	0	0	23.8	27.4	46.4
% Shrinkage	0	0	0	0	28.3	11.2	64.9
% Shrinkage	0	0	0	0	38.2	20.3	61
% Shrinkage	0	0	0	0	30.7	9.4	0
% Shrinkage	0	0	0	0	30.4	0	0
% Shrinkage	0	0	0	0	19.6	0	0
% Shrinkage	0	0	0	0	21	0	0
% Shrinkage	0	0	0	0	15.8	0	0
% Shrinkage	0	0	0	0	26.5	0	0
Col-0 vs prf5 in 250 mM mannitol
ANOVA
Source of Variation	SS	df	MS	F	P-value	F crit
Between Groups	24579.9	1	24579.9	273.81	1.81974e-21	4.04265
Within Groups	4308.95	48	89.7697
Total	28888.8	49
Col-0 vs Col-0 latB in 250 mM Ma
ANOVA
Source of Variation	SS	df	MS	F	P-value	F crit
Between Groups	5638.32	1	5638.32	83.4065	3.91881e-14	3.95739
Within Groups	5543.25	82	67.6006
Total	11181.6	83
Col-0 vs Col-0 latB in 500 mM ma
ANOVA
Source of Variation	SS	df	MS	F	P-value	F crit
Between Groups	18157.4	1	18157.4	65.1525	5.03774e-12	3.95739
Within Groups	22852.7	82	278.691
Total	41010.1	83

## Sheet: SP1
Supplementary figure 1. Chlamydomonas reinhardtii transcriptional response to osmotic stress lacks obvious signs of ABA hormonal regulation. (Related to Figure 1, see also Supplementary Table 1-3).
Supplementary figure 1 a
Cell number (cells/ml)				Hours postinoculation
strain/ NaCl concentration (mM)	0	24	40	50	64	74	95	117	141
CMJ030	10000	141100	839000	1430000	3090000	4650000	10500000	12000000	12300000
CMJ030 +50mM	10000	62225	325300	492050	1220000	1490000	2550000	3390000	5700000
CMJ030 + 100mM	10000	17000	38430	34200	130800	207250	503700	403600	1249000
CMJ030 + 150 mM	10000	12300	17350	16800	18450	17250	87200	73805	289400
CMJ030 + 200 mM	10000	11950	22700	29500	19300	33450	49400	44395	161400
CMJ030 + 250mM	10000	10075	11750	15225	13150	32700	44250	40000	111000
Supplementary figure 1 c, raw data can be find in supplementary table S2
Supplementary figure 1 d
	Number of genes deregulated
Timepoint, treatment	UP-regulated	DOWN-regulated
15 minutes NaCl	318	37
30 minutes NaCl	639	248
60 minutes NaCl	614	622
4 hours NaCl	669	643
6 hours NaCl	648	692
24 hours NaCl	537	580
15 minutes Ma	10	29
30 minutes Ma	35	169
60 minutes Ma	693	266
4 hours Ma	242	254
6 hours Ma	233	303
24 hours Ma	187	141
Supplementary figure 1 e, raw data can be find in supplementary table S2
Selected categories Supplementary Figure 1 f
Go terms selcted from NaCl upregulated categories
	NaCl UPregulated Gene onthologies (Adjusted p-value, 100 mM treatment)						DOWNregulated GO From Geng et al. 2013
go	15	30	60	4	6	24	1 hour	3 hours	20 hours	2 days	4 days	8 days
response to water deprivation	1.22866	0.932334	0.868702	0.855239	0.521895	1.14909	16.9086	15.2389	8.06571	1.2656	1.86745	0.708078
response to water	1.19109	0.890118	0.827689	0.814486	0.494823	1.10339	1.29089	6.68784	1.67383	0	0	0
response to reactive oxygen species	1.87638	1.71148	1.63287	1.61609	1.0373	0.638404	0	0	0	0	0	0
response to salicylic acid stimulus	0.487502	0.24414	0.228846	0.225614	0.240634	0.296193	4.87487	1.52412	0.659609	0.456218	1.12918	0.862178
response to ethylene stimulus	0	0.203037	0.188975	0.186006	0.199805	0.251409	4.98624	1.87536	0.664158	0	0.698472	0.587533
response to jasmonic acid stimulus	0.368688	0.156232	0.14387	0.141276	0.153385	0.199455	4.09465	3.08291	1.00572	0	0	0.774105
response to salt stress	0.121019	0.303155	0.257888	0.248698	0.0300532	0.151085	5.18291	5.60749	2.96079	1.00696	1.90327	0.751377
response to abscisic acid stimulus	0.111287	0.0856357	0.196802	0.19133	0.0827887	0.132774	15.1016	16.0346	8.37059	1.34743	2.15362	0.899023
response to osmotic stress	0.0885388	0.205596	0.17004	0.162929	0.0164008	0.100054	3.72287	8.30615	3.10305	1.21932	0.924348	0.430011
transcription factor activity	0.100847	0.00153141	0.0112939	0.012745	0.0189338	0.022441	18.4364	6.58721	1.3014	1.12128	1.01254	0
response to gibberellin stimulus	0	0	0.391966	0.387969	0.406404	0	5.4567	1.25597	0.853471	1.55015	1.12044	0.581751
response to heat	0.13492	0.115516	0.100864	0.0978665	0.112085	0	1.72433	5.17001	3.60808	0.893354	0	0
trehalose biosynthetic process	0	0	0	0	0	0	4.85715	2.10998	0.495579	0.894184	0.729206	1.40707

## Sheet: SP2
Supplementary figure 2. Chlamydomonas osmotic responses to osmotic stress. (Related to Figure 1).
Supplementary figure 2 B
Standard curve proline
umolproline	Abs515
0.012	0.056025
0.023	0.083225
0.05	0.138025
0.075	0.200825
0.3	0.693925
Condition	Concentration proline
CTL	0.0439634
CTL	0.0624576
CTL	0.0567194
100 nacl 1h	0.29913
100 nacl 1h	0.175051
100 nacl 1h	0.249376
100 nacl 24h	0.196213
100 nacl 24h	0.707043
100 nacl 24h	0.617399

## Sheet: SP4
Supplementary figure 4. Phosphorylated proteins present in Chlamydomonas phosphoproteomics dataset with phosphorylated orthologues in Arabidopsis. (Related Figure 1).
Chlamydomonas gene ID	14 NaCL_2	14 NaCl_10	14 NaCl_14	15_NaCL_1	15_NaCL_4	15_NaCL_9	14Ma_3	14Ma_6	14Ma_12	15_Ma_5	15_Ma_11	15_Ma_11	Cre ID	arabidopsis ortholog	Publication showing the phosphorylation
Cre17.g746647	1.31615	0	0.704872	-0.643856	-0.136062	-1.4344	1.9222	3.03914	2.55582	0.432959	0	0	Cre17.g746647	AT4G25880	Bhaskara et al. (2017) significant DOWN
Cre17.g701050	-2	-0.234465	-1.05889	0	-0.915936	0	0	-0.268817	-1.32193	-1.05889	-1.02915	-1.21759	Cre17.g701050	AT2G19385	Bhaskara et al. (2017) significant, UP
Cre03.g204950	1.37171	0.925999	1.12322	-2.05889	-1.47393	-1.2863	1.17951	1.42761	1.45154	-1.64386	-1.8365	-1.47393	Cre03.g204950	AT4G39680	Bhaskara et al. (2017) significant, UP
Cre11.g467500	1.852	1.82782	0	0.321928	0.263034	0.321928	1.61353	1.41143	0.555816	0	0	0	Cre11.g467500	AT5G06970	Bhaskara et al. (2017) significant, UP
Cre12.g558650	3.16672	1.24489	0.941106	1.58015	-1.25154	-1.152	-0.0144996	-0.0892673	-0.971431	1.1635	1.93734	0.378512	Cre12.g558650	AT5G38640	Bhaskara et al. (2017) significant, UP
Cre01.g001678	3.91265	0.0426443	0	-0.120294	0	0	0.575312	2.14731	0.641546	0	0	-0.494109	Cre01.g001678	AT5G57610	Bhaskara et al. (2017) significant, UP
Cre12.g529950	0.903038	0.464668	0.731183	0	-1.152	0	1.55418	1.67356	1.80323	0	0	-1.78588	Cre12.g529950	AT2G24050	Bhaskara et al. (2017) significant, UP
Cre03.g156100	-0.115076	-0.1899	-0.599462	-0.395929	-0.309955	-0.280452	-0.184425	-0.280452	-0.0892673	-0.152003	-0.514573	-0.0740006	Cre03.g156100	AT5G16780	Umezawa et al (2013) DOWN
Cre04.g217550	0	0	0	0	0	0	0	0	0	0	2.12763	0	Cre04.g217550	AT3G56150	Umezawa et al (2013) DOWN
Cre07.g347250	2.08406	0.687061	1.70044	-1.55639	-1.78588	0	0.475085	2.01792	2.15704	0	-1.73697	0	Cre07.g347250	AT3G54170	Wang 2013 down
Cre05.g242300	1.86394	1.28096	1.40054	0	0	-2	1.05658	1.774	0	-1.64386	0	0	Cre05.g242300	AT4G20980	Wang 2013 down
Cre16.g654550	3.1811	0	0	0	0	0	3.0635	2.96901	3.47379	0	0	0	Cre16.g654550	AT3G48430	Wang 2013 down
Cre07.g351800	0	0	0	0	0	4.70432	0	0	0	0	0	0	Cre07.g351800	AT5G50000	Wang 2013 down
Cre03.g171900	0	0	-0.971431	-0.785875	-0.251539	0	-0.104697	0.454176	0.443607	-0.0588937	1.53107	-0.0439433	Cre03.g171900	AT3G50370	Wang 2013 down
Cre07.g356350	0.238787	0	0.0285692	0.0143553	-0.915936	-0.358454	0.933573	1.58015	1.67356	0.422233	0.201634	0.0976108	Cre07.g356350	AT4G15560	Wang 2013 down
Cre03.g164800	0.565597	0.948601	0.111031	0.367371	0.201634	0.31034	0.263034	0.704872	-0.0144996	-1.18442	-1.4344	-0.395929	Cre03.g164800	AT5G14720	Wang 2013 UP S4
Cre03.g172950	-1.4344	-0.234465	-0.120294	0.31034	-0.785875	0.748461	-0.535332	-1.73697	-0.915936	0.422233	1.04963	0.157044	Cre03.g172950	AT3G57150	Wang 2013 UP S4
Cre17.g717100	4.79286	2.38405	2.37295	0.0565835	-1.02915	-3.18442	1.98185	1.25096	-0.736966	0	0	-0.888969	Cre17.g717100	AT4G35780	Wang 2013 UP S4
Cre09.g393358	0.879706	1.7137	1.58976	-2	-1.94342	-1.94342	0.790772	0.85599	0.748461	-2.12029	-1.8365	-1.47393	Cre09.g393358	AT4G16830	Wang 2013 UP S4
Cre11.g477250	1.57046	0.62293	1.22651	0	-1.68966	0	1.23879	1.31034	1.58736	-1.55639	0	-1.55639	Cre11.g477250	AT3G62140	Wang 2013 UP S4
Cre01.g013800	0	-0.37707	1.63691	0	-0.0144996	0.124328	0	0	0.0285692	-0.0740006	0.137504	0.31034	Cre01.g013800	AT3G43590	Wang 2013 UP S4
Cre06.g275100	-0.152003	0.0840643	0.530616	-0.123347	-0.07552	0.0565835	0.235289	0.176323	0.2674	-0.0144996	-0.251539	-0.152003	Cre06.g275100	AT1G48920	Wang 2013 UP S4
Cre09.g398850	0	0	1.78241	0	0	0	2.87381	2.3505	2.68032	0	0	0	Cre09.g398850	AT3G55005	Wang 2013 UP S4
Cre03.g164600	1.79077	0	0	0	0	0	0.650765	0	0	0	0	0	Cre03.g164600	AT3G47950	Wang 2013 UP S4
Cre13.g591400	1.87971	1.23879	1.17632	-0.0439433	-0.621488	-1.21759	1.23266	1.70487	1.56657	-1.39593	-1.68966	-1.35845	Cre13.g591400	AT4G32180	Wang 2013 UP S4
Cre17.g696250	2.58015	1.19535	1.07724	-2.73697	-2.47393	-0.0892673	-1.8365	2.40054	3.29572	0.201634	-3.18442	0.0285692	Cre17.g696250	AT3G60240	Wang 2013 UP S4
Cre09.g400650	0	2.43563	0	0	0	0	0	0	0	0	0.613532	0	Cre09.g400650	AT5G10360	Wang 2013 UP S4
Cre07.g325500	0	0.238787	0.545968	0.0426443	-2.8365	0	-0.473931	-0.621488	0	-0.234465	0.15056	0	Cre07.g325500	AT5G13630	Wang 2013 UP S4
Cre10.g457700	1.30451	1.33342	0.505891	-1.59946	-1.32193	-1.152	0.0885939	-0.200913	0.464668	-1.4344	-1.73697	-1.4344	Cre10.g457700	AT3G01090	Wang 2013 UP S4
Cre01.g012450	0.536053	-0.268817	-0.340075	-1.18442	-0.0439433	-0.395929	-0.424688	-0.736966	-0.888969	-0.761213	-0.473931	-0.599462	Cre01.g012450	AT1G55860	Wang 2013 UP S4
Cre01.g043150	0	0	0	0	0	0	0	0	0	0	2.52857	0	Cre01.g043150	AT4G38900	Wang 2013 UP S4
Cre12.g557300	0	0	0	0	-0.304006	-0.184425	0.505891	2.17313	3.51979	-0.556393	3.5008	0.464668	Cre12.g557300	AT2G41070	Wang 2013 UP S4
Cre16.g678808	0	-0.37707	0	-0.0144996	0.137504	0.604071	0	-0.234465	0	1.58496	0	0.731183	Cre16.g678808	AT2G41500	Wang 2013 UP S4
Cre03.g185500	-0.340075	-0.810966	-0.68966	0.189034	0.124328	0.250962	-0.862496	-0.761213	-0.666576	0.500802	0.516015	0.400538	Cre03.g185500	AT3G01310	Wang 2013 UP S4
Cre13.g563800	0	0	0	0	0	0	0	0	2.25701	0	0	0	Cre13.g563800	AT5G20490	Wang 2013 UP S4
Cre16.g656250	-0.0291463	0.432959	0.137504	-0.340075	-0.321928	-0.120294	1.53605	0.0976108	0.263034	0.411426	0.0565835	-0.0892673	Cre16.g656250	AT3G50670	Wang 2013 UP S4
Cre16.g664050	0	0.454176	0	0	0	0	0	1.77821	0	0	0	0	Cre16.g664050	AT1G02120	Wang 2013 UP S4
Cre16.g680700	-0.184425	0.214125	0.176323	0.0703893	0.411426	0.505891	-0.104697	-0.666576	-0.454032	0.356144	-0.251539	0.575312	Cre16.g680700	AT3G15450	Wang 2013 UP S4
Cre08.g370450	0.176323	-0.152003	0	-0.785875	-0.494109	-0.120294	-2.39593	-0.0144996	-0.217591	-0.473931	0.823749	-0.785875	Cre08.g370450	AT4G26780	Wang 2013 UP S4
Cre02.g087551	0	-0.535332	0	0	0	0	0	-1.59946	0	0	0	0	Cre02.g087551	AT4G19490	Wang 2013 UP S4
Cre10.g456700	-4.32193	0	-0.454032	-0.434403	0	-0.761213	-0.120294	-0.0588937	0.137504	0	-0.247251	-0.234465	Cre10.g456700	AT1G80000	Xue 2013 down
Cre02.g118300	-0.577767	0	1.51602	-0.268817	-0.152003	-0.234465	1.18269	0.250962	0.378512	-0.678072	1.04264	-0.761213	Cre02.g118300	AT5G62190	Xue 2013 down
Cre08.g382650	1.52105	0	1.02148	-1.47393	-1.32193	0	1.02148	1.44361	1.51096	0	-1.64386	-1.51457	Cre08.g382650	AT3G18480	Xue 2013 down
Cre12.g507700	-0.251539	-0.434403	-0.304006	0.594549	-0.217591	-0.0588937	-0.168123	-0.192645	0.263034	-0.200913	-0.473931	-0.0144996	Cre12.g507700	AT1G24706	Xue 2013 down
Cre03.g172150	0.15056	-0.136062	0	-0.37707	0	0	0	-0.217591	0.0565835	1.91839	0.263034	0	Cre03.g172150	AT3G43300	Xue 2013 down
Cre01.g013600	-0.136062	-0.120294	-0.234465	-0.415038	-0.643856	-0.415038	0	0	0	-1.78588	0	1.89918	Cre01.g013600	AT4G24680	Xue 2013 down
Cre09.g390319	0	0	0	4.03914	-0.304006	0.367371	0	1	1.5509	-0.37707	0	0.584963	Cre09.g390319	AT1G01960	Xue 2013 down
Cre13.g607350	0	0	0	1.98914	0	0	0	0	0	1.92979	2.43829	1.60407	Cre13.g607350	AT5G14740	Xue 2013 down
Cre19.g751197	-0.209228	0	0	-1.2863	0	0	0	-0.184425	0	-0.330973	1.58496	0	Cre19.g751197	AT2G34357	Xue 2013 down
Cre03.g199000	0.201634	1	-0.0588937	0.0285692	0.773996	0.748461	0.0976108	1.72683	0	0.0976108	0	0	Cre03.g199000	AT5G58140	Xue 2013 down
Cre08.g384864	1.36737	0	-0.0740006	-0.0144996	-0.321928	0	0.263034	-0.434403	-0.454032	0	-0.643856	0.464668	Cre08.g384864	AT2G07360	Xue 2013 down
Cre02.g078100	-0.168123	-0.198152	0.157044	-0.152003	-0.237864	-0.168123	-0.0709665	-0.0892673	-0.200913	-0.321928	-0.142417	-0.358454	Cre02.g078100	AT1G76810	Xue et al. (2013) UP S6
Cre06.g284000	0.346721	0.632268	-0.0291463	-0.0072316	-0.556393	-0.434403	-0.214798	-0.168123	-0.268817	-0.168123	0.0565835	-0.181149	Cre06.g284000	AT1G03350	Xue et al. (2013) UP S6
Cre10.g441200	-0.136062	0.137504	0.584963	-0.713119	-0.454032	-0.340075	-0.120294	-0.304006	-0.251539	-0.200913	-0.286304	-0.217591	Cre10.g441200	AT5G21160	Xue et al. (2013) UP S6
Cre09.g391097	0.757023	0	0.941106	0	0	0	1.35614	1	2.8679	0	0	0	Cre09.g391097	AT3G53020	Xue et al. (2013) UP S6
Cre12.g553100	0	0	0.650765	-0.68966	0	0	2.51096	0.286881	-0.0740006	0	0	0	Cre12.g553100	AT3G13290	Xue et al. (2013) UP S6

## Sheet: SP7
Supplementary Figure 7. Root growth of Arabidopsis mutant roots under different osmotic stress conditions.
		CTL col-0	NaCl Col-0	Mannitol Col-0	CTL mapkk-1	NaCl mapkk-1	Mannitol mapkk-1	CTL mapkk-2	NaCl mapkk-2	Mannitol mapkk-2	CTL prf5-1	NaCl prf5-1	Mannitol prf5-1	CTL prf5-2	NaCl prf5-2	Mannitol prf5-2	CTL pat-1	NaCl pat-1	Mannitol pat-1	CTL pat-2	NaCl pat-2	Mannitol pat-2	CTL gork-1	NaCl gork-1	Mannitol gork-1	CTL gork-2	NaCl gork-2	Mannitol gork-1	CTL leo	NaCl leo	Mannitol leo
	1	3.359	0.432	0.497	3.728	0.197	0.332	2.953	0.213	0.328	1.35	0.054	0.035	3.457	0.335	0.328	1.105	0.067	0.197	2.891	0.165	0.062	1.068	0.162	0.236	2.739	0.138	0.196	2.838	0.194	0.41
	2	2.762	0.641	0.5	3.288	0.249	0.324	2.876	0.191	0.538	1.325	0.097	0.129	3.375	0.139	0.584	1.169	0.051	0.261	2.931	0.235	0.134	0.843	0.187	0.292	2.775	0.18	0.189	2.929	0.266	0.415
	3	3.281	0.48	0.542	3.306	0.278	0.113	3.184	0.306	0.286	1.322	0.062	0.138	3.459	0.197	0.248	1.369	0.017	0.172	3.092	0.341	0.216	1.051	0.076	0.328	2.899	0.122	0.252	2.978	0.313	0.391
	4	3.195	0.469	0.416	3.205	0.253	0.402	2.52	0.266	0.439	1.181	0.089	0.165	3.186	0.269	0.317	1.14	0.034	0.2	2.851	0.288	0.149	0.956	0.209	0.355	2.657	0.304	0.227	2.722	0.431	0.41
	5	2.916	0.454	0.312	3.167	0.262	0.36	2.959	0.273	0.26	1.215	0.041	0.175	2.977	0.285	0.258	1.079	0.042	0.123	2.63	0.156	0.249	1.05	0.133	0.339	2.991	0.128	0.252	2.819	0.06	0.322
	6	3.071	0.677	0.448	3.123	0.29	0.365	2.531	0.218	0.457	1.116	0.069	0.145	3.753	0.258	0.394	1.224	0.027	0.129	2.873	0.176	0.204	0.873	0.239	0.317	2.264	0.085	0.21	3.108	0.27	0.2
	7	2.609	0.615	0.544	3.318	0.304	0.328	3.107	0.086	0.599	1.018	0.088	0.163	3.716	0.281	0.338	0.908	0.139	0.211	3.091	0.143	0.136	0.759	0.112	0.212	2.804	0.12	0.238	2.713	0.248	0.287
	8	3.026	0.804	0.601	2.911	0.163	0.296	3.081	0.288	0.285	1.26	0.054	0.157	3.268	0.308	0.296	1.382	0.085	0.135	2.453	0.15	0.062	1.082	0.232	0.207	2.098	0.348	0.259	2.781	0.284	0.49
	9	3.42	0.583	0.366	3.478	0.051	0.305	3.21	0.247	0.304	1.288	0.045	0.195	3.189	0.237	0.305	1.158	0.091	0.126	2.491	0.127	0.159	1.165	0.282	0.16	2.739	0.891	0.305	3.068	0.094	0.329
	10	2.904	0.751	0.743	2.853	0.143	0.343	3.068	0.193	0.394	1.225	0.086	0.195	3.684	0.186	0.358	1.028	0.095	0.205	2.639	0.208	0.098	0.938	0.187	0.315	2.775	0.737	0.26	3.152	0.297	0.574
	11	3.479	0.819	0.483	2.846	0.154	0.301	3.12	0.222	0.49	1.36	0.052	0.173	2.946	0.137	0.421	1.457	0.076	0.243	2.86	0.328	0.128	0.82	0.08	0.246	2.899	0.561	0.251	2.928	0.316	0.405
	12	3.407	0.831	0.903	3.427	0.232	0.333	2.894	0.275	0.372	1.745	0.062	0.157	2.864	0.258	0.237	1.035	0.174	0.206	2.851	0.238	0.237	1.038	0.28	0.299	2.657	0.568	0.375	2.834	0.366	0.495
	13	3.336	0.695	0.666	2.995	0.182	0.183	2.968	0.294	0.369	1.794	0.084	0.132	3.085	0.237	0.192	1.257	0.054	0.175	2.95	0.194	0.109	0.768	0.259	0.27	2.991	0.814	0.383	3.253	0.194	0.31
	14	3.314	0.533	0.758	3.065	0.275	0.385	2.894	0.304	0.537	1.882	0.135	0.093	3.367	0.193	0.231	1.238	0.051	0.189	2.93	0.208	0.117	0.951	0.181	0.322	2.264	0.36	0.475	3.108	0.214	0.379
	15	3.45	0.536	0.783	3.175	0.241	0.378	2.784	0.315	0.402	1.691	0.096	0.219	3.459	0.208	0.308	1.052	0.085	0.168	2.73	0.318	0.09	0.864	0.085	0.313	2.804	0.656	0.427	2.957	0.237	0.325
	16	3.065	0.446	0.755	3.37	0.9	0.336	3.168	0.204	0.391	1.312	0.26	0.113	3.257	0.167	0.328	1.327	0.121	0.175	2.871	0.281	0.158	0.768	0.157	0.285	2.098	0.641	0.381	2.783	0.228	0.396
	17	2.483	0.602	0.733	3.179	0.738	0.289	2.973	0.095	0.452	0.925	0.108	0.134	3.221	0.281	0.204	1.037	0.052	0.212	2.75	0.264	0.237	1.026	0.128	0.297	3.058	0.666	0.286	2.846	0.108	0.514
	18	2.617	0.554	0.734	3.266	0.527	0.254	2.762	0.324	0.473	2.132	0.1	0.113	3.058	0.251	0.238	1.028	0.101	0.182	2.518	0.186	0.194	1.006	0.237	0.248	3.128	0.396	0.405	3.067	0.34	0.534
	19	2.49	0.554	0.715	3.129	0.555	0.309	2.785	0.163	0.381	1.932	0.06	0.154	3.349	0.182	0.317	1.238	0.157	0.193	2.803	0.184	0.208	1.081	0.218	0.305	2.957	0.256	0.258	3.127	0.281	0.432
	20	2.637	0.517	0.687	3.167	0.785	0.194	2.837	0.281	0.341	2.047	0.087	0.168	3.58	0.281	0.238	1.027	0.035	0.207	2.71	0.235	0.168	0.867	0.094	0.284	2.891	0.592	0.346	2.938	0.301	0.355
	21	2.474	0.856	0.54	3.221	0.721	0.289	3.028	0.348	0.438	1.494	0.091	0.162	3.149	0.153	0.307	1.138	0.064	0.108	2.571	0.283	0.238	0.937	0.154	0.284	3.273	0.534	0.318	3.281	0.169	0.381
	22	2.61	0.751	0.48	3.219	0.486	0.284	3.105	0.259	0.342	1.931	0.128	0.153	3.284	0.148	0.284	0.964	0.058	0.231	3.104	0.157	0.281	0.854	0.02	0.198	2.894	0.382	0.268	2.935	0.147	0.358
	23	2.556	0.694	0.691	3.21	0.608	0.199	3.172	0.279	0.521	1.839	0.12	0.138	2.853	0.243	0.308	1.038	0.128	0.128	2.841	0.194	0.18	1.021	0.095	0.32	2.791	0.468	0.268	2.861	0.267	0.429
	24	2.527	0.842	0.673	3.05	0.791	0.318	3.13	0.251	0.384	0.775	0.108	0.138	3.368	0.31	0.328	1.284	0.158	0.09	2.761	0.362	0.197	0.935	0.168	0.182	2.837	0.768	0.184	3.053	0.308	0.367
	25	2.155	0.694	0.549	3.18	0.21	0.289	3.081	0.157	0.383	1.196	0.082	0.167	3.408	0.267	0.294	1.154	0.128	0.28	2.86	0.278	0.184	0.907	0.143	0.243	2.34	0.284	0.351	2.837	0.085	0.397
	26	2.315	0.942	0.527	2.954	0.178	0.316	3.029	0.268	0.403	1.348	0.118	0.196	2.957	0.218	0.43	1.068	0.095	0.134	3.204	0.258	0.21	1.01	0.162	0.308	2.486	0.351	0.284	3.164	0.128	0.452
		Summary p-values interaction, genotype versus treatment. Each genotype was compared with wild-type per treatment bases.
		Genotype/treatment	Nacl	Mannitol
		mapkk-1	6.6218e-07	9.4873e-09
		mapkk-2	1.7611e-06	0.00567817
		prf5-1	1.2072e-12	1.1224e-14
		prf5-2	1.7851e-12	9.5164e-10
		pat-1	4.2432e-24	2.6105e-27
		pat-2	0.115374	0.157405
		gork-1	7.4274e-31	2.5412e-34
		gork-2	0.716835	0.181776
		leo	1.3495e-06	0.0043657
Two-way ANOVA analysis
	SUMMARY	CTL	NaCl	Total			SUMMARY	CTL	Mannitol	Total
	Col						Col
	Count	26	26	52			Count	26	26	52
	Sum	75.458	16.772	92.23			Sum	75.458	15.646	91.104
	Average	2.90223	0.645077	1.77365			Average	2.90223	0.601769	1.752
	Variance	0.162292	0.0214449	1.38873			Variance	0.162292	0.0212179	1.43893
	mapkk-1						mapkk-1
	Count	26	26	52			Count	26	26	52
	Sum	82.83	9.773	92.603			Sum	82.83	7.825	90.655
	Average	3.18577	0.375885	1.78083			Average	3.18577	0.300962	1.74337
	Variance	0.0382618	0.0596608	2.06057			Variance	0.0382618	0.0044666	2.14227
	Total						Total
	Count	52	52				Count	52	52
	Sum	158.288	26.545				Sum	158.288	23.471
	Average	3.044	0.510481				Average	3.044	0.451365
	Variance	0.118803	0.058229				Variance	0.118803	0.0356553
	ANOVA						ANOVA
	Source of Variation	SS	df	MS	F	P-value	Source of Variation	SS	df	MS	F	P-value	F crit
	Sample	0.00133778	1	0.00133778	0.0189985	0.890648	Sample	0.00193847	1	0.00193847	0.0342731	0.853502	3.93614
	Columns	166.887	1	166.887	2370.05	1.88087e-71	Columns	174.766	1	174.766	3089.94	5.2301e-77	3.93614
	Interaction	1.98582	1	1.98582	28.2018	6.62175e-07	Interaction	2.21949	1	2.21949	39.2417	9.4873e-09	3.93614
	Within	7.04148	100	0.0704148			Within	5.65595	100	0.0565595
	Total	175.915	103				Total	182.643	103
	SUMMARY	CTL	NaCl	Total			SUMMARY	CTL	Mannitol	Total
	Col						Col
	Count	26	26	52			Count	26	26	52
	Sum	75.458	16.772	92.23			Sum	75.458	15.646	91.104
	Average	2.90223	0.645077	1.77365			Average	2.90223	0.601769	1.752
	Variance	0.162292	0.0214449	1.38873			Variance	0.162292	0.0212179	1.43893
	mapkk-2						mapkk-2
	Count	26	26	52			Count	26	26	52
	Sum	77.219	6.32	83.539			Sum	77.219	10.569	87.788
	Average	2.96996	0.243077	1.60652			Average	2.96996	0.4065	1.68823
	Variance	0.0342158	0.00441119	1.91436			Variance	0.0342158	0.00732602	1.69541
	Total						Total
	Count	52	52				Count	52	52
	Sum	152.677	23.092				Sum	152.677	26.215
	Average	2.9361	0.444077				Average	2.9361	0.504135
	Variance	0.0974966	0.0538677				Variance	0.0974966	0.0237116
	ANOVA						ANOVA
	Source of Variation	SS	df	MS	F	P-value	Source of Variation	SS	df	MS	F	P-value	F crit
	Sample	0.726283	1	0.726283	13.0648	0.000473189	Sample	0.105729	1	0.105729	1.8792	0.173494	3.93614
	Columns	161.464	1	161.464	2904.51	1.04571e-75	Columns	153.775	1	153.775	2733.16	1.9723e-74	3.93614
	Interaction	1.43421	1	1.43421	25.7993	1.76113e-06	Interaction	0.449599	1	0.449599	7.99103	0.00567817	3.93614
	Within	5.55909	100	0.0555909			Within	5.62629	100	0.0562629
	Total	169.184	103				Total	159.957	103
	SUMMARY	CTL	NaCl	Total					SUMMARY	CTL	Mannitol	Total
	Col								Col
	Count	26	26	52					Count	26	26	52
	Sum	75.458	16.772	92.23					Sum	75.458	15.646	91.104
	Average	2.90223	0.645077	1.77365					Average	2.90223	0.601769	1.752
	Variance	0.162292	0.0214449	1.38873					Variance	0.162292	0.0212179	1.43893
	prf5-1								prf5-1
	Count	26	26	52					Count	26	26	52
	Sum	37.703	2.376	40.079					Sum	37.703	3.907	41.61
	Average	1.45012	0.0913846	0.77075					Average	1.45012	0.150269	0.800192
	Variance	0.132104	0.00185353	0.536253					Variance	0.132104	0.00136172	0.496107
	Total								Total
	Count	52	52						Count	52	52
	Sum	113.161	19.148						Sum	113.161	19.553
	Average	2.17617	0.368231						Average	2.17617	0.376019
	Variance	0.681808	0.0895674						Variance	0.681808	0.0630308
	ANOVA								ANOVA
	Source of Variation	SS	df	MS	F	P-value	F crit		Source of Variation	SS	df	MS	F	P-value	F crit
	Sample	26.1512	1	26.1512	329.263	2.09411e-33	3.93614		Sample	23.5544	1	23.5544	297.239	1.0228e-31	3.93614
	Columns	84.985	1	84.985	1070.02	3.23694e-55	3.93614		Columns	84.2544	1	84.2544	1063.23	4.3322e-55	3.93614
	Interaction	5.24657	1	5.24657	66.0581	1.20725e-12	3.93614		Interaction	6.508	1	6.508	82.1263	1.1224e-14	3.93614
	Within	7.94236	100	0.0794236					Within	7.92439	100	0.0792439
	Total	124.325	103						Total	122.241	103
	SUMMARY	CTL	NaCl	Total					SUMMARY	CTL	Mannitol	Total
	Col								Col
	Count	26	26	52					Count	26	26	52
	Sum	75.458	16.772	92.23					Sum	75.458	15.646	91.104
	Average	2.90223	0.645077	1.77365					Average	2.90223	0.601769	1.752
	Variance	0.162292	0.0214449	1.38873					Variance	0.162292	0.0212179	1.43893
	prf5-2								prf5-2
	Count	26	26	52					Count	26	26	52
	Sum	85.269	6.029	91.298					Sum	85.269	8.091	93.36
	Average	3.27958	0.231885	1.75573					Average	3.27958	0.311192	1.79538
	Variance	0.0638707	0.00321155	2.40052					Variance	0.0638707	0.0067116	2.28062
	Total								Total
	Count	52	52						Count	52	52
	Sum	160.727	22.801						Sum	160.727	23.737
	Average	3.0909	0.438481						Average	3.0909	0.456481
	Variance	0.147159	0.0556053						Variance	0.147159	0.0352136
	ANOVA								ANOVA
	Source of Variation	SS	df	MS	F	P-value	F crit		Source of Variation	SS	df	MS	F	P-value	F crit
	Sample	0.00835215	1	0.00835215	0.133198	0.71591	3.93614		Sample	0.0489378	1	0.0489378	0.770396	0.382199	3.93614
	Columns	182.919	1	182.919	2917.15	8.47598e-76	3.93614		Columns	180.445	1	180.445	2840.62	3.0638e-75	3.93614
	Interaction	4.06218	1	4.06218	64.7827	1.78507e-12	3.93614		Interaction	2.89979	1	2.89979	45.6494	9.5164e-10	3.93614
	Within	6.27047	100	0.0627047					Within	6.3523	100	0.063523
	Total	193.26	103						Total	189.746	103
	SUMMARY	CTL	NaCl	Total					SUMMARY	CTL	Mannitol	Total
	Col								Col
	Count	26	26	52					Count	26	26	52
	Sum	75.458	16.772	92.23					Sum	75.458	15.646	91.104
	Average	2.90223	0.645077	1.77365					Average	2.90223	0.601769	1.752
	Variance	0.162292	0.0214449	1.38873					Variance	0.162292	0.0212179	1.43893
	pat-1								pat-1
	Count	26	26	52					Count	26	26	52
	Sum	29.904	2.1854	32.0894					Sum	29.904	4.68	34.584
	Average	1.15015	0.0840538	0.617104					Average	1.15015	0.18	0.665077
	Variance	0.0191362	0.00190784	0.300029					Variance	0.0191362	0.00228968	0.250416
	Total								Total
	Count	52	52						Count	52	52
	Sum	105.362	18.9574						Sum	105.362	20.326
	Average	2.02619	0.364565						Average	2.02619	0.390885
	Variance	0.871427	0.091677						Variance	0.871427	0.0568677
	ANOVA								ANOVA
	Source of Variation	SS	df	MS	F	P-value	F crit		Source of Variation	SS	df	MS	F	P-value	F crit
	Sample	34.7778	1	34.7778	679.318	2.20965e-46	3.93614		Sample	30.7164	1	30.7164	599.533	4.9343e-44	3.93614
	Columns	71.7861	1	71.7861	1402.2	1.19968e-60	3.93614		Columns	69.53	1	69.53	1357.11	5.5129e-60	3.93614
	Interaction	9.22096	1	9.22096	180.114	4.24318e-24	3.93614		Interaction	11.5032	1	11.5032	224.523	2.6105e-27	3.93614
	Within	5.11952	100	0.0511952					Within	5.12339	100	0.0512339
	Total	120.904	103						Total	116.873	103
	Anova: Two-Factor With Replication								Anova: Two-Factor With Replication
	SUMMARY	CTL	NaCl	Total					SUMMARY	CTL	Mannitol	Total
	Col								Col
	Count	26	26	52					Count	26	26	52
	Sum	75.458	16.772	92.23					Sum	75.458	15.646	91.104
	Average	2.90223	0.645077	1.77365					Average	2.90223	0.601769	1.752
	Variance	0.162292	0.0214449	1.38873					Variance	0.162292	0.0212179	1.43893
	pat-2								pat-2
	Count	26	26	52					Count	26	26	52
	Sum	73.256	5.957	79.213					Sum	73.256	4.405	77.661
	Average	2.81754	0.229115	1.52333					Average	2.81754	0.169423	1.49348
	Variance	0.0370632	0.00441363	1.72816					Variance	0.0370632	0.00345761	1.80737
	Total								Total
	Count	52	52						Count	52	52
	Sum	148.714	22.729						Sum	148.714	20.051
	Average	2.85988	0.437096						Average	2.85988	0.385596
	Variance	0.0995514	0.0567799						Variance	0.0995514	0.059743
	ANOVA								ANOVA
	Source of Variation	SS	df	MS	F	P-value	F crit		Source of Variation	SS	df	MS	F	P-value	F crit
	Sample	1.62925	1	1.62925	28.937	4.92921e-07	3.93614		Sample	1.73764	1	1.73764	31.025	2.1536e-07	3.93614
	Columns	152.618	1	152.618	2710.63	2.94038e-74	3.93614		Columns	159.175	1	159.175	2842.02	2.992e-75	3.93614
	Interaction	0.713305	1	0.713305	12.669	0.000570614	3.93614		Interaction	0.785611	1	0.785611	14.0268	0.00030141	3.93614
	Within	5.63034	100	0.0563034					Within	5.60077	100	0.0560077
	Total	160.59	103						Total	167.299	103
	SUMMARY	CTL	NaCl	Total					SUMMARY	CTL	Mannitol	Total
	Col								Col
	Count	26	26	52					Count	26	26	52
	Sum	75.458	16.772	92.23					Sum	75.458	15.646	91.104
	Average	2.90223	0.645077	1.77365					Average	2.90223	0.601769	1.752
	Variance	0.162292	0.0214449	1.38873					Variance	0.162292	0.0212179	1.43893
	gork-1								gork-1
	Count	26	26	52					Count	26	26	52
	Sum	24.638	4.28	28.918					Sum	24.638	7.165	31.803
	Average	0.947615	0.164615	0.556115					Average	0.947615	0.275577	0.611596
	Variance	0.0121207	0.00461097	0.164479					Variance	0.0121206	0.00265897	0.122368
	Total								Total
	Count	52	52						Count	52	52
	Sum	100.096	21.052						Sum	100.096	22.811
	Average	1.92492	0.404846						Average	1.92492	0.438673
	Variance	1.05935	0.0716149						Variance	1.05935	0.0388263
	ANOVA								ANOVA
	Source of Variation	SS	df	MS	F	P-value	F crit		Source of Variation	SS	df	MS	F	P-value	F crit
	Sample	38.5424	1	38.5424	769.047	9.43373e-49	3.93614		Sample	33.8135	1	33.8135	682.105	1.848e-46	3.93614
	Columns	60.0765	1	60.0765	1198.72	1.74615e-57	3.93614		Columns	57.4324	1	57.4324	1158.56	8.4104e-57	3.93614
	Interaction	14.1253	1	14.1253	281.847	7.42737e-31	3.93614		Interaction	17.2365	1	17.2365	347.703	2.5412e-34	3.93614
	Within	5.01171	100	0.0501171					Within	4.95724	100	0.0495724
	Total	117.756	103						Total	113.44	103
	SUMMARY	CTL	NaCl	Total					SUMMARY	CTL	Mannitol	Total
	Col								Col
	Count	26	26	52					Count	26	26	52
	Sum	75.458	16.772	92.23					Sum	75.458	15.646	91.104
	Average	2.90223	0.645077	1.77365					Average	2.90223	0.601769	1.752
	Variance	0.162292	0.0214449	1.38873					Variance	0.162292	0.0212179	1.43893
	gork-2								gork-2
	Count	26	26	52					Count	26	26	52
	Sum	71.109	11.35	82.459					Sum	71.109	7.648	78.757
	Average	2.73496	0.436538	1.58575					Average	2.73496	0.294154	1.51456
	Variance	0.0937478	0.0572444	1.4206					Variance	0.0937478	0.00597806	1.56747
	Total								Total
	Count	52	52						Count	52	52
	Sum	146.567	28.122						Sum	146.567	23.294
	Average	2.8186	0.540808						Average	2.8186	0.447962
	Variance	0.132642	0.0496584						Variance	0.132642	0.037452
	ANOVA								ANOVA
	Source of Variation	SS	df	MS	F	P-value	F crit		Source of Variation	SS	df	MS	F	P-value	F crit
	Sample	0.918004	1	0.918004	10.9701	0.00128942	3.93614		Sample	1.46585	1	1.46585	20.7015	1.5117e-05	3.93614
	Columns	134.896	1	134.896	1612.01	1.73136e-63	3.93614		Columns	146.118	1	146.118	2063.55	1.421e-68	3.93614
	Interaction	0.0110705	1	0.0110705	0.132292	0.716835	3.93614		Interaction	0.128031	1	0.128031	1.80812	0.181776	3.93614
	Within	8.36822	100	0.0836822					Within	7.08089	100	0.0708089
	Total	144.194	103						Total	154.792	103
	SUMMARY	CTL	NaCl	Total					SUMMARY	CTL	Mannitol	Total
	Col								Col
	Count	26	26	52					Count	26	26	52
	Sum	75.458	16.772	92.23					Sum	75.458	15.646	91.104
	Average	2.90223	0.645077	1.77365					Average	2.90223	0.601769	1.752
	Variance	0.162292	0.0214449	1.38873					Variance	0.162292	0.0212179	1.43893
	leo								leo
	Count	26	26	52					Count	26	26	52
	Sum	77.08	6.146	83.226					Sum	77.08	10.357	87.437
	Average	2.96462	0.236385	1.6005					Average	2.96462	0.398346	1.68148
	Variance	0.0257317	0.00868649	1.91417					Variance	0.0257317	0.00666824	1.6946
	Total								Total
	Count	52	52						Count	52	52
	Sum	152.538	22.918						Sum	152.538	26.003
	Average	2.93342	0.440731						Average	2.93342	0.500058
	Variance	0.0931604	0.0573464						Variance	0.0931604	0.0242178
	ANOVA								ANOVA
	Source of Variation	SS	df	MS	F	P-value	F crit		Source of Variation	SS	df	MS	F	P-value	F crit
	Sample	0.779539	1	0.779539	14.2933	0.000266272	3.93614		Sample	0.129297	1	0.129297	2.39539	0.124852	3.93614
	Columns	161.551	1	161.551	2962.14	4.04262e-76	3.93614		Columns	153.953	1	153.953	2852.17	2.5183e-75	3.93614
	Interaction	1.44244	1	1.44244	26.4479	1.34951e-06	3.93614		Interaction	0.459249	1	0.459249	8.50817	0.0043657	3.93614
	Within	5.45387	100	0.0545387					Within	5.39774	100	0.0539774
	Total	169.227	103						Total	159.939	103

[truncated: 3 more sheets: SP10, SP11, SP14]
